# Supplementary material for: Deep-learning-based gene perturbation effect prediction does not yet outperform simple linear baselines
Source: Nat Methods. 2025 Aug 4;22(8):1657–61. doi: 10.1038/s41592-025-02772-6 (PMC12328236; doi:10.1038/s41592-025-02772-6)
Supplement: Supplementary file 3 — The raw data used to make the plots in Fig. 1. [file 41592_2025_2772_MOESM3_ESM.xlsx]

## Sheet: Panel A
dataset_name	seed	method	perturbation	train	r2	r2_delta	l2	approach	label	highlight
norman_from_scfoundation	1	scgpt	AHR+FEV	test	0.968335	0.397926	7.40304	foundation_model	scGPT|Foundation Models	FALSE
norman_from_scfoundation	1	scgpt	AHR+KLF1	val	0.989225	0.118235	4.76436	foundation_model	scGPT|Foundation Models	FALSE
norman_from_scfoundation	1	scgpt	BCL2L11+TGFBR2	val	0.996999	0.216117	2.65143	foundation_model	scGPT|Foundation Models	FALSE
norman_from_scfoundation	1	scgpt	BPGM+ZBTB1	test	0.991297	0.614374	3.82974	foundation_model	scGPT|Foundation Models	FALSE
norman_from_scfoundation	1	scgpt	CBL+CNN1	test	0.980868	0.671647	6.44365	foundation_model	scGPT|Foundation Models	FALSE
norman_from_scfoundation	1	scgpt	CBL+PTPN9	val	0.992091	0.71619	4.34856	foundation_model	scGPT|Foundation Models	FALSE
norman_from_scfoundation	1	scgpt	CBL+PTPN12	val	0.988538	0.616306	4.65026	foundation_model	scGPT|Foundation Models	FALSE
norman_from_scfoundation	1	scgpt	CBL+TGFBR2	val	0.994107	0.563655	3.18772	foundation_model	scGPT|Foundation Models	FALSE
norman_from_scfoundation	1	scgpt	CBL+UBASH3B	test	0.98496	0.721099	5.99786	foundation_model	scGPT|Foundation Models	FALSE
norman_from_scfoundation	1	scgpt	CDKN1B+CDKN1A	test	0.990168	0.704832	4.85597	foundation_model	scGPT|Foundation Models	FALSE
norman_from_scfoundation	1	scgpt	CDKN1C+CDKN1A	val	0.989202	0.686545	4.81428	foundation_model	scGPT|Foundation Models	FALSE
norman_from_scfoundation	1	scgpt	CDKN1C+CDKN1B	test	0.991768	0.712597	4.22274	foundation_model	scGPT|Foundation Models	FALSE
norman_from_scfoundation	1	scgpt	CEBPB+CEBPA	val	0.965025	0.45269	8.5247	foundation_model	scGPT|Foundation Models	FALSE
norman_from_scfoundation	1	scgpt	CEBPB+MAPK1	val	0.987147	0.427375	4.68256	foundation_model	scGPT|Foundation Models	FALSE
norman_from_scfoundation	1	scgpt	CEBPB+PTPN12	test	0.995814	0.748559	2.80031	foundation_model	scGPT|Foundation Models	FALSE
norman_from_scfoundation	1	scgpt	CEBPE+CEBPB	val	0.976967	0.531557	7.05938	foundation_model	scGPT|Foundation Models	TRUE
norman_from_scfoundation	1	scgpt	CEBPE+CNN1	test	0.995456	0.66463	3.13801	foundation_model	scGPT|Foundation Models	FALSE
norman_from_scfoundation	1	scgpt	CEBPE+KLF1	val	0.993676	0.142764	3.60173	foundation_model	scGPT|Foundation Models	FALSE
norman_from_scfoundation	1	scgpt	CEBPE+RUNX1T1	val	0.994998	0.41416	2.91281	foundation_model	scGPT|Foundation Models	FALSE
norman_from_scfoundation	1	scgpt	CEBPE+SPI1	test	0.96322	0.593046	9.67448	foundation_model	scGPT|Foundation Models	FALSE
norman_from_scfoundation	1	scgpt	CNN1+MAPK1	val	0.99584	0.593751	2.68368	foundation_model	scGPT|Foundation Models	FALSE
norman_from_scfoundation	1	scgpt	DUSP9+ETS2	test	0.993224	0.543375	3.40545	foundation_model	scGPT|Foundation Models	FALSE
norman_from_scfoundation	1	scgpt	DUSP9+IGDCC3	val	0.986823	0.650965	4.88904	foundation_model	scGPT|Foundation Models	FALSE
norman_from_scfoundation	1	scgpt	DUSP9+KLF1	val	0.981797	0.441725	5.50116	foundation_model	scGPT|Foundation Models	FALSE
norman_from_scfoundation	1	scgpt	ETS2+IKZF3	val	0.97783	0.641697	6.19046	foundation_model	scGPT|Foundation Models	FALSE
norman_from_scfoundation	1	scgpt	FEV+CBFA2T3	test	0.961579	0.388404	8.25888	foundation_model	scGPT|Foundation Models	FALSE
norman_from_scfoundation	1	scgpt	FEV+MAP7D1	test	0.981548	0.274727	5.5988	foundation_model	scGPT|Foundation Models	FALSE
norman_from_scfoundation	1	scgpt	FOSB+OSR2	test	0.986526	0.229849	4.74421	foundation_model	scGPT|Foundation Models	FALSE
norman_from_scfoundation	1	scgpt	FOSB+UBASH3B	val	0.997917	0.604188	1.87183	foundation_model	scGPT|Foundation Models	FALSE
norman_from_scfoundation	1	scgpt	FOXA1+FOXF1	test	0.993033	0.674526	3.48023	foundation_model	scGPT|Foundation Models	FALSE
norman_from_scfoundation	1	scgpt	FOXA1+HOXB9	val	0.98713	0.682863	4.9009	foundation_model	scGPT|Foundation Models	FALSE
norman_from_scfoundation	1	scgpt	FOXF1+FOXL2	test	0.985374	0.642161	5.3207	foundation_model	scGPT|Foundation Models	FALSE
norman_from_scfoundation	1	scgpt	FOXL2+MEIS1	val	0.991684	0.628036	3.82955	foundation_model	scGPT|Foundation Models	FALSE
norman_from_scfoundation	1	scgpt	IGDCC3+MAPK1	val	0.996324	0.540708	2.49908	foundation_model	scGPT|Foundation Models	FALSE
norman_from_scfoundation	1	scgpt	IGDCC3+ZBTB25	val	0.987617	0.730762	5.53929	foundation_model	scGPT|Foundation Models	FALSE
norman_from_scfoundation	1	scgpt	IRF1+SET	test	0.984324	0.473116	5.75403	foundation_model	scGPT|Foundation Models	FALSE
norman_from_scfoundation	1	scgpt	KLF1+BAK1	test	0.99151	0.0396482	4.30514	foundation_model	scGPT|Foundation Models	FALSE
norman_from_scfoundation	1	scgpt	KLF1+CLDN6	test	0.987527	0.607316	4.61221	foundation_model	scGPT|Foundation Models	FALSE
norman_from_scfoundation	1	scgpt	KLF1+COL2A1	test	0.987206	0.272273	4.66223	foundation_model	scGPT|Foundation Models	FALSE
norman_from_scfoundation	1	scgpt	KLF1+FOXA1	val	0.992579	0.448852	3.69909	foundation_model	scGPT|Foundation Models	FALSE
norman_from_scfoundation	1	scgpt	LYL1+CEBPB	test	0.994916	0.697934	3.03183	foundation_model	scGPT|Foundation Models	FALSE
norman_from_scfoundation	1	scgpt	MAP2K3+IKZF3	val	0.984829	0.546112	5.04705	foundation_model	scGPT|Foundation Models	FALSE
norman_from_scfoundation	1	scgpt	MAP2K6+IKZF3	test	0.983875	0.573493	5.19742	foundation_model	scGPT|Foundation Models	FALSE
norman_from_scfoundation	1	scgpt	MAPK1+IKZF3	val	0.985799	0.64067	4.93923	foundation_model	scGPT|Foundation Models	FALSE
norman_from_scfoundation	1	scgpt	PLK4+STIL	test	0.993349	0.547052	3.45584	foundation_model	scGPT|Foundation Models	FALSE
norman_from_scfoundation	1	scgpt	POU3F2+FOXL2	val	0.986169	0.695323	5.25401	foundation_model	scGPT|Foundation Models	FALSE
norman_from_scfoundation	1	scgpt	PRDM1+CBFA2T3	test	0.974422	0.691227	7.33236	foundation_model	scGPT|Foundation Models	FALSE
norman_from_scfoundation	1	scgpt	PTPN12+ZBTB25	test	0.988962	0.65581	4.77006	foundation_model	scGPT|Foundation Models	FALSE
norman_from_scfoundation	1	scgpt	RHOXF2+SET	test	0.985837	0.626264	5.73729	foundation_model	scGPT|Foundation Models	FALSE
norman_from_scfoundation	1	scgpt	RHOXF2+ZBTB25	test	0.987136	0.717194	5.53184	foundation_model	scGPT|Foundation Models	FALSE
norman_from_scfoundation	1	scgpt	SAMD1+TGFBR2	test	0.993227	0.667659	3.63918	foundation_model	scGPT|Foundation Models	FALSE
norman_from_scfoundation	1	scgpt	SAMD1+UBASH3B	val	0.989921	0.753559	4.97985	foundation_model	scGPT|Foundation Models	FALSE
norman_from_scfoundation	1	scgpt	SGK1+S1PR2	test	0.990177	0.748858	4.56124	foundation_model	scGPT|Foundation Models	FALSE
norman_from_scfoundation	1	scgpt	SNAI1+DLX2	val	0.984077	0.636042	6.18018	foundation_model	scGPT|Foundation Models	FALSE
norman_from_scfoundation	1	scgpt	TGFBR2+ETS2	val	0.99613	0.160883	2.91569	foundation_model	scGPT|Foundation Models	FALSE
norman_from_scfoundation	1	scgpt	TGFBR2+PRTG	val	0.993388	0.61426	3.40785	foundation_model	scGPT|Foundation Models	FALSE
norman_from_scfoundation	1	scgpt	UBASH3B+CNN1	val	0.982495	0.663009	6.24478	foundation_model	scGPT|Foundation Models	FALSE
norman_from_scfoundation	1	scgpt	UBASH3B+PTPN12	test	0.989362	0.648423	4.62511	foundation_model	scGPT|Foundation Models	FALSE
norman_from_scfoundation	1	scgpt	ZBTB10+PTPN12	test	0.989422	0.673356	4.6881	foundation_model	scGPT|Foundation Models	FALSE
norman_from_scfoundation	1	scgpt	ZBTB10+SNAI1	val	0.971205	0.547551	7.81643	foundation_model	scGPT|Foundation Models	FALSE
norman_from_scfoundation	1	scgpt	ZC3HAV1+CEBPA	test	0.974683	0.457798	7.14616	foundation_model	scGPT|Foundation Models	FALSE
norman_from_scfoundation	1	scgpt	ZC3HAV1+HOXC13	val	0.995698	0.558071	2.77221	foundation_model	scGPT|Foundation Models	FALSE
norman_from_scfoundation	1	gears	AHR+FEV	test	0.972972	0.561387	6.88663	deep_learning	GEARS|Other Deep Learning Models	FALSE
norman_from_scfoundation	1	gears	AHR+KLF1	val	0.978237	0.208751	7.51711	deep_learning	GEARS|Other Deep Learning Models	FALSE
norman_from_scfoundation	1	gears	BCL2L11+TGFBR2	val	0.989975	0.258195	5.00781	deep_learning	GEARS|Other Deep Learning Models	FALSE
norman_from_scfoundation	1	gears	BPGM+ZBTB1	test	0.985571	0.682009	5.84555	deep_learning	GEARS|Other Deep Learning Models	FALSE
norman_from_scfoundation	1	gears	CBL+CNN1	test	0.985811	0.712559	5.13446	deep_learning	GEARS|Other Deep Learning Models	FALSE
norman_from_scfoundation	1	gears	CBL+PTPN9	val	0.989538	0.733279	4.53425	deep_learning	GEARS|Other Deep Learning Models	FALSE
norman_from_scfoundation	1	gears	CBL+PTPN12	val	0.986092	0.63644	5.21181	deep_learning	GEARS|Other Deep Learning Models	FALSE
norman_from_scfoundation	1	gears	CBL+TGFBR2	val	0.989171	0.597077	4.74252	deep_learning	GEARS|Other Deep Learning Models	FALSE
norman_from_scfoundation	1	gears	CBL+UBASH3B	test	0.990039	0.747218	4.43762	deep_learning	GEARS|Other Deep Learning Models	FALSE
norman_from_scfoundation	1	gears	CDKN1B+CDKN1A	test	0.987336	0.692767	5.02638	deep_learning	GEARS|Other Deep Learning Models	FALSE
norman_from_scfoundation	1	gears	CDKN1C+CDKN1A	val	0.986774	0.691012	5.06928	deep_learning	GEARS|Other Deep Learning Models	FALSE
norman_from_scfoundation	1	gears	CDKN1C+CDKN1B	test	0.98841	0.722179	4.79505	deep_learning	GEARS|Other Deep Learning Models	FALSE
norman_from_scfoundation	1	gears	CEBPB+CEBPA	val	0.955316	0.550716	8.99526	deep_learning	GEARS|Other Deep Learning Models	FALSE
norman_from_scfoundation	1	gears	CEBPB+MAPK1	val	0.976262	0.413169	6.7729	deep_learning	GEARS|Other Deep Learning Models	FALSE
norman_from_scfoundation	1	gears	CEBPB+PTPN12	test	0.98591	0.762299	5.62885	deep_learning	GEARS|Other Deep Learning Models	FALSE
norman_from_scfoundation	1	gears	CEBPE+CEBPB	val	0.975679	0.626532	6.45879	deep_learning	GEARS|Other Deep Learning Models	TRUE
norman_from_scfoundation	1	gears	CEBPE+CNN1	test	0.983151	0.66429	5.82237	deep_learning	GEARS|Other Deep Learning Models	FALSE
norman_from_scfoundation	1	gears	CEBPE+KLF1	val	0.976087	0.208498	7.79334	deep_learning	GEARS|Other Deep Learning Models	FALSE
norman_from_scfoundation	1	gears	CEBPE+RUNX1T1	val	0.980639	0.403204	6.23184	deep_learning	GEARS|Other Deep Learning Models	FALSE
norman_from_scfoundation	1	gears	CEBPE+SPI1	test	0.973058	0.671496	6.99784	deep_learning	GEARS|Other Deep Learning Models	FALSE
norman_from_scfoundation	1	gears	CNN1+MAPK1	val	0.986419	0.542105	5.32841	deep_learning	GEARS|Other Deep Learning Models	FALSE
norman_from_scfoundation	1	gears	DUSP9+ETS2	test	0.987355	0.602784	5.44423	deep_learning	GEARS|Other Deep Learning Models	FALSE
norman_from_scfoundation	1	gears	DUSP9+IGDCC3	val	0.985702	0.713629	5.36148	deep_learning	GEARS|Other Deep Learning Models	FALSE
norman_from_scfoundation	1	gears	DUSP9+KLF1	val	0.978342	0.508619	6.83148	deep_learning	GEARS|Other Deep Learning Models	FALSE
norman_from_scfoundation	1	gears	ETS2+IKZF3	val	0.985618	0.753639	5.33264	deep_learning	GEARS|Other Deep Learning Models	FALSE
norman_from_scfoundation	1	gears	FEV+CBFA2T3	test	0.965546	0.506436	7.62635	deep_learning	GEARS|Other Deep Learning Models	FALSE
norman_from_scfoundation	1	gears	FEV+MAP7D1	test	0.978771	0.434959	6.61262	deep_learning	GEARS|Other Deep Learning Models	FALSE
norman_from_scfoundation	1	gears	FOSB+OSR2	test	0.980637	0.290008	5.99417	deep_learning	GEARS|Other Deep Learning Models	FALSE
norman_from_scfoundation	1	gears	FOSB+UBASH3B	val	0.988066	0.621487	5.32584	deep_learning	GEARS|Other Deep Learning Models	FALSE
norman_from_scfoundation	1	gears	FOXA1+FOXF1	test	0.991553	0.710791	4.09141	deep_learning	GEARS|Other Deep Learning Models	FALSE
norman_from_scfoundation	1	gears	FOXA1+HOXB9	val	0.990482	0.767709	4.12344	deep_learning	GEARS|Other Deep Learning Models	FALSE
norman_from_scfoundation	1	gears	FOXF1+FOXL2	test	0.988148	0.717055	4.49775	deep_learning	GEARS|Other Deep Learning Models	FALSE
norman_from_scfoundation	1	gears	FOXL2+MEIS1	val	0.989581	0.69746	4.46505	deep_learning	GEARS|Other Deep Learning Models	FALSE
norman_from_scfoundation	1	gears	IGDCC3+MAPK1	val	0.985402	0.509049	5.70709	deep_learning	GEARS|Other Deep Learning Models	FALSE
norman_from_scfoundation	1	gears	IGDCC3+ZBTB25	val	0.98913	0.750317	4.55941	deep_learning	GEARS|Other Deep Learning Models	FALSE
norman_from_scfoundation	1	gears	IRF1+SET	test	0.979197	0.416119	6.05069	deep_learning	GEARS|Other Deep Learning Models	FALSE
norman_from_scfoundation	1	gears	KLF1+BAK1	test	0.98458	0.0887953	6.14977	deep_learning	GEARS|Other Deep Learning Models	FALSE
norman_from_scfoundation	1	gears	KLF1+CLDN6	test	0.987653	0.676724	4.97624	deep_learning	GEARS|Other Deep Learning Models	FALSE
norman_from_scfoundation	1	gears	KLF1+COL2A1	test	0.978541	0.324793	6.76319	deep_learning	GEARS|Other Deep Learning Models	FALSE
norman_from_scfoundation	1	gears	KLF1+FOXA1	val	0.987077	0.527568	5.60666	deep_learning	GEARS|Other Deep Learning Models	FALSE
norman_from_scfoundation	1	gears	LYL1+CEBPB	test	0.984537	0.645514	5.64257	deep_learning	GEARS|Other Deep Learning Models	FALSE
norman_from_scfoundation	1	gears	MAP2K3+IKZF3	val	0.984246	0.627253	5.60736	deep_learning	GEARS|Other Deep Learning Models	FALSE
norman_from_scfoundation	1	gears	MAP2K6+IKZF3	test	0.985429	0.66368	5.45971	deep_learning	GEARS|Other Deep Learning Models	FALSE
norman_from_scfoundation	1	gears	MAPK1+IKZF3	val	0.985685	0.724962	5.61345	deep_learning	GEARS|Other Deep Learning Models	FALSE
norman_from_scfoundation	1	gears	PLK4+STIL	test	0.98801	0.638227	5.01262	deep_learning	GEARS|Other Deep Learning Models	FALSE
norman_from_scfoundation	1	gears	POU3F2+FOXL2	val	0.989606	0.778336	4.29989	deep_learning	GEARS|Other Deep Learning Models	FALSE
norman_from_scfoundation	1	gears	PRDM1+CBFA2T3	test	0.987145	0.803739	4.65141	deep_learning	GEARS|Other Deep Learning Models	FALSE
norman_from_scfoundation	1	gears	PTPN12+ZBTB25	test	0.987778	0.679192	4.88049	deep_learning	GEARS|Other Deep Learning Models	FALSE
norman_from_scfoundation	1	gears	RHOXF2+SET	test	0.983695	0.630631	5.22826	deep_learning	GEARS|Other Deep Learning Models	FALSE
norman_from_scfoundation	1	gears	RHOXF2+ZBTB25	test	0.989942	0.791159	4.13289	deep_learning	GEARS|Other Deep Learning Models	FALSE
norman_from_scfoundation	1	gears	SAMD1+TGFBR2	test	0.991035	0.724452	4.11225	deep_learning	GEARS|Other Deep Learning Models	FALSE
norman_from_scfoundation	1	gears	SAMD1+UBASH3B	val	0.992138	0.809176	3.7683	deep_learning	GEARS|Other Deep Learning Models	FALSE
norman_from_scfoundation	1	gears	SGK1+S1PR2	test	0.989276	0.781298	4.57676	deep_learning	GEARS|Other Deep Learning Models	FALSE
norman_from_scfoundation	1	gears	SNAI1+DLX2	val	0.984394	0.647816	5.31945	deep_learning	GEARS|Other Deep Learning Models	FALSE
norman_from_scfoundation	1	gears	TGFBR2+ETS2	val	0.989602	0.182723	4.97016	deep_learning	GEARS|Other Deep Learning Models	FALSE
norman_from_scfoundation	1	gears	TGFBR2+PRTG	val	0.99054	0.681281	4.3709	deep_learning	GEARS|Other Deep Learning Models	FALSE
norman_from_scfoundation	1	gears	UBASH3B+CNN1	val	0.986108	0.698422	5.13318	deep_learning	GEARS|Other Deep Learning Models	FALSE
norman_from_scfoundation	1	gears	UBASH3B+PTPN12	test	0.988548	0.669172	4.60615	deep_learning	GEARS|Other Deep Learning Models	FALSE
norman_from_scfoundation	1	gears	ZBTB10+PTPN12	test	0.986877	0.707169	4.83766	deep_learning	GEARS|Other Deep Learning Models	FALSE
norman_from_scfoundation	1	gears	ZBTB10+SNAI1	val	0.975292	0.618229	6.40621	deep_learning	GEARS|Other Deep Learning Models	FALSE
norman_from_scfoundation	1	gears	ZC3HAV1+CEBPA	test	0.970268	0.510872	7.09198	deep_learning	GEARS|Other Deep Learning Models	FALSE
norman_from_scfoundation	1	gears	ZC3HAV1+HOXC13	val	0.990177	0.587118	4.22654	deep_learning	GEARS|Other Deep Learning Models	FALSE
norman_from_scfoundation	1	geneformer	AHR+FEV	test	0.990739	0.886207	3.74993	foundation_model	Geneformer*|Foundation Models	FALSE
norman_from_scfoundation	1	geneformer	AHR+KLF1	val	0.98741	0.378646	5.02178	foundation_model	Geneformer*|Foundation Models	FALSE
norman_from_scfoundation	1	geneformer	BCL2L11+TGFBR2	val	0.998488	0.437942	1.57963	foundation_model	Geneformer*|Foundation Models	FALSE
norman_from_scfoundation	1	geneformer	BPGM+ZBTB1	test	0.99808	0.93519	2.00851	foundation_model	Geneformer*|Foundation Models	FALSE
norman_from_scfoundation	1	geneformer	CBL+CNN1	test	0.989798	0.842744	5.03957	foundation_model	Geneformer*|Foundation Models	FALSE
norman_from_scfoundation	1	geneformer	CBL+PTPN9	val	0.997427	0.906055	2.52578	foundation_model	Geneformer*|Foundation Models	FALSE
norman_from_scfoundation	1	geneformer	CBL+PTPN12	val	0.998699	0.959914	1.53136	foundation_model	Geneformer*|Foundation Models	FALSE
norman_from_scfoundation	1	geneformer	CBL+TGFBR2	val	0.998505	0.909003	1.75983	foundation_model	Geneformer*|Foundation Models	FALSE
norman_from_scfoundation	1	geneformer	CBL+UBASH3B	test	0.996383	0.934185	2.78687	foundation_model	Geneformer*|Foundation Models	FALSE
norman_from_scfoundation	1	geneformer	CDKN1B+CDKN1A	test	0.997596	0.926093	2.35548	foundation_model	Geneformer*|Foundation Models	FALSE
norman_from_scfoundation	1	geneformer	CDKN1C+CDKN1A	val	0.997286	0.923094	2.20224	foundation_model	Geneformer*|Foundation Models	FALSE
norman_from_scfoundation	1	geneformer	CDKN1C+CDKN1B	test	0.996945	0.908066	2.40563	foundation_model	Geneformer*|Foundation Models	FALSE
norman_from_scfoundation	1	geneformer	CEBPB+CEBPA	val	0.993875	0.923486	3.29529	foundation_model	Geneformer*|Foundation Models	FALSE
norman_from_scfoundation	1	geneformer	CEBPB+MAPK1	val	0.996016	0.905611	3.19731	foundation_model	Geneformer*|Foundation Models	FALSE
norman_from_scfoundation	1	geneformer	CEBPB+PTPN12	test	0.995678	0.853302	3.03659	foundation_model	Geneformer*|Foundation Models	FALSE
norman_from_scfoundation	1	geneformer	CEBPE+CEBPB	val	0.995595	0.927471	2.8502	foundation_model	Geneformer*|Foundation Models	TRUE
norman_from_scfoundation	1	geneformer	CEBPE+CNN1	test	0.997758	0.871296	1.97909	foundation_model	Geneformer*|Foundation Models	FALSE
norman_from_scfoundation	1	geneformer	CEBPE+KLF1	val	0.98806	0.42505	5.33367	foundation_model	Geneformer*|Foundation Models	FALSE
norman_from_scfoundation	1	geneformer	CEBPE+RUNX1T1	val	0.996812	0.814327	2.63386	foundation_model	Geneformer*|Foundation Models	FALSE
norman_from_scfoundation	1	geneformer	CEBPE+SPI1	test	0.981423	0.889315	6.84663	foundation_model	Geneformer*|Foundation Models	FALSE
norman_from_scfoundation	1	geneformer	CNN1+MAPK1	val	0.996307	0.86301	2.67959	foundation_model	Geneformer*|Foundation Models	FALSE
norman_from_scfoundation	1	geneformer	DUSP9+ETS2	test	0.989965	0.74782	4.62432	foundation_model	Geneformer*|Foundation Models	FALSE
norman_from_scfoundation	1	geneformer	DUSP9+IGDCC3	val	0.988846	0.716014	4.48573	foundation_model	Geneformer*|Foundation Models	FALSE
norman_from_scfoundation	1	geneformer	DUSP9+KLF1	val	0.993829	0.865509	3.6063	foundation_model	Geneformer*|Foundation Models	FALSE
norman_from_scfoundation	1	geneformer	ETS2+IKZF3	val	0.998111	0.968221	1.79165	foundation_model	Geneformer*|Foundation Models	FALSE
norman_from_scfoundation	1	geneformer	FEV+CBFA2T3	test	0.979952	0.766668	6.37648	foundation_model	Geneformer*|Foundation Models	FALSE
norman_from_scfoundation	1	geneformer	FEV+MAP7D1	test	0.994398	0.882431	2.9931	foundation_model	Geneformer*|Foundation Models	FALSE
norman_from_scfoundation	1	geneformer	FOSB+OSR2	test	0.996845	0.891411	2.25255	foundation_model	Geneformer*|Foundation Models	FALSE
norman_from_scfoundation	1	geneformer	FOSB+UBASH3B	val	0.997817	0.787478	1.98699	foundation_model	Geneformer*|Foundation Models	FALSE
norman_from_scfoundation	1	geneformer	FOXA1+FOXF1	test	0.996522	0.843695	2.45757	foundation_model	Geneformer*|Foundation Models	FALSE
norman_from_scfoundation	1	geneformer	FOXA1+HOXB9	val	0.992427	0.91272	4.11571	foundation_model	Geneformer*|Foundation Models	FALSE
norman_from_scfoundation	1	geneformer	FOXF1+FOXL2	test	0.991433	0.774748	3.82077	foundation_model	Geneformer*|Foundation Models	FALSE
norman_from_scfoundation	1	geneformer	FOXL2+MEIS1	val	0.990726	0.535036	4.07989	foundation_model	Geneformer*|Foundation Models	FALSE
norman_from_scfoundation	1	geneformer	IGDCC3+MAPK1	val	0.997898	0.772765	1.96837	foundation_model	Geneformer*|Foundation Models	FALSE
norman_from_scfoundation	1	geneformer	IGDCC3+ZBTB25	val	0.995955	0.893799	2.92248	foundation_model	Geneformer*|Foundation Models	FALSE
norman_from_scfoundation	1	geneformer	IRF1+SET	test	0.993678	0.830182	3.96033	foundation_model	Geneformer*|Foundation Models	FALSE
norman_from_scfoundation	1	geneformer	KLF1+BAK1	test	0.992735	0.380601	3.97297	foundation_model	Geneformer*|Foundation Models	FALSE
norman_from_scfoundation	1	geneformer	KLF1+CLDN6	test	0.987816	0.57323	5.09543	foundation_model	Geneformer*|Foundation Models	FALSE
norman_from_scfoundation	1	geneformer	KLF1+COL2A1	test	0.993069	0.699746	3.41361	foundation_model	Geneformer*|Foundation Models	FALSE
norman_from_scfoundation	1	geneformer	KLF1+FOXA1	val	0.992692	0.52525	3.5522	foundation_model	Geneformer*|Foundation Models	FALSE
norman_from_scfoundation	1	geneformer	LYL1+CEBPB	test	0.995457	0.784086	2.96378	foundation_model	Geneformer*|Foundation Models	FALSE
norman_from_scfoundation	1	geneformer	MAP2K3+IKZF3	val	0.99686	0.92252	2.42409	foundation_model	Geneformer*|Foundation Models	FALSE
norman_from_scfoundation	1	geneformer	MAP2K6+IKZF3	test	0.996898	0.931564	2.65078	foundation_model	Geneformer*|Foundation Models	FALSE
norman_from_scfoundation	1	geneformer	MAPK1+IKZF3	val	0.9974	0.949602	2.2791	foundation_model	Geneformer*|Foundation Models	FALSE
norman_from_scfoundation	1	geneformer	PLK4+STIL	test	0.993351	0.558575	3.36164	foundation_model	Geneformer*|Foundation Models	FALSE
norman_from_scfoundation	1	geneformer	POU3F2+FOXL2	val	0.993991	0.847758	3.21488	foundation_model	Geneformer*|Foundation Models	FALSE
norman_from_scfoundation	1	geneformer	PRDM1+CBFA2T3	test	0.990935	0.907668	4.18228	foundation_model	Geneformer*|Foundation Models	FALSE
norman_from_scfoundation	1	geneformer	PTPN12+ZBTB25	test	0.998199	0.961744	1.87528	foundation_model	Geneformer*|Foundation Models	FALSE
norman_from_scfoundation	1	geneformer	RHOXF2+SET	test	0.994679	0.862867	3.01632	foundation_model	Geneformer*|Foundation Models	FALSE
norman_from_scfoundation	1	geneformer	RHOXF2+ZBTB25	test	0.994225	0.874318	3.16438	foundation_model	Geneformer*|Foundation Models	FALSE
norman_from_scfoundation	1	geneformer	SAMD1+TGFBR2	test	0.996139	0.812327	2.58715	foundation_model	Geneformer*|Foundation Models	FALSE
norman_from_scfoundation	1	geneformer	SAMD1+UBASH3B	val	0.997078	0.935752	2.8227	foundation_model	Geneformer*|Foundation Models	FALSE
norman_from_scfoundation	1	geneformer	SGK1+S1PR2	test	0.994481	0.817523	3.69093	foundation_model	Geneformer*|Foundation Models	FALSE
norman_from_scfoundation	1	geneformer	SNAI1+DLX2	val	0.989634	0.750019	4.95511	foundation_model	Geneformer*|Foundation Models	FALSE
norman_from_scfoundation	1	geneformer	TGFBR2+ETS2	val	0.998077	0.773925	1.80656	foundation_model	Geneformer*|Foundation Models	FALSE
norman_from_scfoundation	1	geneformer	TGFBR2+PRTG	val	0.997691	0.927998	2.03186	foundation_model	Geneformer*|Foundation Models	FALSE
norman_from_scfoundation	1	geneformer	UBASH3B+CNN1	val	0.994198	0.898272	3.29438	foundation_model	Geneformer*|Foundation Models	FALSE
norman_from_scfoundation	1	geneformer	UBASH3B+PTPN12	test	0.99533	0.8935	3.33468	foundation_model	Geneformer*|Foundation Models	FALSE
norman_from_scfoundation	1	geneformer	ZBTB10+PTPN12	test	0.993394	0.776436	3.42065	foundation_model	Geneformer*|Foundation Models	FALSE
norman_from_scfoundation	1	geneformer	ZBTB10+SNAI1	val	0.992896	0.899579	3.66254	foundation_model	Geneformer*|Foundation Models	FALSE
norman_from_scfoundation	1	geneformer	ZC3HAV1+CEBPA	test	0.996388	0.94357	2.44713	foundation_model	Geneformer*|Foundation Models	FALSE
norman_from_scfoundation	1	geneformer	ZC3HAV1+HOXC13	val	0.996865	0.839926	2.48108	foundation_model	Geneformer*|Foundation Models	FALSE
norman_from_scfoundation	1	uce	AHR+FEV	test	0.972657	0.592819	6.79355	foundation_model	UCE*|Foundation Models	FALSE
norman_from_scfoundation	1	uce	AHR+KLF1	val	0.988946	0.17378	5.00126	foundation_model	UCE*|Foundation Models	FALSE
norman_from_scfoundation	1	uce	BCL2L11+TGFBR2	val	0.996129	0.204578	3.1357	foundation_model	UCE*|Foundation Models	FALSE
norman_from_scfoundation	1	uce	BPGM+ZBTB1	test	0.992613	0.693869	3.51867	foundation_model	UCE*|Foundation Models	FALSE
norman_from_scfoundation	1	uce	CBL+CNN1	test	0.982646	0.702895	6.04207	foundation_model	UCE*|Foundation Models	FALSE
norman_from_scfoundation	1	uce	CBL+PTPN9	val	0.993251	0.743611	3.95479	foundation_model	UCE*|Foundation Models	FALSE
norman_from_scfoundation	1	uce	CBL+PTPN12	val	0.989504	0.641475	4.37061	foundation_model	UCE*|Foundation Models	FALSE
norman_from_scfoundation	1	uce	CBL+TGFBR2	val	0.994348	0.579812	3.11478	foundation_model	UCE*|Foundation Models	FALSE
norman_from_scfoundation	1	uce	CBL+UBASH3B	test	0.986819	0.754925	5.54703	foundation_model	UCE*|Foundation Models	FALSE
norman_from_scfoundation	1	uce	CDKN1B+CDKN1A	test	0.991429	0.729332	4.46933	foundation_model	UCE*|Foundation Models	FALSE
norman_from_scfoundation	1	uce	CDKN1C+CDKN1A	val	0.990643	0.725645	4.41275	foundation_model	UCE*|Foundation Models	FALSE
norman_from_scfoundation	1	uce	CDKN1C+CDKN1B	test	0.992804	0.737139	3.89057	foundation_model	UCE*|Foundation Models	FALSE
norman_from_scfoundation	1	uce	CEBPB+CEBPA	val	0.96902	0.60957	7.91041	foundation_model	UCE*|Foundation Models	FALSE
norman_from_scfoundation	1	uce	CEBPB+MAPK1	val	0.988714	0.537745	4.35897	foundation_model	UCE*|Foundation Models	FALSE
norman_from_scfoundation	1	uce	CEBPB+PTPN12	test	0.997145	0.846424	2.25663	foundation_model	UCE*|Foundation Models	FALSE
norman_from_scfoundation	1	uce	CEBPE+CEBPB	val	0.980494	0.683302	6.39131	foundation_model	UCE*|Foundation Models	TRUE
norman_from_scfoundation	1	uce	CEBPE+CNN1	test	0.995983	0.697238	2.83473	foundation_model	UCE*|Foundation Models	FALSE
norman_from_scfoundation	1	uce	CEBPE+KLF1	val	0.993126	0.17758	3.91487	foundation_model	UCE*|Foundation Models	FALSE
norman_from_scfoundation	1	uce	CEBPE+RUNX1T1	val	0.99534	0.498077	2.78044	foundation_model	UCE*|Foundation Models	FALSE
norman_from_scfoundation	1	uce	CEBPE+SPI1	test	0.967873	0.731135	8.99128	foundation_model	UCE*|Foundation Models	FALSE
norman_from_scfoundation	1	uce	CNN1+MAPK1	val	0.996298	0.646124	2.52096	foundation_model	UCE*|Foundation Models	FALSE
norman_from_scfoundation	1	uce	DUSP9+ETS2	test	0.994272	0.64741	3.20092	foundation_model	UCE*|Foundation Models	FALSE
norman_from_scfoundation	1	uce	DUSP9+IGDCC3	val	0.988878	0.739627	4.40284	foundation_model	UCE*|Foundation Models	FALSE
norman_from_scfoundation	1	uce	DUSP9+KLF1	val	0.983044	0.51465	5.33539	foundation_model	UCE*|Foundation Models	FALSE
norman_from_scfoundation	1	uce	ETS2+IKZF3	val	0.981441	0.780247	5.59157	foundation_model	UCE*|Foundation Models	FALSE
norman_from_scfoundation	1	uce	FEV+CBFA2T3	test	0.966511	0.59013	7.6014	foundation_model	UCE*|Foundation Models	FALSE
norman_from_scfoundation	1	uce	FEV+MAP7D1	test	0.983664	0.437741	5.30422	foundation_model	UCE*|Foundation Models	FALSE
norman_from_scfoundation	1	uce	FOSB+OSR2	test	0.987636	0.360254	4.56777	foundation_model	UCE*|Foundation Models	FALSE
norman_from_scfoundation	1	uce	FOSB+UBASH3B	val	0.998037	0.676228	1.93149	foundation_model	UCE*|Foundation Models	FALSE
norman_from_scfoundation	1	uce	FOXA1+FOXF1	test	0.995289	0.832962	2.80595	foundation_model	UCE*|Foundation Models	FALSE
norman_from_scfoundation	1	uce	FOXA1+HOXB9	val	0.990811	0.873026	4.06078	foundation_model	UCE*|Foundation Models	FALSE
norman_from_scfoundation	1	uce	FOXF1+FOXL2	test	0.989028	0.823325	4.52703	foundation_model	UCE*|Foundation Models	FALSE
norman_from_scfoundation	1	uce	FOXL2+MEIS1	val	0.994127	0.80366	3.1417	foundation_model	UCE*|Foundation Models	FALSE
norman_from_scfoundation	1	uce	IGDCC3+MAPK1	val	0.996463	0.57598	2.54411	foundation_model	UCE*|Foundation Models	FALSE
norman_from_scfoundation	1	uce	IGDCC3+ZBTB25	val	0.989195	0.757834	5.10706	foundation_model	UCE*|Foundation Models	FALSE
norman_from_scfoundation	1	uce	IRF1+SET	test	0.984435	0.460653	5.59154	foundation_model	UCE*|Foundation Models	FALSE
norman_from_scfoundation	1	uce	KLF1+BAK1	test	0.990471	0.0379131	4.70186	foundation_model	UCE*|Foundation Models	FALSE
norman_from_scfoundation	1	uce	KLF1+CLDN6	test	0.989402	0.701474	4.20879	foundation_model	UCE*|Foundation Models	FALSE
norman_from_scfoundation	1	uce	KLF1+COL2A1	test	0.987705	0.339963	4.66195	foundation_model	UCE*|Foundation Models	FALSE
norman_from_scfoundation	1	uce	KLF1+FOXA1	val	0.993467	0.558137	3.60668	foundation_model	UCE*|Foundation Models	FALSE
norman_from_scfoundation	1	uce	LYL1+CEBPB	test	0.995362	0.727333	2.80827	foundation_model	UCE*|Foundation Models	FALSE
norman_from_scfoundation	1	uce	MAP2K3+IKZF3	val	0.986463	0.624098	4.72992	foundation_model	UCE*|Foundation Models	FALSE
norman_from_scfoundation	1	uce	MAP2K6+IKZF3	test	0.985841	0.664038	4.82881	foundation_model	UCE*|Foundation Models	FALSE
norman_from_scfoundation	1	uce	MAPK1+IKZF3	val	0.9885	0.774079	4.39263	foundation_model	UCE*|Foundation Models	FALSE
norman_from_scfoundation	1	uce	PLK4+STIL	test	0.994779	0.687824	2.96945	foundation_model	UCE*|Foundation Models	FALSE
norman_from_scfoundation	1	uce	POU3F2+FOXL2	val	0.989757	0.866733	4.44335	foundation_model	UCE*|Foundation Models	FALSE
norman_from_scfoundation	1	uce	PRDM1+CBFA2T3	test	0.979268	0.857909	6.53863	foundation_model	UCE*|Foundation Models	FALSE
norman_from_scfoundation	1	uce	PTPN12+ZBTB25	test	0.9901	0.683386	4.43877	foundation_model	UCE*|Foundation Models	FALSE
norman_from_scfoundation	1	uce	RHOXF2+SET	test	0.986693	0.655372	5.36077	foundation_model	UCE*|Foundation Models	FALSE
norman_from_scfoundation	1	uce	RHOXF2+ZBTB25	test	0.989242	0.792482	4.95476	foundation_model	UCE*|Foundation Models	FALSE
norman_from_scfoundation	1	uce	SAMD1+TGFBR2	test	0.99423	0.720783	3.25124	foundation_model	UCE*|Foundation Models	FALSE
norman_from_scfoundation	1	uce	SAMD1+UBASH3B	val	0.991971	0.830329	4.38285	foundation_model	UCE*|Foundation Models	FALSE
norman_from_scfoundation	1	uce	SGK1+S1PR2	test	0.992222	0.830753	3.97015	foundation_model	UCE*|Foundation Models	FALSE
norman_from_scfoundation	1	uce	SNAI1+DLX2	val	0.986745	0.738061	5.59828	foundation_model	UCE*|Foundation Models	FALSE
norman_from_scfoundation	1	uce	TGFBR2+ETS2	val	0.995821	0.258997	3.23311	foundation_model	UCE*|Foundation Models	FALSE
norman_from_scfoundation	1	uce	TGFBR2+PRTG	val	0.994228	0.671493	3.13186	foundation_model	UCE*|Foundation Models	FALSE
norman_from_scfoundation	1	uce	UBASH3B+CNN1	val	0.983909	0.680154	5.90036	foundation_model	UCE*|Foundation Models	FALSE
norman_from_scfoundation	1	uce	UBASH3B+PTPN12	test	0.990586	0.688962	4.26362	foundation_model	UCE*|Foundation Models	FALSE
norman_from_scfoundation	1	uce	ZBTB10+PTPN12	test	0.991955	0.809356	3.98396	foundation_model	UCE*|Foundation Models	FALSE
norman_from_scfoundation	1	uce	ZBTB10+SNAI1	val	0.975486	0.712632	7.09949	foundation_model	UCE*|Foundation Models	FALSE
norman_from_scfoundation	1	uce	ZC3HAV1+CEBPA	test	0.977369	0.578879	6.61681	foundation_model	UCE*|Foundation Models	FALSE
norman_from_scfoundation	1	uce	ZC3HAV1+HOXC13	val	0.996223	0.641058	2.49862	foundation_model	UCE*|Foundation Models	FALSE
norman_from_scfoundation	1	scbert	AHR+FEV	test	0.97266	0.592419	6.7934	foundation_model	scBERT*|Foundation Models	FALSE
norman_from_scfoundation	1	scbert	AHR+KLF1	val	0.988943	0.173733	5.00261	foundation_model	scBERT*|Foundation Models	FALSE
norman_from_scfoundation	1	scbert	BCL2L11+TGFBR2	val	0.996119	0.204353	3.1402	foundation_model	scBERT*|Foundation Models	FALSE
norman_from_scfoundation	1	scbert	BPGM+ZBTB1	test	0.992607	0.69276	3.52046	foundation_model	scBERT*|Foundation Models	FALSE
norman_from_scfoundation	1	scbert	CBL+CNN1	test	0.982673	0.70418	6.03757	foundation_model	scBERT*|Foundation Models	FALSE
norman_from_scfoundation	1	scbert	CBL+PTPN9	val	0.993229	0.742293	3.96109	foundation_model	scBERT*|Foundation Models	FALSE
norman_from_scfoundation	1	scbert	CBL+PTPN12	val	0.989473	0.639765	4.37782	foundation_model	scBERT*|Foundation Models	FALSE
norman_from_scfoundation	1	scbert	CBL+TGFBR2	val	0.994362	0.581209	3.11115	foundation_model	scBERT*|Foundation Models	FALSE
norman_from_scfoundation	1	scbert	CBL+UBASH3B	test	0.98681	0.754749	5.54865	foundation_model	scBERT*|Foundation Models	FALSE
norman_from_scfoundation	1	scbert	CDKN1B+CDKN1A	test	0.991447	0.730264	4.46468	foundation_model	scBERT*|Foundation Models	FALSE
norman_from_scfoundation	1	scbert	CDKN1C+CDKN1A	val	0.990636	0.724676	4.4126	foundation_model	scBERT*|Foundation Models	FALSE
norman_from_scfoundation	1	scbert	CDKN1C+CDKN1B	test	0.992799	0.737059	3.89253	foundation_model	scBERT*|Foundation Models	FALSE
norman_from_scfoundation	1	scbert	CEBPB+CEBPA	val	0.969044	0.610103	7.90624	foundation_model	scBERT*|Foundation Models	FALSE
norman_from_scfoundation	1	scbert	CEBPB+MAPK1	val	0.988718	0.538207	4.35832	foundation_model	scBERT*|Foundation Models	FALSE
norman_from_scfoundation	1	scbert	CEBPB+PTPN12	test	0.997141	0.84625	2.2578	foundation_model	scBERT*|Foundation Models	FALSE
norman_from_scfoundation	1	scbert	CEBPE+CEBPB	val	0.980503	0.683938	6.39069	foundation_model	scBERT*|Foundation Models	TRUE
norman_from_scfoundation	1	scbert	CEBPE+CNN1	test	0.99598	0.696761	2.83485	foundation_model	scBERT*|Foundation Models	FALSE
norman_from_scfoundation	1	scbert	CEBPE+KLF1	val	0.993124	0.177571	3.91633	foundation_model	scBERT*|Foundation Models	FALSE
norman_from_scfoundation	1	scbert	CEBPE+RUNX1T1	val	0.995335	0.497556	2.78182	foundation_model	scBERT*|Foundation Models	FALSE
norman_from_scfoundation	1	scbert	CEBPE+SPI1	test	0.967897	0.731324	8.98758	foundation_model	scBERT*|Foundation Models	FALSE
norman_from_scfoundation	1	scbert	CNN1+MAPK1	val	0.9963	0.646325	2.52041	foundation_model	scBERT*|Foundation Models	FALSE
norman_from_scfoundation	1	scbert	DUSP9+ETS2	test	0.994272	0.647314	3.20144	foundation_model	scBERT*|Foundation Models	FALSE
norman_from_scfoundation	1	scbert	DUSP9+IGDCC3	val	0.988869	0.739474	4.405	foundation_model	scBERT*|Foundation Models	FALSE
norman_from_scfoundation	1	scbert	DUSP9+KLF1	val	0.983077	0.516691	5.32991	foundation_model	scBERT*|Foundation Models	FALSE
norman_from_scfoundation	1	scbert	ETS2+IKZF3	val	0.981452	0.780504	5.58983	foundation_model	scBERT*|Foundation Models	FALSE
norman_from_scfoundation	1	scbert	FEV+CBFA2T3	test	0.966497	0.590226	7.60394	foundation_model	scBERT*|Foundation Models	FALSE
norman_from_scfoundation	1	scbert	FEV+MAP7D1	test	0.983666	0.437875	5.30391	foundation_model	scBERT*|Foundation Models	FALSE
norman_from_scfoundation	1	scbert	FOSB+OSR2	test	0.987654	0.361554	4.56475	foundation_model	scBERT*|Foundation Models	FALSE
norman_from_scfoundation	1	scbert	FOSB+UBASH3B	val	0.99804	0.676444	1.92935	foundation_model	scBERT*|Foundation Models	FALSE
norman_from_scfoundation	1	scbert	FOXA1+FOXF1	test	0.995275	0.831906	2.81012	foundation_model	scBERT*|Foundation Models	FALSE
norman_from_scfoundation	1	scbert	FOXA1+HOXB9	val	0.990816	0.873172	4.05975	foundation_model	scBERT*|Foundation Models	FALSE
norman_from_scfoundation	1	scbert	FOXF1+FOXL2	test	0.989035	0.8234	4.525	foundation_model	scBERT*|Foundation Models	FALSE
norman_from_scfoundation	1	scbert	FOXL2+MEIS1	val	0.994131	0.80349	3.14033	foundation_model	scBERT*|Foundation Models	FALSE
norman_from_scfoundation	1	scbert	IGDCC3+MAPK1	val	0.996455	0.575325	2.54677	foundation_model	scBERT*|Foundation Models	FALSE
norman_from_scfoundation	1	scbert	IGDCC3+ZBTB25	val	0.989196	0.757775	5.10683	foundation_model	scBERT*|Foundation Models	FALSE
norman_from_scfoundation	1	scbert	IRF1+SET	test	0.98445	0.461641	5.58876	foundation_model	scBERT*|Foundation Models	FALSE
norman_from_scfoundation	1	scbert	KLF1+BAK1	test	0.99046	0.0358958	4.70239	foundation_model	scBERT*|Foundation Models	FALSE
norman_from_scfoundation	1	scbert	KLF1+CLDN6	test	0.989381	0.699936	4.21294	foundation_model	scBERT*|Foundation Models	FALSE
norman_from_scfoundation	1	scbert	KLF1+COL2A1	test	0.987705	0.340078	4.66198	foundation_model	scBERT*|Foundation Models	FALSE
norman_from_scfoundation	1	scbert	KLF1+FOXA1	val	0.993473	0.55873	3.60519	foundation_model	scBERT*|Foundation Models	FALSE
norman_from_scfoundation	1	scbert	LYL1+CEBPB	test	0.995368	0.72756	2.80568	foundation_model	scBERT*|Foundation Models	FALSE
norman_from_scfoundation	1	scbert	MAP2K3+IKZF3	val	0.98644	0.622937	4.7339	foundation_model	scBERT*|Foundation Models	FALSE
norman_from_scfoundation	1	scbert	MAP2K6+IKZF3	test	0.985879	0.665534	4.8223	foundation_model	scBERT*|Foundation Models	FALSE
norman_from_scfoundation	1	scbert	MAPK1+IKZF3	val	0.988519	0.774961	4.38911	foundation_model	scBERT*|Foundation Models	FALSE
norman_from_scfoundation	1	scbert	PLK4+STIL	test	0.994778	0.687614	2.96941	foundation_model	scBERT*|Foundation Models	FALSE
norman_from_scfoundation	1	scbert	POU3F2+FOXL2	val	0.989734	0.86649	4.44975	foundation_model	scBERT*|Foundation Models	FALSE
norman_from_scfoundation	1	scbert	PRDM1+CBFA2T3	test	0.979274	0.858023	6.53793	foundation_model	scBERT*|Foundation Models	FALSE
norman_from_scfoundation	1	scbert	PTPN12+ZBTB25	test	0.9901	0.683233	4.43859	foundation_model	scBERT*|Foundation Models	FALSE
norman_from_scfoundation	1	scbert	RHOXF2+SET	test	0.986692	0.655071	5.35991	foundation_model	scBERT*|Foundation Models	FALSE
norman_from_scfoundation	1	scbert	RHOXF2+ZBTB25	test	0.989243	0.792371	4.95405	foundation_model	scBERT*|Foundation Models	FALSE
norman_from_scfoundation	1	scbert	SAMD1+TGFBR2	test	0.99424	0.721886	3.24941	foundation_model	scBERT*|Foundation Models	FALSE
norman_from_scfoundation	1	scbert	SAMD1+UBASH3B	val	0.991968	0.830319	4.38355	foundation_model	scBERT*|Foundation Models	FALSE
norman_from_scfoundation	1	scbert	SGK1+S1PR2	test	0.992235	0.831439	3.96627	foundation_model	scBERT*|Foundation Models	FALSE
norman_from_scfoundation	1	scbert	SNAI1+DLX2	val	0.986742	0.737873	5.59834	foundation_model	scBERT*|Foundation Models	FALSE
norman_from_scfoundation	1	scbert	TGFBR2+ETS2	val	0.995802	0.25798	3.24114	foundation_model	scBERT*|Foundation Models	FALSE
norman_from_scfoundation	1	scbert	TGFBR2+PRTG	val	0.994229	0.671388	3.13131	foundation_model	scBERT*|Foundation Models	FALSE
norman_from_scfoundation	1	scbert	UBASH3B+CNN1	val	0.983922	0.680648	5.89804	foundation_model	scBERT*|Foundation Models	FALSE
norman_from_scfoundation	1	scbert	UBASH3B+PTPN12	test	0.990563	0.687851	4.2691	foundation_model	scBERT*|Foundation Models	FALSE
norman_from_scfoundation	1	scbert	ZBTB10+PTPN12	test	0.991976	0.809745	3.97675	foundation_model	scBERT*|Foundation Models	FALSE
norman_from_scfoundation	1	scbert	ZBTB10+SNAI1	val	0.975482	0.712211	7.09952	foundation_model	scBERT*|Foundation Models	FALSE
norman_from_scfoundation	1	scbert	ZC3HAV1+CEBPA	test	0.977375	0.579418	6.61641	foundation_model	scBERT*|Foundation Models	FALSE
norman_from_scfoundation	1	scbert	ZC3HAV1+HOXC13	val	0.99622	0.640792	2.49945	foundation_model	scBERT*|Foundation Models	FALSE
norman_from_scfoundation	1	cpa	AHR+FEV	test	0.954606	0.451838	12.5171	deep_learning	CPA|Other Deep Learning Models	FALSE
norman_from_scfoundation	1	cpa	AHR+KLF1	val	0.967486	0.275763	10.6194	deep_learning	CPA|Other Deep Learning Models	FALSE
norman_from_scfoundation	1	cpa	BCL2L11+TGFBR2	val	0.974244	0.108618	8.94243	deep_learning	CPA|Other Deep Learning Models	FALSE
norman_from_scfoundation	1	cpa	BPGM+ZBTB1	test	0.96281	0.198093	12.1001	deep_learning	CPA|Other Deep Learning Models	FALSE
norman_from_scfoundation	1	cpa	CBL+CNN1	test	0.968045	0.327472	10.698	deep_learning	CPA|Other Deep Learning Models	FALSE
norman_from_scfoundation	1	cpa	CBL+PTPN9	val	0.980115	0.351012	7.8488	deep_learning	CPA|Other Deep Learning Models	FALSE
norman_from_scfoundation	1	cpa	CBL+PTPN12	val	0.976105	0.252308	9.93949	deep_learning	CPA|Other Deep Learning Models	FALSE
norman_from_scfoundation	1	cpa	CBL+TGFBR2	val	0.981283	0.322684	7.69734	deep_learning	CPA|Other Deep Learning Models	FALSE
norman_from_scfoundation	1	cpa	CBL+UBASH3B	test	0.973448	0.368425	10.0151	deep_learning	CPA|Other Deep Learning Models	FALSE
norman_from_scfoundation	1	cpa	CDKN1B+CDKN1A	test	0.955431	-0.0260398	13.8569	deep_learning	CPA|Other Deep Learning Models	FALSE
norman_from_scfoundation	1	cpa	CDKN1C+CDKN1A	val	0.954494	-0.108254	15.5985	deep_learning	CPA|Other Deep Learning Models	FALSE
norman_from_scfoundation	1	cpa	CDKN1C+CDKN1B	test	0.960514	-0.0592446	14.3341	deep_learning	CPA|Other Deep Learning Models	FALSE
norman_from_scfoundation	1	cpa	CEBPB+CEBPA	val	0.922758	0.151803	16.5597	deep_learning	CPA|Other Deep Learning Models	FALSE
norman_from_scfoundation	1	cpa	CEBPB+MAPK1	val	0.961465	0.016196	13.7517	deep_learning	CPA|Other Deep Learning Models	FALSE
norman_from_scfoundation	1	cpa	CEBPB+PTPN12	test	0.966888	0.019877	12.9264	deep_learning	CPA|Other Deep Learning Models	FALSE
norman_from_scfoundation	1	cpa	CEBPE+CEBPB	val	0.955329	0.142062	14.8418	deep_learning	CPA|Other Deep Learning Models	TRUE
norman_from_scfoundation	1	cpa	CEBPE+CNN1	test	0.972617	0.0832914	11.7376	deep_learning	CPA|Other Deep Learning Models	FALSE
norman_from_scfoundation	1	cpa	CEBPE+KLF1	val	0.971629	0.171124	9.34796	deep_learning	CPA|Other Deep Learning Models	FALSE
norman_from_scfoundation	1	cpa	CEBPE+RUNX1T1	val	0.974248	-0.00637387	10.7203	deep_learning	CPA|Other Deep Learning Models	FALSE
norman_from_scfoundation	1	cpa	CEBPE+SPI1	test	0.941156	0.15282	16.6146	deep_learning	CPA|Other Deep Learning Models	FALSE
norman_from_scfoundation	1	cpa	CNN1+MAPK1	val	0.970422	-0.0192002	12.451	deep_learning	CPA|Other Deep Learning Models	FALSE
norman_from_scfoundation	1	cpa	DUSP9+ETS2	test	0.975278	0.238047	11.0553	deep_learning	CPA|Other Deep Learning Models	FALSE
norman_from_scfoundation	1	cpa	DUSP9+IGDCC3	val	0.968216	0.17938	12.7949	deep_learning	CPA|Other Deep Learning Models	FALSE
norman_from_scfoundation	1	cpa	DUSP9+KLF1	val	0.964384	0.283561	10.4624	deep_learning	CPA|Other Deep Learning Models	FALSE
norman_from_scfoundation	1	cpa	ETS2+IKZF3	val	0.953151	0.225561	14.3738	deep_learning	CPA|Other Deep Learning Models	FALSE
norman_from_scfoundation	1	cpa	FEV+CBFA2T3	test	0.945143	0.370618	13.2227	deep_learning	CPA|Other Deep Learning Models	FALSE
norman_from_scfoundation	1	cpa	FEV+MAP7D1	test	0.962155	0.372075	10.3976	deep_learning	CPA|Other Deep Learning Models	FALSE
norman_from_scfoundation	1	cpa	FOSB+OSR2	test	0.963889	0.0978724	9.91766	deep_learning	CPA|Other Deep Learning Models	FALSE
norman_from_scfoundation	1	cpa	FOSB+UBASH3B	val	0.977034	0.0905984	10.073	deep_learning	CPA|Other Deep Learning Models	FALSE
norman_from_scfoundation	1	cpa	FOXA1+FOXF1	test	0.959149	0.0417681	13.7436	deep_learning	CPA|Other Deep Learning Models	FALSE
norman_from_scfoundation	1	cpa	FOXA1+HOXB9	val	0.953415	0.179904	14.2573	deep_learning	CPA|Other Deep Learning Models	FALSE
norman_from_scfoundation	1	cpa	FOXF1+FOXL2	test	0.957446	0.0856749	13.8956	deep_learning	CPA|Other Deep Learning Models	FALSE
norman_from_scfoundation	1	cpa	FOXL2+MEIS1	val	0.971319	0.243776	11.9067	deep_learning	CPA|Other Deep Learning Models	FALSE
norman_from_scfoundation	1	cpa	IGDCC3+MAPK1	val	0.968258	-0.0974009	12.9938	deep_learning	CPA|Other Deep Learning Models	FALSE
norman_from_scfoundation	1	cpa	IGDCC3+ZBTB25	val	0.960221	0.110031	13.5019	deep_learning	CPA|Other Deep Learning Models	FALSE
norman_from_scfoundation	1	cpa	IRF1+SET	test	0.956181	-0.0667874	14.0816	deep_learning	CPA|Other Deep Learning Models	FALSE
norman_from_scfoundation	1	cpa	KLF1+BAK1	test	0.971077	0.198944	8.63152	deep_learning	CPA|Other Deep Learning Models	FALSE
norman_from_scfoundation	1	cpa	KLF1+CLDN6	test	0.967387	0.160453	12.7474	deep_learning	CPA|Other Deep Learning Models	FALSE
norman_from_scfoundation	1	cpa	KLF1+COL2A1	test	0.966097	0.0573937	11.4689	deep_learning	CPA|Other Deep Learning Models	FALSE
norman_from_scfoundation	1	cpa	KLF1+FOXA1	val	0.965463	0.263209	11.4929	deep_learning	CPA|Other Deep Learning Models	FALSE
norman_from_scfoundation	1	cpa	LYL1+CEBPB	test	0.969438	0.0133565	12.9115	deep_learning	CPA|Other Deep Learning Models	FALSE
norman_from_scfoundation	1	cpa	MAP2K3+IKZF3	val	0.960944	0.262218	12.1273	deep_learning	CPA|Other Deep Learning Models	FALSE
norman_from_scfoundation	1	cpa	MAP2K6+IKZF3	test	0.962767	0.198808	13.1756	deep_learning	CPA|Other Deep Learning Models	FALSE
norman_from_scfoundation	1	cpa	MAPK1+IKZF3	val	0.961942	0.197989	13.3184	deep_learning	CPA|Other Deep Learning Models	FALSE
norman_from_scfoundation	1	cpa	PLK4+STIL	test	0.964024	0.244556	12.3082	deep_learning	CPA|Other Deep Learning Models	FALSE
norman_from_scfoundation	1	cpa	POU3F2+FOXL2	val	0.964856	0.144459	13.6604	deep_learning	CPA|Other Deep Learning Models	FALSE
norman_from_scfoundation	1	cpa	PRDM1+CBFA2T3	test	0.947672	0.17572	14.8136	deep_learning	CPA|Other Deep Learning Models	FALSE
norman_from_scfoundation	1	cpa	PTPN12+ZBTB25	test	0.96713	0.107723	12.424	deep_learning	CPA|Other Deep Learning Models	FALSE
norman_from_scfoundation	1	cpa	RHOXF2+SET	test	0.95244	0.0729949	15.6779	deep_learning	CPA|Other Deep Learning Models	FALSE
norman_from_scfoundation	1	cpa	RHOXF2+ZBTB25	test	0.963315	0.159875	14.0943	deep_learning	CPA|Other Deep Learning Models	FALSE
norman_from_scfoundation	1	cpa	SAMD1+TGFBR2	test	0.976326	0.22326	11.079	deep_learning	CPA|Other Deep Learning Models	FALSE
norman_from_scfoundation	1	cpa	SAMD1+UBASH3B	val	0.973434	0.263632	12.1833	deep_learning	CPA|Other Deep Learning Models	FALSE
norman_from_scfoundation	1	cpa	SGK1+S1PR2	test	0.963128	0.0415619	14.3804	deep_learning	CPA|Other Deep Learning Models	FALSE
norman_from_scfoundation	1	cpa	SNAI1+DLX2	val	0.951466	-0.00695779	15.2389	deep_learning	CPA|Other Deep Learning Models	FALSE
norman_from_scfoundation	1	cpa	TGFBR2+ETS2	val	0.97323	0.0876641	11.4185	deep_learning	CPA|Other Deep Learning Models	FALSE
norman_from_scfoundation	1	cpa	TGFBR2+PRTG	val	0.97312	0.144257	11.7018	deep_learning	CPA|Other Deep Learning Models	FALSE
norman_from_scfoundation	1	cpa	UBASH3B+CNN1	val	0.962662	0.12967	13.8501	deep_learning	CPA|Other Deep Learning Models	FALSE
norman_from_scfoundation	1	cpa	UBASH3B+PTPN12	test	0.970592	0.0792915	13.0407	deep_learning	CPA|Other Deep Learning Models	FALSE
norman_from_scfoundation	1	cpa	ZBTB10+PTPN12	test	0.958517	0.0818571	13.434	deep_learning	CPA|Other Deep Learning Models	FALSE
norman_from_scfoundation	1	cpa	ZBTB10+SNAI1	val	0.947246	0.188782	14.9372	deep_learning	CPA|Other Deep Learning Models	FALSE
norman_from_scfoundation	1	cpa	ZC3HAV1+CEBPA	test	0.93932	0.166281	15.0567	deep_learning	CPA|Other Deep Learning Models	FALSE
norman_from_scfoundation	1	cpa	ZC3HAV1+HOXC13	val	0.970525	0.131344	11.6868	deep_learning	CPA|Other Deep Learning Models	FALSE
norman_from_scfoundation	1	additive_model	AHR+FEV	test	0.992975	0.90409	3.68143	baseline	Additive|Baselines	FALSE
norman_from_scfoundation	1	additive_model	AHR+KLF1	val	0.995944	0.866034	2.89879	baseline	Additive|Baselines	FALSE
norman_from_scfoundation	1	additive_model	BCL2L11+TGFBR2	val	0.999256	0.772328	1.10433	baseline	Additive|Baselines	FALSE
norman_from_scfoundation	1	additive_model	BPGM+ZBTB1	test	0.997393	0.947283	2.33153	baseline	Additive|Baselines	FALSE
norman_from_scfoundation	1	additive_model	CBL+CNN1	test	0.994885	0.902951	3.32999	baseline	Additive|Baselines	FALSE
norman_from_scfoundation	1	additive_model	CBL+PTPN9	val	0.997702	0.914241	2.09982	baseline	Additive|Baselines	FALSE
norman_from_scfoundation	1	additive_model	CBL+PTPN12	val	0.998047	0.939348	1.87457	baseline	Additive|Baselines	FALSE
norman_from_scfoundation	1	additive_model	CBL+TGFBR2	val	0.998603	0.915085	1.59909	baseline	Additive|Baselines	FALSE
norman_from_scfoundation	1	additive_model	CBL+UBASH3B	test	0.995453	0.917681	3.2636	baseline	Additive|Baselines	FALSE
norman_from_scfoundation	1	additive_model	CDKN1B+CDKN1A	test	0.996811	0.956308	2.83445	baseline	Additive|Baselines	FALSE
norman_from_scfoundation	1	additive_model	CDKN1C+CDKN1A	val	0.994692	0.944595	3.91214	baseline	Additive|Baselines	FALSE
norman_from_scfoundation	1	additive_model	CDKN1C+CDKN1B	test	0.995243	0.929515	3.52233	baseline	Additive|Baselines	FALSE
norman_from_scfoundation	1	additive_model	CEBPB+CEBPA	val	0.981044	0.923719	7.39233	baseline	Additive|Baselines	FALSE
norman_from_scfoundation	1	additive_model	CEBPB+MAPK1	val	0.994401	0.959033	3.89763	baseline	Additive|Baselines	FALSE
norman_from_scfoundation	1	additive_model	CEBPB+PTPN12	test	0.995488	0.898103	3.45375	baseline	Additive|Baselines	FALSE
norman_from_scfoundation	1	additive_model	CEBPE+CEBPB	val	0.992263	0.927073	4.66079	baseline	Additive|Baselines	TRUE
norman_from_scfoundation	1	additive_model	CEBPE+CNN1	test	0.994105	0.888488	3.94386	baseline	Additive|Baselines	FALSE
norman_from_scfoundation	1	additive_model	CEBPE+KLF1	val	0.990443	0.705539	5.16905	baseline	Additive|Baselines	FALSE
norman_from_scfoundation	1	additive_model	CEBPE+RUNX1T1	val	0.994956	0.951979	3.79233	baseline	Additive|Baselines	FALSE
norman_from_scfoundation	1	additive_model	CEBPE+SPI1	test	0.994294	0.933225	4.04471	baseline	Additive|Baselines	FALSE
norman_from_scfoundation	1	additive_model	CNN1+MAPK1	val	0.997364	0.865594	2.1996	baseline	Additive|Baselines	FALSE
norman_from_scfoundation	1	additive_model	DUSP9+ETS2	test	0.997051	0.898844	2.29129	baseline	Additive|Baselines	FALSE
norman_from_scfoundation	1	additive_model	DUSP9+IGDCC3	val	0.997287	0.966084	2.31457	baseline	Additive|Baselines	FALSE
norman_from_scfoundation	1	additive_model	DUSP9+KLF1	val	0.997697	0.956498	1.96098	baseline	Additive|Baselines	FALSE
norman_from_scfoundation	1	additive_model	ETS2+IKZF3	val	0.997817	0.964304	2.10305	baseline	Additive|Baselines	FALSE
norman_from_scfoundation	1	additive_model	FEV+CBFA2T3	test	0.982277	0.84225	5.71363	baseline	Additive|Baselines	FALSE
norman_from_scfoundation	1	additive_model	FEV+MAP7D1	test	0.99637	0.91539	2.56482	baseline	Additive|Baselines	FALSE
norman_from_scfoundation	1	additive_model	FOSB+OSR2	test	0.998377	0.943462	1.59905	baseline	Additive|Baselines	FALSE
norman_from_scfoundation	1	additive_model	FOSB+UBASH3B	val	0.998469	0.862721	1.90828	baseline	Additive|Baselines	FALSE
norman_from_scfoundation	1	additive_model	FOXA1+FOXF1	test	0.997289	0.870127	2.19892	baseline	Additive|Baselines	FALSE
norman_from_scfoundation	1	additive_model	FOXA1+HOXB9	val	0.996538	0.912594	2.43047	baseline	Additive|Baselines	FALSE
norman_from_scfoundation	1	additive_model	FOXF1+FOXL2	test	0.994838	0.875888	3.05953	baseline	Additive|Baselines	FALSE
norman_from_scfoundation	1	additive_model	FOXL2+MEIS1	val	0.997777	0.908236	1.93745	baseline	Additive|Baselines	FALSE
norman_from_scfoundation	1	additive_model	IGDCC3+MAPK1	val	0.995655	0.849531	3.31902	baseline	Additive|Baselines	FALSE
norman_from_scfoundation	1	additive_model	IGDCC3+ZBTB25	val	0.997558	0.938153	2.32067	baseline	Additive|Baselines	FALSE
norman_from_scfoundation	1	additive_model	IRF1+SET	test	0.996486	0.926854	2.77337	baseline	Additive|Baselines	FALSE
norman_from_scfoundation	1	additive_model	KLF1+BAK1	test	0.999265	0.954144	1.13339	baseline	Additive|Baselines	FALSE
norman_from_scfoundation	1	additive_model	KLF1+CLDN6	test	0.995739	0.899094	2.72739	baseline	Additive|Baselines	FALSE
norman_from_scfoundation	1	additive_model	KLF1+COL2A1	test	0.995691	0.863734	2.67937	baseline	Additive|Baselines	FALSE
norman_from_scfoundation	1	additive_model	KLF1+FOXA1	val	0.997053	0.844012	2.23013	baseline	Additive|Baselines	FALSE
norman_from_scfoundation	1	additive_model	LYL1+CEBPB	test	0.995403	0.872924	3.27337	baseline	Additive|Baselines	FALSE
norman_from_scfoundation	1	additive_model	MAP2K3+IKZF3	val	0.996868	0.945818	2.2837	baseline	Additive|Baselines	FALSE
norman_from_scfoundation	1	additive_model	MAP2K6+IKZF3	test	0.997664	0.95702	1.96683	baseline	Additive|Baselines	FALSE
norman_from_scfoundation	1	additive_model	MAPK1+IKZF3	val	0.994421	0.940175	3.65907	baseline	Additive|Baselines	FALSE
norman_from_scfoundation	1	additive_model	PLK4+STIL	test	0.994357	0.677455	3.29715	baseline	Additive|Baselines	FALSE
norman_from_scfoundation	1	additive_model	POU3F2+FOXL2	val	0.996393	0.908813	2.50502	baseline	Additive|Baselines	FALSE
norman_from_scfoundation	1	additive_model	PRDM1+CBFA2T3	test	0.992686	0.88673	3.63883	baseline	Additive|Baselines	FALSE
norman_from_scfoundation	1	additive_model	PTPN12+ZBTB25	test	0.998138	0.943907	2.00709	baseline	Additive|Baselines	FALSE
norman_from_scfoundation	1	additive_model	RHOXF2+SET	test	0.994812	0.920792	3.66125	baseline	Additive|Baselines	FALSE
norman_from_scfoundation	1	additive_model	RHOXF2+ZBTB25	test	0.997438	0.941451	2.09214	baseline	Additive|Baselines	FALSE
norman_from_scfoundation	1	additive_model	SAMD1+TGFBR2	test	0.997016	0.859017	2.25723	baseline	Additive|Baselines	FALSE
norman_from_scfoundation	1	additive_model	SAMD1+UBASH3B	val	0.998464	0.954115	1.65392	baseline	Additive|Baselines	FALSE
norman_from_scfoundation	1	additive_model	SGK1+S1PR2	test	0.996956	0.91891	2.33744	baseline	Additive|Baselines	FALSE
norman_from_scfoundation	1	additive_model	SNAI1+DLX2	val	0.994729	0.878233	3.2063	baseline	Additive|Baselines	FALSE
norman_from_scfoundation	1	additive_model	TGFBR2+ETS2	val	0.999067	0.847362	1.32009	baseline	Additive|Baselines	FALSE
norman_from_scfoundation	1	additive_model	TGFBR2+PRTG	val	0.998434	0.934342	1.65578	baseline	Additive|Baselines	FALSE
norman_from_scfoundation	1	additive_model	UBASH3B+CNN1	val	0.99649	0.939504	2.85945	baseline	Additive|Baselines	FALSE
norman_from_scfoundation	1	additive_model	UBASH3B+PTPN12	test	0.997967	0.935709	1.99077	baseline	Additive|Baselines	FALSE
norman_from_scfoundation	1	additive_model	ZBTB10+PTPN12	test	0.996232	0.924264	2.56844	baseline	Additive|Baselines	FALSE
norman_from_scfoundation	1	additive_model	ZBTB10+SNAI1	val	0.993706	0.90976	3.35871	baseline	Additive|Baselines	FALSE
norman_from_scfoundation	1	additive_model	ZC3HAV1+CEBPA	test	0.995157	0.945327	3.33693	baseline	Additive|Baselines	FALSE
norman_from_scfoundation	1	additive_model	ZC3HAV1+HOXC13	val	0.997678	0.895885	2.41859	baseline	Additive|Baselines	FALSE
norman_from_scfoundation	1	scfoundation	AHR+FEV	test	0.970311	0.498817	6.79545	foundation_model	scFoundation|Foundation Models	FALSE
norman_from_scfoundation	1	scfoundation	AHR+KLF1	val	0.989776	0.449292	5.11777	foundation_model	scFoundation|Foundation Models	FALSE
norman_from_scfoundation	1	scfoundation	BCL2L11+TGFBR2	val	0.996576	0.411916	2.45401	foundation_model	scFoundation|Foundation Models	FALSE
norman_from_scfoundation	1	scfoundation	BPGM+ZBTB1	test	0.993519	0.714712	3.4249	foundation_model	scFoundation|Foundation Models	FALSE
norman_from_scfoundation	1	scfoundation	CBL+CNN1	test	0.988611	0.765041	4.93433	foundation_model	scFoundation|Foundation Models	FALSE
norman_from_scfoundation	1	scfoundation	CBL+PTPN9	val	0.994698	0.734096	3.42762	foundation_model	scFoundation|Foundation Models	FALSE
norman_from_scfoundation	1	scfoundation	CBL+PTPN12	val	0.993696	0.768341	3.45122	foundation_model	scFoundation|Foundation Models	FALSE
norman_from_scfoundation	1	scfoundation	CBL+TGFBR2	val	0.995921	0.738384	2.74163	foundation_model	scFoundation|Foundation Models	FALSE
norman_from_scfoundation	1	scfoundation	CBL+UBASH3B	test	0.990594	0.760708	4.86103	foundation_model	scFoundation|Foundation Models	FALSE
norman_from_scfoundation	1	scfoundation	CDKN1B+CDKN1A	test	0.992174	0.654608	4.19869	foundation_model	scFoundation|Foundation Models	FALSE
norman_from_scfoundation	1	scfoundation	CDKN1C+CDKN1A	val	0.991261	0.647974	4.24119	foundation_model	scFoundation|Foundation Models	FALSE
norman_from_scfoundation	1	scfoundation	CDKN1C+CDKN1B	test	0.993216	0.666277	3.7716	foundation_model	scFoundation|Foundation Models	FALSE
norman_from_scfoundation	1	scfoundation	CEBPB+CEBPA	val	0.982013	0.756764	5.68504	foundation_model	scFoundation|Foundation Models	FALSE
norman_from_scfoundation	1	scfoundation	CEBPB+MAPK1	val	0.989437	0.62774	4.96957	foundation_model	scFoundation|Foundation Models	FALSE
norman_from_scfoundation	1	scfoundation	CEBPB+PTPN12	test	0.99394	0.636919	3.90533	foundation_model	scFoundation|Foundation Models	FALSE
norman_from_scfoundation	1	scfoundation	CEBPE+CEBPB	val	0.989025	0.78752	4.41738	foundation_model	scFoundation|Foundation Models	TRUE
norman_from_scfoundation	1	scfoundation	CEBPE+CNN1	test	0.994483	0.579667	3.29805	foundation_model	scFoundation|Foundation Models	FALSE
norman_from_scfoundation	1	scfoundation	CEBPE+KLF1	val	0.991171	0.248451	4.8791	foundation_model	scFoundation|Foundation Models	FALSE
norman_from_scfoundation	1	scfoundation	CEBPE+RUNX1T1	val	0.995978	0.600049	2.75422	foundation_model	scFoundation|Foundation Models	FALSE
norman_from_scfoundation	1	scfoundation	CEBPE+SPI1	test	0.978873	0.732115	6.59744	foundation_model	scFoundation|Foundation Models	FALSE
norman_from_scfoundation	1	scfoundation	CNN1+MAPK1	val	0.993277	0.349841	3.43454	foundation_model	scFoundation|Foundation Models	FALSE
norman_from_scfoundation	1	scfoundation	DUSP9+ETS2	test	0.992967	0.564757	3.58158	foundation_model	scFoundation|Foundation Models	FALSE
norman_from_scfoundation	1	scfoundation	DUSP9+IGDCC3	val	0.991097	0.732237	3.90657	foundation_model	scFoundation|Foundation Models	FALSE
norman_from_scfoundation	1	scfoundation	DUSP9+KLF1	val	0.98849	0.708379	4.48372	foundation_model	scFoundation|Foundation Models	FALSE
norman_from_scfoundation	1	scfoundation	ETS2+IKZF3	val	0.983752	0.698843	5.2158	foundation_model	scFoundation|Foundation Models	FALSE
norman_from_scfoundation	1	scfoundation	FEV+CBFA2T3	test	0.960402	0.388709	7.93494	foundation_model	scFoundation|Foundation Models	FALSE
norman_from_scfoundation	1	scfoundation	FEV+MAP7D1	test	0.981996	0.38241	5.39089	foundation_model	scFoundation|Foundation Models	FALSE
norman_from_scfoundation	1	scfoundation	FOSB+OSR2	test	0.989202	0.511094	4.14382	foundation_model	scFoundation|Foundation Models	FALSE
norman_from_scfoundation	1	scfoundation	FOSB+UBASH3B	val	0.996562	0.449887	2.51245	foundation_model	scFoundation|Foundation Models	FALSE
norman_from_scfoundation	1	scfoundation	FOXA1+FOXF1	test	0.991924	0.544713	3.68655	foundation_model	scFoundation|Foundation Models	FALSE
norman_from_scfoundation	1	scfoundation	FOXA1+HOXB9	val	0.987326	0.617225	4.57855	foundation_model	scFoundation|Foundation Models	FALSE
norman_from_scfoundation	1	scfoundation	FOXF1+FOXL2	test	0.9869	0.623469	4.70972	foundation_model	scFoundation|Foundation Models	FALSE
norman_from_scfoundation	1	scfoundation	FOXL2+MEIS1	val	0.990781	0.563663	3.9105	foundation_model	scFoundation|Foundation Models	FALSE
norman_from_scfoundation	1	scfoundation	IGDCC3+MAPK1	val	0.99361	0.339738	3.53325	foundation_model	scFoundation|Foundation Models	FALSE
norman_from_scfoundation	1	scfoundation	IGDCC3+ZBTB25	val	0.992754	0.76217	4.17278	foundation_model	scFoundation|Foundation Models	FALSE
norman_from_scfoundation	1	scfoundation	IRF1+SET	test	0.983475	0.378189	5.70556	foundation_model	scFoundation|Foundation Models	FALSE
norman_from_scfoundation	1	scfoundation	KLF1+BAK1	test	0.99381	0.470988	3.23698	foundation_model	scFoundation|Foundation Models	FALSE
norman_from_scfoundation	1	scfoundation	KLF1+CLDN6	test	0.991721	0.730875	3.75541	foundation_model	scFoundation|Foundation Models	FALSE
norman_from_scfoundation	1	scfoundation	KLF1+COL2A1	test	0.984558	0.214325	5.14549	foundation_model	scFoundation|Foundation Models	FALSE
norman_from_scfoundation	1	scfoundation	KLF1+FOXA1	val	0.992205	0.530221	3.73658	foundation_model	scFoundation|Foundation Models	FALSE
norman_from_scfoundation	1	scfoundation	LYL1+CEBPB	test	0.99202	0.595571	4.13381	foundation_model	scFoundation|Foundation Models	FALSE
norman_from_scfoundation	1	scfoundation	MAP2K3+IKZF3	val	0.991251	0.765969	3.8156	foundation_model	scFoundation|Foundation Models	FALSE
norman_from_scfoundation	1	scfoundation	MAP2K6+IKZF3	test	0.98987	0.752784	4.07783	foundation_model	scFoundation|Foundation Models	FALSE
norman_from_scfoundation	1	scfoundation	MAPK1+IKZF3	val	0.987105	0.622051	4.83724	foundation_model	scFoundation|Foundation Models	FALSE
norman_from_scfoundation	1	scfoundation	PLK4+STIL	test	0.99261	0.533301	3.43743	foundation_model	scFoundation|Foundation Models	FALSE
norman_from_scfoundation	1	scfoundation	POU3F2+FOXL2	val	0.987271	0.631888	4.60185	foundation_model	scFoundation|Foundation Models	FALSE
norman_from_scfoundation	1	scfoundation	PRDM1+CBFA2T3	test	0.979054	0.647277	6.02065	foundation_model	scFoundation|Foundation Models	FALSE
norman_from_scfoundation	1	scfoundation	PTPN12+ZBTB25	test	0.993403	0.749555	3.69381	foundation_model	scFoundation|Foundation Models	FALSE
norman_from_scfoundation	1	scfoundation	RHOXF2+SET	test	0.987011	0.608624	4.75642	foundation_model	scFoundation|Foundation Models	FALSE
norman_from_scfoundation	1	scfoundation	RHOXF2+ZBTB25	test	0.992803	0.787118	3.64361	foundation_model	scFoundation|Foundation Models	FALSE
norman_from_scfoundation	1	scfoundation	SAMD1+TGFBR2	test	0.994765	0.725555	3.08492	foundation_model	scFoundation|Foundation Models	FALSE
norman_from_scfoundation	1	scfoundation	SAMD1+UBASH3B	val	0.993752	0.766391	3.65641	foundation_model	scFoundation|Foundation Models	FALSE
norman_from_scfoundation	1	scfoundation	SGK1+S1PR2	test	0.990992	0.659698	4.04057	foundation_model	scFoundation|Foundation Models	FALSE
norman_from_scfoundation	1	scfoundation	SNAI1+DLX2	val	0.987963	0.637854	5.07475	foundation_model	scFoundation|Foundation Models	FALSE
norman_from_scfoundation	1	scfoundation	TGFBR2+ETS2	val	0.994505	0.0720195	3.16426	foundation_model	scFoundation|Foundation Models	FALSE
norman_from_scfoundation	1	scfoundation	TGFBR2+PRTG	val	0.995302	0.730382	2.92987	foundation_model	scFoundation|Foundation Models	FALSE
norman_from_scfoundation	1	scfoundation	UBASH3B+CNN1	val	0.988332	0.7532	5.3988	foundation_model	scFoundation|Foundation Models	FALSE
norman_from_scfoundation	1	scfoundation	UBASH3B+PTPN12	test	0.993278	0.756034	3.87659	foundation_model	scFoundation|Foundation Models	FALSE
norman_from_scfoundation	1	scfoundation	ZBTB10+PTPN12	test	0.988616	0.573722	4.35616	foundation_model	scFoundation|Foundation Models	FALSE
norman_from_scfoundation	1	scfoundation	ZBTB10+SNAI1	val	0.977666	0.640524	6.06295	foundation_model	scFoundation|Foundation Models	FALSE
norman_from_scfoundation	1	scfoundation	ZC3HAV1+CEBPA	test	0.986966	0.758641	4.69102	foundation_model	scFoundation|Foundation Models	FALSE
norman_from_scfoundation	1	scfoundation	ZC3HAV1+HOXC13	val	0.994692	0.514797	2.93325	foundation_model	scFoundation|Foundation Models	FALSE
norman_from_scfoundation	2	scgpt	BPGM+SAMD1	test	0.992246	0.687657	3.70497	foundation_model	scGPT|Foundation Models	FALSE
norman_from_scfoundation	2	scgpt	CBL+PTPN9	test	0.993688	0.755971	3.50633	foundation_model	scGPT|Foundation Models	FALSE
norman_from_scfoundation	2	scgpt	CBL+PTPN12	val	0.989929	0.628723	4.24986	foundation_model	scGPT|Foundation Models	FALSE
norman_from_scfoundation	2	scgpt	CDKN1B+CDKN1A	test	0.991459	0.727225	4.31529	foundation_model	scGPT|Foundation Models	FALSE
norman_from_scfoundation	2	scgpt	CEBPB+CEBPA	test	0.971394	0.522254	7.08819	foundation_model	scGPT|Foundation Models	FALSE
norman_from_scfoundation	2	scgpt	CEBPB+OSR2	test	0.986892	0.547975	4.97502	foundation_model	scGPT|Foundation Models	FALSE
norman_from_scfoundation	2	scgpt	CEBPE+CEBPB	test	0.980547	0.576212	6.32833	foundation_model	scGPT|Foundation Models	FALSE
norman_from_scfoundation	2	scgpt	CEBPE+KLF1	val	0.992471	0.157375	4.48866	foundation_model	scGPT|Foundation Models	FALSE
norman_from_scfoundation	2	scgpt	CNN1+MAPK1	val	0.996055	0.628021	2.68428	foundation_model	scGPT|Foundation Models	FALSE
norman_from_scfoundation	2	scgpt	DUSP9+MAPK1	val	0.99725	0.520829	2.57551	foundation_model	scGPT|Foundation Models	FALSE
norman_from_scfoundation	2	scgpt	DUSP9+PRTG	test	0.987535	0.663984	4.73013	foundation_model	scGPT|Foundation Models	FALSE
norman_from_scfoundation	2	scgpt	DUSP9+SNAI1	test	0.98002	0.709456	6.40339	foundation_model	scGPT|Foundation Models	FALSE
norman_from_scfoundation	2	scgpt	ETS2+CEBPE	test	0.989076	0.41657	4.3824	foundation_model	scGPT|Foundation Models	FALSE
norman_from_scfoundation	2	scgpt	ETS2+IKZF3	test	0.982046	0.655567	5.62009	foundation_model	scGPT|Foundation Models	FALSE
norman_from_scfoundation	2	scgpt	ETS2+MAP7D1	val	0.988477	0.224888	4.42874	foundation_model	scGPT|Foundation Models	FALSE
norman_from_scfoundation	2	scgpt	ETS2+MAPK1	val	0.982513	0.37419	5.67032	foundation_model	scGPT|Foundation Models	FALSE
norman_from_scfoundation	2	scgpt	ETS2+PRTG	val	0.996485	0.67641	2.59292	foundation_model	scGPT|Foundation Models	FALSE
norman_from_scfoundation	2	scgpt	FEV+ISL2	test	0.978493	0.42205	6.61221	foundation_model	scGPT|Foundation Models	FALSE
norman_from_scfoundation	2	scgpt	FEV+MAP7D1	val	0.983832	0.378986	5.37995	foundation_model	scGPT|Foundation Models	FALSE
norman_from_scfoundation	2	scgpt	FOSB+IKZF3	val	0.989679	0.672856	4.26744	foundation_model	scGPT|Foundation Models	FALSE
norman_from_scfoundation	2	scgpt	FOSB+OSR2	test	0.986821	0.245798	4.8136	foundation_model	scGPT|Foundation Models	FALSE
norman_from_scfoundation	2	scgpt	FOSB+UBASH3B	val	0.997414	0.640964	2.79203	foundation_model	scGPT|Foundation Models	FALSE
norman_from_scfoundation	2	scgpt	FOXA1+FOXF1	val	0.994299	0.706485	3.33518	foundation_model	scGPT|Foundation Models	FALSE
norman_from_scfoundation	2	scgpt	FOXA1+FOXL2	test	0.993047	0.688953	3.58945	foundation_model	scGPT|Foundation Models	FALSE
norman_from_scfoundation	2	scgpt	FOXA1+HOXB9	val	0.989925	0.736781	4.57308	foundation_model	scGPT|Foundation Models	FALSE
norman_from_scfoundation	2	scgpt	FOXF1+FOXL2	test	0.988453	0.68564	4.68507	foundation_model	scGPT|Foundation Models	FALSE
norman_from_scfoundation	2	scgpt	FOXF1+HOXB9	test	0.992081	0.685643	4.10223	foundation_model	scGPT|Foundation Models	FALSE
norman_from_scfoundation	2	scgpt	IGDCC3+PRTG	val	0.993376	0.688379	3.44561	foundation_model	scGPT|Foundation Models	FALSE
norman_from_scfoundation	2	scgpt	IGDCC3+ZBTB25	val	0.989491	0.764243	5.07661	foundation_model	scGPT|Foundation Models	FALSE
norman_from_scfoundation	2	scgpt	JUN+CEBPB	test	0.978023	0.620505	6.77995	foundation_model	scGPT|Foundation Models	FALSE
norman_from_scfoundation	2	scgpt	KIF18B+KIF2C	val	0.996787	0.345695	2.80131	foundation_model	scGPT|Foundation Models	FALSE
norman_from_scfoundation	2	scgpt	KLF1+BAK1	val	0.992364	0.141831	3.59831	foundation_model	scGPT|Foundation Models	FALSE
norman_from_scfoundation	2	scgpt	KLF1+CEBPA	val	0.981484	0.593012	5.7642	foundation_model	scGPT|Foundation Models	FALSE
norman_from_scfoundation	2	scgpt	KLF1+CLDN6	val	0.989363	0.621746	4.33822	foundation_model	scGPT|Foundation Models	FALSE
norman_from_scfoundation	2	scgpt	KLF1+FOXA1	val	0.993444	0.477968	3.60913	foundation_model	scGPT|Foundation Models	FALSE
norman_from_scfoundation	2	scgpt	LYL1+CEBPB	test	0.995653	0.70521	2.86008	foundation_model	scGPT|Foundation Models	FALSE
norman_from_scfoundation	2	scgpt	MAP2K3+IKZF3	test	0.986499	0.538452	4.91911	foundation_model	scGPT|Foundation Models	FALSE
norman_from_scfoundation	2	scgpt	MAP2K6+IKZF3	test	0.985959	0.563455	5.01977	foundation_model	scGPT|Foundation Models	FALSE
norman_from_scfoundation	2	scgpt	MAP2K6+SPI1	test	0.994858	0.599171	3.8884	foundation_model	scGPT|Foundation Models	FALSE
norman_from_scfoundation	2	scgpt	MAPK1+PRTG	val	0.995741	0.584967	2.90464	foundation_model	scGPT|Foundation Models	FALSE
norman_from_scfoundation	2	scgpt	MAPK1+TGFBR2	val	0.992944	0.302148	3.49151	foundation_model	scGPT|Foundation Models	FALSE
norman_from_scfoundation	2	scgpt	POU3F2+CBFA2T3	test	0.994218	0.724732	3.34627	foundation_model	scGPT|Foundation Models	FALSE
norman_from_scfoundation	2	scgpt	PTPN12+OSR2	test	0.997095	0.430446	2.84664	foundation_model	scGPT|Foundation Models	FALSE
norman_from_scfoundation	2	scgpt	PTPN12+SNAI1	val	0.996683	0.658323	2.51441	foundation_model	scGPT|Foundation Models	FALSE
norman_from_scfoundation	2	scgpt	PTPN12+UBASH3A	val	0.990046	0.717433	4.59953	foundation_model	scGPT|Foundation Models	FALSE
norman_from_scfoundation	2	scgpt	SAMD1+PTPN12	test	0.991538	0.734875	4.00681	foundation_model	scGPT|Foundation Models	FALSE
norman_from_scfoundation	2	scgpt	SET+KLF1	val	0.989433	0.415747	4.54518	foundation_model	scGPT|Foundation Models	FALSE
norman_from_scfoundation	2	scgpt	SGK1+S1PR2	test	0.99228	0.757127	3.93753	foundation_model	scGPT|Foundation Models	FALSE
norman_from_scfoundation	2	scgpt	SGK1+TBX2	test	0.994313	0.746794	3.33455	foundation_model	scGPT|Foundation Models	FALSE
norman_from_scfoundation	2	scgpt	SNAI1+DLX2	val	0.985869	0.666432	5.80746	foundation_model	scGPT|Foundation Models	FALSE
norman_from_scfoundation	2	scgpt	SNAI1+UBASH3B	test	0.997162	0.765478	2.27999	foundation_model	scGPT|Foundation Models	FALSE
norman_from_scfoundation	2	scgpt	TBX3+TBX2	val	0.995851	0.630397	2.99745	foundation_model	scGPT|Foundation Models	FALSE
norman_from_scfoundation	2	scgpt	TGFBR2+ETS2	val	0.995936	0.161283	2.70719	foundation_model	scGPT|Foundation Models	FALSE
norman_from_scfoundation	2	scgpt	TGFBR2+PRTG	val	0.994247	0.636029	3.20955	foundation_model	scGPT|Foundation Models	FALSE
norman_from_scfoundation	2	scgpt	TMSB4X+BAK1	test	0.997533	0.689559	2.27175	foundation_model	scGPT|Foundation Models	FALSE
norman_from_scfoundation	2	scgpt	UBASH3B+OSR2	test	0.995302	0.106883	4.2082	foundation_model	scGPT|Foundation Models	FALSE
norman_from_scfoundation	2	scgpt	UBASH3B+ZBTB25	test	0.992879	0.720153	3.57787	foundation_model	scGPT|Foundation Models	FALSE
norman_from_scfoundation	2	scgpt	ZBTB10+DLX2	val	0.968513	0.597282	8.62886	foundation_model	scGPT|Foundation Models	FALSE
norman_from_scfoundation	2	scgpt	ZBTB10+PTPN12	test	0.99186	0.708517	4.1427	foundation_model	scGPT|Foundation Models	FALSE
norman_from_scfoundation	2	scgpt	ZBTB10+SNAI1	val	0.974682	0.567073	7.46897	foundation_model	scGPT|Foundation Models	FALSE
norman_from_scfoundation	2	scgpt	ZC3HAV1+CEBPA	test	0.978461	0.503888	6.19727	foundation_model	scGPT|Foundation Models	FALSE
norman_from_scfoundation	2	scgpt	ZC3HAV1+HOXC13	val	0.995636	0.544628	3.05524	foundation_model	scGPT|Foundation Models	FALSE
norman_from_scfoundation	2	gears	BPGM+SAMD1	test	0.99586	0.831045	2.82197	deep_learning	GEARS|Other Deep Learning Models	FALSE
norman_from_scfoundation	2	gears	CBL+PTPN9	test	0.996526	0.827018	2.97901	deep_learning	GEARS|Other Deep Learning Models	FALSE
norman_from_scfoundation	2	gears	CBL+PTPN12	val	0.9963	0.872681	2.65576	deep_learning	GEARS|Other Deep Learning Models	FALSE
norman_from_scfoundation	2	gears	CDKN1B+CDKN1A	test	0.993503	0.740301	3.72994	deep_learning	GEARS|Other Deep Learning Models	FALSE
norman_from_scfoundation	2	gears	CEBPB+CEBPA	test	0.983006	0.837272	5.77268	deep_learning	GEARS|Other Deep Learning Models	FALSE
norman_from_scfoundation	2	gears	CEBPB+OSR2	test	0.994419	0.850394	3.05277	deep_learning	GEARS|Other Deep Learning Models	FALSE
norman_from_scfoundation	2	gears	CEBPE+CEBPB	test	0.993768	0.888201	3.2467	deep_learning	GEARS|Other Deep Learning Models	FALSE
norman_from_scfoundation	2	gears	CEBPE+KLF1	val	0.994442	0.157032	3.06759	deep_learning	GEARS|Other Deep Learning Models	FALSE
norman_from_scfoundation	2	gears	CNN1+MAPK1	val	0.995092	0.445561	3.09661	deep_learning	GEARS|Other Deep Learning Models	FALSE
norman_from_scfoundation	2	gears	DUSP9+MAPK1	val	0.99681	0.477232	2.40358	deep_learning	GEARS|Other Deep Learning Models	FALSE
norman_from_scfoundation	2	gears	DUSP9+PRTG	test	0.995343	0.883428	2.83926	deep_learning	GEARS|Other Deep Learning Models	FALSE
norman_from_scfoundation	2	gears	DUSP9+SNAI1	test	0.980597	0.673255	5.90508	deep_learning	GEARS|Other Deep Learning Models	FALSE
norman_from_scfoundation	2	gears	ETS2+CEBPE	test	0.995414	0.82144	2.85834	deep_learning	GEARS|Other Deep Learning Models	FALSE
norman_from_scfoundation	2	gears	ETS2+IKZF3	test	0.989998	0.850027	4.07374	deep_learning	GEARS|Other Deep Learning Models	FALSE
norman_from_scfoundation	2	gears	ETS2+MAP7D1	val	0.988681	0.211333	4.29075	deep_learning	GEARS|Other Deep Learning Models	FALSE
norman_from_scfoundation	2	gears	ETS2+MAPK1	val	0.98635	0.679837	4.90288	deep_learning	GEARS|Other Deep Learning Models	FALSE
norman_from_scfoundation	2	gears	ETS2+PRTG	val	0.996382	0.685928	2.49089	deep_learning	GEARS|Other Deep Learning Models	FALSE
norman_from_scfoundation	2	gears	FEV+ISL2	test	0.97972	0.560302	5.70456	deep_learning	GEARS|Other Deep Learning Models	FALSE
norman_from_scfoundation	2	gears	FEV+MAP7D1	val	0.984155	0.491771	5.08046	deep_learning	GEARS|Other Deep Learning Models	FALSE
norman_from_scfoundation	2	gears	FOSB+IKZF3	val	0.993262	0.81285	3.87182	deep_learning	GEARS|Other Deep Learning Models	FALSE
norman_from_scfoundation	2	gears	FOSB+OSR2	test	0.992638	0.704805	3.54059	deep_learning	GEARS|Other Deep Learning Models	FALSE
norman_from_scfoundation	2	gears	FOSB+UBASH3B	val	0.997432	0.598813	2.23953	deep_learning	GEARS|Other Deep Learning Models	FALSE
norman_from_scfoundation	2	gears	FOXA1+FOXF1	val	0.993505	0.729143	3.40649	deep_learning	GEARS|Other Deep Learning Models	FALSE
norman_from_scfoundation	2	gears	FOXA1+FOXL2	test	0.994297	0.779026	3.07907	deep_learning	GEARS|Other Deep Learning Models	FALSE
norman_from_scfoundation	2	gears	FOXA1+HOXB9	val	0.992233	0.825392	3.5994	deep_learning	GEARS|Other Deep Learning Models	FALSE
norman_from_scfoundation	2	gears	FOXF1+FOXL2	test	0.99045	0.822272	4.18353	deep_learning	GEARS|Other Deep Learning Models	FALSE
norman_from_scfoundation	2	gears	FOXF1+HOXB9	test	0.993512	0.801449	3.31004	deep_learning	GEARS|Other Deep Learning Models	FALSE
norman_from_scfoundation	2	gears	IGDCC3+PRTG	val	0.995463	0.809298	2.84527	deep_learning	GEARS|Other Deep Learning Models	FALSE
norman_from_scfoundation	2	gears	IGDCC3+ZBTB25	val	0.995039	0.858266	3.83722	deep_learning	GEARS|Other Deep Learning Models	FALSE
norman_from_scfoundation	2	gears	JUN+CEBPB	test	0.988655	0.852854	4.53575	deep_learning	GEARS|Other Deep Learning Models	FALSE
norman_from_scfoundation	2	gears	KIF18B+KIF2C	val	0.996992	0.37882	2.26145	deep_learning	GEARS|Other Deep Learning Models	FALSE
norman_from_scfoundation	2	gears	KLF1+BAK1	val	0.994868	0.495709	3.0042	deep_learning	GEARS|Other Deep Learning Models	FALSE
norman_from_scfoundation	2	gears	KLF1+CEBPA	val	0.986884	0.807571	5.08007	deep_learning	GEARS|Other Deep Learning Models	FALSE
norman_from_scfoundation	2	gears	KLF1+CLDN6	val	0.99327	0.796972	3.37577	deep_learning	GEARS|Other Deep Learning Models	FALSE
norman_from_scfoundation	2	gears	KLF1+FOXA1	val	0.992278	0.445787	3.58072	deep_learning	GEARS|Other Deep Learning Models	FALSE
norman_from_scfoundation	2	gears	LYL1+CEBPB	test	0.994631	0.648846	3.03827	deep_learning	GEARS|Other Deep Learning Models	FALSE
norman_from_scfoundation	2	gears	MAP2K3+IKZF3	test	0.994003	0.845137	3.17701	deep_learning	GEARS|Other Deep Learning Models	FALSE
norman_from_scfoundation	2	gears	MAP2K6+IKZF3	test	0.993601	0.846729	3.28971	deep_learning	GEARS|Other Deep Learning Models	FALSE
norman_from_scfoundation	2	gears	MAP2K6+SPI1	test	0.99673	0.571212	2.62905	deep_learning	GEARS|Other Deep Learning Models	FALSE
norman_from_scfoundation	2	gears	MAPK1+PRTG	val	0.995726	0.521168	2.73594	deep_learning	GEARS|Other Deep Learning Models	FALSE
norman_from_scfoundation	2	gears	MAPK1+TGFBR2	val	0.994145	0.385245	3.16777	deep_learning	GEARS|Other Deep Learning Models	FALSE
norman_from_scfoundation	2	gears	POU3F2+CBFA2T3	test	0.9954	0.816718	2.74523	deep_learning	GEARS|Other Deep Learning Models	FALSE
norman_from_scfoundation	2	gears	PTPN12+OSR2	test	0.997731	0.421709	1.98175	deep_learning	GEARS|Other Deep Learning Models	FALSE
norman_from_scfoundation	2	gears	PTPN12+SNAI1	val	0.995073	0.516493	2.93465	deep_learning	GEARS|Other Deep Learning Models	FALSE
norman_from_scfoundation	2	gears	PTPN12+UBASH3A	val	0.993979	0.875822	4.00162	deep_learning	GEARS|Other Deep Learning Models	FALSE
norman_from_scfoundation	2	gears	SAMD1+PTPN12	test	0.996326	0.882773	3.01912	deep_learning	GEARS|Other Deep Learning Models	FALSE
norman_from_scfoundation	2	gears	SET+KLF1	val	0.991244	0.568788	3.98278	deep_learning	GEARS|Other Deep Learning Models	FALSE
norman_from_scfoundation	2	gears	SGK1+S1PR2	test	0.994502	0.806435	3.1837	deep_learning	GEARS|Other Deep Learning Models	FALSE
norman_from_scfoundation	2	gears	SGK1+TBX2	test	0.994874	0.75204	3.10116	deep_learning	GEARS|Other Deep Learning Models	FALSE
norman_from_scfoundation	2	gears	SNAI1+DLX2	val	0.988887	0.747707	5.28402	deep_learning	GEARS|Other Deep Learning Models	FALSE
norman_from_scfoundation	2	gears	SNAI1+UBASH3B	test	0.996875	0.690345	2.5647	deep_learning	GEARS|Other Deep Learning Models	FALSE
norman_from_scfoundation	2	gears	TBX3+TBX2	val	0.993352	0.542128	3.59047	deep_learning	GEARS|Other Deep Learning Models	FALSE
norman_from_scfoundation	2	gears	TGFBR2+ETS2	val	0.997635	0.296212	1.97623	deep_learning	GEARS|Other Deep Learning Models	FALSE
norman_from_scfoundation	2	gears	TGFBR2+PRTG	val	0.996622	0.809753	2.5144	deep_learning	GEARS|Other Deep Learning Models	FALSE
norman_from_scfoundation	2	gears	TMSB4X+BAK1	test	0.995439	0.0537354	2.78395	deep_learning	GEARS|Other Deep Learning Models	FALSE
norman_from_scfoundation	2	gears	UBASH3B+OSR2	test	0.996845	0.296905	2.6695	deep_learning	GEARS|Other Deep Learning Models	FALSE
norman_from_scfoundation	2	gears	UBASH3B+ZBTB25	test	0.996925	0.875237	2.77364	deep_learning	GEARS|Other Deep Learning Models	FALSE
norman_from_scfoundation	2	gears	ZBTB10+DLX2	val	0.977987	0.777591	6.76898	deep_learning	GEARS|Other Deep Learning Models	FALSE
norman_from_scfoundation	2	gears	ZBTB10+PTPN12	test	0.992076	0.721315	3.72075	deep_learning	GEARS|Other Deep Learning Models	FALSE
norman_from_scfoundation	2	gears	ZBTB10+SNAI1	val	0.982325	0.762114	5.62031	deep_learning	GEARS|Other Deep Learning Models	FALSE
norman_from_scfoundation	2	gears	ZC3HAV1+CEBPA	test	0.987584	0.826435	4.84891	deep_learning	GEARS|Other Deep Learning Models	FALSE
norman_from_scfoundation	2	gears	ZC3HAV1+HOXC13	val	0.995681	0.596366	2.65618	deep_learning	GEARS|Other Deep Learning Models	FALSE
norman_from_scfoundation	2	geneformer	BPGM+SAMD1	test	0.998245	0.937981	1.77672	foundation_model	Geneformer*|Foundation Models	FALSE
norman_from_scfoundation	2	geneformer	CBL+PTPN9	test	0.998659	0.95095	1.5626	foundation_model	Geneformer*|Foundation Models	FALSE
norman_from_scfoundation	2	geneformer	CBL+PTPN12	val	0.998595	0.960429	1.78186	foundation_model	Geneformer*|Foundation Models	FALSE
norman_from_scfoundation	2	geneformer	CDKN1B+CDKN1A	test	0.996465	0.909524	2.53889	foundation_model	Geneformer*|Foundation Models	FALSE
norman_from_scfoundation	2	geneformer	CEBPB+CEBPA	test	0.993573	0.91719	3.38559	foundation_model	Geneformer*|Foundation Models	FALSE
norman_from_scfoundation	2	geneformer	CEBPB+OSR2	test	0.979342	0.93084	6.25469	foundation_model	Geneformer*|Foundation Models	FALSE
norman_from_scfoundation	2	geneformer	CEBPE+CEBPB	test	0.992732	0.942273	3.58759	foundation_model	Geneformer*|Foundation Models	FALSE
norman_from_scfoundation	2	geneformer	CEBPE+KLF1	val	0.991095	0.605693	4.67406	foundation_model	Geneformer*|Foundation Models	FALSE
norman_from_scfoundation	2	geneformer	CNN1+MAPK1	val	0.992887	0.622943	3.60082	foundation_model	Geneformer*|Foundation Models	FALSE
norman_from_scfoundation	2	geneformer	DUSP9+MAPK1	val	0.995417	0.839724	2.85139	foundation_model	Geneformer*|Foundation Models	FALSE
norman_from_scfoundation	2	geneformer	DUSP9+PRTG	test	0.995354	0.912924	2.98716	foundation_model	Geneformer*|Foundation Models	FALSE
norman_from_scfoundation	2	geneformer	DUSP9+SNAI1	test	0.984479	0.737925	5.48238	foundation_model	Geneformer*|Foundation Models	FALSE
norman_from_scfoundation	2	geneformer	ETS2+CEBPE	test	0.998048	0.946398	1.91228	foundation_model	Geneformer*|Foundation Models	FALSE
norman_from_scfoundation	2	geneformer	ETS2+IKZF3	test	0.998451	0.983378	1.60351	foundation_model	Geneformer*|Foundation Models	FALSE
norman_from_scfoundation	2	geneformer	ETS2+MAP7D1	val	0.994417	0.837442	3.01277	foundation_model	Geneformer*|Foundation Models	FALSE
norman_from_scfoundation	2	geneformer	ETS2+MAPK1	val	0.997268	0.951668	2.25779	foundation_model	Geneformer*|Foundation Models	FALSE
norman_from_scfoundation	2	geneformer	ETS2+PRTG	val	0.995479	0.859116	3.33648	foundation_model	Geneformer*|Foundation Models	FALSE
norman_from_scfoundation	2	geneformer	FEV+ISL2	test	0.993496	0.932322	3.38477	foundation_model	Geneformer*|Foundation Models	FALSE
norman_from_scfoundation	2	geneformer	FEV+MAP7D1	val	0.995434	0.913358	2.71203	foundation_model	Geneformer*|Foundation Models	FALSE
norman_from_scfoundation	2	geneformer	FOSB+IKZF3	val	0.996088	0.920506	2.82374	foundation_model	Geneformer*|Foundation Models	FALSE
norman_from_scfoundation	2	geneformer	FOSB+OSR2	test	0.991369	0.850049	4.28672	foundation_model	Geneformer*|Foundation Models	FALSE
norman_from_scfoundation	2	geneformer	FOSB+UBASH3B	val	0.995433	0.73946	3.06956	foundation_model	Geneformer*|Foundation Models	FALSE
norman_from_scfoundation	2	geneformer	FOXA1+FOXF1	val	0.996455	0.832426	2.44843	foundation_model	Geneformer*|Foundation Models	FALSE
norman_from_scfoundation	2	geneformer	FOXA1+FOXL2	test	0.99764	0.929172	1.9845	foundation_model	Geneformer*|Foundation Models	FALSE
norman_from_scfoundation	2	geneformer	FOXA1+HOXB9	val	0.997619	0.940532	2.09403	foundation_model	Geneformer*|Foundation Models	FALSE
norman_from_scfoundation	2	geneformer	FOXF1+FOXL2	test	0.994444	0.910779	3.41527	foundation_model	Geneformer*|Foundation Models	FALSE
norman_from_scfoundation	2	geneformer	FOXF1+HOXB9	test	0.994864	0.857864	2.92868	foundation_model	Geneformer*|Foundation Models	FALSE
norman_from_scfoundation	2	geneformer	IGDCC3+PRTG	val	0.972501	0.688276	7.41001	foundation_model	Geneformer*|Foundation Models	FALSE
norman_from_scfoundation	2	geneformer	IGDCC3+ZBTB25	val	0.989437	0.732576	5.37122	foundation_model	Geneformer*|Foundation Models	FALSE
norman_from_scfoundation	2	geneformer	JUN+CEBPB	test	0.992831	0.886137	3.6	foundation_model	Geneformer*|Foundation Models	FALSE
norman_from_scfoundation	2	geneformer	KIF18B+KIF2C	val	0.994199	0.449632	3.30154	foundation_model	Geneformer*|Foundation Models	FALSE
norman_from_scfoundation	2	geneformer	KLF1+BAK1	val	0.997586	0.846207	2.2657	foundation_model	Geneformer*|Foundation Models	FALSE
norman_from_scfoundation	2	geneformer	KLF1+CEBPA	val	0.994734	0.898018	3.25182	foundation_model	Geneformer*|Foundation Models	FALSE
norman_from_scfoundation	2	geneformer	KLF1+CLDN6	val	0.993696	0.806463	3.30173	foundation_model	Geneformer*|Foundation Models	FALSE
norman_from_scfoundation	2	geneformer	KLF1+FOXA1	val	0.993129	0.820542	3.88897	foundation_model	Geneformer*|Foundation Models	FALSE
norman_from_scfoundation	2	geneformer	LYL1+CEBPB	test	0.993087	0.665471	3.43185	foundation_model	Geneformer*|Foundation Models	FALSE
norman_from_scfoundation	2	geneformer	MAP2K3+IKZF3	test	0.996929	0.917411	2.4713	foundation_model	Geneformer*|Foundation Models	FALSE
norman_from_scfoundation	2	geneformer	MAP2K6+IKZF3	test	0.986007	0.643221	5.22205	foundation_model	Geneformer*|Foundation Models	FALSE
norman_from_scfoundation	2	geneformer	MAP2K6+SPI1	test	0.996006	0.507321	2.85394	foundation_model	Geneformer*|Foundation Models	FALSE
norman_from_scfoundation	2	geneformer	MAPK1+PRTG	val	0.992599	0.730546	4.15938	foundation_model	Geneformer*|Foundation Models	FALSE
norman_from_scfoundation	2	geneformer	MAPK1+TGFBR2	val	0.99732	0.781341	2.16652	foundation_model	Geneformer*|Foundation Models	FALSE
norman_from_scfoundation	2	geneformer	POU3F2+CBFA2T3	test	0.997959	0.921928	1.84332	foundation_model	Geneformer*|Foundation Models	FALSE
norman_from_scfoundation	2	geneformer	PTPN12+OSR2	test	0.997705	0.673628	2.02667	foundation_model	Geneformer*|Foundation Models	FALSE
norman_from_scfoundation	2	geneformer	PTPN12+SNAI1	val	0.99806	0.837869	1.79976	foundation_model	Geneformer*|Foundation Models	FALSE
norman_from_scfoundation	2	geneformer	PTPN12+UBASH3A	val	0.997726	0.964758	2.46632	foundation_model	Geneformer*|Foundation Models	FALSE
norman_from_scfoundation	2	geneformer	SAMD1+PTPN12	test	0.998174	0.956103	2.10472	foundation_model	Geneformer*|Foundation Models	FALSE
norman_from_scfoundation	2	geneformer	SET+KLF1	val	0.994432	0.812268	3.11212	foundation_model	Geneformer*|Foundation Models	FALSE
norman_from_scfoundation	2	geneformer	SGK1+S1PR2	test	0.994809	0.841635	3.05847	foundation_model	Geneformer*|Foundation Models	FALSE
norman_from_scfoundation	2	geneformer	SGK1+TBX2	test	0.997128	0.877796	2.66228	foundation_model	Geneformer*|Foundation Models	FALSE
norman_from_scfoundation	2	geneformer	SNAI1+DLX2	val	0.995279	0.892115	3.10739	foundation_model	Geneformer*|Foundation Models	FALSE
norman_from_scfoundation	2	geneformer	SNAI1+UBASH3B	test	0.998541	0.892612	1.66041	foundation_model	Geneformer*|Foundation Models	FALSE
norman_from_scfoundation	2	geneformer	TBX3+TBX2	val	0.994061	0.758237	3.25205	foundation_model	Geneformer*|Foundation Models	FALSE
norman_from_scfoundation	2	geneformer	TGFBR2+ETS2	val	0.998877	0.751156	1.44039	foundation_model	Geneformer*|Foundation Models	FALSE
norman_from_scfoundation	2	geneformer	TGFBR2+PRTG	val	0.998712	0.943601	1.47505	foundation_model	Geneformer*|Foundation Models	FALSE
norman_from_scfoundation	2	geneformer	TMSB4X+BAK1	test	0.998431	0.807634	1.62678	foundation_model	Geneformer*|Foundation Models	FALSE
norman_from_scfoundation	2	geneformer	UBASH3B+OSR2	test	0.993912	0.428294	3.93433	foundation_model	Geneformer*|Foundation Models	FALSE
norman_from_scfoundation	2	geneformer	UBASH3B+ZBTB25	test	0.998721	0.962281	1.63311	foundation_model	Geneformer*|Foundation Models	FALSE
norman_from_scfoundation	2	geneformer	ZBTB10+DLX2	val	0.975107	0.751338	7.46082	foundation_model	Geneformer*|Foundation Models	FALSE
norman_from_scfoundation	2	geneformer	ZBTB10+PTPN12	test	0.993013	0.76425	3.64054	foundation_model	Geneformer*|Foundation Models	FALSE
norman_from_scfoundation	2	geneformer	ZBTB10+SNAI1	val	0.989069	0.893803	4.86303	foundation_model	Geneformer*|Foundation Models	FALSE
norman_from_scfoundation	2	geneformer	ZC3HAV1+CEBPA	test	0.995095	0.92249	2.87765	foundation_model	Geneformer*|Foundation Models	FALSE
norman_from_scfoundation	2	geneformer	ZC3HAV1+HOXC13	val	0.992154	0.738791	3.84363	foundation_model	Geneformer*|Foundation Models	FALSE
norman_from_scfoundation	2	uce	BPGM+SAMD1	test	0.992717	0.765056	3.69436	foundation_model	UCE*|Foundation Models	FALSE
norman_from_scfoundation	2	uce	CBL+PTPN9	test	0.994113	0.793334	3.72712	foundation_model	UCE*|Foundation Models	FALSE
norman_from_scfoundation	2	uce	CBL+PTPN12	val	0.990714	0.710882	4.11292	foundation_model	UCE*|Foundation Models	FALSE
norman_from_scfoundation	2	uce	CDKN1B+CDKN1A	test	0.992103	0.758759	4.29954	foundation_model	UCE*|Foundation Models	FALSE
norman_from_scfoundation	2	uce	CEBPB+CEBPA	test	0.967966	0.548308	7.97917	foundation_model	UCE*|Foundation Models	FALSE
norman_from_scfoundation	2	uce	CEBPB+OSR2	test	0.986645	0.602458	4.8168	foundation_model	UCE*|Foundation Models	FALSE
norman_from_scfoundation	2	uce	CEBPE+CEBPB	test	0.979622	0.623184	6.46545	foundation_model	UCE*|Foundation Models	FALSE
norman_from_scfoundation	2	uce	CEBPE+KLF1	val	0.992959	0.189866	3.9986	foundation_model	UCE*|Foundation Models	FALSE
norman_from_scfoundation	2	uce	CNN1+MAPK1	val	0.995822	0.599473	2.67649	foundation_model	UCE*|Foundation Models	FALSE
norman_from_scfoundation	2	uce	DUSP9+MAPK1	val	0.996828	0.561853	2.91325	foundation_model	UCE*|Foundation Models	FALSE
norman_from_scfoundation	2	uce	DUSP9+PRTG	test	0.988312	0.777394	4.50986	foundation_model	UCE*|Foundation Models	FALSE
norman_from_scfoundation	2	uce	DUSP9+SNAI1	test	0.980542	0.801483	6.03913	foundation_model	UCE*|Foundation Models	FALSE
norman_from_scfoundation	2	uce	ETS2+CEBPE	test	0.988655	0.391784	4.36431	foundation_model	UCE*|Foundation Models	FALSE
norman_from_scfoundation	2	uce	ETS2+IKZF3	test	0.982519	0.809764	5.41866	foundation_model	UCE*|Foundation Models	FALSE
norman_from_scfoundation	2	uce	ETS2+MAP7D1	val	0.98811	0.262258	4.773	foundation_model	UCE*|Foundation Models	FALSE
norman_from_scfoundation	2	uce	ETS2+MAPK1	val	0.982632	0.39962	5.39881	foundation_model	UCE*|Foundation Models	FALSE
norman_from_scfoundation	2	uce	ETS2+PRTG	val	0.996864	0.742278	2.32242	foundation_model	UCE*|Foundation Models	FALSE
norman_from_scfoundation	2	uce	FEV+ISL2	test	0.979691	0.535712	5.82721	foundation_model	UCE*|Foundation Models	FALSE
norman_from_scfoundation	2	uce	FEV+MAP7D1	val	0.984102	0.460504	5.26018	foundation_model	UCE*|Foundation Models	FALSE
norman_from_scfoundation	2	uce	FOSB+IKZF3	val	0.990289	0.78866	4.05068	foundation_model	UCE*|Foundation Models	FALSE
norman_from_scfoundation	2	uce	FOSB+OSR2	test	0.986459	0.283574	4.78612	foundation_model	UCE*|Foundation Models	FALSE
norman_from_scfoundation	2	uce	FOSB+UBASH3B	val	0.997826	0.662858	2.05028	foundation_model	UCE*|Foundation Models	FALSE
norman_from_scfoundation	2	uce	FOXA1+FOXF1	val	0.995012	0.79609	2.87967	foundation_model	UCE*|Foundation Models	FALSE
norman_from_scfoundation	2	uce	FOXA1+FOXL2	test	0.99333	0.783218	3.37415	foundation_model	UCE*|Foundation Models	FALSE
norman_from_scfoundation	2	uce	FOXA1+HOXB9	val	0.990747	0.846492	4.05005	foundation_model	UCE*|Foundation Models	FALSE
norman_from_scfoundation	2	uce	FOXF1+FOXL2	test	0.988647	0.779393	4.56688	foundation_model	UCE*|Foundation Models	FALSE
norman_from_scfoundation	2	uce	FOXF1+HOXB9	test	0.992928	0.790796	3.46695	foundation_model	UCE*|Foundation Models	FALSE
norman_from_scfoundation	2	uce	IGDCC3+PRTG	val	0.993979	0.767538	3.26669	foundation_model	UCE*|Foundation Models	FALSE
norman_from_scfoundation	2	uce	IGDCC3+ZBTB25	val	0.990346	0.808284	4.86468	foundation_model	UCE*|Foundation Models	FALSE
norman_from_scfoundation	2	uce	JUN+CEBPB	test	0.977339	0.704715	6.81046	foundation_model	UCE*|Foundation Models	FALSE
norman_from_scfoundation	2	uce	KIF18B+KIF2C	val	0.996319	0.426996	2.52628	foundation_model	UCE*|Foundation Models	FALSE
norman_from_scfoundation	2	uce	KLF1+BAK1	val	0.990662	0.0895567	4.72029	foundation_model	UCE*|Foundation Models	FALSE
norman_from_scfoundation	2	uce	KLF1+CEBPA	val	0.978751	0.580239	6.41857	foundation_model	UCE*|Foundation Models	FALSE
norman_from_scfoundation	2	uce	KLF1+CLDN6	val	0.990261	0.741444	4.03234	foundation_model	UCE*|Foundation Models	FALSE
norman_from_scfoundation	2	uce	KLF1+FOXA1	val	0.993532	0.564811	3.63133	foundation_model	UCE*|Foundation Models	FALSE
norman_from_scfoundation	2	uce	LYL1+CEBPB	test	0.995114	0.698891	2.869	foundation_model	UCE*|Foundation Models	FALSE
norman_from_scfoundation	2	uce	MAP2K3+IKZF3	test	0.987644	0.683489	4.51873	foundation_model	UCE*|Foundation Models	FALSE
norman_from_scfoundation	2	uce	MAP2K6+IKZF3	test	0.987009	0.716139	4.6251	foundation_model	UCE*|Foundation Models	FALSE
norman_from_scfoundation	2	uce	MAP2K6+SPI1	test	0.996726	0.573288	2.50724	foundation_model	UCE*|Foundation Models	FALSE
norman_from_scfoundation	2	uce	MAPK1+PRTG	val	0.995786	0.57662	2.79335	foundation_model	UCE*|Foundation Models	FALSE
norman_from_scfoundation	2	uce	MAPK1+TGFBR2	val	0.992285	0.270889	3.79248	foundation_model	UCE*|Foundation Models	FALSE
norman_from_scfoundation	2	uce	POU3F2+CBFA2T3	test	0.994267	0.822883	3.18502	foundation_model	UCE*|Foundation Models	FALSE
norman_from_scfoundation	2	uce	PTPN12+OSR2	test	0.997206	0.504047	2.58084	foundation_model	UCE*|Foundation Models	FALSE
norman_from_scfoundation	2	uce	PTPN12+SNAI1	val	0.99674	0.694779	2.32463	foundation_model	UCE*|Foundation Models	FALSE
norman_from_scfoundation	2	uce	PTPN12+UBASH3A	val	0.990895	0.778562	4.38876	foundation_model	UCE*|Foundation Models	FALSE
norman_from_scfoundation	2	uce	SAMD1+PTPN12	test	0.991842	0.818605	4.17489	foundation_model	UCE*|Foundation Models	FALSE
norman_from_scfoundation	2	uce	SET+KLF1	val	0.989671	0.420489	4.22902	foundation_model	UCE*|Foundation Models	FALSE
norman_from_scfoundation	2	uce	SGK1+S1PR2	test	0.992725	0.844325	3.82558	foundation_model	UCE*|Foundation Models	FALSE
norman_from_scfoundation	2	uce	SGK1+TBX2	test	0.994758	0.815878	3.26141	foundation_model	UCE*|Foundation Models	FALSE
norman_from_scfoundation	2	uce	SNAI1+DLX2	val	0.986111	0.684264	5.65238	foundation_model	UCE*|Foundation Models	FALSE
norman_from_scfoundation	2	uce	SNAI1+UBASH3B	test	0.997343	0.765059	2.31334	foundation_model	UCE*|Foundation Models	FALSE
norman_from_scfoundation	2	uce	TBX3+TBX2	val	0.996238	0.645358	2.66976	foundation_model	UCE*|Foundation Models	FALSE
norman_from_scfoundation	2	uce	TGFBR2+ETS2	val	0.995165	0.193911	3.44669	foundation_model	UCE*|Foundation Models	FALSE
norman_from_scfoundation	2	uce	TGFBR2+PRTG	val	0.994903	0.722813	2.93912	foundation_model	UCE*|Foundation Models	FALSE
norman_from_scfoundation	2	uce	TMSB4X+BAK1	test	0.994148	0.245232	3.38597	foundation_model	UCE*|Foundation Models	FALSE
norman_from_scfoundation	2	uce	UBASH3B+OSR2	test	0.996007	0.193392	3.17336	foundation_model	UCE*|Foundation Models	FALSE
norman_from_scfoundation	2	uce	UBASH3B+ZBTB25	test	0.993476	0.78397	3.66981	foundation_model	UCE*|Foundation Models	FALSE
norman_from_scfoundation	2	uce	ZBTB10+DLX2	val	0.96874	0.692035	8.398	foundation_model	UCE*|Foundation Models	FALSE
norman_from_scfoundation	2	uce	ZBTB10+PTPN12	test	0.992024	0.795583	3.93324	foundation_model	UCE*|Foundation Models	FALSE
norman_from_scfoundation	2	uce	ZBTB10+SNAI1	val	0.974839	0.662813	7.13472	foundation_model	UCE*|Foundation Models	FALSE
norman_from_scfoundation	2	uce	ZC3HAV1+CEBPA	test	0.976244	0.512336	6.72392	foundation_model	UCE*|Foundation Models	FALSE
norman_from_scfoundation	2	uce	ZC3HAV1+HOXC13	val	0.99623	0.645445	2.4924	foundation_model	UCE*|Foundation Models	FALSE
norman_from_scfoundation	2	scbert	BPGM+SAMD1	test	0.99272	0.765271	3.69372	foundation_model	scBERT*|Foundation Models	FALSE
norman_from_scfoundation	2	scbert	CBL+PTPN9	test	0.994125	0.793783	3.72318	foundation_model	scBERT*|Foundation Models	FALSE
norman_from_scfoundation	2	scbert	CBL+PTPN12	val	0.990714	0.711097	4.11335	foundation_model	scBERT*|Foundation Models	FALSE
norman_from_scfoundation	2	scbert	CDKN1B+CDKN1A	test	0.992101	0.75888	4.29985	foundation_model	scBERT*|Foundation Models	FALSE
norman_from_scfoundation	2	scbert	CEBPB+CEBPA	test	0.967962	0.548725	7.98183	foundation_model	scBERT*|Foundation Models	FALSE
norman_from_scfoundation	2	scbert	CEBPB+OSR2	test	0.98661	0.599791	4.82164	foundation_model	scBERT*|Foundation Models	FALSE
norman_from_scfoundation	2	scbert	CEBPE+CEBPB	test	0.979595	0.621648	6.46833	foundation_model	scBERT*|Foundation Models	FALSE
norman_from_scfoundation	2	scbert	CEBPE+KLF1	val	0.992967	0.189916	3.99577	foundation_model	scBERT*|Foundation Models	FALSE
norman_from_scfoundation	2	scbert	CNN1+MAPK1	val	0.995822	0.59943	2.67639	foundation_model	scBERT*|Foundation Models	FALSE
norman_from_scfoundation	2	scbert	DUSP9+MAPK1	val	0.99683	0.561867	2.91044	foundation_model	scBERT*|Foundation Models	FALSE
norman_from_scfoundation	2	scbert	DUSP9+PRTG	test	0.988297	0.776345	4.51234	foundation_model	scBERT*|Foundation Models	FALSE
norman_from_scfoundation	2	scbert	DUSP9+SNAI1	test	0.980522	0.801032	6.04282	foundation_model	scBERT*|Foundation Models	FALSE
norman_from_scfoundation	2	scbert	ETS2+CEBPE	test	0.988662	0.392187	4.36306	foundation_model	scBERT*|Foundation Models	FALSE
norman_from_scfoundation	2	scbert	ETS2+IKZF3	test	0.982535	0.810086	5.41623	foundation_model	scBERT*|Foundation Models	FALSE
norman_from_scfoundation	2	scbert	ETS2+MAP7D1	val	0.988108	0.262185	4.77454	foundation_model	scBERT*|Foundation Models	FALSE
norman_from_scfoundation	2	scbert	ETS2+MAPK1	val	0.982643	0.400268	5.3971	foundation_model	scBERT*|Foundation Models	FALSE
norman_from_scfoundation	2	scbert	ETS2+PRTG	val	0.996866	0.742515	2.32165	foundation_model	scBERT*|Foundation Models	FALSE
norman_from_scfoundation	2	scbert	FEV+ISL2	test	0.97969	0.536218	5.82689	foundation_model	scBERT*|Foundation Models	FALSE
norman_from_scfoundation	2	scbert	FEV+MAP7D1	val	0.984093	0.460015	5.26174	foundation_model	scBERT*|Foundation Models	FALSE
norman_from_scfoundation	2	scbert	FOSB+IKZF3	val	0.990283	0.788352	4.05172	foundation_model	scBERT*|Foundation Models	FALSE
norman_from_scfoundation	2	scbert	FOSB+OSR2	test	0.986459	0.283666	4.78726	foundation_model	scBERT*|Foundation Models	FALSE
norman_from_scfoundation	2	scbert	FOSB+UBASH3B	val	0.99783	0.662954	2.04763	foundation_model	scBERT*|Foundation Models	FALSE
norman_from_scfoundation	2	scbert	FOXA1+FOXF1	val	0.995012	0.796436	2.87985	foundation_model	scBERT*|Foundation Models	FALSE
norman_from_scfoundation	2	scbert	FOXA1+FOXL2	test	0.993327	0.783126	3.37486	foundation_model	scBERT*|Foundation Models	FALSE
norman_from_scfoundation	2	scbert	FOXA1+HOXB9	val	0.990746	0.845763	4.04975	foundation_model	scBERT*|Foundation Models	FALSE
norman_from_scfoundation	2	scbert	FOXF1+FOXL2	test	0.988634	0.778718	4.56966	foundation_model	scBERT*|Foundation Models	FALSE
norman_from_scfoundation	2	scbert	FOXF1+HOXB9	test	0.992914	0.790382	3.47092	foundation_model	scBERT*|Foundation Models	FALSE
norman_from_scfoundation	2	scbert	IGDCC3+PRTG	val	0.99398	0.767112	3.26538	foundation_model	scBERT*|Foundation Models	FALSE
norman_from_scfoundation	2	scbert	IGDCC3+ZBTB25	val	0.99033	0.80739	4.86912	foundation_model	scBERT*|Foundation Models	FALSE
norman_from_scfoundation	2	scbert	JUN+CEBPB	test	0.977369	0.706212	6.80648	foundation_model	scBERT*|Foundation Models	FALSE
norman_from_scfoundation	2	scbert	KIF18B+KIF2C	val	0.996322	0.426682	2.52491	foundation_model	scBERT*|Foundation Models	FALSE
norman_from_scfoundation	2	scbert	KLF1+BAK1	val	0.990683	0.0911469	4.71409	foundation_model	scBERT*|Foundation Models	FALSE
norman_from_scfoundation	2	scbert	KLF1+CEBPA	val	0.978747	0.579705	6.41824	foundation_model	scBERT*|Foundation Models	FALSE
norman_from_scfoundation	2	scbert	KLF1+CLDN6	val	0.990219	0.739344	4.04097	foundation_model	scBERT*|Foundation Models	FALSE
norman_from_scfoundation	2	scbert	KLF1+FOXA1	val	0.993525	0.564136	3.63259	foundation_model	scBERT*|Foundation Models	FALSE
norman_from_scfoundation	2	scbert	LYL1+CEBPB	test	0.995106	0.698028	2.87091	foundation_model	scBERT*|Foundation Models	FALSE
norman_from_scfoundation	2	scbert	MAP2K3+IKZF3	test	0.987644	0.68324	4.51874	foundation_model	scBERT*|Foundation Models	FALSE
norman_from_scfoundation	2	scbert	MAP2K6+IKZF3	test	0.987026	0.716803	4.62211	foundation_model	scBERT*|Foundation Models	FALSE
norman_from_scfoundation	2	scbert	MAP2K6+SPI1	test	0.996727	0.573482	2.50755	foundation_model	scBERT*|Foundation Models	FALSE
norman_from_scfoundation	2	scbert	MAPK1+PRTG	val	0.995784	0.57646	2.79345	foundation_model	scBERT*|Foundation Models	FALSE
norman_from_scfoundation	2	scbert	MAPK1+TGFBR2	val	0.992291	0.271573	3.79077	foundation_model	scBERT*|Foundation Models	FALSE
norman_from_scfoundation	2	scbert	POU3F2+CBFA2T3	test	0.994266	0.82189	3.18382	foundation_model	scBERT*|Foundation Models	FALSE
norman_from_scfoundation	2	scbert	PTPN12+OSR2	test	0.997203	0.504095	2.58357	foundation_model	scBERT*|Foundation Models	FALSE
norman_from_scfoundation	2	scbert	PTPN12+SNAI1	val	0.996741	0.695021	2.32411	foundation_model	scBERT*|Foundation Models	FALSE
norman_from_scfoundation	2	scbert	PTPN12+UBASH3A	val	0.990894	0.778626	4.38966	foundation_model	scBERT*|Foundation Models	FALSE
norman_from_scfoundation	2	scbert	SAMD1+PTPN12	test	0.991842	0.818771	4.17499	foundation_model	scBERT*|Foundation Models	FALSE
norman_from_scfoundation	2	scbert	SET+KLF1	val	0.989698	0.422676	4.22402	foundation_model	scBERT*|Foundation Models	FALSE
norman_from_scfoundation	2	scbert	SGK1+S1PR2	test	0.992731	0.844694	3.8252	foundation_model	scBERT*|Foundation Models	FALSE
norman_from_scfoundation	2	scbert	SGK1+TBX2	test	0.99476	0.815738	3.26006	foundation_model	scBERT*|Foundation Models	FALSE
norman_from_scfoundation	2	scbert	SNAI1+DLX2	val	0.986115	0.684731	5.65269	foundation_model	scBERT*|Foundation Models	FALSE
norman_from_scfoundation	2	scbert	SNAI1+UBASH3B	test	0.99734	0.764693	2.31331	foundation_model	scBERT*|Foundation Models	FALSE
norman_from_scfoundation	2	scbert	TBX3+TBX2	val	0.996235	0.645145	2.6702	foundation_model	scBERT*|Foundation Models	FALSE
norman_from_scfoundation	2	scbert	TGFBR2+ETS2	val	0.995144	0.191584	3.45331	foundation_model	scBERT*|Foundation Models	FALSE
norman_from_scfoundation	2	scbert	TGFBR2+PRTG	val	0.994902	0.722388	2.93934	foundation_model	scBERT*|Foundation Models	FALSE
norman_from_scfoundation	2	scbert	TMSB4X+BAK1	test	0.994152	0.244699	3.38428	foundation_model	scBERT*|Foundation Models	FALSE
norman_from_scfoundation	2	scbert	UBASH3B+OSR2	test	0.995995	0.193192	3.17912	foundation_model	scBERT*|Foundation Models	FALSE
norman_from_scfoundation	2	scbert	UBASH3B+ZBTB25	test	0.993489	0.785062	3.66643	foundation_model	scBERT*|Foundation Models	FALSE
norman_from_scfoundation	2	scbert	ZBTB10+DLX2	val	0.968742	0.691621	8.39655	foundation_model	scBERT*|Foundation Models	FALSE
norman_from_scfoundation	2	scbert	ZBTB10+PTPN12	test	0.992036	0.795649	3.92956	foundation_model	scBERT*|Foundation Models	FALSE
norman_from_scfoundation	2	scbert	ZBTB10+SNAI1	val	0.974847	0.663528	7.13417	foundation_model	scBERT*|Foundation Models	FALSE
norman_from_scfoundation	2	scbert	ZC3HAV1+CEBPA	test	0.976285	0.514247	6.7182	foundation_model	scBERT*|Foundation Models	FALSE
norman_from_scfoundation	2	scbert	ZC3HAV1+HOXC13	val	0.99623	0.645485	2.49254	foundation_model	scBERT*|Foundation Models	FALSE
norman_from_scfoundation	2	cpa	BPGM+SAMD1	test	0.968867	0.281574	11.103	deep_learning	CPA|Other Deep Learning Models	FALSE
norman_from_scfoundation	2	cpa	CBL+PTPN9	test	0.979847	0.321047	8.58055	deep_learning	CPA|Other Deep Learning Models	FALSE
norman_from_scfoundation	2	cpa	CBL+PTPN12	val	0.975881	0.233426	10.4574	deep_learning	CPA|Other Deep Learning Models	FALSE
norman_from_scfoundation	2	cpa	CDKN1B+CDKN1A	test	0.956938	0.0408936	13.3261	deep_learning	CPA|Other Deep Learning Models	FALSE
norman_from_scfoundation	2	cpa	CEBPB+CEBPA	test	0.923864	0.151637	16.4894	deep_learning	CPA|Other Deep Learning Models	FALSE
norman_from_scfoundation	2	cpa	CEBPB+OSR2	test	0.958169	0.10037	13.403	deep_learning	CPA|Other Deep Learning Models	FALSE
norman_from_scfoundation	2	cpa	CEBPE+CEBPB	test	0.955463	0.153661	14.7149	deep_learning	CPA|Other Deep Learning Models	FALSE
norman_from_scfoundation	2	cpa	CEBPE+KLF1	val	0.970858	0.177747	9.54673	deep_learning	CPA|Other Deep Learning Models	FALSE
norman_from_scfoundation	2	cpa	CNN1+MAPK1	val	0.96892	-0.000772947	12.2284	deep_learning	CPA|Other Deep Learning Models	FALSE
norman_from_scfoundation	2	cpa	DUSP9+MAPK1	val	0.977193	0.305459	9.09854	deep_learning	CPA|Other Deep Learning Models	FALSE
norman_from_scfoundation	2	cpa	DUSP9+PRTG	test	0.97015	0.218314	12.219	deep_learning	CPA|Other Deep Learning Models	FALSE
norman_from_scfoundation	2	cpa	DUSP9+SNAI1	test	0.960897	0.260875	12.7635	deep_learning	CPA|Other Deep Learning Models	FALSE
norman_from_scfoundation	2	cpa	ETS2+CEBPE	test	0.961974	0.00766848	12.9799	deep_learning	CPA|Other Deep Learning Models	FALSE
norman_from_scfoundation	2	cpa	ETS2+IKZF3	test	0.95281	0.210682	14.6557	deep_learning	CPA|Other Deep Learning Models	FALSE
norman_from_scfoundation	2	cpa	ETS2+MAP7D1	val	0.957733	0.112989	11.9296	deep_learning	CPA|Other Deep Learning Models	FALSE
norman_from_scfoundation	2	cpa	ETS2+MAPK1	val	0.953951	0.0470824	13.929	deep_learning	CPA|Other Deep Learning Models	FALSE
norman_from_scfoundation	2	cpa	ETS2+PRTG	val	0.971034	0.0433103	12.9651	deep_learning	CPA|Other Deep Learning Models	FALSE
norman_from_scfoundation	2	cpa	FEV+ISL2	test	0.961427	0.435928	11.3499	deep_learning	CPA|Other Deep Learning Models	FALSE
norman_from_scfoundation	2	cpa	FEV+MAP7D1	val	0.960615	0.361567	10.7053	deep_learning	CPA|Other Deep Learning Models	FALSE
norman_from_scfoundation	2	cpa	FOSB+IKZF3	val	0.96273	0.206693	12.7082	deep_learning	CPA|Other Deep Learning Models	FALSE
norman_from_scfoundation	2	cpa	FOSB+OSR2	test	0.961445	0.0763014	10.1779	deep_learning	CPA|Other Deep Learning Models	FALSE
norman_from_scfoundation	2	cpa	FOSB+UBASH3B	val	0.975899	0.0917146	10.1413	deep_learning	CPA|Other Deep Learning Models	FALSE
norman_from_scfoundation	2	cpa	FOXA1+FOXF1	val	0.957873	0.0508652	13.6663	deep_learning	CPA|Other Deep Learning Models	FALSE
norman_from_scfoundation	2	cpa	FOXA1+FOXL2	test	0.957056	0.102867	13.8136	deep_learning	CPA|Other Deep Learning Models	FALSE
norman_from_scfoundation	2	cpa	FOXA1+HOXB9	val	0.952236	0.189034	14.2237	deep_learning	CPA|Other Deep Learning Models	FALSE
norman_from_scfoundation	2	cpa	FOXF1+FOXL2	test	0.956702	0.0887452	14.0048	deep_learning	CPA|Other Deep Learning Models	FALSE
norman_from_scfoundation	2	cpa	FOXF1+HOXB9	test	0.957733	0.170408	13.4778	deep_learning	CPA|Other Deep Learning Models	FALSE
norman_from_scfoundation	2	cpa	IGDCC3+PRTG	val	0.967268	0.0595357	13.4604	deep_learning	CPA|Other Deep Learning Models	FALSE
norman_from_scfoundation	2	cpa	IGDCC3+ZBTB25	val	0.961538	0.178991	12.9902	deep_learning	CPA|Other Deep Learning Models	FALSE
norman_from_scfoundation	2	cpa	JUN+CEBPB	test	0.938723	0.153543	15.9404	deep_learning	CPA|Other Deep Learning Models	FALSE
norman_from_scfoundation	2	cpa	KIF18B+KIF2C	val	0.965437	0.153919	11.3245	deep_learning	CPA|Other Deep Learning Models	FALSE
norman_from_scfoundation	2	cpa	KLF1+BAK1	val	0.970373	0.207734	8.63987	deep_learning	CPA|Other Deep Learning Models	FALSE
norman_from_scfoundation	2	cpa	KLF1+CEBPA	val	0.947211	0.0585304	15.9168	deep_learning	CPA|Other Deep Learning Models	FALSE
norman_from_scfoundation	2	cpa	KLF1+CLDN6	val	0.966582	0.151505	13.0935	deep_learning	CPA|Other Deep Learning Models	FALSE
norman_from_scfoundation	2	cpa	KLF1+FOXA1	val	0.964769	0.278636	11.4	deep_learning	CPA|Other Deep Learning Models	FALSE
norman_from_scfoundation	2	cpa	LYL1+CEBPB	test	0.968389	-0.0073292	13.2698	deep_learning	CPA|Other Deep Learning Models	FALSE
norman_from_scfoundation	2	cpa	MAP2K3+IKZF3	test	0.960422	0.227115	12.746	deep_learning	CPA|Other Deep Learning Models	FALSE
norman_from_scfoundation	2	cpa	MAP2K6+IKZF3	test	0.962726	0.187653	13.4495	deep_learning	CPA|Other Deep Learning Models	FALSE
norman_from_scfoundation	2	cpa	MAP2K6+SPI1	test	0.965344	-0.170833	12.3441	deep_learning	CPA|Other Deep Learning Models	FALSE
norman_from_scfoundation	2	cpa	MAPK1+PRTG	val	0.970462	0.0241627	11.6783	deep_learning	CPA|Other Deep Learning Models	FALSE
norman_from_scfoundation	2	cpa	MAPK1+TGFBR2	val	0.967585	0.0387233	10.5302	deep_learning	CPA|Other Deep Learning Models	FALSE
norman_from_scfoundation	2	cpa	POU3F2+CBFA2T3	test	0.961138	0.127851	12.3921	deep_learning	CPA|Other Deep Learning Models	FALSE
norman_from_scfoundation	2	cpa	PTPN12+OSR2	test	0.97242	0.137272	9.95946	deep_learning	CPA|Other Deep Learning Models	FALSE
norman_from_scfoundation	2	cpa	PTPN12+SNAI1	val	0.97246	0.0748992	11.4401	deep_learning	CPA|Other Deep Learning Models	FALSE
norman_from_scfoundation	2	cpa	PTPN12+UBASH3A	val	0.962438	0.194533	12.3699	deep_learning	CPA|Other Deep Learning Models	FALSE
norman_from_scfoundation	2	cpa	SAMD1+PTPN12	test	0.96868	0.0945583	13.5567	deep_learning	CPA|Other Deep Learning Models	FALSE
norman_from_scfoundation	2	cpa	SET+KLF1	val	0.961604	0.0249952	12.3478	deep_learning	CPA|Other Deep Learning Models	FALSE
norman_from_scfoundation	2	cpa	SGK1+S1PR2	test	0.961867	0.0315185	14.5343	deep_learning	CPA|Other Deep Learning Models	FALSE
norman_from_scfoundation	2	cpa	SGK1+TBX2	test	0.964881	0.135143	12.7686	deep_learning	CPA|Other Deep Learning Models	FALSE
norman_from_scfoundation	2	cpa	SNAI1+DLX2	val	0.951001	0.0305752	14.7697	deep_learning	CPA|Other Deep Learning Models	FALSE
norman_from_scfoundation	2	cpa	SNAI1+UBASH3B	test	0.97146	0.0902158	11.0938	deep_learning	CPA|Other Deep Learning Models	FALSE
norman_from_scfoundation	2	cpa	TBX3+TBX2	val	0.967356	0.0228435	11.8403	deep_learning	CPA|Other Deep Learning Models	FALSE
norman_from_scfoundation	2	cpa	TGFBR2+ETS2	val	0.972071	0.0714422	11.8867	deep_learning	CPA|Other Deep Learning Models	FALSE
norman_from_scfoundation	2	cpa	TGFBR2+PRTG	val	0.972571	0.12624	12.101	deep_learning	CPA|Other Deep Learning Models	FALSE
norman_from_scfoundation	2	cpa	TMSB4X+BAK1	test	0.969998	0.0905588	9.42	deep_learning	CPA|Other Deep Learning Models	FALSE
norman_from_scfoundation	2	cpa	UBASH3B+OSR2	test	0.973973	0.121159	8.6671	deep_learning	CPA|Other Deep Learning Models	FALSE
norman_from_scfoundation	2	cpa	UBASH3B+ZBTB25	test	0.975321	0.305119	10.5022	deep_learning	CPA|Other Deep Learning Models	FALSE
norman_from_scfoundation	2	cpa	ZBTB10+DLX2	val	0.927152	0.117761	17.1718	deep_learning	CPA|Other Deep Learning Models	FALSE
norman_from_scfoundation	2	cpa	ZBTB10+PTPN12	test	0.956151	0.0690451	13.7681	deep_learning	CPA|Other Deep Learning Models	FALSE
norman_from_scfoundation	2	cpa	ZBTB10+SNAI1	val	0.946786	0.182817	15.091	deep_learning	CPA|Other Deep Learning Models	FALSE
norman_from_scfoundation	2	cpa	ZC3HAV1+CEBPA	test	0.938137	0.156577	15.1616	deep_learning	CPA|Other Deep Learning Models	FALSE
norman_from_scfoundation	2	cpa	ZC3HAV1+HOXC13	val	0.970436	0.115838	12.0394	deep_learning	CPA|Other Deep Learning Models	FALSE
norman_from_scfoundation	2	additive_model	BPGM+SAMD1	test	0.997835	0.957364	2.13214	baseline	Additive|Baselines	FALSE
norman_from_scfoundation	2	additive_model	CBL+PTPN9	test	0.997702	0.914241	2.09982	baseline	Additive|Baselines	FALSE
norman_from_scfoundation	2	additive_model	CBL+PTPN12	val	0.998047	0.939348	1.87457	baseline	Additive|Baselines	FALSE
norman_from_scfoundation	2	additive_model	CDKN1B+CDKN1A	test	0.996811	0.956308	2.83445	baseline	Additive|Baselines	FALSE
norman_from_scfoundation	2	additive_model	CEBPB+CEBPA	test	0.981044	0.923719	7.39233	baseline	Additive|Baselines	FALSE
norman_from_scfoundation	2	additive_model	CEBPB+OSR2	test	0.996897	0.953039	2.30445	baseline	Additive|Baselines	FALSE
norman_from_scfoundation	2	additive_model	CEBPE+CEBPB	test	0.992263	0.927073	4.66079	baseline	Additive|Baselines	FALSE
norman_from_scfoundation	2	additive_model	CEBPE+KLF1	val	0.990443	0.705539	5.16905	baseline	Additive|Baselines	FALSE
norman_from_scfoundation	2	additive_model	CNN1+MAPK1	val	0.997364	0.865594	2.1996	baseline	Additive|Baselines	FALSE
norman_from_scfoundation	2	additive_model	DUSP9+MAPK1	val	0.992435	0.844673	4.1189	baseline	Additive|Baselines	FALSE
norman_from_scfoundation	2	additive_model	DUSP9+PRTG	test	0.996516	0.965546	2.51222	baseline	Additive|Baselines	FALSE
norman_from_scfoundation	2	additive_model	DUSP9+SNAI1	test	0.989186	0.820899	4.40532	baseline	Additive|Baselines	FALSE
norman_from_scfoundation	2	additive_model	ETS2+CEBPE	test	0.995674	0.960632	3.4388	baseline	Additive|Baselines	FALSE
norman_from_scfoundation	2	additive_model	ETS2+IKZF3	test	0.997817	0.964304	2.10305	baseline	Additive|Baselines	FALSE
norman_from_scfoundation	2	additive_model	ETS2+MAP7D1	val	0.996929	0.879162	2.24348	baseline	Additive|Baselines	FALSE
norman_from_scfoundation	2	additive_model	ETS2+MAPK1	val	0.997535	0.949247	2.17047	baseline	Additive|Baselines	FALSE
norman_from_scfoundation	2	additive_model	ETS2+PRTG	val	0.997989	0.89601	1.96616	baseline	Additive|Baselines	FALSE
norman_from_scfoundation	2	additive_model	FEV+ISL2	test	0.994467	0.924324	3.57719	baseline	Additive|Baselines	FALSE
norman_from_scfoundation	2	additive_model	FEV+MAP7D1	val	0.99637	0.91539	2.56482	baseline	Additive|Baselines	FALSE
norman_from_scfoundation	2	additive_model	FOSB+IKZF3	val	0.995472	0.953033	3.29696	baseline	Additive|Baselines	FALSE
norman_from_scfoundation	2	additive_model	FOSB+OSR2	test	0.998377	0.943462	1.59905	baseline	Additive|Baselines	FALSE
norman_from_scfoundation	2	additive_model	FOSB+UBASH3B	val	0.998469	0.862721	1.90828	baseline	Additive|Baselines	FALSE
norman_from_scfoundation	2	additive_model	FOXA1+FOXF1	val	0.997289	0.870127	2.19892	baseline	Additive|Baselines	FALSE
norman_from_scfoundation	2	additive_model	FOXA1+FOXL2	test	0.996936	0.882569	2.38662	baseline	Additive|Baselines	FALSE
norman_from_scfoundation	2	additive_model	FOXA1+HOXB9	val	0.996538	0.912594	2.43047	baseline	Additive|Baselines	FALSE
norman_from_scfoundation	2	additive_model	FOXF1+FOXL2	test	0.994838	0.875888	3.05953	baseline	Additive|Baselines	FALSE
norman_from_scfoundation	2	additive_model	FOXF1+HOXB9	test	0.997259	0.904507	2.16702	baseline	Additive|Baselines	FALSE
norman_from_scfoundation	2	additive_model	IGDCC3+PRTG	val	0.994677	0.920608	3.54732	baseline	Additive|Baselines	FALSE
norman_from_scfoundation	2	additive_model	IGDCC3+ZBTB25	val	0.997558	0.938153	2.32067	baseline	Additive|Baselines	FALSE
norman_from_scfoundation	2	additive_model	JUN+CEBPB	test	0.992377	0.865559	3.86454	baseline	Additive|Baselines	FALSE
norman_from_scfoundation	2	additive_model	KIF18B+KIF2C	val	0.996384	0.485068	2.45615	baseline	Additive|Baselines	FALSE
norman_from_scfoundation	2	additive_model	KLF1+BAK1	val	0.999265	0.954144	1.13339	baseline	Additive|Baselines	FALSE
norman_from_scfoundation	2	additive_model	KLF1+CEBPA	val	0.992683	0.927858	3.76509	baseline	Additive|Baselines	FALSE
norman_from_scfoundation	2	additive_model	KLF1+CLDN6	val	0.995739	0.899094	2.72739	baseline	Additive|Baselines	FALSE
norman_from_scfoundation	2	additive_model	KLF1+FOXA1	val	0.997053	0.844012	2.23013	baseline	Additive|Baselines	FALSE
norman_from_scfoundation	2	additive_model	LYL1+CEBPB	test	0.995403	0.872924	3.27337	baseline	Additive|Baselines	FALSE
norman_from_scfoundation	2	additive_model	MAP2K3+IKZF3	test	0.996868	0.945818	2.2837	baseline	Additive|Baselines	FALSE
norman_from_scfoundation	2	additive_model	MAP2K6+IKZF3	test	0.997664	0.95702	1.96683	baseline	Additive|Baselines	FALSE
norman_from_scfoundation	2	additive_model	MAP2K6+SPI1	test	0.99356	0.823124	4.03759	baseline	Additive|Baselines	FALSE
norman_from_scfoundation	2	additive_model	MAPK1+PRTG	val	0.995416	0.841474	3.30943	baseline	Additive|Baselines	FALSE
norman_from_scfoundation	2	additive_model	MAPK1+TGFBR2	val	0.998995	0.929041	1.33688	baseline	Additive|Baselines	FALSE
norman_from_scfoundation	2	additive_model	POU3F2+CBFA2T3	test	0.997085	0.877671	2.26417	baseline	Additive|Baselines	FALSE
norman_from_scfoundation	2	additive_model	PTPN12+OSR2	test	0.996886	0.701298	2.41136	baseline	Additive|Baselines	FALSE
norman_from_scfoundation	2	additive_model	PTPN12+SNAI1	val	0.997747	0.880502	2.14361	baseline	Additive|Baselines	FALSE
norman_from_scfoundation	2	additive_model	PTPN12+UBASH3A	val	0.995181	0.897842	3.28433	baseline	Additive|Baselines	FALSE
norman_from_scfoundation	2	additive_model	SAMD1+PTPN12	test	0.998323	0.954825	1.70774	baseline	Additive|Baselines	FALSE
norman_from_scfoundation	2	additive_model	SET+KLF1	val	0.996813	0.89793	2.58117	baseline	Additive|Baselines	FALSE
norman_from_scfoundation	2	additive_model	SGK1+S1PR2	test	0.996956	0.91891	2.33744	baseline	Additive|Baselines	FALSE
norman_from_scfoundation	2	additive_model	SGK1+TBX2	test	0.998316	0.951993	1.8731	baseline	Additive|Baselines	FALSE
norman_from_scfoundation	2	additive_model	SNAI1+DLX2	val	0.994729	0.878233	3.2063	baseline	Additive|Baselines	FALSE
norman_from_scfoundation	2	additive_model	SNAI1+UBASH3B	test	0.998831	0.934657	1.48645	baseline	Additive|Baselines	FALSE
norman_from_scfoundation	2	additive_model	TBX3+TBX2	val	0.998415	0.952283	1.75922	baseline	Additive|Baselines	FALSE
norman_from_scfoundation	2	additive_model	TGFBR2+ETS2	val	0.999067	0.847362	1.32009	baseline	Additive|Baselines	FALSE
norman_from_scfoundation	2	additive_model	TGFBR2+PRTG	val	0.998434	0.934342	1.65578	baseline	Additive|Baselines	FALSE
norman_from_scfoundation	2	additive_model	TMSB4X+BAK1	test	0.999183	0.901952	1.19334	baseline	Additive|Baselines	FALSE
norman_from_scfoundation	2	additive_model	UBASH3B+OSR2	test	0.997312	0.656646	2.58549	baseline	Additive|Baselines	FALSE
norman_from_scfoundation	2	additive_model	UBASH3B+ZBTB25	test	0.998223	0.936404	1.88978	baseline	Additive|Baselines	FALSE
norman_from_scfoundation	2	additive_model	ZBTB10+DLX2	val	0.989525	0.873336	4.44536	baseline	Additive|Baselines	FALSE
norman_from_scfoundation	2	additive_model	ZBTB10+PTPN12	test	0.996232	0.924264	2.56844	baseline	Additive|Baselines	FALSE
norman_from_scfoundation	2	additive_model	ZBTB10+SNAI1	val	0.993706	0.90976	3.35871	baseline	Additive|Baselines	FALSE
norman_from_scfoundation	2	additive_model	ZC3HAV1+CEBPA	test	0.995157	0.945327	3.33693	baseline	Additive|Baselines	FALSE
norman_from_scfoundation	2	additive_model	ZC3HAV1+HOXC13	val	0.997678	0.895885	2.41859	baseline	Additive|Baselines	FALSE
norman_from_scfoundation	2	scfoundation	BPGM+SAMD1	test	0.991501	0.693205	4.44745	foundation_model	scFoundation|Foundation Models	FALSE
norman_from_scfoundation	2	scfoundation	CBL+PTPN9	test	0.992072	0.684644	4.35877	foundation_model	scFoundation|Foundation Models	FALSE
norman_from_scfoundation	2	scfoundation	CBL+PTPN12	val	0.989337	0.645931	4.90826	foundation_model	scFoundation|Foundation Models	FALSE
norman_from_scfoundation	2	scfoundation	CDKN1B+CDKN1A	test	0.991377	0.648157	4.34473	foundation_model	scFoundation|Foundation Models	FALSE
norman_from_scfoundation	2	scfoundation	CEBPB+CEBPA	test	0.960123	0.458532	8.20717	foundation_model	scFoundation|Foundation Models	FALSE
norman_from_scfoundation	2	scfoundation	CEBPB+OSR2	test	0.982051	0.47415	5.604	foundation_model	scFoundation|Foundation Models	FALSE
norman_from_scfoundation	2	scfoundation	CEBPE+CEBPB	test	0.976488	0.511834	6.22536	foundation_model	scFoundation|Foundation Models	FALSE
norman_from_scfoundation	2	scfoundation	CEBPE+KLF1	val	0.988405	0.275988	5.93956	foundation_model	scFoundation|Foundation Models	FALSE
norman_from_scfoundation	2	scfoundation	CNN1+MAPK1	val	0.991694	0.457176	4.26006	foundation_model	scFoundation|Foundation Models	FALSE
norman_from_scfoundation	2	scfoundation	DUSP9+MAPK1	val	0.990099	0.425294	5.60599	foundation_model	scFoundation|Foundation Models	FALSE
norman_from_scfoundation	2	scfoundation	DUSP9+PRTG	test	0.987778	0.68244	5.1907	foundation_model	scFoundation|Foundation Models	FALSE
norman_from_scfoundation	2	scfoundation	DUSP9+SNAI1	test	0.97929	0.614935	5.93132	foundation_model	scFoundation|Foundation Models	FALSE
norman_from_scfoundation	2	scfoundation	ETS2+CEBPE	test	0.985856	0.309247	5.00627	foundation_model	scFoundation|Foundation Models	FALSE
norman_from_scfoundation	2	scfoundation	ETS2+IKZF3	test	0.984945	0.71462	5.42875	foundation_model	scFoundation|Foundation Models	FALSE
norman_from_scfoundation	2	scfoundation	ETS2+MAP7D1	val	0.986288	0.189466	5.14755	foundation_model	scFoundation|Foundation Models	FALSE
norman_from_scfoundation	2	scfoundation	ETS2+MAPK1	val	0.980956	0.320675	5.65546	foundation_model	scFoundation|Foundation Models	FALSE
norman_from_scfoundation	2	scfoundation	ETS2+PRTG	val	0.994771	0.611416	3.31025	foundation_model	scFoundation|Foundation Models	FALSE
norman_from_scfoundation	2	scfoundation	FEV+ISL2	test	0.975596	0.455275	6.53959	foundation_model	scFoundation|Foundation Models	FALSE
norman_from_scfoundation	2	scfoundation	FEV+MAP7D1	val	0.980507	0.389873	6.29032	foundation_model	scFoundation|Foundation Models	FALSE
norman_from_scfoundation	2	scfoundation	FOSB+IKZF3	val	0.988269	0.702121	5.82523	foundation_model	scFoundation|Foundation Models	FALSE
norman_from_scfoundation	2	scfoundation	FOSB+OSR2	test	0.980881	0.21645	6.12638	foundation_model	scFoundation|Foundation Models	FALSE
norman_from_scfoundation	2	scfoundation	FOSB+UBASH3B	val	0.992073	0.559358	4.72661	foundation_model	scFoundation|Foundation Models	FALSE
norman_from_scfoundation	2	scfoundation	FOXA1+FOXF1	val	0.991835	0.59329	3.94462	foundation_model	scFoundation|Foundation Models	FALSE
norman_from_scfoundation	2	scfoundation	FOXA1+FOXL2	test	0.98994	0.603548	4.31902	foundation_model	scFoundation|Foundation Models	FALSE
norman_from_scfoundation	2	scfoundation	FOXA1+HOXB9	val	0.988356	0.664547	4.59258	foundation_model	scFoundation|Foundation Models	FALSE
norman_from_scfoundation	2	scfoundation	FOXF1+FOXL2	test	0.986379	0.601188	4.7598	foundation_model	scFoundation|Foundation Models	FALSE
norman_from_scfoundation	2	scfoundation	FOXF1+HOXB9	test	0.989098	0.594606	4.46123	foundation_model	scFoundation|Foundation Models	FALSE
norman_from_scfoundation	2	scfoundation	IGDCC3+PRTG	val	0.992251	0.654353	4.00767	foundation_model	scFoundation|Foundation Models	FALSE
norman_from_scfoundation	2	scfoundation	IGDCC3+ZBTB25	val	0.99104	0.688713	4.39456	foundation_model	scFoundation|Foundation Models	FALSE
norman_from_scfoundation	2	scfoundation	JUN+CEBPB	test	0.976038	0.570591	6.22775	foundation_model	scFoundation|Foundation Models	FALSE
norman_from_scfoundation	2	scfoundation	KIF18B+KIF2C	val	0.993951	0.388905	3.50962	foundation_model	scFoundation|Foundation Models	FALSE
norman_from_scfoundation	2	scfoundation	KLF1+BAK1	val	0.989872	0.165087	5.16231	foundation_model	scFoundation|Foundation Models	FALSE
norman_from_scfoundation	2	scfoundation	KLF1+CEBPA	val	0.973841	0.48789	6.87563	foundation_model	scFoundation|Foundation Models	FALSE
norman_from_scfoundation	2	scfoundation	KLF1+CLDN6	val	0.989415	0.640466	4.50851	foundation_model	scFoundation|Foundation Models	FALSE
norman_from_scfoundation	2	scfoundation	KLF1+FOXA1	val	0.990485	0.485336	5.03613	foundation_model	scFoundation|Foundation Models	FALSE
norman_from_scfoundation	2	scfoundation	LYL1+CEBPB	test	0.990388	0.577228	4.59164	foundation_model	scFoundation|Foundation Models	FALSE
norman_from_scfoundation	2	scfoundation	MAP2K3+IKZF3	test	0.986687	0.639563	5.58012	foundation_model	scFoundation|Foundation Models	FALSE
norman_from_scfoundation	2	scfoundation	MAP2K6+IKZF3	test	0.986618	0.663476	5.64946	foundation_model	scFoundation|Foundation Models	FALSE
norman_from_scfoundation	2	scfoundation	MAP2K6+SPI1	test	0.990359	0.443541	5.10629	foundation_model	scFoundation|Foundation Models	FALSE
norman_from_scfoundation	2	scfoundation	MAPK1+PRTG	val	0.992814	0.45706	4.11982	foundation_model	scFoundation|Foundation Models	FALSE
norman_from_scfoundation	2	scfoundation	MAPK1+TGFBR2	val	0.990064	0.196718	4.54623	foundation_model	scFoundation|Foundation Models	FALSE
norman_from_scfoundation	2	scfoundation	POU3F2+CBFA2T3	test	0.990376	0.634326	4.23734	foundation_model	scFoundation|Foundation Models	FALSE
norman_from_scfoundation	2	scfoundation	PTPN12+OSR2	test	0.990673	0.408271	5.19507	foundation_model	scFoundation|Foundation Models	FALSE
norman_from_scfoundation	2	scfoundation	PTPN12+SNAI1	val	0.992342	0.55305	4.11006	foundation_model	scFoundation|Foundation Models	FALSE
norman_from_scfoundation	2	scfoundation	PTPN12+UBASH3A	val	0.990966	0.681821	4.24757	foundation_model	scFoundation|Foundation Models	FALSE
norman_from_scfoundation	2	scfoundation	SAMD1+PTPN12	test	0.991997	0.730264	4.04819	foundation_model	scFoundation|Foundation Models	FALSE
norman_from_scfoundation	2	scfoundation	SET+KLF1	val	0.988131	0.426085	5.0435	foundation_model	scFoundation|Foundation Models	FALSE
norman_from_scfoundation	2	scfoundation	SGK1+S1PR2	test	0.991573	0.709749	4.13198	foundation_model	scFoundation|Foundation Models	FALSE
norman_from_scfoundation	2	scfoundation	SGK1+TBX2	test	0.992268	0.658748	3.91967	foundation_model	scFoundation|Foundation Models	FALSE
norman_from_scfoundation	2	scfoundation	SNAI1+DLX2	val	0.984209	0.527116	5.50407	foundation_model	scFoundation|Foundation Models	FALSE
norman_from_scfoundation	2	scfoundation	SNAI1+UBASH3B	test	0.993432	0.61397	3.92905	foundation_model	scFoundation|Foundation Models	FALSE
norman_from_scfoundation	2	scfoundation	TBX3+TBX2	val	0.990571	0.487945	4.53446	foundation_model	scFoundation|Foundation Models	FALSE
norman_from_scfoundation	2	scfoundation	TGFBR2+ETS2	val	0.99339	0.138193	4.10352	foundation_model	scFoundation|Foundation Models	FALSE
norman_from_scfoundation	2	scfoundation	TGFBR2+PRTG	val	0.992939	0.624368	3.84934	foundation_model	scFoundation|Foundation Models	FALSE
norman_from_scfoundation	2	scfoundation	TMSB4X+BAK1	test	0.991115	0.195588	4.55318	foundation_model	scFoundation|Foundation Models	FALSE
norman_from_scfoundation	2	scfoundation	UBASH3B+OSR2	test	0.987888	0.160967	5.98082	foundation_model	scFoundation|Foundation Models	FALSE
norman_from_scfoundation	2	scfoundation	UBASH3B+ZBTB25	test	0.992501	0.694918	4.16899	foundation_model	scFoundation|Foundation Models	FALSE
norman_from_scfoundation	2	scfoundation	ZBTB10+DLX2	val	0.968157	0.544384	7.44715	foundation_model	scFoundation|Foundation Models	FALSE
norman_from_scfoundation	2	scfoundation	ZBTB10+PTPN12	test	0.988007	0.631744	4.70322	foundation_model	scFoundation|Foundation Models	FALSE
norman_from_scfoundation	2	scfoundation	ZBTB10+SNAI1	val	0.972946	0.531242	6.61185	foundation_model	scFoundation|Foundation Models	FALSE
norman_from_scfoundation	2	scfoundation	ZC3HAV1+CEBPA	test	0.970836	0.433325	6.95619	foundation_model	scFoundation|Foundation Models	FALSE
norman_from_scfoundation	2	scfoundation	ZC3HAV1+HOXC13	val	0.991853	0.542756	4.08913	foundation_model	scFoundation|Foundation Models	FALSE
norman_from_scfoundation	3	scgpt	AHR+FEV	test	0.970791	0.501134	7.48035	foundation_model	scGPT|Foundation Models	FALSE
norman_from_scfoundation	3	scgpt	AHR+KLF1	test	0.990609	0.229157	4.17956	foundation_model	scGPT|Foundation Models	FALSE
norman_from_scfoundation	3	scgpt	BCL2L11+BAK1	test	0.997342	0.0472362	2.10728	foundation_model	scGPT|Foundation Models	FALSE
norman_from_scfoundation	3	scgpt	BCL2L11+TGFBR2	test	0.998116	0.433173	1.81233	foundation_model	scGPT|Foundation Models	FALSE
norman_from_scfoundation	3	scgpt	CBL+PTPN12	test	0.990617	0.717315	4.20933	foundation_model	scGPT|Foundation Models	FALSE
norman_from_scfoundation	3	scgpt	CBL+UBASH3A	val	0.991601	0.72748	4.08314	foundation_model	scGPT|Foundation Models	FALSE
norman_from_scfoundation	3	scgpt	CDKN1C+CDKN1B	test	0.992644	0.745841	4.05306	foundation_model	scGPT|Foundation Models	FALSE
norman_from_scfoundation	3	scgpt	CEBPB+MAPK1	val	0.988008	0.47578	4.56041	foundation_model	scGPT|Foundation Models	FALSE
norman_from_scfoundation	3	scgpt	CEBPB+PTPN12	val	0.996747	0.786412	2.5225	foundation_model	scGPT|Foundation Models	FALSE
norman_from_scfoundation	3	scgpt	CEBPE+CEBPA	val	0.977177	0.627806	6.82199	foundation_model	scGPT|Foundation Models	FALSE
norman_from_scfoundation	3	scgpt	CEBPE+CEBPB	test	0.982048	0.64308	6.17812	foundation_model	scGPT|Foundation Models	FALSE
norman_from_scfoundation	3	scgpt	CEBPE+CNN1	test	0.99602	0.703773	2.78508	foundation_model	scGPT|Foundation Models	FALSE
norman_from_scfoundation	3	scgpt	CEBPE+KLF1	val	0.992079	0.137488	4.21876	foundation_model	scGPT|Foundation Models	FALSE
norman_from_scfoundation	3	scgpt	CEBPE+RUNX1T1	val	0.994988	0.499489	2.96861	foundation_model	scGPT|Foundation Models	FALSE
norman_from_scfoundation	3	scgpt	CNN1+MAPK1	val	0.995497	0.554147	2.86529	foundation_model	scGPT|Foundation Models	FALSE
norman_from_scfoundation	3	scgpt	DUSP9+ETS2	test	0.994672	0.674382	3.08766	foundation_model	scGPT|Foundation Models	FALSE
norman_from_scfoundation	3	scgpt	DUSP9+IGDCC3	val	0.988851	0.746166	4.7153	foundation_model	scGPT|Foundation Models	FALSE
norman_from_scfoundation	3	scgpt	DUSP9+SNAI1	val	0.978731	0.704364	6.61914	foundation_model	scGPT|Foundation Models	FALSE
norman_from_scfoundation	3	scgpt	ETS2+IKZF3	test	0.980892	0.708173	5.87486	foundation_model	scGPT|Foundation Models	FALSE
norman_from_scfoundation	3	scgpt	ETS2+MAP7D1	val	0.987666	0.124619	4.53252	foundation_model	scGPT|Foundation Models	FALSE
norman_from_scfoundation	3	scgpt	ETS2+MAPK1	val	0.981634	0.324688	5.79026	foundation_model	scGPT|Foundation Models	FALSE
norman_from_scfoundation	3	scgpt	FEV+CBFA2T3	test	0.963859	0.479404	8.4554	foundation_model	scGPT|Foundation Models	FALSE
norman_from_scfoundation	3	scgpt	FEV+MAP7D1	test	0.98393	0.472589	5.26125	foundation_model	scGPT|Foundation Models	FALSE
norman_from_scfoundation	3	scgpt	FOSB+CEBPB	test	0.977582	0.599222	7.02037	foundation_model	scGPT|Foundation Models	FALSE
norman_from_scfoundation	3	scgpt	FOSB+IKZF3	val	0.989251	0.721717	4.40454	foundation_model	scGPT|Foundation Models	FALSE
norman_from_scfoundation	3	scgpt	FOSB+PTPN12	test	0.997599	0.672251	2.10425	foundation_model	scGPT|Foundation Models	FALSE
norman_from_scfoundation	3	scgpt	FOSB+UBASH3B	val	0.997937	0.620163	1.99362	foundation_model	scGPT|Foundation Models	FALSE
norman_from_scfoundation	3	scgpt	FOXA1+FOXL2	val	0.992835	0.70195	3.72818	foundation_model	scGPT|Foundation Models	FALSE
norman_from_scfoundation	3	scgpt	FOXA3+FOXF1	val	0.993794	0.704731	3.47402	foundation_model	scGPT|Foundation Models	FALSE
norman_from_scfoundation	3	scgpt	FOXA3+HOXB9	test	0.987688	0.759592	5.0387	foundation_model	scGPT|Foundation Models	FALSE
norman_from_scfoundation	3	scgpt	FOXL2+MEIS1	val	0.993286	0.682986	3.66128	foundation_model	scGPT|Foundation Models	FALSE
norman_from_scfoundation	3	scgpt	IGDCC3+PRTG	val	0.993336	0.739935	3.65944	foundation_model	scGPT|Foundation Models	FALSE
norman_from_scfoundation	3	scgpt	IGDCC3+ZBTB25	val	0.989233	0.805759	5.33342	foundation_model	scGPT|Foundation Models	FALSE
norman_from_scfoundation	3	scgpt	IRF1+SET	test	0.984765	0.487221	5.75876	foundation_model	scGPT|Foundation Models	FALSE
norman_from_scfoundation	3	scgpt	JUN+CEBPB	test	0.978684	0.677234	6.86848	foundation_model	scGPT|Foundation Models	FALSE
norman_from_scfoundation	3	scgpt	KLF1+CEBPA	test	0.982165	0.625192	5.66954	foundation_model	scGPT|Foundation Models	FALSE
norman_from_scfoundation	3	scgpt	KLF1+CLDN6	val	0.989568	0.689951	4.29044	foundation_model	scGPT|Foundation Models	FALSE
norman_from_scfoundation	3	scgpt	KLF1+COL2A1	test	0.987097	0.249453	4.72757	foundation_model	scGPT|Foundation Models	FALSE
norman_from_scfoundation	3	scgpt	KLF1+FOXA1	test	0.993463	0.538259	3.38066	foundation_model	scGPT|Foundation Models	FALSE
norman_from_scfoundation	3	scgpt	KLF1+TGFBR2	test	0.993227	0.440953	3.36861	foundation_model	scGPT|Foundation Models	FALSE
norman_from_scfoundation	3	scgpt	MAP2K3+SLC38A2	test	0.992798	-0.307663	3.54689	foundation_model	scGPT|Foundation Models	FALSE
norman_from_scfoundation	3	scgpt	MAP2K6+IKZF3	val	0.985531	0.708671	5.3385	foundation_model	scGPT|Foundation Models	FALSE
norman_from_scfoundation	3	scgpt	MAPK1+IKZF3	val	0.988192	0.711872	4.59261	foundation_model	scGPT|Foundation Models	FALSE
norman_from_scfoundation	3	scgpt	MAPK1+PRTG	val	0.995933	0.577786	2.64233	foundation_model	scGPT|Foundation Models	FALSE
norman_from_scfoundation	3	scgpt	POU3F2+CBFA2T3	test	0.993801	0.743464	3.61124	foundation_model	scGPT|Foundation Models	FALSE
norman_from_scfoundation	3	scgpt	PTPN12+SNAI1	test	0.99663	0.65984	2.51267	foundation_model	scGPT|Foundation Models	FALSE
norman_from_scfoundation	3	scgpt	RHOXF2+SET	val	0.987621	0.645413	5.39547	foundation_model	scGPT|Foundation Models	FALSE
norman_from_scfoundation	3	scgpt	RHOXF2+ZBTB25	test	0.989271	0.769664	5.23055	foundation_model	scGPT|Foundation Models	FALSE
norman_from_scfoundation	3	scgpt	SAMD1+TGFBR2	val	0.994319	0.712454	3.41607	foundation_model	scGPT|Foundation Models	FALSE
norman_from_scfoundation	3	scgpt	SET+KLF1	val	0.990567	0.484361	4.03772	foundation_model	scGPT|Foundation Models	FALSE
norman_from_scfoundation	3	scgpt	TBX3+TBX2	val	0.995998	0.642596	2.9366	foundation_model	scGPT|Foundation Models	FALSE
norman_from_scfoundation	3	scgpt	TGFBR2+ETS2	test	0.996177	0.123091	2.61675	foundation_model	scGPT|Foundation Models	FALSE
norman_from_scfoundation	3	scgpt	TGFBR2+IGDCC3	test	0.996299	0.72222	2.74154	foundation_model	scGPT|Foundation Models	FALSE
norman_from_scfoundation	3	scgpt	TMSB4X+BAK1	val	0.997803	0.717104	2.10481	foundation_model	scGPT|Foundation Models	FALSE
norman_from_scfoundation	3	scgpt	UBASH3B+PTPN9	val	0.99309	0.815825	4.14058	foundation_model	scGPT|Foundation Models	FALSE
norman_from_scfoundation	3	scgpt	UBASH3B+PTPN12	val	0.991285	0.76974	4.35812	foundation_model	scGPT|Foundation Models	FALSE
norman_from_scfoundation	3	scgpt	UBASH3B+ZBTB25	val	0.992949	0.802107	3.98384	foundation_model	scGPT|Foundation Models	FALSE
norman_from_scfoundation	3	scgpt	ZBTB10+DLX2	val	0.967244	0.587426	8.86054	foundation_model	scGPT|Foundation Models	FALSE
norman_from_scfoundation	3	scgpt	ZBTB10+PTPN12	test	0.991261	0.707544	4.38469	foundation_model	scGPT|Foundation Models	FALSE
norman_from_scfoundation	3	scgpt	ZBTB10+SNAI1	test	0.975158	0.601369	7.38642	foundation_model	scGPT|Foundation Models	FALSE
norman_from_scfoundation	3	scgpt	ZC3HAV1+CEBPE	test	0.993032	0.0840843	3.80575	foundation_model	scGPT|Foundation Models	FALSE
norman_from_scfoundation	3	scgpt	ZC3HAV1+HOXC13	test	0.996086	0.573252	2.79958	foundation_model	scGPT|Foundation Models	FALSE
norman_from_scfoundation	3	gears	AHR+FEV	test	0.973658	0.561038	6.59307	deep_learning	GEARS|Other Deep Learning Models	FALSE
norman_from_scfoundation	3	gears	AHR+KLF1	test	0.990829	0.397479	4.49799	deep_learning	GEARS|Other Deep Learning Models	FALSE
norman_from_scfoundation	3	gears	BCL2L11+BAK1	test	0.998228	-0.0353612	1.88223	deep_learning	GEARS|Other Deep Learning Models	FALSE
norman_from_scfoundation	3	gears	BCL2L11+TGFBR2	test	0.998371	0.330302	1.66622	deep_learning	GEARS|Other Deep Learning Models	FALSE
norman_from_scfoundation	3	gears	CBL+PTPN12	test	0.995401	0.843743	2.9079	deep_learning	GEARS|Other Deep Learning Models	FALSE
norman_from_scfoundation	3	gears	CBL+UBASH3A	val	0.995213	0.827545	3.09358	deep_learning	GEARS|Other Deep Learning Models	FALSE
norman_from_scfoundation	3	gears	CDKN1C+CDKN1B	test	0.994215	0.745871	3.55939	deep_learning	GEARS|Other Deep Learning Models	FALSE
norman_from_scfoundation	3	gears	CEBPB+MAPK1	val	0.992159	0.721068	3.94263	deep_learning	GEARS|Other Deep Learning Models	FALSE
norman_from_scfoundation	3	gears	CEBPB+PTPN12	val	0.995394	0.667906	2.9846	deep_learning	GEARS|Other Deep Learning Models	FALSE
norman_from_scfoundation	3	gears	CEBPE+CEBPA	val	0.987287	0.868082	4.78372	deep_learning	GEARS|Other Deep Learning Models	FALSE
norman_from_scfoundation	3	gears	CEBPE+CEBPB	test	0.992715	0.871329	3.48758	deep_learning	GEARS|Other Deep Learning Models	FALSE
norman_from_scfoundation	3	gears	CEBPE+CNN1	test	0.995223	0.615794	3.32613	deep_learning	GEARS|Other Deep Learning Models	FALSE
norman_from_scfoundation	3	gears	CEBPE+KLF1	val	0.991582	0.177487	4.30824	deep_learning	GEARS|Other Deep Learning Models	FALSE
norman_from_scfoundation	3	gears	CEBPE+RUNX1T1	val	0.996316	0.724654	2.64313	deep_learning	GEARS|Other Deep Learning Models	FALSE
norman_from_scfoundation	3	gears	CNN1+MAPK1	val	0.994858	0.430305	3.11528	deep_learning	GEARS|Other Deep Learning Models	FALSE
norman_from_scfoundation	3	gears	DUSP9+ETS2	test	0.994198	0.685127	3.05023	deep_learning	GEARS|Other Deep Learning Models	FALSE
norman_from_scfoundation	3	gears	DUSP9+IGDCC3	val	0.994215	0.843417	3.15098	deep_learning	GEARS|Other Deep Learning Models	FALSE
norman_from_scfoundation	3	gears	DUSP9+SNAI1	val	0.971611	0.55627	7.59799	deep_learning	GEARS|Other Deep Learning Models	FALSE
norman_from_scfoundation	3	gears	ETS2+IKZF3	test	0.988265	0.808626	4.40234	deep_learning	GEARS|Other Deep Learning Models	FALSE
norman_from_scfoundation	3	gears	ETS2+MAP7D1	val	0.990476	0.45748	3.99725	deep_learning	GEARS|Other Deep Learning Models	FALSE
norman_from_scfoundation	3	gears	ETS2+MAPK1	val	0.98686	0.619231	4.73506	deep_learning	GEARS|Other Deep Learning Models	FALSE
norman_from_scfoundation	3	gears	FEV+CBFA2T3	test	0.959729	0.420869	8.48138	deep_learning	GEARS|Other Deep Learning Models	FALSE
norman_from_scfoundation	3	gears	FEV+MAP7D1	test	0.982891	0.408173	5.30231	deep_learning	GEARS|Other Deep Learning Models	FALSE
norman_from_scfoundation	3	gears	FOSB+CEBPB	test	0.98974	0.84898	4.32114	deep_learning	GEARS|Other Deep Learning Models	FALSE
norman_from_scfoundation	3	gears	FOSB+IKZF3	val	0.992897	0.802932	3.48427	deep_learning	GEARS|Other Deep Learning Models	FALSE
norman_from_scfoundation	3	gears	FOSB+PTPN12	test	0.99655	0.412359	2.53305	deep_learning	GEARS|Other Deep Learning Models	FALSE
norman_from_scfoundation	3	gears	FOSB+UBASH3B	val	0.998024	0.537221	1.94746	deep_learning	GEARS|Other Deep Learning Models	FALSE
norman_from_scfoundation	3	gears	FOXA1+FOXL2	val	0.994152	0.767767	3.11232	deep_learning	GEARS|Other Deep Learning Models	FALSE
norman_from_scfoundation	3	gears	FOXA3+FOXF1	val	0.994314	0.730908	3.08103	deep_learning	GEARS|Other Deep Learning Models	FALSE
norman_from_scfoundation	3	gears	FOXA3+HOXB9	test	0.990219	0.801516	4.10325	deep_learning	GEARS|Other Deep Learning Models	FALSE
norman_from_scfoundation	3	gears	FOXL2+MEIS1	val	0.99323	0.724368	3.34599	deep_learning	GEARS|Other Deep Learning Models	FALSE
norman_from_scfoundation	3	gears	IGDCC3+PRTG	val	0.995232	0.799619	2.91388	deep_learning	GEARS|Other Deep Learning Models	FALSE
norman_from_scfoundation	3	gears	IGDCC3+ZBTB25	val	0.9941	0.851953	4.06438	deep_learning	GEARS|Other Deep Learning Models	FALSE
norman_from_scfoundation	3	gears	IRF1+SET	test	0.982539	0.332682	6.01847	deep_learning	GEARS|Other Deep Learning Models	FALSE
norman_from_scfoundation	3	gears	JUN+CEBPB	test	0.98813	0.835229	4.57554	deep_learning	GEARS|Other Deep Learning Models	FALSE
norman_from_scfoundation	3	gears	KLF1+CEBPA	test	0.990654	0.828469	4.07659	deep_learning	GEARS|Other Deep Learning Models	FALSE
norman_from_scfoundation	3	gears	KLF1+CLDN6	val	0.993208	0.791692	3.39451	deep_learning	GEARS|Other Deep Learning Models	FALSE
norman_from_scfoundation	3	gears	KLF1+COL2A1	test	0.988705	0.440099	4.33605	deep_learning	GEARS|Other Deep Learning Models	FALSE
norman_from_scfoundation	3	gears	KLF1+FOXA1	test	0.991735	0.424618	3.63172	deep_learning	GEARS|Other Deep Learning Models	FALSE
norman_from_scfoundation	3	gears	KLF1+TGFBR2	test	0.993124	0.443366	3.44192	deep_learning	GEARS|Other Deep Learning Models	FALSE
norman_from_scfoundation	3	gears	MAP2K3+SLC38A2	test	0.993279	-0.339691	3.95218	deep_learning	GEARS|Other Deep Learning Models	FALSE
norman_from_scfoundation	3	gears	MAP2K6+IKZF3	val	0.99271	0.820078	3.68008	deep_learning	GEARS|Other Deep Learning Models	FALSE
norman_from_scfoundation	3	gears	MAPK1+IKZF3	val	0.990808	0.758521	3.93034	deep_learning	GEARS|Other Deep Learning Models	FALSE
norman_from_scfoundation	3	gears	MAPK1+PRTG	val	0.994768	0.325671	3.13306	deep_learning	GEARS|Other Deep Learning Models	FALSE
norman_from_scfoundation	3	gears	POU3F2+CBFA2T3	test	0.993288	0.739087	3.43627	deep_learning	GEARS|Other Deep Learning Models	FALSE
norman_from_scfoundation	3	gears	PTPN12+SNAI1	test	0.99478	0.414878	3.38547	deep_learning	GEARS|Other Deep Learning Models	FALSE
norman_from_scfoundation	3	gears	RHOXF2+SET	val	0.987284	0.627606	4.99576	deep_learning	GEARS|Other Deep Learning Models	FALSE
norman_from_scfoundation	3	gears	RHOXF2+ZBTB25	test	0.994601	0.875195	3.67017	deep_learning	GEARS|Other Deep Learning Models	FALSE
norman_from_scfoundation	3	gears	SAMD1+TGFBR2	val	0.995563	0.784688	2.97438	deep_learning	GEARS|Other Deep Learning Models	FALSE
norman_from_scfoundation	3	gears	SET+KLF1	val	0.990786	0.500212	3.98393	deep_learning	GEARS|Other Deep Learning Models	FALSE
norman_from_scfoundation	3	gears	TBX3+TBX2	val	0.994729	0.523975	3.20392	deep_learning	GEARS|Other Deep Learning Models	FALSE
norman_from_scfoundation	3	gears	TGFBR2+ETS2	test	0.997179	0.254708	2.33565	deep_learning	GEARS|Other Deep Learning Models	FALSE
norman_from_scfoundation	3	gears	TGFBR2+IGDCC3	test	0.997118	0.780634	2.28581	deep_learning	GEARS|Other Deep Learning Models	FALSE
norman_from_scfoundation	3	gears	TMSB4X+BAK1	val	0.995911	0.23503	2.62118	deep_learning	GEARS|Other Deep Learning Models	FALSE
norman_from_scfoundation	3	gears	UBASH3B+PTPN9	val	0.994478	0.806815	3.9827	deep_learning	GEARS|Other Deep Learning Models	FALSE
norman_from_scfoundation	3	gears	UBASH3B+PTPN12	val	0.995487	0.854149	3.04216	deep_learning	GEARS|Other Deep Learning Models	FALSE
norman_from_scfoundation	3	gears	UBASH3B+ZBTB25	val	0.995235	0.843972	3.30602	deep_learning	GEARS|Other Deep Learning Models	FALSE
norman_from_scfoundation	3	gears	ZBTB10+DLX2	val	0.976357	0.752828	7.13282	deep_learning	GEARS|Other Deep Learning Models	FALSE
norman_from_scfoundation	3	gears	ZBTB10+PTPN12	test	0.988299	0.622801	4.92094	deep_learning	GEARS|Other Deep Learning Models	FALSE
norman_from_scfoundation	3	gears	ZBTB10+SNAI1	test	0.98161	0.725157	5.70644	deep_learning	GEARS|Other Deep Learning Models	FALSE
norman_from_scfoundation	3	gears	ZC3HAV1+CEBPE	test	0.991286	0.27304	4.44567	deep_learning	GEARS|Other Deep Learning Models	FALSE
norman_from_scfoundation	3	gears	ZC3HAV1+HOXC13	test	0.994278	0.523287	3.03506	deep_learning	GEARS|Other Deep Learning Models	FALSE
norman_from_scfoundation	3	geneformer	AHR+FEV	test	0.991138	0.906825	3.71923	foundation_model	Geneformer*|Foundation Models	FALSE
norman_from_scfoundation	3	geneformer	AHR+KLF1	test	0.989113	0.685347	5.27082	foundation_model	Geneformer*|Foundation Models	FALSE
norman_from_scfoundation	3	geneformer	BCL2L11+BAK1	test	0.997925	0.0571174	2.1063	foundation_model	Geneformer*|Foundation Models	FALSE
norman_from_scfoundation	3	geneformer	BCL2L11+TGFBR2	test	0.999032	0.661155	1.34687	foundation_model	Geneformer*|Foundation Models	FALSE
norman_from_scfoundation	3	geneformer	CBL+PTPN12	test	0.99903	0.969535	1.31965	foundation_model	Geneformer*|Foundation Models	FALSE
norman_from_scfoundation	3	geneformer	CBL+UBASH3A	val	0.996349	0.876917	2.59842	foundation_model	Geneformer*|Foundation Models	FALSE
norman_from_scfoundation	3	geneformer	CDKN1C+CDKN1B	test	0.997274	0.910559	2.29842	foundation_model	Geneformer*|Foundation Models	FALSE
norman_from_scfoundation	3	geneformer	CEBPB+MAPK1	val	0.99784	0.93808	2.24557	foundation_model	Geneformer*|Foundation Models	FALSE
norman_from_scfoundation	3	geneformer	CEBPB+PTPN12	val	0.997486	0.896925	2.42507	foundation_model	Geneformer*|Foundation Models	FALSE
norman_from_scfoundation	3	geneformer	CEBPE+CEBPA	val	0.99549	0.955142	2.95474	foundation_model	Geneformer*|Foundation Models	FALSE
norman_from_scfoundation	3	geneformer	CEBPE+CEBPB	test	0.996514	0.937987	2.50094	foundation_model	Geneformer*|Foundation Models	FALSE
norman_from_scfoundation	3	geneformer	CEBPE+CNN1	test	0.992199	0.823813	4.38261	foundation_model	Geneformer*|Foundation Models	FALSE
norman_from_scfoundation	3	geneformer	CEBPE+KLF1	val	0.997698	0.829547	2.22685	foundation_model	Geneformer*|Foundation Models	FALSE
norman_from_scfoundation	3	geneformer	CEBPE+RUNX1T1	val	0.997014	0.824474	2.55741	foundation_model	Geneformer*|Foundation Models	FALSE
norman_from_scfoundation	3	geneformer	CNN1+MAPK1	val	0.994369	0.852565	3.57535	foundation_model	Geneformer*|Foundation Models	FALSE
norman_from_scfoundation	3	geneformer	DUSP9+ETS2	test	0.996142	0.800156	2.78094	foundation_model	Geneformer*|Foundation Models	FALSE
norman_from_scfoundation	3	geneformer	DUSP9+IGDCC3	val	0.986856	0.585346	5.75528	foundation_model	Geneformer*|Foundation Models	FALSE
norman_from_scfoundation	3	geneformer	DUSP9+SNAI1	val	0.972443	0.427996	8.10764	foundation_model	Geneformer*|Foundation Models	FALSE
norman_from_scfoundation	3	geneformer	ETS2+IKZF3	test	0.994982	0.96012	2.88783	foundation_model	Geneformer*|Foundation Models	FALSE
norman_from_scfoundation	3	geneformer	ETS2+MAP7D1	val	0.993518	0.732966	3.32911	foundation_model	Geneformer*|Foundation Models	FALSE
norman_from_scfoundation	3	geneformer	ETS2+MAPK1	val	0.996527	0.918008	2.78578	foundation_model	Geneformer*|Foundation Models	FALSE
norman_from_scfoundation	3	geneformer	FEV+CBFA2T3	test	0.989951	0.890164	4.02162	foundation_model	Geneformer*|Foundation Models	FALSE
norman_from_scfoundation	3	geneformer	FEV+MAP7D1	test	0.993214	0.829646	3.3062	foundation_model	Geneformer*|Foundation Models	FALSE
norman_from_scfoundation	3	geneformer	FOSB+CEBPB	test	0.99435	0.919367	3.25174	foundation_model	Geneformer*|Foundation Models	FALSE
norman_from_scfoundation	3	geneformer	FOSB+IKZF3	val	0.981972	0.919472	6.32471	foundation_model	Geneformer*|Foundation Models	FALSE
norman_from_scfoundation	3	geneformer	FOSB+PTPN12	test	0.997796	0.767161	2.10693	foundation_model	Geneformer*|Foundation Models	FALSE
norman_from_scfoundation	3	geneformer	FOSB+UBASH3B	val	0.995348	0.65587	3.19473	foundation_model	Geneformer*|Foundation Models	FALSE
norman_from_scfoundation	3	geneformer	FOXA1+FOXL2	val	0.992107	0.749166	3.90192	foundation_model	Geneformer*|Foundation Models	FALSE
norman_from_scfoundation	3	geneformer	FOXA3+FOXF1	val	0.99676	0.871392	2.3731	foundation_model	Geneformer*|Foundation Models	FALSE
norman_from_scfoundation	3	geneformer	FOXA3+HOXB9	test	0.997709	0.95828	1.95893	foundation_model	Geneformer*|Foundation Models	FALSE
norman_from_scfoundation	3	geneformer	FOXL2+MEIS1	val	0.991548	0.600467	4.15069	foundation_model	Geneformer*|Foundation Models	FALSE
norman_from_scfoundation	3	geneformer	IGDCC3+PRTG	val	0.992961	0.737794	3.53226	foundation_model	Geneformer*|Foundation Models	FALSE
norman_from_scfoundation	3	geneformer	IGDCC3+ZBTB25	val	0.98826	0.658429	5.43564	foundation_model	Geneformer*|Foundation Models	FALSE
norman_from_scfoundation	3	geneformer	IRF1+SET	test	0.993472	0.818695	3.75659	foundation_model	Geneformer*|Foundation Models	FALSE
norman_from_scfoundation	3	geneformer	JUN+CEBPB	test	0.990697	0.848595	4.01973	foundation_model	Geneformer*|Foundation Models	FALSE
norman_from_scfoundation	3	geneformer	KLF1+CEBPA	test	0.987444	0.765096	5.37114	foundation_model	Geneformer*|Foundation Models	FALSE
norman_from_scfoundation	3	geneformer	KLF1+CLDN6	val	0.994458	0.832677	3.06344	foundation_model	Geneformer*|Foundation Models	FALSE
norman_from_scfoundation	3	geneformer	KLF1+COL2A1	test	0.994296	0.754446	3.16027	foundation_model	Geneformer*|Foundation Models	FALSE
norman_from_scfoundation	3	geneformer	KLF1+FOXA1	test	0.994318	0.714774	3.19209	foundation_model	Geneformer*|Foundation Models	FALSE
norman_from_scfoundation	3	geneformer	KLF1+TGFBR2	test	0.995934	0.7971	3.16002	foundation_model	Geneformer*|Foundation Models	FALSE
norman_from_scfoundation	3	geneformer	MAP2K3+SLC38A2	test	0.996336	0.634656	2.40358	foundation_model	Geneformer*|Foundation Models	FALSE
norman_from_scfoundation	3	geneformer	MAP2K6+IKZF3	val	0.989165	0.842761	4.48961	foundation_model	Geneformer*|Foundation Models	FALSE
norman_from_scfoundation	3	geneformer	MAPK1+IKZF3	val	0.992531	0.919205	4.49651	foundation_model	Geneformer*|Foundation Models	FALSE
norman_from_scfoundation	3	geneformer	MAPK1+PRTG	val	0.998033	0.8755	2.04823	foundation_model	Geneformer*|Foundation Models	FALSE
norman_from_scfoundation	3	geneformer	POU3F2+CBFA2T3	test	0.99771	0.914277	1.96602	foundation_model	Geneformer*|Foundation Models	FALSE
norman_from_scfoundation	3	geneformer	PTPN12+SNAI1	test	0.996253	0.747697	2.73597	foundation_model	Geneformer*|Foundation Models	FALSE
norman_from_scfoundation	3	geneformer	RHOXF2+SET	val	0.993965	0.843574	3.24067	foundation_model	Geneformer*|Foundation Models	FALSE
norman_from_scfoundation	3	geneformer	RHOXF2+ZBTB25	test	0.990826	0.731721	4.46671	foundation_model	Geneformer*|Foundation Models	FALSE
norman_from_scfoundation	3	geneformer	SAMD1+TGFBR2	val	0.996872	0.849019	2.31127	foundation_model	Geneformer*|Foundation Models	FALSE
norman_from_scfoundation	3	geneformer	SET+KLF1	val	0.996399	0.821632	2.80799	foundation_model	Geneformer*|Foundation Models	FALSE
norman_from_scfoundation	3	geneformer	TBX3+TBX2	val	0.997372	0.798949	2.13835	foundation_model	Geneformer*|Foundation Models	FALSE
norman_from_scfoundation	3	geneformer	TGFBR2+ETS2	test	0.99868	0.694951	1.48116	foundation_model	Geneformer*|Foundation Models	FALSE
norman_from_scfoundation	3	geneformer	TGFBR2+IGDCC3	test	0.998222	0.87692	1.7351	foundation_model	Geneformer*|Foundation Models	FALSE
norman_from_scfoundation	3	geneformer	TMSB4X+BAK1	val	0.998129	0.792025	1.80956	foundation_model	Geneformer*|Foundation Models	FALSE
norman_from_scfoundation	3	geneformer	UBASH3B+PTPN9	val	0.998569	0.958107	1.67068	foundation_model	Geneformer*|Foundation Models	FALSE
norman_from_scfoundation	3	geneformer	UBASH3B+PTPN12	val	0.998587	0.958157	1.64433	foundation_model	Geneformer*|Foundation Models	FALSE
norman_from_scfoundation	3	geneformer	UBASH3B+ZBTB25	val	0.997792	0.931599	2.15618	foundation_model	Geneformer*|Foundation Models	FALSE
norman_from_scfoundation	3	geneformer	ZBTB10+DLX2	val	0.980346	0.763869	6.48073	foundation_model	Geneformer*|Foundation Models	FALSE
norman_from_scfoundation	3	geneformer	ZBTB10+PTPN12	test	0.991493	0.694211	4.03944	foundation_model	Geneformer*|Foundation Models	FALSE
norman_from_scfoundation	3	geneformer	ZBTB10+SNAI1	test	0.987411	0.850157	5.06786	foundation_model	Geneformer*|Foundation Models	FALSE
norman_from_scfoundation	3	geneformer	ZC3HAV1+CEBPE	test	0.995596	0.709528	3.36497	foundation_model	Geneformer*|Foundation Models	FALSE
norman_from_scfoundation	3	geneformer	ZC3HAV1+HOXC13	test	0.996855	0.847471	2.36441	foundation_model	Geneformer*|Foundation Models	FALSE
norman_from_scfoundation	3	uce	AHR+FEV	test	0.973261	0.594222	6.7214	foundation_model	UCE*|Foundation Models	FALSE
norman_from_scfoundation	3	uce	AHR+KLF1	test	0.988948	0.195312	5.07079	foundation_model	UCE*|Foundation Models	FALSE
norman_from_scfoundation	3	uce	BCL2L11+BAK1	test	0.994778	-0.126117	3.8196	foundation_model	UCE*|Foundation Models	FALSE
norman_from_scfoundation	3	uce	BCL2L11+TGFBR2	test	0.996006	0.254686	3.24378	foundation_model	UCE*|Foundation Models	FALSE
norman_from_scfoundation	3	uce	CBL+PTPN12	test	0.990437	0.690858	4.16154	foundation_model	UCE*|Foundation Models	FALSE
norman_from_scfoundation	3	uce	CBL+UBASH3A	val	0.992231	0.755634	3.80305	foundation_model	UCE*|Foundation Models	FALSE
norman_from_scfoundation	3	uce	CDKN1C+CDKN1B	test	0.993381	0.764062	3.71663	foundation_model	UCE*|Foundation Models	FALSE
norman_from_scfoundation	3	uce	CEBPB+MAPK1	val	0.987947	0.482003	4.50184	foundation_model	UCE*|Foundation Models	FALSE
norman_from_scfoundation	3	uce	CEBPB+PTPN12	val	0.997233	0.841886	2.19908	foundation_model	UCE*|Foundation Models	FALSE
norman_from_scfoundation	3	uce	CEBPE+CEBPA	val	0.972501	0.608845	7.71951	foundation_model	UCE*|Foundation Models	FALSE
norman_from_scfoundation	3	uce	CEBPE+CEBPB	test	0.980106	0.642001	6.39138	foundation_model	UCE*|Foundation Models	FALSE
norman_from_scfoundation	3	uce	CEBPE+CNN1	test	0.995982	0.695384	2.79024	foundation_model	UCE*|Foundation Models	FALSE
norman_from_scfoundation	3	uce	CEBPE+KLF1	val	0.992816	0.179007	4.04671	foundation_model	UCE*|Foundation Models	FALSE
norman_from_scfoundation	3	uce	CEBPE+RUNX1T1	val	0.994737	0.447899	2.95962	foundation_model	UCE*|Foundation Models	FALSE
norman_from_scfoundation	3	uce	CNN1+MAPK1	val	0.995947	0.615279	2.63567	foundation_model	UCE*|Foundation Models	FALSE
norman_from_scfoundation	3	uce	DUSP9+ETS2	test	0.994703	0.677352	3.13409	foundation_model	UCE*|Foundation Models	FALSE
norman_from_scfoundation	3	uce	DUSP9+IGDCC3	val	0.989819	0.776161	4.19921	foundation_model	UCE*|Foundation Models	FALSE
norman_from_scfoundation	3	uce	DUSP9+SNAI1	val	0.98086	0.810333	5.98902	foundation_model	UCE*|Foundation Models	FALSE
norman_from_scfoundation	3	uce	ETS2+IKZF3	test	0.982474	0.800809	5.42374	foundation_model	UCE*|Foundation Models	FALSE
norman_from_scfoundation	3	uce	ETS2+MAP7D1	val	0.98829	0.278429	4.75658	foundation_model	UCE*|Foundation Models	FALSE
norman_from_scfoundation	3	uce	ETS2+MAPK1	val	0.983083	0.425859	5.32914	foundation_model	UCE*|Foundation Models	FALSE
norman_from_scfoundation	3	uce	FEV+CBFA2T3	test	0.966791	0.576814	7.55953	foundation_model	UCE*|Foundation Models	FALSE
norman_from_scfoundation	3	uce	FEV+MAP7D1	test	0.983868	0.443603	5.31017	foundation_model	UCE*|Foundation Models	FALSE
norman_from_scfoundation	3	uce	FOSB+CEBPB	test	0.977806	0.632546	6.62897	foundation_model	UCE*|Foundation Models	FALSE
norman_from_scfoundation	3	uce	FOSB+IKZF3	val	0.990209	0.779059	4.06473	foundation_model	UCE*|Foundation Models	FALSE
norman_from_scfoundation	3	uce	FOSB+PTPN12	test	0.997409	0.671501	2.20223	foundation_model	UCE*|Foundation Models	FALSE
norman_from_scfoundation	3	uce	FOSB+UBASH3B	val	0.997819	0.667837	2.06158	foundation_model	UCE*|Foundation Models	FALSE
norman_from_scfoundation	3	uce	FOXA1+FOXL2	val	0.993551	0.794764	3.31521	foundation_model	UCE*|Foundation Models	FALSE
norman_from_scfoundation	3	uce	FOXA3+FOXF1	val	0.994684	0.793458	3.00027	foundation_model	UCE*|Foundation Models	FALSE
norman_from_scfoundation	3	uce	FOXA3+HOXB9	test	0.988476	0.859858	4.66699	foundation_model	UCE*|Foundation Models	FALSE
norman_from_scfoundation	3	uce	FOXL2+MEIS1	val	0.994168	0.786429	3.12038	foundation_model	UCE*|Foundation Models	FALSE
norman_from_scfoundation	3	uce	IGDCC3+PRTG	val	0.993869	0.756692	3.28687	foundation_model	UCE*|Foundation Models	FALSE
norman_from_scfoundation	3	uce	IGDCC3+ZBTB25	val	0.990196	0.796604	4.8733	foundation_model	UCE*|Foundation Models	FALSE
norman_from_scfoundation	3	uce	IRF1+SET	test	0.984439	0.458778	5.54876	foundation_model	UCE*|Foundation Models	FALSE
norman_from_scfoundation	3	uce	JUN+CEBPB	test	0.977893	0.722787	6.73171	foundation_model	UCE*|Foundation Models	FALSE
norman_from_scfoundation	3	uce	KLF1+CEBPA	test	0.979249	0.6013	6.341	foundation_model	UCE*|Foundation Models	FALSE
norman_from_scfoundation	3	uce	KLF1+CLDN6	val	0.990051	0.725063	4.07481	foundation_model	UCE*|Foundation Models	FALSE
norman_from_scfoundation	3	uce	KLF1+COL2A1	test	0.987304	0.320544	4.76322	foundation_model	UCE*|Foundation Models	FALSE
norman_from_scfoundation	3	uce	KLF1+FOXA1	test	0.993455	0.556562	3.66606	foundation_model	UCE*|Foundation Models	FALSE
norman_from_scfoundation	3	uce	KLF1+TGFBR2	test	0.990983	0.277164	4.34023	foundation_model	UCE*|Foundation Models	FALSE
norman_from_scfoundation	3	uce	MAP2K3+SLC38A2	test	0.987734	-0.592626	5.65217	foundation_model	UCE*|Foundation Models	FALSE
norman_from_scfoundation	3	uce	MAP2K6+IKZF3	val	0.986848	0.701384	4.65565	foundation_model	UCE*|Foundation Models	FALSE
norman_from_scfoundation	3	uce	MAPK1+IKZF3	val	0.989097	0.784707	4.27115	foundation_model	UCE*|Foundation Models	FALSE
norman_from_scfoundation	3	uce	MAPK1+PRTG	val	0.995837	0.585176	2.7837	foundation_model	UCE*|Foundation Models	FALSE
norman_from_scfoundation	3	uce	POU3F2+CBFA2T3	test	0.994447	0.830138	3.13171	foundation_model	UCE*|Foundation Models	FALSE
norman_from_scfoundation	3	uce	PTPN12+SNAI1	test	0.99677	0.698909	2.31383	foundation_model	UCE*|Foundation Models	FALSE
norman_from_scfoundation	3	uce	RHOXF2+SET	val	0.987167	0.666672	5.23272	foundation_model	UCE*|Foundation Models	FALSE
norman_from_scfoundation	3	uce	RHOXF2+ZBTB25	test	0.990145	0.82168	4.7379	foundation_model	UCE*|Foundation Models	FALSE
norman_from_scfoundation	3	uce	SAMD1+TGFBR2	val	0.994748	0.751785	3.08221	foundation_model	UCE*|Foundation Models	FALSE
norman_from_scfoundation	3	uce	SET+KLF1	val	0.989338	0.397586	4.29781	foundation_model	UCE*|Foundation Models	FALSE
norman_from_scfoundation	3	uce	TBX3+TBX2	val	0.996254	0.649923	2.65253	foundation_model	UCE*|Foundation Models	FALSE
norman_from_scfoundation	3	uce	TGFBR2+ETS2	test	0.995194	0.210958	3.46254	foundation_model	UCE*|Foundation Models	FALSE
norman_from_scfoundation	3	uce	TGFBR2+IGDCC3	test	0.996461	0.73187	2.44398	foundation_model	UCE*|Foundation Models	FALSE
norman_from_scfoundation	3	uce	TMSB4X+BAK1	val	0.994138	0.251181	3.39854	foundation_model	UCE*|Foundation Models	FALSE
norman_from_scfoundation	3	uce	UBASH3B+PTPN9	val	0.993634	0.790366	3.85883	foundation_model	UCE*|Foundation Models	FALSE
norman_from_scfoundation	3	uce	UBASH3B+PTPN12	val	0.991495	0.735622	4.04129	foundation_model	UCE*|Foundation Models	FALSE
norman_from_scfoundation	3	uce	UBASH3B+ZBTB25	val	0.993318	0.771291	3.69129	foundation_model	UCE*|Foundation Models	FALSE
norman_from_scfoundation	3	uce	ZBTB10+DLX2	val	0.969304	0.707498	8.32739	foundation_model	UCE*|Foundation Models	FALSE
norman_from_scfoundation	3	uce	ZBTB10+PTPN12	test	0.992155	0.798713	3.8941	foundation_model	UCE*|Foundation Models	FALSE
norman_from_scfoundation	3	uce	ZBTB10+SNAI1	test	0.975297	0.677273	7.07393	foundation_model	UCE*|Foundation Models	FALSE
norman_from_scfoundation	3	uce	ZC3HAV1+CEBPE	test	0.993373	0.0124644	3.61994	foundation_model	UCE*|Foundation Models	FALSE
norman_from_scfoundation	3	uce	ZC3HAV1+HOXC13	test	0.996206	0.642956	2.50384	foundation_model	UCE*|Foundation Models	FALSE
norman_from_scfoundation	3	scbert	AHR+FEV	test	0.973245	0.59326	6.72441	foundation_model	scBERT*|Foundation Models	FALSE
norman_from_scfoundation	3	scbert	AHR+KLF1	test	0.988934	0.194672	5.07306	foundation_model	scBERT*|Foundation Models	FALSE
norman_from_scfoundation	3	scbert	BCL2L11+BAK1	test	0.994774	-0.126119	3.82082	foundation_model	scBERT*|Foundation Models	FALSE
norman_from_scfoundation	3	scbert	BCL2L11+TGFBR2	test	0.996007	0.255185	3.24219	foundation_model	scBERT*|Foundation Models	FALSE
norman_from_scfoundation	3	scbert	CBL+PTPN12	test	0.990437	0.691003	4.16131	foundation_model	scBERT*|Foundation Models	FALSE
norman_from_scfoundation	3	scbert	CBL+UBASH3A	val	0.992235	0.755537	3.80131	foundation_model	scBERT*|Foundation Models	FALSE
norman_from_scfoundation	3	scbert	CDKN1C+CDKN1B	test	0.993363	0.76257	3.72092	foundation_model	scBERT*|Foundation Models	FALSE
norman_from_scfoundation	3	scbert	CEBPB+MAPK1	val	0.987941	0.481631	4.50289	foundation_model	scBERT*|Foundation Models	FALSE
norman_from_scfoundation	3	scbert	CEBPB+PTPN12	val	0.997241	0.842569	2.19614	foundation_model	scBERT*|Foundation Models	FALSE
norman_from_scfoundation	3	scbert	CEBPE+CEBPA	val	0.972468	0.60754	7.72414	foundation_model	scBERT*|Foundation Models	FALSE
norman_from_scfoundation	3	scbert	CEBPE+CEBPB	test	0.980078	0.640883	6.39597	foundation_model	scBERT*|Foundation Models	FALSE
norman_from_scfoundation	3	scbert	CEBPE+CNN1	test	0.995972	0.69434	2.79274	foundation_model	scBERT*|Foundation Models	FALSE
norman_from_scfoundation	3	scbert	CEBPE+KLF1	val	0.992811	0.178157	4.0455	foundation_model	scBERT*|Foundation Models	FALSE
norman_from_scfoundation	3	scbert	CEBPE+RUNX1T1	val	0.994728	0.447225	2.96213	foundation_model	scBERT*|Foundation Models	FALSE
norman_from_scfoundation	3	scbert	CNN1+MAPK1	val	0.995948	0.615338	2.6353	foundation_model	scBERT*|Foundation Models	FALSE
norman_from_scfoundation	3	scbert	DUSP9+ETS2	test	0.9947	0.67734	3.13345	foundation_model	scBERT*|Foundation Models	FALSE
norman_from_scfoundation	3	scbert	DUSP9+IGDCC3	val	0.989819	0.77601	4.19902	foundation_model	scBERT*|Foundation Models	FALSE
norman_from_scfoundation	3	scbert	DUSP9+SNAI1	val	0.980864	0.810255	5.98747	foundation_model	scBERT*|Foundation Models	FALSE
norman_from_scfoundation	3	scbert	ETS2+IKZF3	test	0.982489	0.801174	5.4218	foundation_model	scBERT*|Foundation Models	FALSE
norman_from_scfoundation	3	scbert	ETS2+MAP7D1	val	0.988284	0.278149	4.7578	foundation_model	scBERT*|Foundation Models	FALSE
norman_from_scfoundation	3	scbert	ETS2+MAPK1	val	0.983055	0.424244	5.33347	foundation_model	scBERT*|Foundation Models	FALSE
norman_from_scfoundation	3	scbert	FEV+CBFA2T3	test	0.966759	0.575974	7.56328	foundation_model	scBERT*|Foundation Models	FALSE
norman_from_scfoundation	3	scbert	FEV+MAP7D1	test	0.983876	0.444213	5.30866	foundation_model	scBERT*|Foundation Models	FALSE
norman_from_scfoundation	3	scbert	FOSB+CEBPB	test	0.977857	0.634789	6.62128	foundation_model	scBERT*|Foundation Models	FALSE
norman_from_scfoundation	3	scbert	FOSB+IKZF3	val	0.990208	0.779386	4.06505	foundation_model	scBERT*|Foundation Models	FALSE
norman_from_scfoundation	3	scbert	FOSB+PTPN12	test	0.997406	0.670987	2.2035	foundation_model	scBERT*|Foundation Models	FALSE
norman_from_scfoundation	3	scbert	FOSB+UBASH3B	val	0.997824	0.667987	2.05928	foundation_model	scBERT*|Foundation Models	FALSE
norman_from_scfoundation	3	scbert	FOXA1+FOXL2	val	0.993556	0.795051	3.31487	foundation_model	scBERT*|Foundation Models	FALSE
norman_from_scfoundation	3	scbert	FOXA3+FOXF1	val	0.994686	0.793664	3.00011	foundation_model	scBERT*|Foundation Models	FALSE
norman_from_scfoundation	3	scbert	FOXA3+HOXB9	test	0.988468	0.859582	4.66905	foundation_model	scBERT*|Foundation Models	FALSE
norman_from_scfoundation	3	scbert	FOXL2+MEIS1	val	0.99417	0.78663	3.11943	foundation_model	scBERT*|Foundation Models	FALSE
norman_from_scfoundation	3	scbert	IGDCC3+PRTG	val	0.99387	0.756607	3.2861	foundation_model	scBERT*|Foundation Models	FALSE
norman_from_scfoundation	3	scbert	IGDCC3+ZBTB25	val	0.990189	0.796219	4.87472	foundation_model	scBERT*|Foundation Models	FALSE
norman_from_scfoundation	3	scbert	IRF1+SET	test	0.984422	0.457623	5.55095	foundation_model	scBERT*|Foundation Models	FALSE
norman_from_scfoundation	3	scbert	JUN+CEBPB	test	0.977845	0.721337	6.73971	foundation_model	scBERT*|Foundation Models	FALSE
norman_from_scfoundation	3	scbert	KLF1+CEBPA	test	0.979196	0.598622	6.34933	foundation_model	scBERT*|Foundation Models	FALSE
norman_from_scfoundation	3	scbert	KLF1+CLDN6	val	0.99006	0.725515	4.07302	foundation_model	scBERT*|Foundation Models	FALSE
norman_from_scfoundation	3	scbert	KLF1+COL2A1	test	0.987303	0.320371	4.76374	foundation_model	scBERT*|Foundation Models	FALSE
norman_from_scfoundation	3	scbert	KLF1+FOXA1	test	0.993457	0.556813	3.66546	foundation_model	scBERT*|Foundation Models	FALSE
norman_from_scfoundation	3	scbert	KLF1+TGFBR2	test	0.990983	0.277155	4.33973	foundation_model	scBERT*|Foundation Models	FALSE
norman_from_scfoundation	3	scbert	MAP2K3+SLC38A2	test	0.987722	-0.592393	5.65587	foundation_model	scBERT*|Foundation Models	FALSE
norman_from_scfoundation	3	scbert	MAP2K6+IKZF3	val	0.986853	0.702389	4.6548	foundation_model	scBERT*|Foundation Models	FALSE
norman_from_scfoundation	3	scbert	MAPK1+IKZF3	val	0.989094	0.784887	4.272	foundation_model	scBERT*|Foundation Models	FALSE
norman_from_scfoundation	3	scbert	MAPK1+PRTG	val	0.995841	0.585708	2.78216	foundation_model	scBERT*|Foundation Models	FALSE
norman_from_scfoundation	3	scbert	POU3F2+CBFA2T3	test	0.994445	0.830093	3.13213	foundation_model	scBERT*|Foundation Models	FALSE
norman_from_scfoundation	3	scbert	PTPN12+SNAI1	test	0.996773	0.69915	2.31288	foundation_model	scBERT*|Foundation Models	FALSE
norman_from_scfoundation	3	scbert	RHOXF2+SET	val	0.987161	0.666181	5.23254	foundation_model	scBERT*|Foundation Models	FALSE
norman_from_scfoundation	3	scbert	RHOXF2+ZBTB25	test	0.99016	0.822663	4.73576	foundation_model	scBERT*|Foundation Models	FALSE
norman_from_scfoundation	3	scbert	SAMD1+TGFBR2	val	0.994756	0.752346	3.08046	foundation_model	scBERT*|Foundation Models	FALSE
norman_from_scfoundation	3	scbert	SET+KLF1	val	0.989344	0.397868	4.29657	foundation_model	scBERT*|Foundation Models	FALSE
norman_from_scfoundation	3	scbert	TBX3+TBX2	val	0.996255	0.650032	2.6523	foundation_model	scBERT*|Foundation Models	FALSE
norman_from_scfoundation	3	scbert	TGFBR2+ETS2	test	0.995191	0.210025	3.46155	foundation_model	scBERT*|Foundation Models	FALSE
norman_from_scfoundation	3	scbert	TGFBR2+IGDCC3	test	0.996454	0.731238	2.44639	foundation_model	scBERT*|Foundation Models	FALSE
norman_from_scfoundation	3	scbert	TMSB4X+BAK1	val	0.994143	0.251948	3.3978	foundation_model	scBERT*|Foundation Models	FALSE
norman_from_scfoundation	3	scbert	UBASH3B+PTPN9	val	0.993629	0.790159	3.86035	foundation_model	scBERT*|Foundation Models	FALSE
norman_from_scfoundation	3	scbert	UBASH3B+PTPN12	val	0.991486	0.735002	4.04327	foundation_model	scBERT*|Foundation Models	FALSE
norman_from_scfoundation	3	scbert	UBASH3B+ZBTB25	val	0.993315	0.771042	3.69173	foundation_model	scBERT*|Foundation Models	FALSE
norman_from_scfoundation	3	scbert	ZBTB10+DLX2	val	0.969301	0.707727	8.3284	foundation_model	scBERT*|Foundation Models	FALSE
norman_from_scfoundation	3	scbert	ZBTB10+PTPN12	test	0.99216	0.799108	3.89373	foundation_model	scBERT*|Foundation Models	FALSE
norman_from_scfoundation	3	scbert	ZBTB10+SNAI1	test	0.975298	0.677253	7.07364	foundation_model	scBERT*|Foundation Models	FALSE
norman_from_scfoundation	3	scbert	ZC3HAV1+CEBPE	test	0.993358	0.00809959	3.6206	foundation_model	scBERT*|Foundation Models	FALSE
norman_from_scfoundation	3	scbert	ZC3HAV1+HOXC13	test	0.996203	0.64271	2.50445	foundation_model	scBERT*|Foundation Models	FALSE
norman_from_scfoundation	3	cpa	AHR+FEV	test	0.954891	0.467468	12.2458	deep_learning	CPA|Other Deep Learning Models	FALSE
norman_from_scfoundation	3	cpa	AHR+KLF1	test	0.966077	0.290983	10.3014	deep_learning	CPA|Other Deep Learning Models	FALSE
norman_from_scfoundation	3	cpa	BCL2L11+BAK1	test	0.973074	0.0412791	7.74974	deep_learning	CPA|Other Deep Learning Models	FALSE
norman_from_scfoundation	3	cpa	BCL2L11+TGFBR2	test	0.972244	0.124748	8.96352	deep_learning	CPA|Other Deep Learning Models	FALSE
norman_from_scfoundation	3	cpa	CBL+PTPN12	test	0.975508	0.269151	10.0388	deep_learning	CPA|Other Deep Learning Models	FALSE
norman_from_scfoundation	3	cpa	CBL+UBASH3A	val	0.97871	0.441494	7.9958	deep_learning	CPA|Other Deep Learning Models	FALSE
norman_from_scfoundation	3	cpa	CDKN1C+CDKN1B	test	0.960316	-0.0608567	14.3524	deep_learning	CPA|Other Deep Learning Models	FALSE
norman_from_scfoundation	3	cpa	CEBPB+MAPK1	val	0.959076	0.0207012	13.4974	deep_learning	CPA|Other Deep Learning Models	FALSE
norman_from_scfoundation	3	cpa	CEBPB+PTPN12	val	0.965247	0.0296424	12.7133	deep_learning	CPA|Other Deep Learning Models	FALSE
norman_from_scfoundation	3	cpa	CEBPE+CEBPA	val	0.942521	0.213457	15.5567	deep_learning	CPA|Other Deep Learning Models	FALSE
norman_from_scfoundation	3	cpa	CEBPE+CEBPB	test	0.953392	0.144037	14.7301	deep_learning	CPA|Other Deep Learning Models	FALSE
norman_from_scfoundation	3	cpa	CEBPE+CNN1	test	0.970977	0.0774342	11.8746	deep_learning	CPA|Other Deep Learning Models	FALSE
norman_from_scfoundation	3	cpa	CEBPE+KLF1	val	0.969304	0.169889	9.33529	deep_learning	CPA|Other Deep Learning Models	FALSE
norman_from_scfoundation	3	cpa	CEBPE+RUNX1T1	val	0.97166	-0.0147509	10.8109	deep_learning	CPA|Other Deep Learning Models	FALSE
norman_from_scfoundation	3	cpa	CNN1+MAPK1	val	0.969393	-0.0253458	12.4275	deep_learning	CPA|Other Deep Learning Models	FALSE
norman_from_scfoundation	3	cpa	DUSP9+ETS2	test	0.975492	0.243817	11.056	deep_learning	CPA|Other Deep Learning Models	FALSE
norman_from_scfoundation	3	cpa	DUSP9+IGDCC3	val	0.968365	0.211238	12.5274	deep_learning	CPA|Other Deep Learning Models	FALSE
norman_from_scfoundation	3	cpa	DUSP9+SNAI1	val	0.959469	0.249917	12.8168	deep_learning	CPA|Other Deep Learning Models	FALSE
norman_from_scfoundation	3	cpa	ETS2+IKZF3	test	0.951849	0.199101	14.782	deep_learning	CPA|Other Deep Learning Models	FALSE
norman_from_scfoundation	3	cpa	ETS2+MAP7D1	val	0.957253	0.110989	12.0335	deep_learning	CPA|Other Deep Learning Models	FALSE
norman_from_scfoundation	3	cpa	ETS2+MAPK1	val	0.955366	0.0413447	14.1226	deep_learning	CPA|Other Deep Learning Models	FALSE
norman_from_scfoundation	3	cpa	FEV+CBFA2T3	test	0.946022	0.391623	12.8846	deep_learning	CPA|Other Deep Learning Models	FALSE
norman_from_scfoundation	3	cpa	FEV+MAP7D1	test	0.960118	0.365667	10.5019	deep_learning	CPA|Other Deep Learning Models	FALSE
norman_from_scfoundation	3	cpa	FOSB+CEBPB	test	0.946731	0.0867044	15.1309	deep_learning	CPA|Other Deep Learning Models	FALSE
norman_from_scfoundation	3	cpa	FOSB+IKZF3	val	0.963044	0.210639	12.5501	deep_learning	CPA|Other Deep Learning Models	FALSE
norman_from_scfoundation	3	cpa	FOSB+PTPN12	test	0.970807	0.125929	9.9773	deep_learning	CPA|Other Deep Learning Models	FALSE
norman_from_scfoundation	3	cpa	FOSB+UBASH3B	val	0.975744	0.105893	9.9994	deep_learning	CPA|Other Deep Learning Models	FALSE
norman_from_scfoundation	3	cpa	FOXA1+FOXL2	val	0.957315	0.141095	13.3177	deep_learning	CPA|Other Deep Learning Models	FALSE
norman_from_scfoundation	3	cpa	FOXA3+FOXF1	val	0.964559	0.0807882	11.7175	deep_learning	CPA|Other Deep Learning Models	FALSE
norman_from_scfoundation	3	cpa	FOXA3+HOXB9	test	0.949721	0.190054	13.5538	deep_learning	CPA|Other Deep Learning Models	FALSE
norman_from_scfoundation	3	cpa	FOXL2+MEIS1	val	0.970362	0.265084	11.6777	deep_learning	CPA|Other Deep Learning Models	FALSE
norman_from_scfoundation	3	cpa	IGDCC3+PRTG	val	0.966193	0.0568468	13.4135	deep_learning	CPA|Other Deep Learning Models	FALSE
norman_from_scfoundation	3	cpa	IGDCC3+ZBTB25	val	0.959433	0.14764	13.2432	deep_learning	CPA|Other Deep Learning Models	FALSE
norman_from_scfoundation	3	cpa	IRF1+SET	test	0.953684	-0.0631608	14.141	deep_learning	CPA|Other Deep Learning Models	FALSE
norman_from_scfoundation	3	cpa	JUN+CEBPB	test	0.937543	0.147856	15.9344	deep_learning	CPA|Other Deep Learning Models	FALSE
norman_from_scfoundation	3	cpa	KLF1+CEBPA	test	0.94754	0.0570316	15.6812	deep_learning	CPA|Other Deep Learning Models	FALSE
norman_from_scfoundation	3	cpa	KLF1+CLDN6	val	0.967335	0.174186	12.668	deep_learning	CPA|Other Deep Learning Models	FALSE
norman_from_scfoundation	3	cpa	KLF1+COL2A1	test	0.963722	0.0571389	11.5203	deep_learning	CPA|Other Deep Learning Models	FALSE
norman_from_scfoundation	3	cpa	KLF1+FOXA1	test	0.964553	0.297368	10.9566	deep_learning	CPA|Other Deep Learning Models	FALSE
norman_from_scfoundation	3	cpa	KLF1+TGFBR2	test	0.969489	0.197928	9.71976	deep_learning	CPA|Other Deep Learning Models	FALSE
norman_from_scfoundation	3	cpa	MAP2K3+SLC38A2	test	0.963063	0.0174737	8.75468	deep_learning	CPA|Other Deep Learning Models	FALSE
norman_from_scfoundation	3	cpa	MAP2K6+IKZF3	val	0.962554	0.204939	13.1543	deep_learning	CPA|Other Deep Learning Models	FALSE
norman_from_scfoundation	3	cpa	MAPK1+IKZF3	val	0.961139	0.206126	13.1894	deep_learning	CPA|Other Deep Learning Models	FALSE
norman_from_scfoundation	3	cpa	MAPK1+PRTG	val	0.970399	0.0166383	11.6634	deep_learning	CPA|Other Deep Learning Models	FALSE
norman_from_scfoundation	3	cpa	POU3F2+CBFA2T3	test	0.962446	0.115826	12.1834	deep_learning	CPA|Other Deep Learning Models	FALSE
norman_from_scfoundation	3	cpa	PTPN12+SNAI1	test	0.97176	0.0831568	11.3252	deep_learning	CPA|Other Deep Learning Models	FALSE
norman_from_scfoundation	3	cpa	RHOXF2+SET	val	0.950696	0.0725523	15.6817	deep_learning	CPA|Other Deep Learning Models	FALSE
norman_from_scfoundation	3	cpa	RHOXF2+ZBTB25	test	0.963031	0.187615	13.8037	deep_learning	CPA|Other Deep Learning Models	FALSE
norman_from_scfoundation	3	cpa	SAMD1+TGFBR2	val	0.974789	0.209186	11.3408	deep_learning	CPA|Other Deep Learning Models	FALSE
norman_from_scfoundation	3	cpa	SET+KLF1	val	0.961324	0.0157275	12.348	deep_learning	CPA|Other Deep Learning Models	FALSE
norman_from_scfoundation	3	cpa	TBX3+TBX2	val	0.967786	0.0491809	11.4944	deep_learning	CPA|Other Deep Learning Models	FALSE
norman_from_scfoundation	3	cpa	TGFBR2+ETS2	test	0.973046	0.0734769	11.8451	deep_learning	CPA|Other Deep Learning Models	FALSE
norman_from_scfoundation	3	cpa	TGFBR2+IGDCC3	test	0.967778	0.0889777	12.2909	deep_learning	CPA|Other Deep Learning Models	FALSE
norman_from_scfoundation	3	cpa	TMSB4X+BAK1	val	0.9695	0.0944211	9.25079	deep_learning	CPA|Other Deep Learning Models	FALSE
norman_from_scfoundation	3	cpa	UBASH3B+PTPN9	val	0.973884	0.210518	11.1701	deep_learning	CPA|Other Deep Learning Models	FALSE
norman_from_scfoundation	3	cpa	UBASH3B+PTPN12	val	0.969639	0.124456	12.7266	deep_learning	CPA|Other Deep Learning Models	FALSE
norman_from_scfoundation	3	cpa	UBASH3B+ZBTB25	val	0.97408	0.28184	10.6344	deep_learning	CPA|Other Deep Learning Models	FALSE
norman_from_scfoundation	3	cpa	ZBTB10+DLX2	val	0.926912	0.110657	17.2021	deep_learning	CPA|Other Deep Learning Models	FALSE
norman_from_scfoundation	3	cpa	ZBTB10+PTPN12	test	0.956901	0.0789041	13.4301	deep_learning	CPA|Other Deep Learning Models	FALSE
norman_from_scfoundation	3	cpa	ZBTB10+SNAI1	test	0.946337	0.190517	14.9253	deep_learning	CPA|Other Deep Learning Models	FALSE
norman_from_scfoundation	3	cpa	ZC3HAV1+CEBPE	test	0.96869	-0.0576032	10.0329	deep_learning	CPA|Other Deep Learning Models	FALSE
norman_from_scfoundation	3	cpa	ZC3HAV1+HOXC13	test	0.970928	0.136187	11.5037	deep_learning	CPA|Other Deep Learning Models	FALSE
norman_from_scfoundation	3	additive_model	AHR+FEV	test	0.992975	0.90409	3.68143	baseline	Additive|Baselines	FALSE
norman_from_scfoundation	3	additive_model	AHR+KLF1	test	0.995944	0.866034	2.89879	baseline	Additive|Baselines	FALSE
norman_from_scfoundation	3	additive_model	BCL2L11+BAK1	test	0.998853	0.451661	1.36615	baseline	Additive|Baselines	FALSE
norman_from_scfoundation	3	additive_model	BCL2L11+TGFBR2	test	0.999256	0.772328	1.10433	baseline	Additive|Baselines	FALSE
norman_from_scfoundation	3	additive_model	CBL+PTPN12	test	0.998047	0.939348	1.87457	baseline	Additive|Baselines	FALSE
norman_from_scfoundation	3	additive_model	CBL+UBASH3A	val	0.99319	0.748124	3.4912	baseline	Additive|Baselines	FALSE
norman_from_scfoundation	3	additive_model	CDKN1C+CDKN1B	test	0.995243	0.929515	3.52233	baseline	Additive|Baselines	FALSE
norman_from_scfoundation	3	additive_model	CEBPB+MAPK1	val	0.994401	0.959033	3.89763	baseline	Additive|Baselines	FALSE
norman_from_scfoundation	3	additive_model	CEBPB+PTPN12	val	0.995488	0.898103	3.45375	baseline	Additive|Baselines	FALSE
norman_from_scfoundation	3	additive_model	CEBPE+CEBPA	val	0.981827	0.960061	7.47874	baseline	Additive|Baselines	FALSE
norman_from_scfoundation	3	additive_model	CEBPE+CEBPB	test	0.992263	0.927073	4.66079	baseline	Additive|Baselines	FALSE
norman_from_scfoundation	3	additive_model	CEBPE+CNN1	test	0.994105	0.888488	3.94386	baseline	Additive|Baselines	FALSE
norman_from_scfoundation	3	additive_model	CEBPE+KLF1	val	0.990443	0.705539	5.16905	baseline	Additive|Baselines	FALSE
norman_from_scfoundation	3	additive_model	CEBPE+RUNX1T1	val	0.994956	0.951979	3.79233	baseline	Additive|Baselines	FALSE
norman_from_scfoundation	3	additive_model	CNN1+MAPK1	val	0.997364	0.865594	2.1996	baseline	Additive|Baselines	FALSE
norman_from_scfoundation	3	additive_model	DUSP9+ETS2	test	0.997051	0.898844	2.29129	baseline	Additive|Baselines	FALSE
norman_from_scfoundation	3	additive_model	DUSP9+IGDCC3	val	0.997287	0.966084	2.31457	baseline	Additive|Baselines	FALSE
norman_from_scfoundation	3	additive_model	DUSP9+SNAI1	val	0.989186	0.820899	4.40532	baseline	Additive|Baselines	FALSE
norman_from_scfoundation	3	additive_model	ETS2+IKZF3	test	0.997817	0.964304	2.10305	baseline	Additive|Baselines	FALSE
norman_from_scfoundation	3	additive_model	ETS2+MAP7D1	val	0.996929	0.879162	2.24348	baseline	Additive|Baselines	FALSE
norman_from_scfoundation	3	additive_model	ETS2+MAPK1	val	0.997535	0.949247	2.17047	baseline	Additive|Baselines	FALSE
norman_from_scfoundation	3	additive_model	FEV+CBFA2T3	test	0.982277	0.84225	5.71363	baseline	Additive|Baselines	FALSE
norman_from_scfoundation	3	additive_model	FEV+MAP7D1	test	0.99637	0.91539	2.56482	baseline	Additive|Baselines	FALSE
norman_from_scfoundation	3	additive_model	FOSB+CEBPB	test	0.994435	0.904746	3.19623	baseline	Additive|Baselines	FALSE
norman_from_scfoundation	3	additive_model	FOSB+IKZF3	val	0.995472	0.953033	3.29696	baseline	Additive|Baselines	FALSE
norman_from_scfoundation	3	additive_model	FOSB+PTPN12	test	0.99772	0.816676	2.07438	baseline	Additive|Baselines	FALSE
norman_from_scfoundation	3	additive_model	FOSB+UBASH3B	val	0.998469	0.862721	1.90828	baseline	Additive|Baselines	FALSE
norman_from_scfoundation	3	additive_model	FOXA1+FOXL2	val	0.996936	0.882569	2.38662	baseline	Additive|Baselines	FALSE
norman_from_scfoundation	3	additive_model	FOXA3+FOXF1	val	0.997662	0.891538	2.0835	baseline	Additive|Baselines	FALSE
norman_from_scfoundation	3	additive_model	FOXA3+HOXB9	test	0.996724	0.926117	2.38318	baseline	Additive|Baselines	FALSE
norman_from_scfoundation	3	additive_model	FOXL2+MEIS1	val	0.997777	0.908236	1.93745	baseline	Additive|Baselines	FALSE
norman_from_scfoundation	3	additive_model	IGDCC3+PRTG	val	0.994677	0.920608	3.54732	baseline	Additive|Baselines	FALSE
norman_from_scfoundation	3	additive_model	IGDCC3+ZBTB25	val	0.997558	0.938153	2.32067	baseline	Additive|Baselines	FALSE
norman_from_scfoundation	3	additive_model	IRF1+SET	test	0.996486	0.926854	2.77337	baseline	Additive|Baselines	FALSE
norman_from_scfoundation	3	additive_model	JUN+CEBPB	test	0.992377	0.865559	3.86454	baseline	Additive|Baselines	FALSE
norman_from_scfoundation	3	additive_model	KLF1+CEBPA	test	0.992683	0.927858	3.76509	baseline	Additive|Baselines	FALSE
norman_from_scfoundation	3	additive_model	KLF1+CLDN6	val	0.995739	0.899094	2.72739	baseline	Additive|Baselines	FALSE
norman_from_scfoundation	3	additive_model	KLF1+COL2A1	test	0.995691	0.863734	2.67937	baseline	Additive|Baselines	FALSE
norman_from_scfoundation	3	additive_model	KLF1+FOXA1	test	0.997053	0.844012	2.23013	baseline	Additive|Baselines	FALSE
norman_from_scfoundation	3	additive_model	KLF1+TGFBR2	test	0.998713	0.932395	1.54475	baseline	Additive|Baselines	FALSE
norman_from_scfoundation	3	additive_model	MAP2K3+SLC38A2	test	0.998624	0.899533	1.50695	baseline	Additive|Baselines	FALSE
norman_from_scfoundation	3	additive_model	MAP2K6+IKZF3	val	0.997664	0.95702	1.96683	baseline	Additive|Baselines	FALSE
norman_from_scfoundation	3	additive_model	MAPK1+IKZF3	val	0.994421	0.940175	3.65907	baseline	Additive|Baselines	FALSE
norman_from_scfoundation	3	additive_model	MAPK1+PRTG	val	0.995416	0.841474	3.30943	baseline	Additive|Baselines	FALSE
norman_from_scfoundation	3	additive_model	POU3F2+CBFA2T3	test	0.997085	0.877671	2.26417	baseline	Additive|Baselines	FALSE
norman_from_scfoundation	3	additive_model	PTPN12+SNAI1	test	0.997747	0.880502	2.14361	baseline	Additive|Baselines	FALSE
norman_from_scfoundation	3	additive_model	RHOXF2+SET	val	0.994812	0.920792	3.66125	baseline	Additive|Baselines	FALSE
norman_from_scfoundation	3	additive_model	RHOXF2+ZBTB25	test	0.997438	0.941451	2.09214	baseline	Additive|Baselines	FALSE
norman_from_scfoundation	3	additive_model	SAMD1+TGFBR2	val	0.997016	0.859017	2.25723	baseline	Additive|Baselines	FALSE
norman_from_scfoundation	3	additive_model	SET+KLF1	val	0.996813	0.89793	2.58117	baseline	Additive|Baselines	FALSE
norman_from_scfoundation	3	additive_model	TBX3+TBX2	val	0.998415	0.952283	1.75922	baseline	Additive|Baselines	FALSE
norman_from_scfoundation	3	additive_model	TGFBR2+ETS2	test	0.999067	0.847362	1.32009	baseline	Additive|Baselines	FALSE
norman_from_scfoundation	3	additive_model	TGFBR2+IGDCC3	test	0.998595	0.921332	1.61527	baseline	Additive|Baselines	FALSE
norman_from_scfoundation	3	additive_model	TMSB4X+BAK1	val	0.999183	0.901952	1.19334	baseline	Additive|Baselines	FALSE
norman_from_scfoundation	3	additive_model	UBASH3B+PTPN9	val	0.997918	0.932028	2.00856	baseline	Additive|Baselines	FALSE
norman_from_scfoundation	3	additive_model	UBASH3B+PTPN12	val	0.997967	0.935709	1.99077	baseline	Additive|Baselines	FALSE
norman_from_scfoundation	3	additive_model	UBASH3B+ZBTB25	val	0.998223	0.936404	1.88978	baseline	Additive|Baselines	FALSE
norman_from_scfoundation	3	additive_model	ZBTB10+DLX2	val	0.989525	0.873336	4.44536	baseline	Additive|Baselines	FALSE
norman_from_scfoundation	3	additive_model	ZBTB10+PTPN12	test	0.996232	0.924264	2.56844	baseline	Additive|Baselines	FALSE
norman_from_scfoundation	3	additive_model	ZBTB10+SNAI1	test	0.993706	0.90976	3.35871	baseline	Additive|Baselines	FALSE
norman_from_scfoundation	3	additive_model	ZC3HAV1+CEBPE	test	0.991729	0.732499	5.03378	baseline	Additive|Baselines	FALSE
norman_from_scfoundation	3	additive_model	ZC3HAV1+HOXC13	test	0.997678	0.895885	2.41859	baseline	Additive|Baselines	FALSE
norman_from_scfoundation	3	scfoundation	AHR+FEV	test	0.973046	0.552704	6.52944	foundation_model	scFoundation|Foundation Models	FALSE
norman_from_scfoundation	3	scfoundation	AHR+KLF1	test	0.988877	0.410386	5.2392	foundation_model	scFoundation|Foundation Models	FALSE
norman_from_scfoundation	3	scfoundation	BCL2L11+BAK1	test	0.996296	-0.0369187	2.60518	foundation_model	scFoundation|Foundation Models	FALSE
norman_from_scfoundation	3	scfoundation	BCL2L11+TGFBR2	test	0.996535	0.276683	2.53907	foundation_model	scFoundation|Foundation Models	FALSE
norman_from_scfoundation	3	scfoundation	CBL+PTPN12	test	0.994488	0.808631	3.20565	foundation_model	scFoundation|Foundation Models	FALSE
norman_from_scfoundation	3	scfoundation	CBL+UBASH3A	val	0.994196	0.775773	3.27329	foundation_model	scFoundation|Foundation Models	FALSE
norman_from_scfoundation	3	scfoundation	CDKN1C+CDKN1B	test	0.993531	0.69096	3.70482	foundation_model	scFoundation|Foundation Models	FALSE
norman_from_scfoundation	3	scfoundation	CEBPB+MAPK1	val	0.990178	0.650691	4.56443	foundation_model	scFoundation|Foundation Models	FALSE
norman_from_scfoundation	3	scfoundation	CEBPB+PTPN12	val	0.99461	0.67163	3.33839	foundation_model	scFoundation|Foundation Models	FALSE
norman_from_scfoundation	3	scfoundation	CEBPE+CEBPA	val	0.974951	0.712934	7.61672	foundation_model	scFoundation|Foundation Models	FALSE
norman_from_scfoundation	3	scfoundation	CEBPE+CEBPB	test	0.984102	0.736456	5.45471	foundation_model	scFoundation|Foundation Models	FALSE
norman_from_scfoundation	3	scfoundation	CEBPE+CNN1	test	0.993703	0.604108	3.42718	foundation_model	scFoundation|Foundation Models	FALSE
norman_from_scfoundation	3	scfoundation	CEBPE+KLF1	val	0.99074	0.236841	4.76438	foundation_model	scFoundation|Foundation Models	FALSE
norman_from_scfoundation	3	scfoundation	CEBPE+RUNX1T1	val	0.995761	0.655314	2.79414	foundation_model	scFoundation|Foundation Models	FALSE
norman_from_scfoundation	3	scfoundation	CNN1+MAPK1	val	0.992285	0.373199	3.64627	foundation_model	scFoundation|Foundation Models	FALSE
norman_from_scfoundation	3	scfoundation	DUSP9+ETS2	test	0.994134	0.64844	3.17305	foundation_model	scFoundation|Foundation Models	FALSE
norman_from_scfoundation	3	scfoundation	DUSP9+IGDCC3	val	0.992434	0.780314	3.58447	foundation_model	scFoundation|Foundation Models	FALSE
norman_from_scfoundation	3	scfoundation	DUSP9+SNAI1	val	0.97861	0.612879	6.11725	foundation_model	scFoundation|Foundation Models	FALSE
norman_from_scfoundation	3	scfoundation	ETS2+IKZF3	test	0.98667	0.762724	4.72689	foundation_model	scFoundation|Foundation Models	FALSE
norman_from_scfoundation	3	scfoundation	ETS2+MAP7D1	val	0.988221	0.231011	4.39628	foundation_model	scFoundation|Foundation Models	FALSE
norman_from_scfoundation	3	scfoundation	ETS2+MAPK1	val	0.985443	0.564306	5.03313	foundation_model	scFoundation|Foundation Models	FALSE
norman_from_scfoundation	3	scfoundation	FEV+CBFA2T3	test	0.964118	0.491185	7.67179	foundation_model	scFoundation|Foundation Models	FALSE
norman_from_scfoundation	3	scfoundation	FEV+MAP7D1	test	0.983297	0.439921	5.25612	foundation_model	scFoundation|Foundation Models	FALSE
norman_from_scfoundation	3	scfoundation	FOSB+CEBPB	test	0.985629	0.737245	5.09806	foundation_model	scFoundation|Foundation Models	FALSE
norman_from_scfoundation	3	scfoundation	FOSB+IKZF3	val	0.991209	0.735775	4.33209	foundation_model	scFoundation|Foundation Models	FALSE
norman_from_scfoundation	3	scfoundation	FOSB+PTPN12	test	0.99578	0.592575	3.01781	foundation_model	scFoundation|Foundation Models	FALSE
norman_from_scfoundation	3	scfoundation	FOSB+UBASH3B	val	0.99659	0.562214	2.56008	foundation_model	scFoundation|Foundation Models	FALSE
norman_from_scfoundation	3	scfoundation	FOXA1+FOXL2	val	0.991888	0.653194	3.66653	foundation_model	scFoundation|Foundation Models	FALSE
norman_from_scfoundation	3	scfoundation	FOXA3+FOXF1	val	0.992394	0.612357	3.60527	foundation_model	scFoundation|Foundation Models	FALSE
norman_from_scfoundation	3	scfoundation	FOXA3+HOXB9	test	0.98719	0.711803	4.72187	foundation_model	scFoundation|Foundation Models	FALSE
norman_from_scfoundation	3	scfoundation	FOXL2+MEIS1	val	0.992159	0.641098	3.55236	foundation_model	scFoundation|Foundation Models	FALSE
norman_from_scfoundation	3	scfoundation	IGDCC3+PRTG	val	0.993843	0.74079	3.32162	foundation_model	scFoundation|Foundation Models	FALSE
norman_from_scfoundation	3	scfoundation	IGDCC3+ZBTB25	val	0.993169	0.799348	4.32728	foundation_model	scFoundation|Foundation Models	FALSE
norman_from_scfoundation	3	scfoundation	IRF1+SET	test	0.983397	0.381574	5.92092	foundation_model	scFoundation|Foundation Models	FALSE
norman_from_scfoundation	3	scfoundation	JUN+CEBPB	test	0.981999	0.70452	5.42905	foundation_model	scFoundation|Foundation Models	FALSE
norman_from_scfoundation	3	scfoundation	KLF1+CEBPA	test	0.983989	0.68551	5.46718	foundation_model	scFoundation|Foundation Models	FALSE
norman_from_scfoundation	3	scfoundation	KLF1+CLDN6	val	0.992068	0.749341	3.75079	foundation_model	scFoundation|Foundation Models	FALSE
norman_from_scfoundation	3	scfoundation	KLF1+COL2A1	test	0.986162	0.298994	4.96087	foundation_model	scFoundation|Foundation Models	FALSE
norman_from_scfoundation	3	scfoundation	KLF1+FOXA1	test	0.992016	0.508788	3.81668	foundation_model	scFoundation|Foundation Models	FALSE
norman_from_scfoundation	3	scfoundation	KLF1+TGFBR2	test	0.992945	0.503716	3.6027	foundation_model	scFoundation|Foundation Models	FALSE
norman_from_scfoundation	3	scfoundation	MAP2K3+SLC38A2	test	0.99101	-0.329763	4.13019	foundation_model	scFoundation|Foundation Models	FALSE
norman_from_scfoundation	3	scfoundation	MAP2K6+IKZF3	val	0.991458	0.783708	3.90431	foundation_model	scFoundation|Foundation Models	FALSE
norman_from_scfoundation	3	scfoundation	MAPK1+IKZF3	val	0.988718	0.68313	4.57769	foundation_model	scFoundation|Foundation Models	FALSE
norman_from_scfoundation	3	scfoundation	MAPK1+PRTG	val	0.993698	0.422207	3.4447	foundation_model	scFoundation|Foundation Models	FALSE
norman_from_scfoundation	3	scfoundation	POU3F2+CBFA2T3	test	0.992373	0.665862	3.60065	foundation_model	scFoundation|Foundation Models	FALSE
norman_from_scfoundation	3	scfoundation	PTPN12+SNAI1	test	0.994534	0.55119	3.06037	foundation_model	scFoundation|Foundation Models	FALSE
norman_from_scfoundation	3	scfoundation	RHOXF2+SET	val	0.987287	0.626716	5.19519	foundation_model	scFoundation|Foundation Models	FALSE
norman_from_scfoundation	3	scfoundation	RHOXF2+ZBTB25	test	0.992988	0.822137	4.05463	foundation_model	scFoundation|Foundation Models	FALSE
norman_from_scfoundation	3	scfoundation	SAMD1+TGFBR2	val	0.995161	0.738866	2.99205	foundation_model	scFoundation|Foundation Models	FALSE
norman_from_scfoundation	3	scfoundation	SET+KLF1	val	0.991097	0.532777	3.90743	foundation_model	scFoundation|Foundation Models	FALSE
norman_from_scfoundation	3	scfoundation	TBX3+TBX2	val	0.993131	0.455736	3.62907	foundation_model	scFoundation|Foundation Models	FALSE
norman_from_scfoundation	3	scfoundation	TGFBR2+ETS2	test	0.995572	0.151823	2.80434	foundation_model	scFoundation|Foundation Models	FALSE
norman_from_scfoundation	3	scfoundation	TGFBR2+IGDCC3	test	0.996496	0.732391	2.49693	foundation_model	scFoundation|Foundation Models	FALSE
norman_from_scfoundation	3	scfoundation	TMSB4X+BAK1	val	0.995251	0.291413	2.81611	foundation_model	scFoundation|Foundation Models	FALSE
norman_from_scfoundation	3	scfoundation	UBASH3B+PTPN9	val	0.994044	0.739614	4.02519	foundation_model	scFoundation|Foundation Models	FALSE
norman_from_scfoundation	3	scfoundation	UBASH3B+PTPN12	val	0.994673	0.817885	3.41998	foundation_model	scFoundation|Foundation Models	FALSE
norman_from_scfoundation	3	scfoundation	UBASH3B+ZBTB25	val	0.99492	0.791412	3.54834	foundation_model	scFoundation|Foundation Models	FALSE
norman_from_scfoundation	3	scfoundation	ZBTB10+DLX2	val	0.969768	0.635965	7.96106	foundation_model	scFoundation|Foundation Models	FALSE
norman_from_scfoundation	3	scfoundation	ZBTB10+PTPN12	test	0.989568	0.610896	4.28681	foundation_model	scFoundation|Foundation Models	FALSE
norman_from_scfoundation	3	scfoundation	ZBTB10+SNAI1	test	0.976174	0.630177	6.57995	foundation_model	scFoundation|Foundation Models	FALSE
norman_from_scfoundation	3	scfoundation	ZC3HAV1+CEBPE	test	0.992317	0.300183	4.13292	foundation_model	scFoundation|Foundation Models	FALSE
norman_from_scfoundation	3	scfoundation	ZC3HAV1+HOXC13	test	0.995092	0.593443	2.81973	foundation_model	scFoundation|Foundation Models	FALSE
norman_from_scfoundation	4	scgpt	AHR+FEV	val	0.969831	0.198745	7.92453	foundation_model	scGPT|Foundation Models	FALSE
norman_from_scfoundation	4	scgpt	AHR+KLF1	val	0.989437	0.0208722	5.1574	foundation_model	scGPT|Foundation Models	FALSE
norman_from_scfoundation	4	scgpt	BCL2L11+TGFBR2	test	0.996872	0.183108	3.12965	foundation_model	scGPT|Foundation Models	FALSE
norman_from_scfoundation	4	scgpt	CBL+PTPN9	val	0.992301	0.670006	4.38325	foundation_model	scGPT|Foundation Models	FALSE
norman_from_scfoundation	4	scgpt	CBL+TGFBR2	test	0.994312	0.518385	3.40467	foundation_model	scGPT|Foundation Models	FALSE
norman_from_scfoundation	4	scgpt	CEBPB+OSR2	val	0.985551	0.403827	5.57249	foundation_model	scGPT|Foundation Models	FALSE
norman_from_scfoundation	4	scgpt	CEBPE+CNN1	test	0.995562	0.600901	3.41564	foundation_model	scGPT|Foundation Models	FALSE
norman_from_scfoundation	4	scgpt	CEBPE+KLF1	val	0.993709	0.0972807	4.02505	foundation_model	scGPT|Foundation Models	FALSE
norman_from_scfoundation	4	scgpt	CEBPE+PTPN12	test	0.997372	0.64667	2.61754	foundation_model	scGPT|Foundation Models	FALSE
norman_from_scfoundation	4	scgpt	DUSP9+ETS2	val	0.993632	0.4009	3.83786	foundation_model	scGPT|Foundation Models	FALSE
norman_from_scfoundation	4	scgpt	DUSP9+KLF1	val	0.982111	0.309704	5.81708	foundation_model	scGPT|Foundation Models	FALSE
norman_from_scfoundation	4	scgpt	DUSP9+PRTG	val	0.985439	0.51432	5.40898	foundation_model	scGPT|Foundation Models	FALSE
norman_from_scfoundation	4	scgpt	DUSP9+SNAI1	test	0.976519	0.498096	7.07706	foundation_model	scGPT|Foundation Models	FALSE
norman_from_scfoundation	4	scgpt	ETS2+IGDCC3	test	0.997285	0.602669	2.53657	foundation_model	scGPT|Foundation Models	FALSE
norman_from_scfoundation	4	scgpt	ETS2+MAP7D1	test	0.98874	0.178063	4.84555	foundation_model	scGPT|Foundation Models	FALSE
norman_from_scfoundation	4	scgpt	ETS2+PRTG	val	0.996261	0.574142	2.91096	foundation_model	scGPT|Foundation Models	FALSE
norman_from_scfoundation	4	scgpt	FEV+ISL2	val	0.977557	0.175384	6.8837	foundation_model	scGPT|Foundation Models	FALSE
norman_from_scfoundation	4	scgpt	FOSB+CEBPB	test	0.97567	0.428867	7.43773	foundation_model	scGPT|Foundation Models	FALSE
norman_from_scfoundation	4	scgpt	FOSB+CEBPE	test	0.979255	0.415457	7.12097	foundation_model	scGPT|Foundation Models	FALSE
norman_from_scfoundation	4	scgpt	FOSB+IKZF3	test	0.987708	0.537341	4.8781	foundation_model	scGPT|Foundation Models	FALSE
norman_from_scfoundation	4	scgpt	FOSB+PTPN12	val	0.997418	0.570257	2.49174	foundation_model	scGPT|Foundation Models	FALSE
norman_from_scfoundation	4	scgpt	FOSB+UBASH3B	test	0.998094	0.579447	2.29664	foundation_model	scGPT|Foundation Models	FALSE
norman_from_scfoundation	4	scgpt	FOXA1+FOXF1	val	0.993385	0.549378	3.79177	foundation_model	scGPT|Foundation Models	FALSE
norman_from_scfoundation	4	scgpt	FOXA1+FOXL2	val	0.991363	0.512129	4.38557	foundation_model	scGPT|Foundation Models	FALSE
norman_from_scfoundation	4	scgpt	FOXA1+HOXB9	val	0.98796	0.537132	5.1727	foundation_model	scGPT|Foundation Models	FALSE
norman_from_scfoundation	4	scgpt	FOXA3+FOXA1	val	0.990062	0.601613	4.59927	foundation_model	scGPT|Foundation Models	FALSE
norman_from_scfoundation	4	scgpt	FOXA3+FOXL2	test	0.981039	0.488245	6.36203	foundation_model	scGPT|Foundation Models	FALSE
norman_from_scfoundation	4	scgpt	FOXA3+HOXB9	test	0.984896	0.536382	5.88362	foundation_model	scGPT|Foundation Models	FALSE
norman_from_scfoundation	4	scgpt	FOXF1+FOXL2	val	0.986168	0.517194	5.5339	foundation_model	scGPT|Foundation Models	FALSE
norman_from_scfoundation	4	scgpt	FOXF1+HOXB9	test	0.990826	0.501405	4.53095	foundation_model	scGPT|Foundation Models	FALSE
norman_from_scfoundation	4	scgpt	FOXL2+HOXB9	val	0.983434	0.507946	6.32913	foundation_model	scGPT|Foundation Models	FALSE
norman_from_scfoundation	4	scgpt	IGDCC3+PRTG	test	0.992193	0.564581	4.07059	foundation_model	scGPT|Foundation Models	FALSE
norman_from_scfoundation	4	scgpt	JUN+CEBPB	val	0.974434	0.424928	7.81997	foundation_model	scGPT|Foundation Models	FALSE
norman_from_scfoundation	4	scgpt	KIF18B+KIF2C	test	0.996853	0.244794	3.03677	foundation_model	scGPT|Foundation Models	FALSE
norman_from_scfoundation	4	scgpt	KLF1+BAK1	val	0.991464	-0.0265014	4.69046	foundation_model	scGPT|Foundation Models	FALSE
norman_from_scfoundation	4	scgpt	KLF1+CEBPA	test	0.977523	0.438384	7.04602	foundation_model	scGPT|Foundation Models	FALSE
norman_from_scfoundation	4	scgpt	KLF1+COL2A1	test	0.987548	0.243151	4.87552	foundation_model	scGPT|Foundation Models	FALSE
norman_from_scfoundation	4	scgpt	KLF1+FOXA1	test	0.99271	0.288065	4.19159	foundation_model	scGPT|Foundation Models	FALSE
norman_from_scfoundation	4	scgpt	KLF1+MAP2K6	val	0.990179	-0.0835083	5.05611	foundation_model	scGPT|Foundation Models	FALSE
norman_from_scfoundation	4	scgpt	POU3F2+CBFA2T3	val	0.992102	0.519626	4.35561	foundation_model	scGPT|Foundation Models	FALSE
norman_from_scfoundation	4	scgpt	PRDM1+CBFA2T3	test	0.975746	0.553147	7.51074	foundation_model	scGPT|Foundation Models	FALSE
norman_from_scfoundation	4	scgpt	PTPN12+ZBTB25	val	0.989271	0.603604	4.81574	foundation_model	scGPT|Foundation Models	FALSE
norman_from_scfoundation	4	scgpt	RHOXF2+SET	test	0.98622	0.493494	6.07691	foundation_model	scGPT|Foundation Models	FALSE
norman_from_scfoundation	4	scgpt	RHOXF2+ZBTB25	test	0.987635	0.584867	5.77508	foundation_model	scGPT|Foundation Models	FALSE
norman_from_scfoundation	4	scgpt	SAMD1+PTPN12	val	0.989431	0.614228	5.04162	foundation_model	scGPT|Foundation Models	FALSE
norman_from_scfoundation	4	scgpt	SAMD1+UBASH3B	test	0.990355	0.660514	5.08421	foundation_model	scGPT|Foundation Models	FALSE
norman_from_scfoundation	4	scgpt	SAMD1+ZBTB1	test	0.988579	0.574429	5.1385	foundation_model	scGPT|Foundation Models	FALSE
norman_from_scfoundation	4	scgpt	SET+KLF1	test	0.989762	0.367141	4.39883	foundation_model	scGPT|Foundation Models	FALSE
norman_from_scfoundation	4	scgpt	SGK1+TBX2	test	0.99297	0.628483	4.12489	foundation_model	scGPT|Foundation Models	FALSE
norman_from_scfoundation	4	scgpt	SGK1+TBX3	val	0.995378	0.638264	3.49104	foundation_model	scGPT|Foundation Models	FALSE
norman_from_scfoundation	4	scgpt	SNAI1+DLX2	test	0.983979	0.551518	6.28359	foundation_model	scGPT|Foundation Models	FALSE
norman_from_scfoundation	4	scgpt	TBX3+TBX2	val	0.995714	0.577463	3.14704	foundation_model	scGPT|Foundation Models	FALSE
norman_from_scfoundation	4	scgpt	TGFBR2+ETS2	val	0.996374	0.159539	3.31694	foundation_model	scGPT|Foundation Models	FALSE
norman_from_scfoundation	4	scgpt	TGFBR2+IGDCC3	val	0.995554	0.554794	3.14458	foundation_model	scGPT|Foundation Models	FALSE
norman_from_scfoundation	4	scgpt	TGFBR2+PRTG	test	0.993477	0.517273	3.7252	foundation_model	scGPT|Foundation Models	FALSE
norman_from_scfoundation	4	scgpt	UBASH3B+CNN1	val	0.982705	0.597602	6.28585	foundation_model	scGPT|Foundation Models	FALSE
norman_from_scfoundation	4	scgpt	UBASH3B+PTPN12	val	0.989762	0.583091	4.72084	foundation_model	scGPT|Foundation Models	FALSE
norman_from_scfoundation	4	scgpt	UBASH3B+UBASH3A	test	0.997378	0.668592	2.47302	foundation_model	scGPT|Foundation Models	FALSE
norman_from_scfoundation	4	scgpt	ZBTB10+PTPN12	val	0.989716	0.522109	5.0284	foundation_model	scGPT|Foundation Models	FALSE
norman_from_scfoundation	4	scgpt	ZC3HAV1+CEBPE	val	0.99478	0.0345622	3.54742	foundation_model	scGPT|Foundation Models	FALSE
norman_from_scfoundation	4	scgpt	ZC3HAV1+HOXC13	test	0.995695	0.404155	3.37725	foundation_model	scGPT|Foundation Models	FALSE
norman_from_scfoundation	4	scgpt	ZNF318+FOXL2	test	0.996805	0.664828	2.77938	foundation_model	scGPT|Foundation Models	FALSE
norman_from_scfoundation	4	gears	AHR+FEV	val	0.978065	0.650789	5.97903	deep_learning	GEARS|Other Deep Learning Models	FALSE
norman_from_scfoundation	4	gears	AHR+KLF1	val	0.986617	0.283177	5.69756	deep_learning	GEARS|Other Deep Learning Models	FALSE
norman_from_scfoundation	4	gears	BCL2L11+TGFBR2	test	0.99667	0.263434	2.74423	deep_learning	GEARS|Other Deep Learning Models	FALSE
norman_from_scfoundation	4	gears	CBL+PTPN9	val	0.995788	0.796974	3.09466	deep_learning	GEARS|Other Deep Learning Models	FALSE
norman_from_scfoundation	4	gears	CBL+TGFBR2	test	0.995723	0.734411	2.84079	deep_learning	GEARS|Other Deep Learning Models	FALSE
norman_from_scfoundation	4	gears	CEBPB+OSR2	val	0.995042	0.867441	2.86687	deep_learning	GEARS|Other Deep Learning Models	FALSE
norman_from_scfoundation	4	gears	CEBPE+CNN1	test	0.993301	0.640855	3.49165	deep_learning	GEARS|Other Deep Learning Models	FALSE
norman_from_scfoundation	4	gears	CEBPE+KLF1	val	0.989241	0.179014	5.08773	deep_learning	GEARS|Other Deep Learning Models	FALSE
norman_from_scfoundation	4	gears	CEBPE+PTPN12	test	0.995332	0.671056	3.00912	deep_learning	GEARS|Other Deep Learning Models	FALSE
norman_from_scfoundation	4	gears	DUSP9+ETS2	val	0.993741	0.626627	3.42109	deep_learning	GEARS|Other Deep Learning Models	FALSE
norman_from_scfoundation	4	gears	DUSP9+KLF1	val	0.990274	0.756828	4.16099	deep_learning	GEARS|Other Deep Learning Models	FALSE
norman_from_scfoundation	4	gears	DUSP9+PRTG	val	0.994721	0.868859	3.03487	deep_learning	GEARS|Other Deep Learning Models	FALSE
norman_from_scfoundation	4	gears	DUSP9+SNAI1	test	0.983017	0.736071	5.45898	deep_learning	GEARS|Other Deep Learning Models	FALSE
norman_from_scfoundation	4	gears	ETS2+IGDCC3	test	0.995619	0.578039	2.91918	deep_learning	GEARS|Other Deep Learning Models	FALSE
norman_from_scfoundation	4	gears	ETS2+MAP7D1	test	0.991869	0.560878	3.93138	deep_learning	GEARS|Other Deep Learning Models	FALSE
norman_from_scfoundation	4	gears	ETS2+PRTG	val	0.995844	0.667882	2.762	deep_learning	GEARS|Other Deep Learning Models	FALSE
norman_from_scfoundation	4	gears	FEV+ISL2	val	0.980714	0.564147	5.58406	deep_learning	GEARS|Other Deep Learning Models	FALSE
norman_from_scfoundation	4	gears	FOSB+CEBPB	test	0.992439	0.885182	3.65025	deep_learning	GEARS|Other Deep Learning Models	FALSE
norman_from_scfoundation	4	gears	FOSB+CEBPE	test	0.994649	0.904757	3.17349	deep_learning	GEARS|Other Deep Learning Models	FALSE
norman_from_scfoundation	4	gears	FOSB+IKZF3	test	0.993669	0.838524	3.81358	deep_learning	GEARS|Other Deep Learning Models	FALSE
norman_from_scfoundation	4	gears	FOSB+PTPN12	val	0.995205	0.565076	3.13437	deep_learning	GEARS|Other Deep Learning Models	FALSE
norman_from_scfoundation	4	gears	FOSB+UBASH3B	test	0.996158	0.625321	2.88382	deep_learning	GEARS|Other Deep Learning Models	FALSE
norman_from_scfoundation	4	gears	FOXA1+FOXF1	val	0.995227	0.763574	2.87069	deep_learning	GEARS|Other Deep Learning Models	FALSE
norman_from_scfoundation	4	gears	FOXA1+FOXL2	val	0.994584	0.784555	3.04223	deep_learning	GEARS|Other Deep Learning Models	FALSE
norman_from_scfoundation	4	gears	FOXA1+HOXB9	val	0.993102	0.820469	3.36677	deep_learning	GEARS|Other Deep Learning Models	FALSE
norman_from_scfoundation	4	gears	FOXA3+FOXA1	val	0.992828	0.737908	3.62555	deep_learning	GEARS|Other Deep Learning Models	FALSE
norman_from_scfoundation	4	gears	FOXA3+FOXL2	test	0.990464	0.812683	4.01366	deep_learning	GEARS|Other Deep Learning Models	FALSE
norman_from_scfoundation	4	gears	FOXA3+HOXB9	test	0.992455	0.834342	3.5512	deep_learning	GEARS|Other Deep Learning Models	FALSE
norman_from_scfoundation	4	gears	FOXF1+FOXL2	val	0.992909	0.835596	3.49328	deep_learning	GEARS|Other Deep Learning Models	FALSE
norman_from_scfoundation	4	gears	FOXF1+HOXB9	test	0.994396	0.79825	3.04113	deep_learning	GEARS|Other Deep Learning Models	FALSE
norman_from_scfoundation	4	gears	FOXL2+HOXB9	val	0.991767	0.826566	3.77167	deep_learning	GEARS|Other Deep Learning Models	FALSE
norman_from_scfoundation	4	gears	IGDCC3+PRTG	test	0.994637	0.801782	3.1265	deep_learning	GEARS|Other Deep Learning Models	FALSE
norman_from_scfoundation	4	gears	JUN+CEBPB	val	0.989728	0.852682	4.15755	deep_learning	GEARS|Other Deep Learning Models	FALSE
norman_from_scfoundation	4	gears	KIF18B+KIF2C	test	0.9939	0.371938	3.26541	deep_learning	GEARS|Other Deep Learning Models	FALSE
norman_from_scfoundation	4	gears	KLF1+BAK1	val	0.992212	0.188781	4.04402	deep_learning	GEARS|Other Deep Learning Models	FALSE
norman_from_scfoundation	4	gears	KLF1+CEBPA	test	0.991849	0.843644	3.87273	deep_learning	GEARS|Other Deep Learning Models	FALSE
norman_from_scfoundation	4	gears	KLF1+COL2A1	test	0.987741	0.37127	4.72329	deep_learning	GEARS|Other Deep Learning Models	FALSE
norman_from_scfoundation	4	gears	KLF1+FOXA1	test	0.992485	0.532275	3.8982	deep_learning	GEARS|Other Deep Learning Models	FALSE
norman_from_scfoundation	4	gears	KLF1+MAP2K6	val	0.992672	0.240756	3.70689	deep_learning	GEARS|Other Deep Learning Models	FALSE
norman_from_scfoundation	4	gears	POU3F2+CBFA2T3	val	0.994957	0.794833	2.90466	deep_learning	GEARS|Other Deep Learning Models	FALSE
norman_from_scfoundation	4	gears	PRDM1+CBFA2T3	test	0.988794	0.839029	4.39462	deep_learning	GEARS|Other Deep Learning Models	FALSE
norman_from_scfoundation	4	gears	PTPN12+ZBTB25	val	0.995247	0.826897	3.13746	deep_learning	GEARS|Other Deep Learning Models	FALSE
norman_from_scfoundation	4	gears	RHOXF2+SET	test	0.987167	0.646136	4.65984	deep_learning	GEARS|Other Deep Learning Models	FALSE
norman_from_scfoundation	4	gears	RHOXF2+ZBTB25	test	0.994648	0.855922	3.08533	deep_learning	GEARS|Other Deep Learning Models	FALSE
norman_from_scfoundation	4	gears	SAMD1+PTPN12	val	0.994989	0.834301	3.07653	deep_learning	GEARS|Other Deep Learning Models	FALSE
norman_from_scfoundation	4	gears	SAMD1+UBASH3B	test	0.995611	0.856727	2.8706	deep_learning	GEARS|Other Deep Learning Models	FALSE
norman_from_scfoundation	4	gears	SAMD1+ZBTB1	test	0.994669	0.853458	3.08587	deep_learning	GEARS|Other Deep Learning Models	FALSE
norman_from_scfoundation	4	gears	SET+KLF1	test	0.989329	0.423869	4.33543	deep_learning	GEARS|Other Deep Learning Models	FALSE
norman_from_scfoundation	4	gears	SGK1+TBX2	test	0.993266	0.697565	3.53548	deep_learning	GEARS|Other Deep Learning Models	FALSE
norman_from_scfoundation	4	gears	SGK1+TBX3	val	0.995624	0.77177	2.83546	deep_learning	GEARS|Other Deep Learning Models	FALSE
norman_from_scfoundation	4	gears	SNAI1+DLX2	test	0.991061	0.751505	4.58145	deep_learning	GEARS|Other Deep Learning Models	FALSE
norman_from_scfoundation	4	gears	TBX3+TBX2	val	0.99399	0.520233	3.39487	deep_learning	GEARS|Other Deep Learning Models	FALSE
norman_from_scfoundation	4	gears	TGFBR2+ETS2	val	0.996683	0.449062	2.81817	deep_learning	GEARS|Other Deep Learning Models	FALSE
norman_from_scfoundation	4	gears	TGFBR2+IGDCC3	val	0.99657	0.770639	2.53045	deep_learning	GEARS|Other Deep Learning Models	FALSE
norman_from_scfoundation	4	gears	TGFBR2+PRTG	test	0.99631	0.800655	2.53228	deep_learning	GEARS|Other Deep Learning Models	FALSE
norman_from_scfoundation	4	gears	UBASH3B+CNN1	val	0.993064	0.838032	3.92409	deep_learning	GEARS|Other Deep Learning Models	FALSE
norman_from_scfoundation	4	gears	UBASH3B+PTPN12	val	0.99572	0.838853	2.94663	deep_learning	GEARS|Other Deep Learning Models	FALSE
norman_from_scfoundation	4	gears	UBASH3B+UBASH3A	test	0.996709	0.801426	2.69343	deep_learning	GEARS|Other Deep Learning Models	FALSE
norman_from_scfoundation	4	gears	ZBTB10+PTPN12	val	0.991717	0.741669	3.71492	deep_learning	GEARS|Other Deep Learning Models	FALSE
norman_from_scfoundation	4	gears	ZC3HAV1+CEBPE	val	0.990943	0.345653	4.60933	deep_learning	GEARS|Other Deep Learning Models	FALSE
norman_from_scfoundation	4	gears	ZC3HAV1+HOXC13	test	0.993071	0.601401	3.53548	deep_learning	GEARS|Other Deep Learning Models	FALSE
norman_from_scfoundation	4	gears	ZNF318+FOXL2	test	0.996239	0.735605	2.78399	deep_learning	GEARS|Other Deep Learning Models	FALSE
norman_from_scfoundation	4	geneformer	AHR+FEV	val	0.985527	0.812342	5.08516	foundation_model	Geneformer*|Foundation Models	FALSE
norman_from_scfoundation	4	geneformer	AHR+KLF1	val	0.993394	0.758882	3.29421	foundation_model	Geneformer*|Foundation Models	FALSE
norman_from_scfoundation	4	geneformer	BCL2L11+TGFBR2	test	0.997234	0.504834	2.53404	foundation_model	Geneformer*|Foundation Models	FALSE
norman_from_scfoundation	4	geneformer	CBL+PTPN9	val	0.997701	0.925831	2.37424	foundation_model	Geneformer*|Foundation Models	FALSE
norman_from_scfoundation	4	geneformer	CBL+TGFBR2	test	0.99678	0.797193	2.3514	foundation_model	Geneformer*|Foundation Models	FALSE
norman_from_scfoundation	4	geneformer	CEBPB+OSR2	val	0.989208	0.683855	5.30052	foundation_model	Geneformer*|Foundation Models	FALSE
norman_from_scfoundation	4	geneformer	CEBPE+CNN1	test	0.992125	0.760516	4.04742	foundation_model	Geneformer*|Foundation Models	FALSE
norman_from_scfoundation	4	geneformer	CEBPE+KLF1	val	0.977294	0.437868	7.11919	foundation_model	Geneformer*|Foundation Models	FALSE
norman_from_scfoundation	4	geneformer	CEBPE+PTPN12	test	0.99767	0.85102	2.25184	foundation_model	Geneformer*|Foundation Models	FALSE
norman_from_scfoundation	4	geneformer	DUSP9+ETS2	val	0.990257	0.440908	4.58589	foundation_model	Geneformer*|Foundation Models	FALSE
norman_from_scfoundation	4	geneformer	DUSP9+KLF1	val	0.986157	0.691718	5.88721	foundation_model	Geneformer*|Foundation Models	FALSE
norman_from_scfoundation	4	geneformer	DUSP9+PRTG	val	0.989587	0.764013	5.11608	foundation_model	Geneformer*|Foundation Models	FALSE
norman_from_scfoundation	4	geneformer	DUSP9+SNAI1	test	0.961024	-0.0317947	9.46339	foundation_model	Geneformer*|Foundation Models	FALSE
norman_from_scfoundation	4	geneformer	ETS2+IGDCC3	test	0.993453	0.714183	3.63085	foundation_model	Geneformer*|Foundation Models	FALSE
norman_from_scfoundation	4	geneformer	ETS2+MAP7D1	test	0.993255	0.69059	3.34951	foundation_model	Geneformer*|Foundation Models	FALSE
norman_from_scfoundation	4	geneformer	ETS2+PRTG	val	0.990076	0.678182	4.07891	foundation_model	Geneformer*|Foundation Models	FALSE
norman_from_scfoundation	4	geneformer	FEV+ISL2	val	0.990231	0.82271	4.03479	foundation_model	Geneformer*|Foundation Models	FALSE
norman_from_scfoundation	4	geneformer	FOSB+CEBPB	test	0.989573	0.822091	4.42304	foundation_model	Geneformer*|Foundation Models	FALSE
norman_from_scfoundation	4	geneformer	FOSB+CEBPE	test	0.994985	0.934634	2.89474	foundation_model	Geneformer*|Foundation Models	FALSE
norman_from_scfoundation	4	geneformer	FOSB+IKZF3	test	0.989275	0.742656	4.46926	foundation_model	Geneformer*|Foundation Models	FALSE
norman_from_scfoundation	4	geneformer	FOSB+PTPN12	val	0.99631	0.668158	2.63266	foundation_model	Geneformer*|Foundation Models	FALSE
norman_from_scfoundation	4	geneformer	FOSB+UBASH3B	test	0.990827	0.724427	4.35645	foundation_model	Geneformer*|Foundation Models	FALSE
norman_from_scfoundation	4	geneformer	FOXA1+FOXF1	val	0.992548	0.704641	3.53522	foundation_model	Geneformer*|Foundation Models	FALSE
norman_from_scfoundation	4	geneformer	FOXA1+FOXL2	val	0.983073	0.790459	5.80421	foundation_model	Geneformer*|Foundation Models	FALSE
norman_from_scfoundation	4	geneformer	FOXA1+HOXB9	val	0.981356	0.309926	6.39623	foundation_model	Geneformer*|Foundation Models	FALSE
norman_from_scfoundation	4	geneformer	FOXA3+FOXA1	val	0.994391	0.811112	3.15786	foundation_model	Geneformer*|Foundation Models	FALSE
norman_from_scfoundation	4	geneformer	FOXA3+FOXL2	test	0.988214	0.753007	4.60486	foundation_model	Geneformer*|Foundation Models	FALSE
norman_from_scfoundation	4	geneformer	FOXA3+HOXB9	test	0.985864	0.652045	5.36575	foundation_model	Geneformer*|Foundation Models	FALSE
norman_from_scfoundation	4	geneformer	FOXF1+FOXL2	val	0.993817	0.84173	3.46779	foundation_model	Geneformer*|Foundation Models	FALSE
norman_from_scfoundation	4	geneformer	FOXF1+HOXB9	test	0.985833	0.559947	4.87639	foundation_model	Geneformer*|Foundation Models	FALSE
norman_from_scfoundation	4	geneformer	FOXL2+HOXB9	val	0.98488	0.680758	5.59149	foundation_model	Geneformer*|Foundation Models	FALSE
norman_from_scfoundation	4	geneformer	IGDCC3+PRTG	test	0.983772	0.180174	6.13937	foundation_model	Geneformer*|Foundation Models	FALSE
norman_from_scfoundation	4	geneformer	JUN+CEBPB	val	0.988284	0.808826	4.77353	foundation_model	Geneformer*|Foundation Models	FALSE
norman_from_scfoundation	4	geneformer	KIF18B+KIF2C	test	0.996801	0.316391	2.35714	foundation_model	Geneformer*|Foundation Models	FALSE
norman_from_scfoundation	4	geneformer	KLF1+BAK1	val	0.994474	0.801105	3.15897	foundation_model	Geneformer*|Foundation Models	FALSE
norman_from_scfoundation	4	geneformer	KLF1+CEBPA	test	0.987265	0.736216	5.26967	foundation_model	Geneformer*|Foundation Models	FALSE
norman_from_scfoundation	4	geneformer	KLF1+COL2A1	test	0.975851	0.39964	6.41976	foundation_model	Geneformer*|Foundation Models	FALSE
norman_from_scfoundation	4	geneformer	KLF1+FOXA1	test	0.993915	0.798189	3.51236	foundation_model	Geneformer*|Foundation Models	FALSE
norman_from_scfoundation	4	geneformer	KLF1+MAP2K6	val	0.992028	0.768426	3.69107	foundation_model	Geneformer*|Foundation Models	FALSE
norman_from_scfoundation	4	geneformer	POU3F2+CBFA2T3	val	0.996609	0.888388	2.45033	foundation_model	Geneformer*|Foundation Models	FALSE
norman_from_scfoundation	4	geneformer	PRDM1+CBFA2T3	test	0.992246	0.913219	3.73486	foundation_model	Geneformer*|Foundation Models	FALSE
norman_from_scfoundation	4	geneformer	PTPN12+ZBTB25	val	0.998105	0.954427	1.9388	foundation_model	Geneformer*|Foundation Models	FALSE
norman_from_scfoundation	4	geneformer	RHOXF2+SET	test	0.995175	0.876965	2.92094	foundation_model	Geneformer*|Foundation Models	FALSE
norman_from_scfoundation	4	geneformer	RHOXF2+ZBTB25	test	0.994459	0.881459	3.46284	foundation_model	Geneformer*|Foundation Models	FALSE
norman_from_scfoundation	4	geneformer	SAMD1+PTPN12	val	0.997688	0.958909	2.22168	foundation_model	Geneformer*|Foundation Models	FALSE
norman_from_scfoundation	4	geneformer	SAMD1+UBASH3B	test	0.994574	0.847193	3.77582	foundation_model	Geneformer*|Foundation Models	FALSE
norman_from_scfoundation	4	geneformer	SAMD1+ZBTB1	test	0.994997	0.896279	3.02863	foundation_model	Geneformer*|Foundation Models	FALSE
norman_from_scfoundation	4	geneformer	SET+KLF1	test	0.995785	0.850274	2.8213	foundation_model	Geneformer*|Foundation Models	FALSE
norman_from_scfoundation	4	geneformer	SGK1+TBX2	test	0.971041	-0.122722	7.87075	foundation_model	Geneformer*|Foundation Models	FALSE
norman_from_scfoundation	4	geneformer	SGK1+TBX3	val	0.946624	-0.481843	11.0725	foundation_model	Geneformer*|Foundation Models	FALSE
norman_from_scfoundation	4	geneformer	SNAI1+DLX2	test	0.98923	0.837007	4.43188	foundation_model	Geneformer*|Foundation Models	FALSE
norman_from_scfoundation	4	geneformer	TBX3+TBX2	val	0.970278	-0.0247315	9.17417	foundation_model	Geneformer*|Foundation Models	FALSE
norman_from_scfoundation	4	geneformer	TGFBR2+ETS2	val	0.997795	0.601772	2.04058	foundation_model	Geneformer*|Foundation Models	FALSE
norman_from_scfoundation	4	geneformer	TGFBR2+IGDCC3	val	0.993664	0.874661	3.8318	foundation_model	Geneformer*|Foundation Models	FALSE
norman_from_scfoundation	4	geneformer	TGFBR2+PRTG	test	0.992508	0.833401	3.56402	foundation_model	Geneformer*|Foundation Models	FALSE
norman_from_scfoundation	4	geneformer	UBASH3B+CNN1	val	0.994799	0.894387	3.08084	foundation_model	Geneformer*|Foundation Models	FALSE
norman_from_scfoundation	4	geneformer	UBASH3B+PTPN12	val	0.997729	0.930853	2.09223	foundation_model	Geneformer*|Foundation Models	FALSE
norman_from_scfoundation	4	geneformer	UBASH3B+UBASH3A	test	0.997912	0.927143	2.12316	foundation_model	Geneformer*|Foundation Models	FALSE
norman_from_scfoundation	4	geneformer	ZBTB10+PTPN12	val	0.994835	0.827809	2.93643	foundation_model	Geneformer*|Foundation Models	FALSE
norman_from_scfoundation	4	geneformer	ZC3HAV1+CEBPE	val	0.988459	0.389696	5.50439	foundation_model	Geneformer*|Foundation Models	FALSE
norman_from_scfoundation	4	geneformer	ZC3HAV1+HOXC13	test	0.995858	0.652215	2.62274	foundation_model	Geneformer*|Foundation Models	FALSE
norman_from_scfoundation	4	geneformer	ZNF318+FOXL2	test	0.987873	0.780172	4.78692	foundation_model	Geneformer*|Foundation Models	FALSE
norman_from_scfoundation	4	uce	AHR+FEV	val	0.973125	0.599884	6.73197	foundation_model	UCE*|Foundation Models	FALSE
norman_from_scfoundation	4	uce	AHR+KLF1	val	0.988996	0.192524	5.04194	foundation_model	UCE*|Foundation Models	FALSE
norman_from_scfoundation	4	uce	BCL2L11+TGFBR2	test	0.996017	0.228409	3.21785	foundation_model	UCE*|Foundation Models	FALSE
norman_from_scfoundation	4	uce	CBL+PTPN9	val	0.993587	0.758639	3.84685	foundation_model	UCE*|Foundation Models	FALSE
norman_from_scfoundation	4	uce	CBL+TGFBR2	test	0.994649	0.609133	3.03423	foundation_model	UCE*|Foundation Models	FALSE
norman_from_scfoundation	4	uce	CEBPB+OSR2	val	0.987454	0.653087	4.6765	foundation_model	UCE*|Foundation Models	FALSE
norman_from_scfoundation	4	uce	CEBPE+CNN1	test	0.995967	0.693714	2.8091	foundation_model	UCE*|Foundation Models	FALSE
norman_from_scfoundation	4	uce	CEBPE+KLF1	val	0.993013	0.187097	3.98361	foundation_model	UCE*|Foundation Models	FALSE
norman_from_scfoundation	4	uce	CEBPE+PTPN12	test	0.997572	0.728603	2.09081	foundation_model	UCE*|Foundation Models	FALSE
norman_from_scfoundation	4	uce	DUSP9+ETS2	val	0.994523	0.665661	3.16424	foundation_model	UCE*|Foundation Models	FALSE
norman_from_scfoundation	4	uce	DUSP9+KLF1	val	0.983659	0.544204	5.25591	foundation_model	UCE*|Foundation Models	FALSE
norman_from_scfoundation	4	uce	DUSP9+PRTG	val	0.987559	0.738393	4.64807	foundation_model	UCE*|Foundation Models	FALSE
norman_from_scfoundation	4	uce	DUSP9+SNAI1	test	0.980651	0.813401	6.02737	foundation_model	UCE*|Foundation Models	FALSE
norman_from_scfoundation	4	uce	ETS2+IGDCC3	test	0.997521	0.720453	2.11099	foundation_model	UCE*|Foundation Models	FALSE
norman_from_scfoundation	4	uce	ETS2+MAP7D1	test	0.988775	0.310707	4.65509	foundation_model	UCE*|Foundation Models	FALSE
norman_from_scfoundation	4	uce	ETS2+PRTG	val	0.996808	0.737149	2.34095	foundation_model	UCE*|Foundation Models	FALSE
norman_from_scfoundation	4	uce	FEV+ISL2	val	0.979719	0.539975	5.8238	foundation_model	UCE*|Foundation Models	FALSE
norman_from_scfoundation	4	uce	FOSB+CEBPB	test	0.978236	0.661456	6.58552	foundation_model	UCE*|Foundation Models	FALSE
norman_from_scfoundation	4	uce	FOSB+CEBPE	test	0.981226	0.641499	6.24036	foundation_model	UCE*|Foundation Models	FALSE
norman_from_scfoundation	4	uce	FOSB+IKZF3	test	0.99005	0.77851	4.09966	foundation_model	UCE*|Foundation Models	FALSE
norman_from_scfoundation	4	uce	FOSB+PTPN12	val	0.997352	0.657402	2.21591	foundation_model	UCE*|Foundation Models	FALSE
norman_from_scfoundation	4	uce	FOSB+UBASH3B	test	0.997936	0.674797	2.00326	foundation_model	UCE*|Foundation Models	FALSE
norman_from_scfoundation	4	uce	FOXA1+FOXF1	val	0.995166	0.811767	2.83579	foundation_model	UCE*|Foundation Models	FALSE
norman_from_scfoundation	4	uce	FOXA1+FOXL2	val	0.993471	0.797072	3.34083	foundation_model	UCE*|Foundation Models	FALSE
norman_from_scfoundation	4	uce	FOXA1+HOXB9	val	0.990826	0.855411	4.03443	foundation_model	UCE*|Foundation Models	FALSE
norman_from_scfoundation	4	uce	FOXA3+FOXA1	val	0.992523	0.835838	3.70189	foundation_model	UCE*|Foundation Models	FALSE
norman_from_scfoundation	4	uce	FOXA3+FOXL2	test	0.98465	0.798289	5.30872	foundation_model	UCE*|Foundation Models	FALSE
norman_from_scfoundation	4	uce	FOXA3+HOXB9	test	0.988284	0.862668	4.71217	foundation_model	UCE*|Foundation Models	FALSE
norman_from_scfoundation	4	uce	FOXF1+FOXL2	val	0.988908	0.79987	4.52217	foundation_model	UCE*|Foundation Models	FALSE
norman_from_scfoundation	4	uce	FOXF1+HOXB9	test	0.993111	0.808087	3.42543	foundation_model	UCE*|Foundation Models	FALSE
norman_from_scfoundation	4	uce	FOXL2+HOXB9	val	0.986552	0.805944	5.22591	foundation_model	UCE*|Foundation Models	FALSE
norman_from_scfoundation	4	uce	IGDCC3+PRTG	test	0.993591	0.740999	3.36444	foundation_model	UCE*|Foundation Models	FALSE
norman_from_scfoundation	4	uce	JUN+CEBPB	val	0.977942	0.737607	6.74103	foundation_model	UCE*|Foundation Models	FALSE
norman_from_scfoundation	4	uce	KIF18B+KIF2C	test	0.996315	0.416923	2.5264	foundation_model	UCE*|Foundation Models	FALSE
norman_from_scfoundation	4	uce	KLF1+BAK1	val	0.990447	0.0595915	4.75217	foundation_model	UCE*|Foundation Models	FALSE
norman_from_scfoundation	4	uce	KLF1+CEBPA	test	0.979574	0.624775	6.31299	foundation_model	UCE*|Foundation Models	FALSE
norman_from_scfoundation	4	uce	KLF1+COL2A1	test	0.987508	0.330873	4.71746	foundation_model	UCE*|Foundation Models	FALSE
norman_from_scfoundation	4	uce	KLF1+FOXA1	test	0.9935	0.561386	3.6349	foundation_model	UCE*|Foundation Models	FALSE
norman_from_scfoundation	4	uce	KLF1+MAP2K6	val	0.989109	-0.000647488	5.10171	foundation_model	UCE*|Foundation Models	FALSE
norman_from_scfoundation	4	uce	POU3F2+CBFA2T3	val	0.994382	0.834865	3.15598	foundation_model	UCE*|Foundation Models	FALSE
norman_from_scfoundation	4	uce	PRDM1+CBFA2T3	test	0.979817	0.861003	6.4312	foundation_model	UCE*|Foundation Models	FALSE
norman_from_scfoundation	4	uce	PTPN12+ZBTB25	val	0.990608	0.70747	4.31533	foundation_model	UCE*|Foundation Models	FALSE
norman_from_scfoundation	4	uce	RHOXF2+SET	test	0.986941	0.660225	5.28288	foundation_model	UCE*|Foundation Models	FALSE
norman_from_scfoundation	4	uce	RHOXF2+ZBTB25	test	0.989733	0.807556	4.83023	foundation_model	UCE*|Foundation Models	FALSE
norman_from_scfoundation	4	uce	SAMD1+PTPN12	val	0.991228	0.784217	4.30081	foundation_model	UCE*|Foundation Models	FALSE
norman_from_scfoundation	4	uce	SAMD1+UBASH3B	test	0.99238	0.843075	4.26271	foundation_model	UCE*|Foundation Models	FALSE
norman_from_scfoundation	4	uce	SAMD1+ZBTB1	test	0.991029	0.838107	4.14166	foundation_model	UCE*|Foundation Models	FALSE
norman_from_scfoundation	4	uce	SET+KLF1	test	0.989256	0.387338	4.30907	foundation_model	UCE*|Foundation Models	FALSE
norman_from_scfoundation	4	uce	SGK1+TBX2	test	0.994443	0.795497	3.34234	foundation_model	UCE*|Foundation Models	FALSE
norman_from_scfoundation	4	uce	SGK1+TBX3	val	0.996761	0.827817	2.5728	foundation_model	UCE*|Foundation Models	FALSE
norman_from_scfoundation	4	uce	SNAI1+DLX2	test	0.986478	0.709656	5.60173	foundation_model	UCE*|Foundation Models	FALSE
norman_from_scfoundation	4	uce	TBX3+TBX2	val	0.996118	0.632335	2.70858	foundation_model	UCE*|Foundation Models	FALSE
norman_from_scfoundation	4	uce	TGFBR2+ETS2	val	0.995536	0.244934	3.35502	foundation_model	UCE*|Foundation Models	FALSE
norman_from_scfoundation	4	uce	TGFBR2+IGDCC3	val	0.996261	0.713327	2.51293	foundation_model	UCE*|Foundation Models	FALSE
norman_from_scfoundation	4	uce	TGFBR2+PRTG	test	0.994462	0.687108	3.0614	foundation_model	UCE*|Foundation Models	FALSE
norman_from_scfoundation	4	uce	UBASH3B+CNN1	val	0.984602	0.70543	5.76704	foundation_model	UCE*|Foundation Models	FALSE
norman_from_scfoundation	4	uce	UBASH3B+PTPN12	val	0.991066	0.712637	4.14301	foundation_model	UCE*|Foundation Models	FALSE
norman_from_scfoundation	4	uce	UBASH3B+UBASH3A	test	0.997786	0.760566	2.00389	foundation_model	UCE*|Foundation Models	FALSE
norman_from_scfoundation	4	uce	ZBTB10+PTPN12	val	0.992064	0.801949	3.92638	foundation_model	UCE*|Foundation Models	FALSE
norman_from_scfoundation	4	uce	ZC3HAV1+CEBPE	val	0.993668	0.030695	3.53429	foundation_model	UCE*|Foundation Models	FALSE
norman_from_scfoundation	4	uce	ZC3HAV1+HOXC13	test	0.996139	0.634613	2.52239	foundation_model	UCE*|Foundation Models	FALSE
norman_from_scfoundation	4	uce	ZNF318+FOXL2	test	0.997902	0.840807	1.95402	foundation_model	UCE*|Foundation Models	FALSE
norman_from_scfoundation	4	scbert	AHR+FEV	val	0.973121	0.599324	6.73296	foundation_model	scBERT*|Foundation Models	FALSE
norman_from_scfoundation	4	scbert	AHR+KLF1	val	0.989005	0.193006	5.03786	foundation_model	scBERT*|Foundation Models	FALSE
norman_from_scfoundation	4	scbert	BCL2L11+TGFBR2	test	0.996024	0.228999	3.21452	foundation_model	scBERT*|Foundation Models	FALSE
norman_from_scfoundation	4	scbert	CBL+PTPN9	val	0.993593	0.759315	3.84596	foundation_model	scBERT*|Foundation Models	FALSE
norman_from_scfoundation	4	scbert	CBL+TGFBR2	test	0.994653	0.609503	3.03308	foundation_model	scBERT*|Foundation Models	FALSE
norman_from_scfoundation	4	scbert	CEBPB+OSR2	val	0.987431	0.651946	4.68132	foundation_model	scBERT*|Foundation Models	FALSE
norman_from_scfoundation	4	scbert	CEBPE+CNN1	test	0.995965	0.693444	2.80995	foundation_model	scBERT*|Foundation Models	FALSE
norman_from_scfoundation	4	scbert	CEBPE+KLF1	val	0.993009	0.186549	3.98382	foundation_model	scBERT*|Foundation Models	FALSE
norman_from_scfoundation	4	scbert	CEBPE+PTPN12	test	0.997573	0.72886	2.08993	foundation_model	scBERT*|Foundation Models	FALSE
norman_from_scfoundation	4	scbert	DUSP9+ETS2	val	0.994533	0.666699	3.16069	foundation_model	scBERT*|Foundation Models	FALSE
norman_from_scfoundation	4	scbert	DUSP9+KLF1	val	0.983653	0.54404	5.25633	foundation_model	scBERT*|Foundation Models	FALSE
norman_from_scfoundation	4	scbert	DUSP9+PRTG	val	0.98756	0.738389	4.64755	foundation_model	scBERT*|Foundation Models	FALSE
norman_from_scfoundation	4	scbert	DUSP9+SNAI1	test	0.980654	0.813529	6.02686	foundation_model	scBERT*|Foundation Models	FALSE
norman_from_scfoundation	4	scbert	ETS2+IGDCC3	test	0.997521	0.720292	2.11044	foundation_model	scBERT*|Foundation Models	FALSE
norman_from_scfoundation	4	scbert	ETS2+MAP7D1	test	0.988779	0.311284	4.65569	foundation_model	scBERT*|Foundation Models	FALSE
norman_from_scfoundation	4	scbert	ETS2+PRTG	val	0.99681	0.737308	2.3406	foundation_model	scBERT*|Foundation Models	FALSE
norman_from_scfoundation	4	scbert	FEV+ISL2	val	0.979715	0.539633	5.82439	foundation_model	scBERT*|Foundation Models	FALSE
norman_from_scfoundation	4	scbert	FOSB+CEBPB	test	0.978216	0.660483	6.58849	foundation_model	scBERT*|Foundation Models	FALSE
norman_from_scfoundation	4	scbert	FOSB+CEBPE	test	0.981231	0.641384	6.23899	foundation_model	scBERT*|Foundation Models	FALSE
norman_from_scfoundation	4	scbert	FOSB+IKZF3	test	0.990055	0.778975	4.09864	foundation_model	scBERT*|Foundation Models	FALSE
norman_from_scfoundation	4	scbert	FOSB+PTPN12	val	0.997354	0.657621	2.21469	foundation_model	scBERT*|Foundation Models	FALSE
norman_from_scfoundation	4	scbert	FOSB+UBASH3B	test	0.997936	0.674156	2.00212	foundation_model	scBERT*|Foundation Models	FALSE
norman_from_scfoundation	4	scbert	FOXA1+FOXF1	val	0.995154	0.811006	2.83927	foundation_model	scBERT*|Foundation Models	FALSE
norman_from_scfoundation	4	scbert	FOXA1+FOXL2	val	0.993474	0.797431	3.34025	foundation_model	scBERT*|Foundation Models	FALSE
norman_from_scfoundation	4	scbert	FOXA1+HOXB9	val	0.990822	0.855971	4.0361	foundation_model	scBERT*|Foundation Models	FALSE
norman_from_scfoundation	4	scbert	FOXA3+FOXA1	val	0.992519	0.835497	3.70316	foundation_model	scBERT*|Foundation Models	FALSE
norman_from_scfoundation	4	scbert	FOXA3+FOXL2	test	0.984653	0.798555	5.30781	foundation_model	scBERT*|Foundation Models	FALSE
norman_from_scfoundation	4	scbert	FOXA3+HOXB9	test	0.988289	0.862748	4.71107	foundation_model	scBERT*|Foundation Models	FALSE
norman_from_scfoundation	4	scbert	FOXF1+FOXL2	val	0.98891	0.799873	4.5215	foundation_model	scBERT*|Foundation Models	FALSE
norman_from_scfoundation	4	scbert	FOXF1+HOXB9	test	0.993114	0.80831	3.42481	foundation_model	scBERT*|Foundation Models	FALSE
norman_from_scfoundation	4	scbert	FOXL2+HOXB9	val	0.986537	0.805118	5.22905	foundation_model	scBERT*|Foundation Models	FALSE
norman_from_scfoundation	4	scbert	IGDCC3+PRTG	test	0.993585	0.740553	3.36621	foundation_model	scBERT*|Foundation Models	FALSE
norman_from_scfoundation	4	scbert	JUN+CEBPB	val	0.977955	0.738119	6.73873	foundation_model	scBERT*|Foundation Models	FALSE
norman_from_scfoundation	4	scbert	KIF18B+KIF2C	test	0.996317	0.417289	2.5253	foundation_model	scBERT*|Foundation Models	FALSE
norman_from_scfoundation	4	scbert	KLF1+BAK1	val	0.990457	0.0595262	4.74915	foundation_model	scBERT*|Foundation Models	FALSE
norman_from_scfoundation	4	scbert	KLF1+CEBPA	test	0.979599	0.625614	6.30795	foundation_model	scBERT*|Foundation Models	FALSE
norman_from_scfoundation	4	scbert	KLF1+COL2A1	test	0.987498	0.330313	4.71956	foundation_model	scBERT*|Foundation Models	FALSE
norman_from_scfoundation	4	scbert	KLF1+FOXA1	test	0.993505	0.561782	3.63447	foundation_model	scBERT*|Foundation Models	FALSE
norman_from_scfoundation	4	scbert	KLF1+MAP2K6	val	0.989108	-0.0012005	5.10135	foundation_model	scBERT*|Foundation Models	FALSE
norman_from_scfoundation	4	scbert	POU3F2+CBFA2T3	val	0.994384	0.8346	3.15538	foundation_model	scBERT*|Foundation Models	FALSE
norman_from_scfoundation	4	scbert	PRDM1+CBFA2T3	test	0.979815	0.861723	6.43356	foundation_model	scBERT*|Foundation Models	FALSE
norman_from_scfoundation	4	scbert	PTPN12+ZBTB25	val	0.990607	0.707467	4.31573	foundation_model	scBERT*|Foundation Models	FALSE
norman_from_scfoundation	4	scbert	RHOXF2+SET	test	0.986943	0.660292	5.28214	foundation_model	scBERT*|Foundation Models	FALSE
norman_from_scfoundation	4	scbert	RHOXF2+ZBTB25	test	0.98974	0.807751	4.82758	foundation_model	scBERT*|Foundation Models	FALSE
norman_from_scfoundation	4	scbert	SAMD1+PTPN12	val	0.991233	0.784389	4.29915	foundation_model	scBERT*|Foundation Models	FALSE
norman_from_scfoundation	4	scbert	SAMD1+UBASH3B	test	0.992388	0.843145	4.2591	foundation_model	scBERT*|Foundation Models	FALSE
norman_from_scfoundation	4	scbert	SAMD1+ZBTB1	test	0.991026	0.837637	4.14123	foundation_model	scBERT*|Foundation Models	FALSE
norman_from_scfoundation	4	scbert	SET+KLF1	test	0.989248	0.386819	4.31093	foundation_model	scBERT*|Foundation Models	FALSE
norman_from_scfoundation	4	scbert	SGK1+TBX2	test	0.994441	0.795532	3.3435	foundation_model	scBERT*|Foundation Models	FALSE
norman_from_scfoundation	4	scbert	SGK1+TBX3	val	0.996759	0.827862	2.57422	foundation_model	scBERT*|Foundation Models	FALSE
norman_from_scfoundation	4	scbert	SNAI1+DLX2	test	0.986489	0.710095	5.59836	foundation_model	scBERT*|Foundation Models	FALSE
norman_from_scfoundation	4	scbert	TBX3+TBX2	val	0.996112	0.631781	2.70973	foundation_model	scBERT*|Foundation Models	FALSE
norman_from_scfoundation	4	scbert	TGFBR2+ETS2	val	0.995537	0.245499	3.35559	foundation_model	scBERT*|Foundation Models	FALSE
norman_from_scfoundation	4	scbert	TGFBR2+IGDCC3	val	0.996245	0.711691	2.5182	foundation_model	scBERT*|Foundation Models	FALSE
norman_from_scfoundation	4	scbert	TGFBR2+PRTG	test	0.994471	0.687888	3.05925	foundation_model	scBERT*|Foundation Models	FALSE
norman_from_scfoundation	4	scbert	UBASH3B+CNN1	val	0.984613	0.705857	5.76443	foundation_model	scBERT*|Foundation Models	FALSE
norman_from_scfoundation	4	scbert	UBASH3B+PTPN12	val	0.991066	0.712816	4.1437	foundation_model	scBERT*|Foundation Models	FALSE
norman_from_scfoundation	4	scbert	UBASH3B+UBASH3A	test	0.997782	0.760057	2.00569	foundation_model	scBERT*|Foundation Models	FALSE
norman_from_scfoundation	4	scbert	ZBTB10+PTPN12	val	0.992061	0.801685	3.9271	foundation_model	scBERT*|Foundation Models	FALSE
norman_from_scfoundation	4	scbert	ZC3HAV1+CEBPE	val	0.993674	0.0305468	3.5315	foundation_model	scBERT*|Foundation Models	FALSE
norman_from_scfoundation	4	scbert	ZC3HAV1+HOXC13	test	0.99614	0.634704	2.52212	foundation_model	scBERT*|Foundation Models	FALSE
norman_from_scfoundation	4	scbert	ZNF318+FOXL2	test	0.997904	0.841009	1.95269	foundation_model	scBERT*|Foundation Models	FALSE
norman_from_scfoundation	4	cpa	AHR+FEV	val	0.956273	0.467696	12.3349	deep_learning	CPA|Other Deep Learning Models	FALSE
norman_from_scfoundation	4	cpa	AHR+KLF1	val	0.967851	0.286034	10.4633	deep_learning	CPA|Other Deep Learning Models	FALSE
norman_from_scfoundation	4	cpa	BCL2L11+TGFBR2	test	0.974415	0.135991	8.44244	deep_learning	CPA|Other Deep Learning Models	FALSE
norman_from_scfoundation	4	cpa	CBL+PTPN9	val	0.980445	0.36509	7.73237	deep_learning	CPA|Other Deep Learning Models	FALSE
norman_from_scfoundation	4	cpa	CBL+TGFBR2	test	0.981865	0.352374	7.46737	deep_learning	CPA|Other Deep Learning Models	FALSE
norman_from_scfoundation	4	cpa	CEBPB+OSR2	val	0.960139	0.0802061	13.2866	deep_learning	CPA|Other Deep Learning Models	FALSE
norman_from_scfoundation	4	cpa	CEBPE+CNN1	test	0.971828	0.108671	11.5902	deep_learning	CPA|Other Deep Learning Models	FALSE
norman_from_scfoundation	4	cpa	CEBPE+KLF1	val	0.970919	0.180118	9.21577	deep_learning	CPA|Other Deep Learning Models	FALSE
norman_from_scfoundation	4	cpa	CEBPE+PTPN12	test	0.974714	0.0659192	11.0374	deep_learning	CPA|Other Deep Learning Models	FALSE
norman_from_scfoundation	4	cpa	DUSP9+ETS2	val	0.975721	0.249966	10.9261	deep_learning	CPA|Other Deep Learning Models	FALSE
norman_from_scfoundation	4	cpa	DUSP9+KLF1	val	0.96443	0.294053	10.3229	deep_learning	CPA|Other Deep Learning Models	FALSE
norman_from_scfoundation	4	cpa	DUSP9+PRTG	val	0.969597	0.213441	12.0407	deep_learning	CPA|Other Deep Learning Models	FALSE
norman_from_scfoundation	4	cpa	DUSP9+SNAI1	test	0.960156	0.255697	12.6427	deep_learning	CPA|Other Deep Learning Models	FALSE
norman_from_scfoundation	4	cpa	ETS2+IGDCC3	test	0.965298	-0.01833	13.0155	deep_learning	CPA|Other Deep Learning Models	FALSE
norman_from_scfoundation	4	cpa	ETS2+MAP7D1	test	0.959212	0.125761	11.8517	deep_learning	CPA|Other Deep Learning Models	FALSE
norman_from_scfoundation	4	cpa	ETS2+PRTG	val	0.971884	0.0610213	12.5772	deep_learning	CPA|Other Deep Learning Models	FALSE
norman_from_scfoundation	4	cpa	FEV+ISL2	val	0.96136	0.427827	11.3372	deep_learning	CPA|Other Deep Learning Models	FALSE
norman_from_scfoundation	4	cpa	FOSB+CEBPB	test	0.949035	0.0960122	14.9537	deep_learning	CPA|Other Deep Learning Models	FALSE
norman_from_scfoundation	4	cpa	FOSB+CEBPE	test	0.955557	0.196659	13.2365	deep_learning	CPA|Other Deep Learning Models	FALSE
norman_from_scfoundation	4	cpa	FOSB+IKZF3	test	0.965172	0.252247	12.2073	deep_learning	CPA|Other Deep Learning Models	FALSE
norman_from_scfoundation	4	cpa	FOSB+PTPN12	val	0.970771	0.140849	9.88169	deep_learning	CPA|Other Deep Learning Models	FALSE
norman_from_scfoundation	4	cpa	FOSB+UBASH3B	test	0.976375	0.121305	9.87185	deep_learning	CPA|Other Deep Learning Models	FALSE
norman_from_scfoundation	4	cpa	FOXA1+FOXF1	val	0.960088	0.0492906	13.4565	deep_learning	CPA|Other Deep Learning Models	FALSE
norman_from_scfoundation	4	cpa	FOXA1+FOXL2	val	0.95794	0.110084	13.5146	deep_learning	CPA|Other Deep Learning Models	FALSE
norman_from_scfoundation	4	cpa	FOXA1+HOXB9	val	0.954058	0.170492	14.2969	deep_learning	CPA|Other Deep Learning Models	FALSE
norman_from_scfoundation	4	cpa	FOXA3+FOXA1	val	0.963882	0.0228086	13.4255	deep_learning	CPA|Other Deep Learning Models	FALSE
norman_from_scfoundation	4	cpa	FOXA3+FOXL2	test	0.954315	0.138161	13.3474	deep_learning	CPA|Other Deep Learning Models	FALSE
norman_from_scfoundation	4	cpa	FOXA3+HOXB9	test	0.950394	0.181349	13.6467	deep_learning	CPA|Other Deep Learning Models	FALSE
norman_from_scfoundation	4	cpa	FOXF1+FOXL2	val	0.95785	0.0960515	13.6453	deep_learning	CPA|Other Deep Learning Models	FALSE
norman_from_scfoundation	4	cpa	FOXF1+HOXB9	test	0.959324	0.149034	13.4852	deep_learning	CPA|Other Deep Learning Models	FALSE
norman_from_scfoundation	4	cpa	FOXL2+HOXB9	val	0.954576	0.154354	14.6297	deep_learning	CPA|Other Deep Learning Models	FALSE
norman_from_scfoundation	4	cpa	IGDCC3+PRTG	test	0.968462	0.0652873	13.1496	deep_learning	CPA|Other Deep Learning Models	FALSE
norman_from_scfoundation	4	cpa	JUN+CEBPB	val	0.93976	0.143107	15.895	deep_learning	CPA|Other Deep Learning Models	FALSE
norman_from_scfoundation	4	cpa	KIF18B+KIF2C	test	0.966926	0.145966	11.0324	deep_learning	CPA|Other Deep Learning Models	FALSE
norman_from_scfoundation	4	cpa	KLF1+BAK1	val	0.971017	0.200023	8.46333	deep_learning	CPA|Other Deep Learning Models	FALSE
norman_from_scfoundation	4	cpa	KLF1+CEBPA	test	0.948577	0.0734616	15.5378	deep_learning	CPA|Other Deep Learning Models	FALSE
norman_from_scfoundation	4	cpa	KLF1+COL2A1	test	0.965663	0.0677106	11.3094	deep_learning	CPA|Other Deep Learning Models	FALSE
norman_from_scfoundation	4	cpa	KLF1+FOXA1	test	0.96568	0.271538	11.3454	deep_learning	CPA|Other Deep Learning Models	FALSE
norman_from_scfoundation	4	cpa	KLF1+MAP2K6	val	0.972147	0.202161	9.75348	deep_learning	CPA|Other Deep Learning Models	FALSE
norman_from_scfoundation	4	cpa	POU3F2+CBFA2T3	val	0.962492	0.116878	12.0789	deep_learning	CPA|Other Deep Learning Models	FALSE
norman_from_scfoundation	4	cpa	PRDM1+CBFA2T3	test	0.95093	0.230037	14.0819	deep_learning	CPA|Other Deep Learning Models	FALSE
norman_from_scfoundation	4	cpa	PTPN12+ZBTB25	val	0.967417	0.160324	11.9569	deep_learning	CPA|Other Deep Learning Models	FALSE
norman_from_scfoundation	4	cpa	RHOXF2+SET	test	0.953284	0.0705413	15.5661	deep_learning	CPA|Other Deep Learning Models	FALSE
norman_from_scfoundation	4	cpa	RHOXF2+ZBTB25	test	0.964351	0.185622	13.8107	deep_learning	CPA|Other Deep Learning Models	FALSE
norman_from_scfoundation	4	cpa	SAMD1+PTPN12	val	0.970727	0.172679	12.7758	deep_learning	CPA|Other Deep Learning Models	FALSE
norman_from_scfoundation	4	cpa	SAMD1+UBASH3B	test	0.972733	0.282012	12.1363	deep_learning	CPA|Other Deep Learning Models	FALSE
norman_from_scfoundation	4	cpa	SAMD1+ZBTB1	test	0.969925	0.182865	13.6755	deep_learning	CPA|Other Deep Learning Models	FALSE
norman_from_scfoundation	4	cpa	SET+KLF1	test	0.962806	0.00144416	12.4493	deep_learning	CPA|Other Deep Learning Models	FALSE
norman_from_scfoundation	4	cpa	SGK1+TBX2	test	0.966172	0.144027	12.5679	deep_learning	CPA|Other Deep Learning Models	FALSE
norman_from_scfoundation	4	cpa	SGK1+TBX3	val	0.975052	0.268411	9.59911	deep_learning	CPA|Other Deep Learning Models	FALSE
norman_from_scfoundation	4	cpa	SNAI1+DLX2	test	0.952918	0.030597	14.7952	deep_learning	CPA|Other Deep Learning Models	FALSE
norman_from_scfoundation	4	cpa	TBX3+TBX2	val	0.968139	0.0857183	11.1315	deep_learning	CPA|Other Deep Learning Models	FALSE
norman_from_scfoundation	4	cpa	TGFBR2+ETS2	val	0.974032	0.0899168	11.2432	deep_learning	CPA|Other Deep Learning Models	FALSE
norman_from_scfoundation	4	cpa	TGFBR2+IGDCC3	val	0.969721	0.12184	11.7896	deep_learning	CPA|Other Deep Learning Models	FALSE
norman_from_scfoundation	4	cpa	TGFBR2+PRTG	test	0.973886	0.160641	11.515	deep_learning	CPA|Other Deep Learning Models	FALSE
norman_from_scfoundation	4	cpa	UBASH3B+CNN1	val	0.963957	0.169031	13.6275	deep_learning	CPA|Other Deep Learning Models	FALSE
norman_from_scfoundation	4	cpa	UBASH3B+PTPN12	val	0.970195	0.127399	12.6044	deep_learning	CPA|Other Deep Learning Models	FALSE
norman_from_scfoundation	4	cpa	UBASH3B+UBASH3A	test	0.97396	0.217945	9.97074	deep_learning	CPA|Other Deep Learning Models	FALSE
norman_from_scfoundation	4	cpa	ZBTB10+PTPN12	val	0.958299	0.0909909	13.216	deep_learning	CPA|Other Deep Learning Models	FALSE
norman_from_scfoundation	4	cpa	ZC3HAV1+CEBPE	val	0.970537	-0.0524823	9.74283	deep_learning	CPA|Other Deep Learning Models	FALSE
norman_from_scfoundation	4	cpa	ZC3HAV1+HOXC13	test	0.971321	0.149234	11.2686	deep_learning	CPA|Other Deep Learning Models	FALSE
norman_from_scfoundation	4	cpa	ZNF318+FOXL2	test	0.969585	-0.0118126	12.8548	deep_learning	CPA|Other Deep Learning Models	FALSE
norman_from_scfoundation	4	additive_model	AHR+FEV	val	0.992975	0.90409	3.68143	baseline	Additive|Baselines	FALSE
norman_from_scfoundation	4	additive_model	AHR+KLF1	val	0.995944	0.866034	2.89879	baseline	Additive|Baselines	FALSE
norman_from_scfoundation	4	additive_model	BCL2L11+TGFBR2	test	0.999256	0.772328	1.10433	baseline	Additive|Baselines	FALSE
norman_from_scfoundation	4	additive_model	CBL+PTPN9	val	0.997702	0.914241	2.09982	baseline	Additive|Baselines	FALSE
norman_from_scfoundation	4	additive_model	CBL+TGFBR2	test	0.998603	0.915085	1.59909	baseline	Additive|Baselines	FALSE
norman_from_scfoundation	4	additive_model	CEBPB+OSR2	val	0.996897	0.953039	2.30445	baseline	Additive|Baselines	FALSE
norman_from_scfoundation	4	additive_model	CEBPE+CNN1	test	0.994105	0.888488	3.94386	baseline	Additive|Baselines	FALSE
norman_from_scfoundation	4	additive_model	CEBPE+KLF1	val	0.990443	0.705539	5.16905	baseline	Additive|Baselines	FALSE
norman_from_scfoundation	4	additive_model	CEBPE+PTPN12	test	0.993027	0.868769	4.39703	baseline	Additive|Baselines	FALSE
norman_from_scfoundation	4	additive_model	DUSP9+ETS2	val	0.997051	0.898844	2.29129	baseline	Additive|Baselines	FALSE
norman_from_scfoundation	4	additive_model	DUSP9+KLF1	val	0.997697	0.956498	1.96098	baseline	Additive|Baselines	FALSE
norman_from_scfoundation	4	additive_model	DUSP9+PRTG	val	0.996516	0.965546	2.51222	baseline	Additive|Baselines	FALSE
norman_from_scfoundation	4	additive_model	DUSP9+SNAI1	test	0.989186	0.820899	4.40532	baseline	Additive|Baselines	FALSE
norman_from_scfoundation	4	additive_model	ETS2+IGDCC3	test	0.997774	0.870591	2.18085	baseline	Additive|Baselines	FALSE
norman_from_scfoundation	4	additive_model	ETS2+MAP7D1	test	0.996929	0.879162	2.24348	baseline	Additive|Baselines	FALSE
norman_from_scfoundation	4	additive_model	ETS2+PRTG	val	0.997989	0.89601	1.96616	baseline	Additive|Baselines	FALSE
norman_from_scfoundation	4	additive_model	FEV+ISL2	val	0.994467	0.924324	3.57719	baseline	Additive|Baselines	FALSE
norman_from_scfoundation	4	additive_model	FOSB+CEBPB	test	0.994435	0.904746	3.19623	baseline	Additive|Baselines	FALSE
norman_from_scfoundation	4	additive_model	FOSB+CEBPE	test	0.996323	0.928357	2.67667	baseline	Additive|Baselines	FALSE
norman_from_scfoundation	4	additive_model	FOSB+IKZF3	test	0.995472	0.953033	3.29696	baseline	Additive|Baselines	FALSE
norman_from_scfoundation	4	additive_model	FOSB+PTPN12	val	0.99772	0.816676	2.07438	baseline	Additive|Baselines	FALSE
norman_from_scfoundation	4	additive_model	FOSB+UBASH3B	test	0.998469	0.862721	1.90828	baseline	Additive|Baselines	FALSE
norman_from_scfoundation	4	additive_model	FOXA1+FOXF1	val	0.997289	0.870127	2.19892	baseline	Additive|Baselines	FALSE
norman_from_scfoundation	4	additive_model	FOXA1+FOXL2	val	0.996936	0.882569	2.38662	baseline	Additive|Baselines	FALSE
norman_from_scfoundation	4	additive_model	FOXA1+HOXB9	val	0.996538	0.912594	2.43047	baseline	Additive|Baselines	FALSE
norman_from_scfoundation	4	additive_model	FOXA3+FOXA1	val	0.997964	0.9365	1.88552	baseline	Additive|Baselines	FALSE
norman_from_scfoundation	4	additive_model	FOXA3+FOXL2	test	0.993679	0.868846	3.35141	baseline	Additive|Baselines	FALSE
norman_from_scfoundation	4	additive_model	FOXA3+HOXB9	test	0.996724	0.926117	2.38318	baseline	Additive|Baselines	FALSE
norman_from_scfoundation	4	additive_model	FOXF1+FOXL2	val	0.994838	0.875888	3.05953	baseline	Additive|Baselines	FALSE
norman_from_scfoundation	4	additive_model	FOXF1+HOXB9	test	0.997259	0.904507	2.16702	baseline	Additive|Baselines	FALSE
norman_from_scfoundation	4	additive_model	FOXL2+HOXB9	val	0.9956	0.905365	2.78354	baseline	Additive|Baselines	FALSE
norman_from_scfoundation	4	additive_model	IGDCC3+PRTG	test	0.994677	0.920608	3.54732	baseline	Additive|Baselines	FALSE
norman_from_scfoundation	4	additive_model	JUN+CEBPB	val	0.992377	0.865559	3.86454	baseline	Additive|Baselines	FALSE
norman_from_scfoundation	4	additive_model	KIF18B+KIF2C	test	0.996384	0.485068	2.45615	baseline	Additive|Baselines	FALSE
norman_from_scfoundation	4	additive_model	KLF1+BAK1	val	0.999265	0.954144	1.13339	baseline	Additive|Baselines	FALSE
norman_from_scfoundation	4	additive_model	KLF1+CEBPA	test	0.992683	0.927858	3.76509	baseline	Additive|Baselines	FALSE
norman_from_scfoundation	4	additive_model	KLF1+COL2A1	test	0.995691	0.863734	2.67937	baseline	Additive|Baselines	FALSE
norman_from_scfoundation	4	additive_model	KLF1+FOXA1	test	0.997053	0.844012	2.23013	baseline	Additive|Baselines	FALSE
norman_from_scfoundation	4	additive_model	KLF1+MAP2K6	val	0.998483	0.938016	1.70528	baseline	Additive|Baselines	FALSE
norman_from_scfoundation	4	additive_model	POU3F2+CBFA2T3	val	0.997085	0.877671	2.26417	baseline	Additive|Baselines	FALSE
norman_from_scfoundation	4	additive_model	PRDM1+CBFA2T3	test	0.992686	0.88673	3.63883	baseline	Additive|Baselines	FALSE
norman_from_scfoundation	4	additive_model	PTPN12+ZBTB25	val	0.998138	0.943907	2.00709	baseline	Additive|Baselines	FALSE
norman_from_scfoundation	4	additive_model	RHOXF2+SET	test	0.994812	0.920792	3.66125	baseline	Additive|Baselines	FALSE
norman_from_scfoundation	4	additive_model	RHOXF2+ZBTB25	test	0.997438	0.941451	2.09214	baseline	Additive|Baselines	FALSE
norman_from_scfoundation	4	additive_model	SAMD1+PTPN12	val	0.998323	0.954825	1.70774	baseline	Additive|Baselines	FALSE
norman_from_scfoundation	4	additive_model	SAMD1+UBASH3B	test	0.998464	0.954115	1.65392	baseline	Additive|Baselines	FALSE
norman_from_scfoundation	4	additive_model	SAMD1+ZBTB1	test	0.997868	0.955323	1.96219	baseline	Additive|Baselines	FALSE
norman_from_scfoundation	4	additive_model	SET+KLF1	test	0.996813	0.89793	2.58117	baseline	Additive|Baselines	FALSE
norman_from_scfoundation	4	additive_model	SGK1+TBX2	test	0.998316	0.951993	1.8731	baseline	Additive|Baselines	FALSE
norman_from_scfoundation	4	additive_model	SGK1+TBX3	val	0.998117	0.925312	2.01919	baseline	Additive|Baselines	FALSE
norman_from_scfoundation	4	additive_model	SNAI1+DLX2	test	0.994729	0.878233	3.2063	baseline	Additive|Baselines	FALSE
norman_from_scfoundation	4	additive_model	TBX3+TBX2	val	0.998415	0.952283	1.75922	baseline	Additive|Baselines	FALSE
norman_from_scfoundation	4	additive_model	TGFBR2+ETS2	val	0.999067	0.847362	1.32009	baseline	Additive|Baselines	FALSE
norman_from_scfoundation	4	additive_model	TGFBR2+IGDCC3	val	0.998595	0.921332	1.61527	baseline	Additive|Baselines	FALSE
norman_from_scfoundation	4	additive_model	TGFBR2+PRTG	test	0.998434	0.934342	1.65578	baseline	Additive|Baselines	FALSE
norman_from_scfoundation	4	additive_model	UBASH3B+CNN1	val	0.99649	0.939504	2.85945	baseline	Additive|Baselines	FALSE
norman_from_scfoundation	4	additive_model	UBASH3B+PTPN12	val	0.997967	0.935709	1.99077	baseline	Additive|Baselines	FALSE
norman_from_scfoundation	4	additive_model	UBASH3B+UBASH3A	test	0.999086	0.914433	1.3321	baseline	Additive|Baselines	FALSE
norman_from_scfoundation	4	additive_model	ZBTB10+PTPN12	val	0.996232	0.924264	2.56844	baseline	Additive|Baselines	FALSE
norman_from_scfoundation	4	additive_model	ZC3HAV1+CEBPE	val	0.991729	0.732499	5.03378	baseline	Additive|Baselines	FALSE
norman_from_scfoundation	4	additive_model	ZC3HAV1+HOXC13	test	0.997678	0.895885	2.41859	baseline	Additive|Baselines	FALSE
norman_from_scfoundation	4	additive_model	ZNF318+FOXL2	test	0.998463	0.893738	1.64442	baseline	Additive|Baselines	FALSE
norman_from_scfoundation	4	scfoundation	AHR+FEV	val	0.972385	0.525623	6.73136	foundation_model	scFoundation|Foundation Models	FALSE
norman_from_scfoundation	4	scfoundation	AHR+KLF1	val	0.987373	0.270754	6.31542	foundation_model	scFoundation|Foundation Models	FALSE
norman_from_scfoundation	4	scfoundation	BCL2L11+TGFBR2	test	0.992527	0.203443	4.96923	foundation_model	scFoundation|Foundation Models	FALSE
norman_from_scfoundation	4	scfoundation	CBL+PTPN9	val	0.992195	0.621741	3.90989	foundation_model	scFoundation|Foundation Models	FALSE
norman_from_scfoundation	4	scfoundation	CBL+TGFBR2	test	0.992613	0.51841	3.94888	foundation_model	scFoundation|Foundation Models	FALSE
norman_from_scfoundation	4	scfoundation	CEBPB+OSR2	val	0.984962	0.505823	4.99089	foundation_model	scFoundation|Foundation Models	FALSE
norman_from_scfoundation	4	scfoundation	CEBPE+CNN1	test	0.993721	0.565373	3.3812	foundation_model	scFoundation|Foundation Models	FALSE
norman_from_scfoundation	4	scfoundation	CEBPE+KLF1	val	0.990983	0.270846	5.33487	foundation_model	scFoundation|Foundation Models	FALSE
norman_from_scfoundation	4	scfoundation	CEBPE+PTPN12	test	0.994771	0.563921	3.28419	foundation_model	scFoundation|Foundation Models	FALSE
norman_from_scfoundation	4	scfoundation	DUSP9+ETS2	val	0.991259	0.495887	4.591	foundation_model	scFoundation|Foundation Models	FALSE
norman_from_scfoundation	4	scfoundation	DUSP9+KLF1	val	0.982141	0.466526	5.97385	foundation_model	scFoundation|Foundation Models	FALSE
norman_from_scfoundation	4	scfoundation	DUSP9+PRTG	val	0.986344	0.609557	4.85681	foundation_model	scFoundation|Foundation Models	FALSE
norman_from_scfoundation	4	scfoundation	DUSP9+SNAI1	test	0.978625	0.617867	5.98405	foundation_model	scFoundation|Foundation Models	FALSE
norman_from_scfoundation	4	scfoundation	ETS2+IGDCC3	test	0.994938	0.585005	3.615	foundation_model	scFoundation|Foundation Models	FALSE
norman_from_scfoundation	4	scfoundation	ETS2+MAP7D1	test	0.986305	0.289606	5.84475	foundation_model	scFoundation|Foundation Models	FALSE
norman_from_scfoundation	4	scfoundation	ETS2+PRTG	val	0.994759	0.62683	3.55135	foundation_model	scFoundation|Foundation Models	FALSE
norman_from_scfoundation	4	scfoundation	FEV+ISL2	val	0.976879	0.417714	6.29497	foundation_model	scFoundation|Foundation Models	FALSE
norman_from_scfoundation	4	scfoundation	FOSB+CEBPB	test	0.977248	0.546404	6.25356	foundation_model	scFoundation|Foundation Models	FALSE
norman_from_scfoundation	4	scfoundation	FOSB+CEBPE	test	0.97969	0.521756	5.91376	foundation_model	scFoundation|Foundation Models	FALSE
norman_from_scfoundation	4	scfoundation	FOSB+IKZF3	test	0.98895	0.648158	4.56442	foundation_model	scFoundation|Foundation Models	FALSE
norman_from_scfoundation	4	scfoundation	FOSB+PTPN12	val	0.994606	0.539476	3.77761	foundation_model	scFoundation|Foundation Models	FALSE
norman_from_scfoundation	4	scfoundation	FOSB+UBASH3B	test	0.995015	0.545825	3.69828	foundation_model	scFoundation|Foundation Models	FALSE
norman_from_scfoundation	4	scfoundation	FOXA1+FOXF1	val	0.992267	0.604689	3.86286	foundation_model	scFoundation|Foundation Models	FALSE
norman_from_scfoundation	4	scfoundation	FOXA1+FOXL2	val	0.990691	0.598572	4.03852	foundation_model	scFoundation|Foundation Models	FALSE
norman_from_scfoundation	4	scfoundation	FOXA1+HOXB9	val	0.98868	0.659879	4.34264	foundation_model	scFoundation|Foundation Models	FALSE
norman_from_scfoundation	4	scfoundation	FOXA3+FOXA1	val	0.990138	0.632973	4.2105	foundation_model	scFoundation|Foundation Models	FALSE
norman_from_scfoundation	4	scfoundation	FOXA3+FOXL2	test	0.982784	0.619355	5.34396	foundation_model	scFoundation|Foundation Models	FALSE
norman_from_scfoundation	4	scfoundation	FOXA3+HOXB9	test	0.98645	0.671911	4.71457	foundation_model	scFoundation|Foundation Models	FALSE
norman_from_scfoundation	4	scfoundation	FOXF1+FOXL2	val	0.986807	0.618307	4.68028	foundation_model	scFoundation|Foundation Models	FALSE
norman_from_scfoundation	4	scfoundation	FOXF1+HOXB9	test	0.990273	0.603382	4.09663	foundation_model	scFoundation|Foundation Models	FALSE
norman_from_scfoundation	4	scfoundation	FOXL2+HOXB9	val	0.984199	0.610406	5.13519	foundation_model	scFoundation|Foundation Models	FALSE
norman_from_scfoundation	4	scfoundation	IGDCC3+PRTG	test	0.992478	0.644553	3.75429	foundation_model	scFoundation|Foundation Models	FALSE
norman_from_scfoundation	4	scfoundation	JUN+CEBPB	val	0.976071	0.574203	6.38631	foundation_model	scFoundation|Foundation Models	FALSE
norman_from_scfoundation	4	scfoundation	KIF18B+KIF2C	test	0.993219	0.369848	3.94765	foundation_model	scFoundation|Foundation Models	FALSE
norman_from_scfoundation	4	scfoundation	KLF1+BAK1	val	0.98797	0.145791	6.12302	foundation_model	scFoundation|Foundation Models	FALSE
norman_from_scfoundation	4	scfoundation	KLF1+CEBPA	test	0.979244	0.546413	5.97769	foundation_model	scFoundation|Foundation Models	FALSE
norman_from_scfoundation	4	scfoundation	KLF1+COL2A1	test	0.986957	0.388152	5.47094	foundation_model	scFoundation|Foundation Models	FALSE
norman_from_scfoundation	4	scfoundation	KLF1+FOXA1	test	0.991267	0.485835	4.9764	foundation_model	scFoundation|Foundation Models	FALSE
norman_from_scfoundation	4	scfoundation	KLF1+MAP2K6	val	0.987089	0.129093	6.46484	foundation_model	scFoundation|Foundation Models	FALSE
norman_from_scfoundation	4	scfoundation	POU3F2+CBFA2T3	val	0.991288	0.609826	3.84664	foundation_model	scFoundation|Foundation Models	FALSE
norman_from_scfoundation	4	scfoundation	PRDM1+CBFA2T3	test	0.979044	0.687028	6.00536	foundation_model	scFoundation|Foundation Models	FALSE
norman_from_scfoundation	4	scfoundation	PTPN12+ZBTB25	val	0.988879	0.570928	4.53943	foundation_model	scFoundation|Foundation Models	FALSE
norman_from_scfoundation	4	scfoundation	RHOXF2+SET	test	0.986182	0.578194	4.86309	foundation_model	scFoundation|Foundation Models	FALSE
norman_from_scfoundation	4	scfoundation	RHOXF2+ZBTB25	test	0.989776	0.712332	4.24625	foundation_model	scFoundation|Foundation Models	FALSE
norman_from_scfoundation	4	scfoundation	SAMD1+PTPN12	val	0.990151	0.65323	4.17962	foundation_model	scFoundation|Foundation Models	FALSE
norman_from_scfoundation	4	scfoundation	SAMD1+UBASH3B	test	0.99155	0.707976	3.91665	foundation_model	scFoundation|Foundation Models	FALSE
norman_from_scfoundation	4	scfoundation	SAMD1+ZBTB1	test	0.98961	0.676758	4.17235	foundation_model	scFoundation|Foundation Models	FALSE
norman_from_scfoundation	4	scfoundation	SET+KLF1	test	0.987614	0.369743	5.08288	foundation_model	scFoundation|Foundation Models	FALSE
norman_from_scfoundation	4	scfoundation	SGK1+TBX2	test	0.992234	0.620321	3.76289	foundation_model	scFoundation|Foundation Models	FALSE
norman_from_scfoundation	4	scfoundation	SGK1+TBX3	val	0.994202	0.640999	3.24174	foundation_model	scFoundation|Foundation Models	FALSE
norman_from_scfoundation	4	scfoundation	SNAI1+DLX2	test	0.984999	0.568361	5.34239	foundation_model	scFoundation|Foundation Models	FALSE
norman_from_scfoundation	4	scfoundation	TBX3+TBX2	val	0.993163	0.472031	3.70406	foundation_model	scFoundation|Foundation Models	FALSE
norman_from_scfoundation	4	scfoundation	TGFBR2+ETS2	val	0.991652	0.163322	5.14894	foundation_model	scFoundation|Foundation Models	FALSE
norman_from_scfoundation	4	scfoundation	TGFBR2+IGDCC3	val	0.994381	0.614754	3.52105	foundation_model	scFoundation|Foundation Models	FALSE
norman_from_scfoundation	4	scfoundation	TGFBR2+PRTG	test	0.993093	0.60757	3.68622	foundation_model	scFoundation|Foundation Models	FALSE
norman_from_scfoundation	4	scfoundation	UBASH3B+CNN1	val	0.984077	0.594973	5.50354	foundation_model	scFoundation|Foundation Models	FALSE
norman_from_scfoundation	4	scfoundation	UBASH3B+PTPN12	val	0.98943	0.579632	4.37529	foundation_model	scFoundation|Foundation Models	FALSE
norman_from_scfoundation	4	scfoundation	UBASH3B+UBASH3A	test	0.995471	0.628654	3.27969	foundation_model	scFoundation|Foundation Models	FALSE
norman_from_scfoundation	4	scfoundation	ZBTB10+PTPN12	val	0.989621	0.613536	4.13997	foundation_model	scFoundation|Foundation Models	FALSE
norman_from_scfoundation	4	scfoundation	ZC3HAV1+CEBPE	val	0.98987	0.0199692	5.11116	foundation_model	scFoundation|Foundation Models	FALSE
norman_from_scfoundation	4	scfoundation	ZC3HAV1+HOXC13	test	0.993236	0.502381	3.65759	foundation_model	scFoundation|Foundation Models	FALSE
norman_from_scfoundation	4	scfoundation	ZNF318+FOXL2	test	0.994984	0.628483	3.27367	foundation_model	scFoundation|Foundation Models	FALSE
norman_from_scfoundation	5	scgpt	AHR+FEV	val	0.970529	0.370941	7.61902	foundation_model	scGPT|Foundation Models	FALSE
norman_from_scfoundation	5	scgpt	AHR+KLF1	test	0.989478	0.15466	4.59216	foundation_model	scGPT|Foundation Models	FALSE
norman_from_scfoundation	5	scgpt	BCL2L11+BAK1	val	0.995316	-0.0772449	3.12552	foundation_model	scGPT|Foundation Models	FALSE
norman_from_scfoundation	5	scgpt	BCL2L11+TGFBR2	test	0.996393	0.260348	2.67999	foundation_model	scGPT|Foundation Models	FALSE
norman_from_scfoundation	5	scgpt	BPGM+SAMD1	val	0.991252	0.659977	4.49703	foundation_model	scGPT|Foundation Models	FALSE
norman_from_scfoundation	5	scgpt	BPGM+ZBTB1	test	0.992126	0.624214	3.86473	foundation_model	scGPT|Foundation Models	FALSE
norman_from_scfoundation	5	scgpt	CBL+PTPN9	val	0.992625	0.713863	4.64421	foundation_model	scGPT|Foundation Models	FALSE
norman_from_scfoundation	5	scgpt	CBL+PTPN12	val	0.989249	0.615204	4.81336	foundation_model	scGPT|Foundation Models	FALSE
norman_from_scfoundation	5	scgpt	CBL+TGFBR2	val	0.994341	0.581146	3.38013	foundation_model	scGPT|Foundation Models	FALSE
norman_from_scfoundation	5	scgpt	CBL+UBASH3B	val	0.986177	0.726421	6.21695	foundation_model	scGPT|Foundation Models	FALSE
norman_from_scfoundation	5	scgpt	CDKN1C+CDKN1B	val	0.992218	0.708123	4.51837	foundation_model	scGPT|Foundation Models	FALSE
norman_from_scfoundation	5	scgpt	CEBPB+CEBPA	test	0.966564	0.438952	8.90601	foundation_model	scGPT|Foundation Models	FALSE
norman_from_scfoundation	5	scgpt	CEBPB+MAPK1	val	0.987178	0.415184	4.90121	foundation_model	scGPT|Foundation Models	FALSE
norman_from_scfoundation	5	scgpt	CEBPB+PTPN12	test	0.996289	0.744609	3.07783	foundation_model	scGPT|Foundation Models	FALSE
norman_from_scfoundation	5	scgpt	CEBPE+CEBPA	val	0.970534	0.474275	8.80072	foundation_model	scGPT|Foundation Models	FALSE
[truncated: 791 more rows]

## Sheet: Panel B
method	perturbation	prediction	dataset_name	seed	perturbation_type	model_type	epochs	train.x	observed	train.y	r2	r2_delta	l2	approach	baseline	gene_name	expr_rank	obs_minus_baseline	pred_minus_baseline
scgpt	CEBPE+CEBPB	1.02347	norman_from_scfoundation	1				val	0.728684	val	0.976967	0.531557	7.05938	foundation_model	1.13613	ABCF1	440	-0.407449	-0.112666
scgpt	CEBPE+CEBPB	0.664868	norman_from_scfoundation	1				val	0.887584	val	0.976967	0.531557	7.05938	foundation_model	0.670606	ABRACL	976	0.216978	-0.00573778
scgpt	CEBPE+CEBPB	0.65103	norman_from_scfoundation	1				val	0.484703	val	0.976967	0.531557	7.05938	foundation_model	0.674048	ABT1	968	-0.189344	-0.0230173
scgpt	CEBPE+CEBPB	0.894409	norman_from_scfoundation	1				val	0.781881	val	0.976967	0.531557	7.05938	foundation_model	0.976461	ACP1	567	-0.19458	-0.0820523
scgpt	CEBPE+CEBPB	2.29391	norman_from_scfoundation	1				val	2.76062	val	0.976967	0.531557	7.05938	foundation_model	2.26638	ACTB	128	0.494241	0.02753
scgpt	CEBPE+CEBPB	1.93699	norman_from_scfoundation	1				val	2.2526	val	0.976967	0.531557	7.05938	foundation_model	2.00797	ACTG1	157	0.244635	-0.0709755
scgpt	CEBPE+CEBPB	0.673481	norman_from_scfoundation	1				val	0.705773	val	0.976967	0.531557	7.05938	foundation_model	0.67827	ACTN4	958	0.0275027	-0.00478834
scgpt	CEBPE+CEBPB	0.781494	norman_from_scfoundation	1				val	0.634335	val	0.976967	0.531557	7.05938	foundation_model	0.806306	ADRM1	762	-0.171971	-0.0248117
scgpt	CEBPE+CEBPB	1.08193	norman_from_scfoundation	1				val	0.907667	val	0.976967	0.531557	7.05938	foundation_model	1.21353	AK2	397	-0.305865	-0.131598
scgpt	CEBPE+CEBPB	1.72202	norman_from_scfoundation	1				val	1.72904	val	0.976967	0.531557	7.05938	foundation_model	1.83449	ALDOA	188	-0.105448	-0.112466
scgpt	CEBPE+CEBPB	0.692114	norman_from_scfoundation	1				val	0.471501	val	0.976967	0.531557	7.05938	foundation_model	0.776479	ALYREF	804	-0.304978	-0.084365
scgpt	CEBPE+CEBPB	1.50462	norman_from_scfoundation	1				val	1.4164	val	0.976967	0.531557	7.05938	foundation_model	1.54289	ANAPC11	259	-0.126494	-0.0382719
scgpt	CEBPE+CEBPB	0.680029	norman_from_scfoundation	1				val	0.657491	val	0.976967	0.531557	7.05938	foundation_model	0.710679	ANAPC15	896	-0.0531877	-0.0306498
scgpt	CEBPE+CEBPB	0.927202	norman_from_scfoundation	1				val	0.904899	val	0.976967	0.531557	7.05938	foundation_model	0.900619	ANAPC16	645	0.00427991	0.0265828
scgpt	CEBPE+CEBPB	0.740244	norman_from_scfoundation	1				val	0.645426	val	0.976967	0.531557	7.05938	foundation_model	0.776346	ANAPC5	805	-0.13092	-0.0361016
scgpt	CEBPE+CEBPB	0.822285	norman_from_scfoundation	1				val	0.668492	val	0.976967	0.531557	7.05938	foundation_model	0.902128	ANP32A	641	-0.233636	-0.079843
scgpt	CEBPE+CEBPB	1.93107	norman_from_scfoundation	1				val	1.56458	val	0.976967	0.531557	7.05938	foundation_model	2.06424	ANP32B	152	-0.499666	-0.13317
scgpt	CEBPE+CEBPB	0.64394	norman_from_scfoundation	1				val	0.421942	val	0.976967	0.531557	7.05938	foundation_model	0.75008	ANP32E	830	-0.328139	-0.10614
scgpt	CEBPE+CEBPB	0.710991	norman_from_scfoundation	1				val	0.681721	val	0.976967	0.531557	7.05938	foundation_model	0.686551	ANXA2	943	-0.00483012	0.0244405
scgpt	CEBPE+CEBPB	1.09506	norman_from_scfoundation	1				val	0.852663	val	0.976967	0.531557	7.05938	foundation_model	1.10663	AP2B1	462	-0.253962	-0.011562
scgpt	CEBPE+CEBPB	0.924883	norman_from_scfoundation	1				val	0.758631	val	0.976967	0.531557	7.05938	foundation_model	0.967183	AP2M1	577	-0.208553	-0.0423006
scgpt	CEBPE+CEBPB	1.20025	norman_from_scfoundation	1				val	0.97492	val	0.976967	0.531557	7.05938	foundation_model	1.23176	AP2S1	388	-0.256841	-0.0315071
scgpt	CEBPE+CEBPB	2.46383	norman_from_scfoundation	1				val	1.95379	val	0.976967	0.531557	7.05938	foundation_model	2.51142	APOC1	112	-0.55763	-0.0475926
scgpt	CEBPE+CEBPB	1.81022	norman_from_scfoundation	1				val	1.14661	val	0.976967	0.531557	7.05938	foundation_model	1.68631	APOE	223	-0.5397	0.123915
scgpt	CEBPE+CEBPB	1.67507	norman_from_scfoundation	1				val	1.44687	val	0.976967	0.531557	7.05938	foundation_model	1.73532	APRT	209	-0.288444	-0.0602504
scgpt	CEBPE+CEBPB	1.06457	norman_from_scfoundation	1				val	1.10183	val	0.976967	0.531557	7.05938	foundation_model	1.14048	ARF1	434	-0.0386505	-0.0759143
scgpt	CEBPE+CEBPB	0.840796	norman_from_scfoundation	1				val	0.840401	val	0.976967	0.531557	7.05938	foundation_model	0.830764	ARGLU1	727	0.00963664	0.0100314
scgpt	CEBPE+CEBPB	0.847422	norman_from_scfoundation	1				val	1.02359	val	0.976967	0.531557	7.05938	foundation_model	0.775234	ARID3A	806	0.248357	0.0721878
scgpt	CEBPE+CEBPB	0.934214	norman_from_scfoundation	1				val	0.736934	val	0.976967	0.531557	7.05938	foundation_model	0.95725	ARL8B	584	-0.220316	-0.0230358
scgpt	CEBPE+CEBPB	1.69352	norman_from_scfoundation	1				val	1.46143	val	0.976967	0.531557	7.05938	foundation_model	1.70288	ARL15	218	-0.241455	-0.00936925
scgpt	CEBPE+CEBPB	0.790674	norman_from_scfoundation	1				val	0.926335	val	0.976967	0.531557	7.05938	foundation_model	0.795706	ARPC1A	776	0.130629	-0.00503224
scgpt	CEBPE+CEBPB	1.22984	norman_from_scfoundation	1				val	1.92155	val	0.976967	0.531557	7.05938	foundation_model	1.20651	ARPC1B	399	0.715041	0.023332
scgpt	CEBPE+CEBPB	1.19241	norman_from_scfoundation	1				val	1.57464	val	0.976967	0.531557	7.05938	foundation_model	1.2583	ARPC2	377	0.316338	-0.0658896
scgpt	CEBPE+CEBPB	1.21014	norman_from_scfoundation	1				val	1.48306	val	0.976967	0.531557	7.05938	foundation_model	1.3075	ARPC3	346	0.175552	-0.0973662
scgpt	CEBPE+CEBPB	0.746846	norman_from_scfoundation	1				val	1.25926	val	0.976967	0.531557	7.05938	foundation_model	0.740898	ARPC5	849	0.51836	0.00594801
scgpt	CEBPE+CEBPB	0.863154	norman_from_scfoundation	1				val	0.696778	val	0.976967	0.531557	7.05938	foundation_model	0.970097	ARPC5L	572	-0.273319	-0.106943
scgpt	CEBPE+CEBPB	0.750928	norman_from_scfoundation	1				val	0.592966	val	0.976967	0.531557	7.05938	foundation_model	0.821189	ATF4	740	-0.228222	-0.0702612
scgpt	CEBPE+CEBPB	0.779194	norman_from_scfoundation	1				val	0.757256	val	0.976967	0.531557	7.05938	foundation_model	0.732917	ATF7IP2	861	0.0243393	0.0462775
scgpt	CEBPE+CEBPB	1.43398	norman_from_scfoundation	1				val	1.31291	val	0.976967	0.531557	7.05938	foundation_model	1.41624	ATOX1	292	-0.103323	0.017747
scgpt	CEBPE+CEBPB	0.957739	norman_from_scfoundation	1				val	0.689995	val	0.976967	0.531557	7.05938	foundation_model	1.05303	ATP1B3	506	-0.363039	-0.0952941
scgpt	CEBPE+CEBPB	1.46089	norman_from_scfoundation	1				val	1.71027	val	0.976967	0.531557	7.05938	foundation_model	1.53703	ATP6V0B	260	0.173239	-0.0761424
scgpt	CEBPE+CEBPB	0.806406	norman_from_scfoundation	1				val	1.27983	val	0.976967	0.531557	7.05938	foundation_model	0.773549	ATP6V0E1	808	0.506281	0.0328568
scgpt	CEBPE+CEBPB	1.74767	norman_from_scfoundation	1				val	1.84411	val	0.976967	0.531557	7.05938	foundation_model	1.72622	ATP6V1F	211	0.117891	0.0214424
scgpt	CEBPE+CEBPB	1.2891	norman_from_scfoundation	1				val	1.18686	val	0.976967	0.531557	7.05938	foundation_model	1.3344	ATP6V1G1	332	-0.147536	-0.0452985
scgpt	CEBPE+CEBPB	0.831934	norman_from_scfoundation	1				val	0.660212	val	0.976967	0.531557	7.05938	foundation_model	0.890543	AUP1	658	-0.230331	-0.0586091
scgpt	CEBPE+CEBPB	1.91124	norman_from_scfoundation	1				val	1.64943	val	0.976967	0.531557	7.05938	foundation_model	2.00109	AURKAIP1	160	-0.351664	-0.0898527
scgpt	CEBPE+CEBPB	1.93647	norman_from_scfoundation	1				val	2.25157	val	0.976967	0.531557	7.05938	foundation_model	1.96947	B2M	163	0.282101	-0.0329943
scgpt	CEBPE+CEBPB	0.707583	norman_from_scfoundation	1				val	0.737886	val	0.976967	0.531557	7.05938	foundation_model	0.724325	BABAM1	876	0.0135607	-0.0167422
scgpt	CEBPE+CEBPB	1.16094	norman_from_scfoundation	1				val	1.03401	val	0.976967	0.531557	7.05938	foundation_model	1.21916	BANF1	391	-0.185146	-0.0582185
scgpt	CEBPE+CEBPB	0.740937	norman_from_scfoundation	1				val	0.649591	val	0.976967	0.531557	7.05938	foundation_model	0.790577	BCL2L12	783	-0.140985	-0.049639
scgpt	CEBPE+CEBPB	0.666494	norman_from_scfoundation	1				val	0.717915	val	0.976967	0.531557	7.05938	foundation_model	0.70474	BCL7C	905	0.0131749	-0.0382461
scgpt	CEBPE+CEBPB	0.801733	norman_from_scfoundation	1				val	0.576635	val	0.976967	0.531557	7.05938	foundation_model	0.815737	BEX4	752	-0.239102	-0.0140033
scgpt	CEBPE+CEBPB	0.846172	norman_from_scfoundation	1				val	0.69424	val	0.976967	0.531557	7.05938	foundation_model	0.957475	BID	583	-0.263234	-0.111303
scgpt	CEBPE+CEBPB	0.776187	norman_from_scfoundation	1				val	0.43452	val	0.976967	0.531557	7.05938	foundation_model	0.846985	BIRC5	702	-0.412465	-0.0707989
scgpt	CEBPE+CEBPB	0.735562	norman_from_scfoundation	1				val	0.771358	val	0.976967	0.531557	7.05938	foundation_model	0.754626	BLOC1S1	826	0.0167316	-0.0190646
scgpt	CEBPE+CEBPB	1.19188	norman_from_scfoundation	1				val	0.883052	val	0.976967	0.531557	7.05938	foundation_model	1.27048	BOLA3	367	-0.387424	-0.0785919
scgpt	CEBPE+CEBPB	0.684966	norman_from_scfoundation	1				val	0.663708	val	0.976967	0.531557	7.05938	foundation_model	0.68204	BRD4	947	-0.0183322	0.00292587
scgpt	CEBPE+CEBPB	0.687402	norman_from_scfoundation	1				val	0.708292	val	0.976967	0.531557	7.05938	foundation_model	0.707957	BRD7	899	0.000335217	-0.0205549
scgpt	CEBPE+CEBPB	1.64485	norman_from_scfoundation	1				val	1.80045	val	0.976967	0.531557	7.05938	foundation_model	1.59486	BRK1	243	0.205588	0.0499965
scgpt	CEBPE+CEBPB	1.79033	norman_from_scfoundation	1				val	1.73412	val	0.976967	0.531557	7.05938	foundation_model	1.76356	BSG	200	-0.0294416	0.0267711
scgpt	CEBPE+CEBPB	2.65895	norman_from_scfoundation	1				val	2.49271	val	0.976967	0.531557	7.05938	foundation_model	2.66795	BTF3	106	-0.175243	-0.00900412
scgpt	CEBPE+CEBPB	0.806465	norman_from_scfoundation	1				val	1.59311	val	0.976967	0.531557	7.05938	foundation_model	0.684452	BTG1	945	0.908657	0.122012
scgpt	CEBPE+CEBPB	0.709736	norman_from_scfoundation	1				val	0.643904	val	0.976967	0.531557	7.05938	foundation_model	0.748316	BUD31	834	-0.104412	-0.0385794
scgpt	CEBPE+CEBPB	0.640356	norman_from_scfoundation	1				val	0.620398	val	0.976967	0.531557	7.05938	foundation_model	0.696396	BZW1	925	-0.0759975	-0.0560391
scgpt	CEBPE+CEBPB	1.03996	norman_from_scfoundation	1				val	0.914948	val	0.976967	0.531557	7.05938	foundation_model	1.08309	C11orf58	480	-0.16814	-0.0431274
scgpt	CEBPE+CEBPB	0.817129	norman_from_scfoundation	1				val	1.05892	val	0.976967	0.531557	7.05938	foundation_model	0.810517	C12orf57	760	0.2484	0.00661165
scgpt	CEBPE+CEBPB	0.730591	norman_from_scfoundation	1				val	0.514892	val	0.976967	0.531557	7.05938	foundation_model	0.77121	C19orf48	810	-0.256317	-0.0406188
scgpt	CEBPE+CEBPB	1.52328	norman_from_scfoundation	1				val	1.45962	val	0.976967	0.531557	7.05938	foundation_model	1.57085	C19orf53	249	-0.111229	-0.047568
scgpt	CEBPE+CEBPB	1.55994	norman_from_scfoundation	1				val	1.10782	val	0.976967	0.531557	7.05938	foundation_model	1.71655	C1QBP	214	-0.608729	-0.156609
scgpt	CEBPE+CEBPB	1.09307	norman_from_scfoundation	1				val	1.05643	val	0.976967	0.531557	7.05938	foundation_model	1.06063	C1orf122	499	-0.00420308	0.0324339
scgpt	CEBPE+CEBPB	1.02865	norman_from_scfoundation	1				val	0.887613	val	0.976967	0.531557	7.05938	foundation_model	1.06974	C1orf43	493	-0.182124	-0.0410843
scgpt	CEBPE+CEBPB	0.662432	norman_from_scfoundation	1				val	0.346225	val	0.976967	0.531557	7.05938	foundation_model	0.694425	C20orf27	928	-0.3482	-0.0319931
scgpt	CEBPE+CEBPB	1.31907	norman_from_scfoundation	1				val	1.20171	val	0.976967	0.531557	7.05938	foundation_model	1.33253	C22orf39	334	-0.130819	-0.0134603
scgpt	CEBPE+CEBPB	1.04335	norman_from_scfoundation	1				val	1.25988	val	0.976967	0.531557	7.05938	foundation_model	1.05268	C4orf3	507	0.207206	-0.00932121
scgpt	CEBPE+CEBPB	1.47404	norman_from_scfoundation	1				val	1.57302	val	0.976967	0.531557	7.05938	foundation_model	1.50682	C4orf48	269	0.0661976	-0.0327803
scgpt	CEBPE+CEBPB	0.921274	norman_from_scfoundation	1				val	0.62567	val	0.976967	0.531557	7.05938	foundation_model	1.02906	C8orf33	523	-0.403392	-0.107788
scgpt	CEBPE+CEBPB	1.09101	norman_from_scfoundation	1				val	1.05378	val	0.976967	0.531557	7.05938	foundation_model	1.13711	C9orf78	439	-0.0833243	-0.046102
scgpt	CEBPE+CEBPB	1.16892	norman_from_scfoundation	1				val	0.895403	val	0.976967	0.531557	7.05938	foundation_model	1.39598	CACYBP	301	-0.500579	-0.227066
scgpt	CEBPE+CEBPB	0.854951	norman_from_scfoundation	1				val	0.877303	val	0.976967	0.531557	7.05938	foundation_model	0.885509	CALM1	665	-0.00820613	-0.0305576
scgpt	CEBPE+CEBPB	1.51285	norman_from_scfoundation	1				val	1.80457	val	0.976967	0.531557	7.05938	foundation_model	1.59759	CALM2	242	0.206974	-0.0847427
scgpt	CEBPE+CEBPB	0.925005	norman_from_scfoundation	1				val	0.801737	val	0.976967	0.531557	7.05938	foundation_model	0.907052	CALM3	630	-0.105315	0.0179529
scgpt	CEBPE+CEBPB	1.15136	norman_from_scfoundation	1				val	1.05809	val	0.976967	0.531557	7.05938	foundation_model	1.20741	CALR	398	-0.149314	-0.056048
scgpt	CEBPE+CEBPB	0.889995	norman_from_scfoundation	1				val	1.08557	val	0.976967	0.531557	7.05938	foundation_model	0.931468	CAMTA1	606	0.154099	-0.0414728
scgpt	CEBPE+CEBPB	0.894297	norman_from_scfoundation	1				val	0.781122	val	0.976967	0.531557	7.05938	foundation_model	0.909535	CANX	625	-0.128413	-0.0152378
scgpt	CEBPE+CEBPB	0.876719	norman_from_scfoundation	1				val	1.17511	val	0.976967	0.531557	7.05938	foundation_model	0.865389	CAP1	686	0.309725	0.0113296
scgpt	CEBPE+CEBPB	0.724722	norman_from_scfoundation	1				val	0.788519	val	0.976967	0.531557	7.05938	foundation_model	0.70984	CAPNS1	898	0.0786787	0.0148815
scgpt	CEBPE+CEBPB	0.686064	norman_from_scfoundation	1				val	0.839566	val	0.976967	0.531557	7.05938	foundation_model	0.695532	CAPZA1	926	0.144034	-0.00946754
scgpt	CEBPE+CEBPB	1.33775	norman_from_scfoundation	1				val	1.41039	val	0.976967	0.531557	7.05938	foundation_model	1.4518	CBX3	283	-0.0414083	-0.114044
scgpt	CEBPE+CEBPB	0.756274	norman_from_scfoundation	1				val	0.778084	val	0.976967	0.531557	7.05938	foundation_model	0.80571	CCDC12	763	-0.0276261	-0.0494359
scgpt	CEBPE+CEBPB	0.723062	norman_from_scfoundation	1				val	0.51542	val	0.976967	0.531557	7.05938	foundation_model	0.770446	CCDC124	812	-0.255026	-0.0473842
scgpt	CEBPE+CEBPB	0.648662	norman_from_scfoundation	1				val	0.606936	val	0.976967	0.531557	7.05938	foundation_model	0.742844	CCDC167	846	-0.135908	-0.0941821
scgpt	CEBPE+CEBPB	0.711563	norman_from_scfoundation	1				val	0.408106	val	0.976967	0.531557	7.05938	foundation_model	0.744704	CCDC34	842	-0.336598	-0.033141
scgpt	CEBPE+CEBPB	0.938955	norman_from_scfoundation	1				val	0.759625	val	0.976967	0.531557	7.05938	foundation_model	1.0125	CCDC85B	531	-0.252877	-0.0735466
scgpt	CEBPE+CEBPB	1.33662	norman_from_scfoundation	1				val	1.3929	val	0.976967	0.531557	7.05938	foundation_model	1.2995	CCNI	350	0.0933987	0.0371193
scgpt	CEBPE+CEBPB	0.934404	norman_from_scfoundation	1				val	0.766849	val	0.976967	0.531557	7.05938	foundation_model	1.03108	CCT2	521	-0.264231	-0.0966758
scgpt	CEBPE+CEBPB	1.23846	norman_from_scfoundation	1				val	0.982674	val	0.976967	0.531557	7.05938	foundation_model	1.29863	CCT3	351	-0.315956	-0.0601728
scgpt	CEBPE+CEBPB	0.920151	norman_from_scfoundation	1				val	0.753118	val	0.976967	0.531557	7.05938	foundation_model	1.00285	CCT4	541	-0.249736	-0.0827029
scgpt	CEBPE+CEBPB	0.992534	norman_from_scfoundation	1				val	0.763985	val	0.976967	0.531557	7.05938	foundation_model	1.09056	CCT5	476	-0.326578	-0.0980283
scgpt	CEBPE+CEBPB	1.08436	norman_from_scfoundation	1				val	0.856716	val	0.976967	0.531557	7.05938	foundation_model	1.16337	CCT6A	422	-0.306655	-0.0790157
scgpt	CEBPE+CEBPB	0.854907	norman_from_scfoundation	1				val	0.623655	val	0.976967	0.531557	7.05938	foundation_model	0.933835	CCT7	603	-0.31018	-0.0789279
scgpt	CEBPE+CEBPB	1.07331	norman_from_scfoundation	1				val	0.917805	val	0.976967	0.531557	7.05938	foundation_model	1.10372	CCT8	463	-0.185917	-0.0304117
scgpt	CEBPE+CEBPB	1.6863	norman_from_scfoundation	1				val	2.08534	val	0.976967	0.531557	7.05938	foundation_model	1.72233	CD63	212	0.363011	-0.0360293
scgpt	CEBPE+CEBPB	0.775981	norman_from_scfoundation	1				val	0.733355	val	0.976967	0.531557	7.05938	foundation_model	0.851862	CD99	698	-0.118507	-0.0758805
scgpt	CEBPE+CEBPB	0.727539	norman_from_scfoundation	1				val	0.578705	val	0.976967	0.531557	7.05938	foundation_model	0.698154	CDC34	921	-0.119449	0.0293851
scgpt	CEBPE+CEBPB	0.692705	norman_from_scfoundation	1				val	0.828768	val	0.976967	0.531557	7.05938	foundation_model	0.722587	CDC42	881	0.106181	-0.029882
scgpt	CEBPE+CEBPB	1.10978	norman_from_scfoundation	1				val	0.822577	val	0.976967	0.531557	7.05938	foundation_model	1.21864	CDK4	392	-0.39606	-0.108862
scgpt	CEBPE+CEBPB	0.846768	norman_from_scfoundation	1				val	0.815593	val	0.976967	0.531557	7.05938	foundation_model	0.888244	CDV3	663	-0.0726506	-0.041476
scgpt	CEBPE+CEBPB	0.746318	norman_from_scfoundation	1				val	0.56621	val	0.976967	0.531557	7.05938	foundation_model	0.78738	CEBPZ	790	-0.22117	-0.0410614
scgpt	CEBPE+CEBPB	0.654692	norman_from_scfoundation	1				val	0.864748	val	0.976967	0.531557	7.05938	foundation_model	0.711981	CELF2	892	0.152767	-0.0572885
scgpt	CEBPE+CEBPB	0.835576	norman_from_scfoundation	1				val	0.570547	val	0.976967	0.531557	7.05938	foundation_model	0.922307	CENPF	611	-0.351759	-0.0867304
scgpt	CEBPE+CEBPB	0.703491	norman_from_scfoundation	1				val	0.492581	val	0.976967	0.531557	7.05938	foundation_model	0.750651	CENPW	829	-0.25807	-0.0471601
scgpt	CEBPE+CEBPB	0.819849	norman_from_scfoundation	1				val	0.626932	val	0.976967	0.531557	7.05938	foundation_model	0.844813	CFDP1	708	-0.21788	-0.024964
scgpt	CEBPE+CEBPB	2.12438	norman_from_scfoundation	1				val	2.40614	val	0.976967	0.531557	7.05938	foundation_model	2.18481	CFL1	138	0.221325	-0.0604384
scgpt	CEBPE+CEBPB	0.908809	norman_from_scfoundation	1				val	0.756555	val	0.976967	0.531557	7.05938	foundation_model	0.925647	CHCHD1	608	-0.169092	-0.0168386
scgpt	CEBPE+CEBPB	1.44794	norman_from_scfoundation	1				val	1.13883	val	0.976967	0.531557	7.05938	foundation_model	1.52167	CHCHD10	266	-0.382844	-0.0737331
scgpt	CEBPE+CEBPB	2.99512	norman_from_scfoundation	1				val	2.75779	val	0.976967	0.531557	7.05938	foundation_model	2.99469	CHCHD2	93	-0.2369	0.000431061
scgpt	CEBPE+CEBPB	0.721504	norman_from_scfoundation	1				val	0.537843	val	0.976967	0.531557	7.05938	foundation_model	0.788327	CHCHD3	788	-0.250484	-0.0668234
scgpt	CEBPE+CEBPB	0.909619	norman_from_scfoundation	1				val	0.737814	val	0.976967	0.531557	7.05938	foundation_model	0.888456	CHD4	662	-0.150642	0.0211629
scgpt	CEBPE+CEBPB	0.90814	norman_from_scfoundation	1				val	1.06382	val	0.976967	0.531557	7.05938	foundation_model	0.947721	CHPT1	589	0.116097	-0.0395811
scgpt	CEBPE+CEBPB	1.05913	norman_from_scfoundation	1				val	1.11485	val	0.976967	0.531557	7.05938	foundation_model	1.04556	CIRBP	509	0.06929	0.0135648
scgpt	CEBPE+CEBPB	0.764106	norman_from_scfoundation	1				val	0.566379	val	0.976967	0.531557	7.05938	foundation_model	0.848172	CISD1	700	-0.281793	-0.0840659
scgpt	CEBPE+CEBPB	1.0361	norman_from_scfoundation	1				val	0.855366	val	0.976967	0.531557	7.05938	foundation_model	1.088	CISD2	477	-0.232635	-0.0519023
scgpt	CEBPE+CEBPB	1.05327	norman_from_scfoundation	1				val	0.811665	val	0.976967	0.531557	7.05938	foundation_model	1.13294	CKB	443	-0.32128	-0.0796782
scgpt	CEBPE+CEBPB	1.3519	norman_from_scfoundation	1				val	1.04819	val	0.976967	0.531557	7.05938	foundation_model	1.49437	CKS1B	275	-0.446183	-0.142466
scgpt	CEBPE+CEBPB	0.848291	norman_from_scfoundation	1				val	0.655349	val	0.976967	0.531557	7.05938	foundation_model	0.999838	CKS2	546	-0.344489	-0.151547
scgpt	CEBPE+CEBPB	1.53116	norman_from_scfoundation	1				val	1.75371	val	0.976967	0.531557	7.05938	foundation_model	1.66023	CLIC1	230	0.0934762	-0.129067
scgpt	CEBPE+CEBPB	0.742075	norman_from_scfoundation	1				val	0.567163	val	0.976967	0.531557	7.05938	foundation_model	0.815898	CLNS1A	749	-0.248735	-0.0738229
scgpt	CEBPE+CEBPB	0.806807	norman_from_scfoundation	1				val	0.817335	val	0.976967	0.531557	7.05938	foundation_model	0.824951	CLTA	734	-0.00761616	-0.0181448
scgpt	CEBPE+CEBPB	0.626338	norman_from_scfoundation	1				val	0.337742	val	0.976967	0.531557	7.05938	foundation_model	0.703027	CMBL	910	-0.365286	-0.0766892
scgpt	CEBPE+CEBPB	1.18011	norman_from_scfoundation	1				val	0.626624	val	0.976967	0.531557	7.05938	foundation_model	1.31198	CMSS1	340	-0.685357	-0.131874
scgpt	CEBPE+CEBPB	0.894458	norman_from_scfoundation	1				val	1.13696	val	0.976967	0.531557	7.05938	foundation_model	0.93933	CMTM6	598	0.197634	-0.0448716
scgpt	CEBPE+CEBPB	1.13514	norman_from_scfoundation	1				val	1.10015	val	0.976967	0.531557	7.05938	foundation_model	1.23437	CNBP	385	-0.134222	-0.0992348
scgpt	CEBPE+CEBPB	0.700215	norman_from_scfoundation	1				val	0.654007	val	0.976967	0.531557	7.05938	foundation_model	0.725791	CNOT7	875	-0.0717843	-0.0255764
scgpt	CEBPE+CEBPB	0.71646	norman_from_scfoundation	1				val	0.630647	val	0.976967	0.531557	7.05938	foundation_model	0.754832	CNPY2	825	-0.124185	-0.0383723
scgpt	CEBPE+CEBPB	1.00869	norman_from_scfoundation	1				val	0.797712	val	0.976967	0.531557	7.05938	foundation_model	1.08412	COA1	479	-0.286408	-0.0754335
scgpt	CEBPE+CEBPB	0.653936	norman_from_scfoundation	1				val	0.554001	val	0.976967	0.531557	7.05938	foundation_model	0.676045	COA3	964	-0.122044	-0.0221094
scgpt	CEBPE+CEBPB	0.784092	norman_from_scfoundation	1				val	0.726919	val	0.976967	0.531557	7.05938	foundation_model	0.78809	COA4	789	-0.0611713	-0.00399804
scgpt	CEBPE+CEBPB	1.20722	norman_from_scfoundation	1				val	1.71986	val	0.976967	0.531557	7.05938	foundation_model	1.16812	COMMD6	418	0.551736	0.0390946
scgpt	CEBPE+CEBPB	1.26227	norman_from_scfoundation	1				val	1.3595	val	0.976967	0.531557	7.05938	foundation_model	1.37284	COMT	314	-0.013345	-0.110578
scgpt	CEBPE+CEBPB	0.839517	norman_from_scfoundation	1				val	0.808759	val	0.976967	0.531557	7.05938	foundation_model	0.832503	COPG1	723	-0.0237444	0.00701326
scgpt	CEBPE+CEBPB	0.650864	norman_from_scfoundation	1				val	0.48929	val	0.976967	0.531557	7.05938	foundation_model	0.693613	COPS2	930	-0.204323	-0.0427487
scgpt	CEBPE+CEBPB	0.862183	norman_from_scfoundation	1				val	0.825768	val	0.976967	0.531557	7.05938	foundation_model	0.877384	COX14	679	-0.051616	-0.0152016
scgpt	CEBPE+CEBPB	1.39567	norman_from_scfoundation	1				val	1.44692	val	0.976967	0.531557	7.05938	foundation_model	1.44321	COX17	286	0.00370824	-0.0475363
scgpt	CEBPE+CEBPB	0.895283	norman_from_scfoundation	1				val	0.892992	val	0.976967	0.531557	7.05938	foundation_model	0.888049	COX20	664	0.00494242	0.00723398
scgpt	CEBPE+CEBPB	2.30811	norman_from_scfoundation	1				val	2.40081	val	0.976967	0.531557	7.05938	foundation_model	2.24758	COX4I1	131	0.153228	0.0605242
scgpt	CEBPE+CEBPB	1.90671	norman_from_scfoundation	1				val	1.73468	val	0.976967	0.531557	7.05938	foundation_model	2.02897	COX5A	154	-0.294287	-0.122259
scgpt	CEBPE+CEBPB	2.24928	norman_from_scfoundation	1				val	2.26268	val	0.976967	0.531557	7.05938	foundation_model	2.29361	COX5B	124	-0.0309284	-0.0443316
scgpt	CEBPE+CEBPB	1.78495	norman_from_scfoundation	1				val	1.72705	val	0.976967	0.531557	7.05938	foundation_model	1.82798	COX6A1	189	-0.100931	-0.0430284
scgpt	CEBPE+CEBPB	2.03897	norman_from_scfoundation	1				val	2.11424	val	0.976967	0.531557	7.05938	foundation_model	2.07549	COX6B1	148	0.0387547	-0.0365112
scgpt	CEBPE+CEBPB	1.60225	norman_from_scfoundation	1				val	1.76707	val	0.976967	0.531557	7.05938	foundation_model	1.67809	COX6C	224	0.0889815	-0.0758413
scgpt	CEBPE+CEBPB	2.33887	norman_from_scfoundation	1				val	2.31	val	0.976967	0.531557	7.05938	foundation_model	2.34141	COX7A2	121	-0.0314083	-0.00254416
scgpt	CEBPE+CEBPB	1.22474	norman_from_scfoundation	1				val	1.25787	val	0.976967	0.531557	7.05938	foundation_model	1.21563	COX7A2L	396	0.042246	0.00910866
scgpt	CEBPE+CEBPB	1.92406	norman_from_scfoundation	1				val	1.64332	val	0.976967	0.531557	7.05938	foundation_model	1.96059	COX7B	166	-0.317268	-0.0365263
scgpt	CEBPE+CEBPB	2.36088	norman_from_scfoundation	1				val	2.39839	val	0.976967	0.531557	7.05938	foundation_model	2.38254	COX7C	120	0.0158544	-0.0216577
scgpt	CEBPE+CEBPB	2.14135	norman_from_scfoundation	1				val	2.1998	val	0.976967	0.531557	7.05938	foundation_model	2.16378	COX8A	142	0.0360143	-0.0224371
scgpt	CEBPE+CEBPB	0.836919	norman_from_scfoundation	1				val	0.880285	val	0.976967	0.531557	7.05938	foundation_model	0.825141	CSAG1	733	0.0551439	0.0117777
scgpt	CEBPE+CEBPB	0.876968	norman_from_scfoundation	1				val	0.842785	val	0.976967	0.531557	7.05938	foundation_model	0.921767	CSDE1	613	-0.0789819	-0.0447989
scgpt	CEBPE+CEBPB	0.661079	norman_from_scfoundation	1				val	0.669838	val	0.976967	0.531557	7.05938	foundation_model	0.674182	CSNK1A1	967	-0.00434405	-0.0131027
scgpt	CEBPE+CEBPB	1.02403	norman_from_scfoundation	1				val	0.91981	val	0.976967	0.531557	7.05938	foundation_model	1.11411	CSNK2B	457	-0.194297	-0.0900787
scgpt	CEBPE+CEBPB	0.96752	norman_from_scfoundation	1				val	1.01809	val	0.976967	0.531557	7.05938	foundation_model	0.941975	CST3	596	0.0761106	0.025545
scgpt	CEBPE+CEBPB	1.43419	norman_from_scfoundation	1				val	1.52699	val	0.976967	0.531557	7.05938	foundation_model	1.43099	CSTB	288	0.095993	0.00319493
scgpt	CEBPE+CEBPB	1.36393	norman_from_scfoundation	1				val	0.968834	val	0.976967	0.531557	7.05938	foundation_model	1.4011	CTAG2	299	-0.43227	-0.0371782
scgpt	CEBPE+CEBPB	1.35828	norman_from_scfoundation	1				val	1.22501	val	0.976967	0.531557	7.05938	foundation_model	1.42006	CUTA	291	-0.195048	-0.061776
scgpt	CEBPE+CEBPB	0.72918	norman_from_scfoundation	1				val	0.6885	val	0.976967	0.531557	7.05938	foundation_model	0.766032	CWC15	815	-0.0775311	-0.0368518
scgpt	CEBPE+CEBPB	1.08304	norman_from_scfoundation	1				val	1.70516	val	0.976967	0.531557	7.05938	foundation_model	0.990947	CYBA	554	0.714216	0.0920901
scgpt	CEBPE+CEBPB	1.15097	norman_from_scfoundation	1				val	0.954233	val	0.976967	0.531557	7.05938	foundation_model	1.26504	CYC1	369	-0.310804	-0.11407
scgpt	CEBPE+CEBPB	1.78874	norman_from_scfoundation	1				val	1.32311	val	0.976967	0.531557	7.05938	foundation_model	1.98334	CYCS	161	-0.660226	-0.1946
scgpt	CEBPE+CEBPB	0.730439	norman_from_scfoundation	1				val	0.491065	val	0.976967	0.531557	7.05938	foundation_model	0.796579	DAZAP1	774	-0.305514	-0.0661391
scgpt	CEBPE+CEBPB	1.09511	norman_from_scfoundation	1				val	1.75805	val	0.976967	0.531557	7.05938	foundation_model	1.14138	DBI	432	0.61667	-0.0462714
scgpt	CEBPE+CEBPB	0.857651	norman_from_scfoundation	1				val	0.683168	val	0.976967	0.531557	7.05938	foundation_model	1.00235	DCTPP1	543	-0.319179	-0.144696
scgpt	CEBPE+CEBPB	0.850103	norman_from_scfoundation	1				val	0.620608	val	0.976967	0.531557	7.05938	foundation_model	0.922493	DCUN1D5	610	-0.301884	-0.0723901
scgpt	CEBPE+CEBPB	0.810264	norman_from_scfoundation	1				val	0.751417	val	0.976967	0.531557	7.05938	foundation_model	0.818057	DCXR	747	-0.0666401	-0.00779331
scgpt	CEBPE+CEBPB	0.874648	norman_from_scfoundation	1				val	0.734173	val	0.976967	0.531557	7.05938	foundation_model	0.915524	DDT	619	-0.181351	-0.0408753
scgpt	CEBPE+CEBPB	1.36411	norman_from_scfoundation	1				val	1.03453	val	0.976967	0.531557	7.05938	foundation_model	1.42972	DDX1	290	-0.395193	-0.0656134
scgpt	CEBPE+CEBPB	0.706162	norman_from_scfoundation	1				val	0.768835	val	0.976967	0.531557	7.05938	foundation_model	0.694039	DDX17	929	0.0747967	0.0121235
scgpt	CEBPE+CEBPB	0.935923	norman_from_scfoundation	1				val	0.70654	val	0.976967	0.531557	7.05938	foundation_model	1.03646	DDX18	515	-0.329925	-0.100542
scgpt	CEBPE+CEBPB	1.31487	norman_from_scfoundation	1				val	1.00506	val	0.976967	0.531557	7.05938	foundation_model	1.50133	DDX21	272	-0.496269	-0.186454
scgpt	CEBPE+CEBPB	1.24678	norman_from_scfoundation	1				val	1.07575	val	0.976967	0.531557	7.05938	foundation_model	1.34904	DDX46	324	-0.273292	-0.102267
scgpt	CEBPE+CEBPB	0.864316	norman_from_scfoundation	1				val	0.852166	val	0.976967	0.531557	7.05938	foundation_model	0.8381	DDX5	716	0.0140651	0.0262159
scgpt	CEBPE+CEBPB	1.44182	norman_from_scfoundation	1				val	1.33017	val	0.976967	0.531557	7.05938	foundation_model	1.55748	DEK	253	-0.227313	-0.115665
scgpt	CEBPE+CEBPB	1.02507	norman_from_scfoundation	1				val	0.996445	val	0.976967	0.531557	7.05938	foundation_model	0.984669	DGCR6L	557	0.0117757	0.040404
scgpt	CEBPE+CEBPB	1.08679	norman_from_scfoundation	1				val	1.06824	val	0.976967	0.531557	7.05938	foundation_model	1.12209	DGUOK	450	-0.0538491	-0.0352935
scgpt	CEBPE+CEBPB	0.609399	norman_from_scfoundation	1				val	0.438408	val	0.976967	0.531557	7.05938	foundation_model	0.670214	DHCR24	978	-0.231806	-0.0608143
scgpt	CEBPE+CEBPB	0.693584	norman_from_scfoundation	1				val	0.581621	val	0.976967	0.531557	7.05938	foundation_model	0.698655	DHFR	919	-0.117034	-0.00507122
scgpt	CEBPE+CEBPB	0.630933	norman_from_scfoundation	1				val	0.545249	val	0.976967	0.531557	7.05938	foundation_model	0.660371	DHX36	999	-0.115122	-0.0294385
scgpt	CEBPE+CEBPB	0.830083	norman_from_scfoundation	1				val	0.767047	val	0.976967	0.531557	7.05938	foundation_model	0.901256	DNAJA1	644	-0.134209	-0.071173
scgpt	CEBPE+CEBPB	0.798701	norman_from_scfoundation	1				val	0.754518	val	0.976967	0.531557	7.05938	foundation_model	0.820888	DNAJB6	741	-0.0663698	-0.0221869
scgpt	CEBPE+CEBPB	0.783843	norman_from_scfoundation	1				val	0.656445	val	0.976967	0.531557	7.05938	foundation_model	0.820775	DNAJC1	742	-0.16433	-0.0369319
scgpt	CEBPE+CEBPB	0.785708	norman_from_scfoundation	1				val	0.635767	val	0.976967	0.531557	7.05938	foundation_model	0.865095	DNAJC19	687	-0.229327	-0.0793865
scgpt	CEBPE+CEBPB	0.746812	norman_from_scfoundation	1				val	0.577286	val	0.976967	0.531557	7.05938	foundation_model	0.793544	DNAJC7	780	-0.216257	-0.0467321
scgpt	CEBPE+CEBPB	0.917783	norman_from_scfoundation	1				val	0.807807	val	0.976967	0.531557	7.05938	foundation_model	0.958844	DNAJC8	582	-0.151037	-0.0410609
scgpt	CEBPE+CEBPB	0.720342	norman_from_scfoundation	1				val	0.602077	val	0.976967	0.531557	7.05938	foundation_model	0.796935	DNAJC9	772	-0.194857	-0.0765931
scgpt	CEBPE+CEBPB	0.785122	norman_from_scfoundation	1				val	0.827056	val	0.976967	0.531557	7.05938	foundation_model	0.840355	DNMT1	713	-0.0132993	-0.0552332
scgpt	CEBPE+CEBPB	1.2871	norman_from_scfoundation	1				val	0.967603	val	0.976967	0.531557	7.05938	foundation_model	1.3238	DNPH1	336	-0.3562	-0.0367032
scgpt	CEBPE+CEBPB	0.612417	norman_from_scfoundation	1				val	0.619582	val	0.976967	0.531557	7.05938	foundation_model	0.666436	DPY30	985	-0.0468547	-0.0540193
scgpt	CEBPE+CEBPB	0.886245	norman_from_scfoundation	1				val	1.03706	val	0.976967	0.531557	7.05938	foundation_model	0.921449	DRAP1	614	0.115613	-0.0352038
scgpt	CEBPE+CEBPB	1.07528	norman_from_scfoundation	1				val	0.996155	val	0.976967	0.531557	7.05938	foundation_model	1.07521	DSTN	491	-0.0790531	7.49826e-05
scgpt	CEBPE+CEBPB	0.974175	norman_from_scfoundation	1				val	0.620653	val	0.976967	0.531557	7.05938	foundation_model	1.07302	DTYMK	492	-0.452367	-0.0988447
scgpt	CEBPE+CEBPB	0.643926	norman_from_scfoundation	1				val	0.469038	val	0.976967	0.531557	7.05938	foundation_model	0.673619	DUS1L	970	-0.20458	-0.0296931
scgpt	CEBPE+CEBPB	0.979424	norman_from_scfoundation	1				val	0.845492	val	0.976967	0.531557	7.05938	foundation_model	1.06954	DUT	494	-0.224045	-0.0901133
scgpt	CEBPE+CEBPB	0.671372	norman_from_scfoundation	1				val	0.772999	val	0.976967	0.531557	7.05938	foundation_model	0.669103	DYNC1I2	980	0.103896	0.00226903
scgpt	CEBPE+CEBPB	0.861191	norman_from_scfoundation	1				val	0.824262	val	0.976967	0.531557	7.05938	foundation_model	0.890049	DYNC1LI1	660	-0.0657863	-0.0288574
scgpt	CEBPE+CEBPB	1.50616	norman_from_scfoundation	1				val	1.40466	val	0.976967	0.531557	7.05938	foundation_model	1.64174	DYNLL1	233	-0.237079	-0.135579
scgpt	CEBPE+CEBPB	0.706514	norman_from_scfoundation	1				val	0.557544	val	0.976967	0.531557	7.05938	foundation_model	0.726984	DYNLT1	871	-0.169439	-0.0204699
scgpt	CEBPE+CEBPB	0.75001	norman_from_scfoundation	1				val	0.542846	val	0.976967	0.531557	7.05938	foundation_model	0.907136	EBNA1BP2	629	-0.364291	-0.157127
scgpt	CEBPE+CEBPB	0.781929	norman_from_scfoundation	1				val	0.586074	val	0.976967	0.531557	7.05938	foundation_model	0.829106	EBPL	729	-0.243032	-0.0471771
scgpt	CEBPE+CEBPB	1.44799	norman_from_scfoundation	1				val	1.37034	val	0.976967	0.531557	7.05938	foundation_model	1.48655	EDF1	279	-0.116216	-0.0385655
scgpt	CEBPE+CEBPB	4.60691	norman_from_scfoundation	1				val	4.57041	val	0.976967	0.531557	7.05938	foundation_model	4.45317	EEF1A1	10	0.117239	0.153748
scgpt	CEBPE+CEBPB	2.61879	norman_from_scfoundation	1				val	2.31561	val	0.976967	0.531557	7.05938	foundation_model	2.65748	EEF1B2	107	-0.341872	-0.0386903
scgpt	CEBPE+CEBPB	1.67705	norman_from_scfoundation	1				val	1.55423	val	0.976967	0.531557	7.05938	foundation_model	1.70018	EEF1D	219	-0.145947	-0.0231296
scgpt	CEBPE+CEBPB	1.05111	norman_from_scfoundation	1				val	0.6885	val	0.976967	0.531557	7.05938	foundation_model	1.15133	EEF1E1	429	-0.462827	-0.100213
scgpt	CEBPE+CEBPB	2.2527	norman_from_scfoundation	1				val	2.20706	val	0.976967	0.531557	7.05938	foundation_model	2.27601	EEF2	127	-0.0689545	-0.0233145
scgpt	CEBPE+CEBPB	1.29283	norman_from_scfoundation	1				val	0.879072	val	0.976967	0.531557	7.05938	foundation_model	1.35068	EI24	322	-0.471608	-0.0578483
scgpt	CEBPE+CEBPB	0.822803	norman_from_scfoundation	1				val	0.901777	val	0.976967	0.531557	7.05938	foundation_model	0.804868	EID1	764	0.096909	0.0179348
scgpt	CEBPE+CEBPB	1.972	norman_from_scfoundation	1				val	2.01886	val	0.976967	0.531557	7.05938	foundation_model	2.00279	EIF1	159	0.016063	-0.0307916
scgpt	CEBPE+CEBPB	1.20649	norman_from_scfoundation	1				val	1.04008	val	0.976967	0.531557	7.05938	foundation_model	1.38731	EIF1AX	303	-0.347226	-0.180817
scgpt	CEBPE+CEBPB	1.9095	norman_from_scfoundation	1				val	1.64837	val	0.976967	0.531557	7.05938	foundation_model	2.07002	EIF2S2	150	-0.421651	-0.160518
scgpt	CEBPE+CEBPB	0.805762	norman_from_scfoundation	1				val	0.746347	val	0.976967	0.531557	7.05938	foundation_model	0.809958	EIF2S3	761	-0.0636109	-0.00419641
scgpt	CEBPE+CEBPB	0.797803	norman_from_scfoundation	1				val	0.666592	val	0.976967	0.531557	7.05938	foundation_model	0.836546	EIF3A	717	-0.169954	-0.0387434
scgpt	CEBPE+CEBPB	1.56289	norman_from_scfoundation	1				val	1.5858	val	0.976967	0.531557	7.05938	foundation_model	1.55408	EIF3E	254	0.0317122	0.00880659
scgpt	CEBPE+CEBPB	1.00026	norman_from_scfoundation	1				val	1.11095	val	0.976967	0.531557	7.05938	foundation_model	0.966664	EIF3F	578	0.14429	0.0335943
scgpt	CEBPE+CEBPB	0.927153	norman_from_scfoundation	1				val	0.97795	val	0.976967	0.531557	7.05938	foundation_model	0.993989	EIF3G	553	-0.0160387	-0.0668353
scgpt	CEBPE+CEBPB	1.35449	norman_from_scfoundation	1				val	1.55224	val	0.976967	0.531557	7.05938	foundation_model	1.38626	EIF3H	305	0.165972	-0.0317727
scgpt	CEBPE+CEBPB	1.29946	norman_from_scfoundation	1				val	1.08956	val	0.976967	0.531557	7.05938	foundation_model	1.35594	EIF3I	319	-0.266381	-0.0564728
scgpt	CEBPE+CEBPB	1.66453	norman_from_scfoundation	1				val	1.3558	val	0.976967	0.531557	7.05938	foundation_model	1.76308	EIF3J	201	-0.407281	-0.0985471
scgpt	CEBPE+CEBPB	1.63432	norman_from_scfoundation	1				val	1.62515	val	0.976967	0.531557	7.05938	foundation_model	1.65713	EIF3K	231	-0.0319848	-0.0228152
scgpt	CEBPE+CEBPB	1.01851	norman_from_scfoundation	1				val	1.16617	val	0.976967	0.531557	7.05938	foundation_model	1.04079	EIF3L	513	0.125381	-0.0222865
scgpt	CEBPE+CEBPB	0.854604	norman_from_scfoundation	1				val	0.766149	val	0.976967	0.531557	7.05938	foundation_model	0.898725	EIF3M	648	-0.132575	-0.0441203
scgpt	CEBPE+CEBPB	0.709375	norman_from_scfoundation	1				val	0.644494	val	0.976967	0.531557	7.05938	foundation_model	0.680563	EIF4A2	953	-0.0360689	0.0288121
scgpt	CEBPE+CEBPB	1.02266	norman_from_scfoundation	1				val	0.943092	val	0.976967	0.531557	7.05938	foundation_model	1.08101	EIF4B	484	-0.137918	-0.0583487
scgpt	CEBPE+CEBPB	1.18938	norman_from_scfoundation	1				val	1.01571	val	0.976967	0.531557	7.05938	foundation_model	1.30096	EIF4EBP1	349	-0.285253	-0.11158
scgpt	CEBPE+CEBPB	0.645073	norman_from_scfoundation	1				val	0.517766	val	0.976967	0.531557	7.05938	foundation_model	0.661052	EIF4G1	997	-0.143286	-0.0159789
scgpt	CEBPE+CEBPB	0.866909	norman_from_scfoundation	1				val	0.831516	val	0.976967	0.531557	7.05938	foundation_model	0.90546	EIF4G2	635	-0.0739437	-0.0385504
scgpt	CEBPE+CEBPB	0.718047	norman_from_scfoundation	1				val	0.580922	val	0.976967	0.531557	7.05938	foundation_model	0.747113	EIF4H	838	-0.166191	-0.0290661
scgpt	CEBPE+CEBPB	0.979346	norman_from_scfoundation	1				val	0.861554	val	0.976967	0.531557	7.05938	foundation_model	1.09148	EIF5	473	-0.229924	-0.112133
scgpt	CEBPE+CEBPB	2.0433	norman_from_scfoundation	1				val	1.49311	val	0.976967	0.531557	7.05938	foundation_model	2.21913	EIF5A	132	-0.726015	-0.175828
scgpt	CEBPE+CEBPB	1.72977	norman_from_scfoundation	1				val	1.5084	val	0.976967	0.531557	7.05938	foundation_model	1.83761	EIF5B	187	-0.329208	-0.107841
scgpt	CEBPE+CEBPB	0.682173	norman_from_scfoundation	1				val	0.521669	val	0.976967	0.531557	7.05938	foundation_model	0.697356	ELOF1	923	-0.175687	-0.0151827
scgpt	CEBPE+CEBPB	0.715547	norman_from_scfoundation	1				val	0.548919	val	0.976967	0.531557	7.05938	foundation_model	0.785561	EMC6	791	-0.236642	-0.0700144
scgpt	CEBPE+CEBPB	0.787373	norman_from_scfoundation	1				val	0.859132	val	0.976967	0.531557	7.05938	foundation_model	0.883328	EMP3	672	-0.0241962	-0.0959548
scgpt	CEBPE+CEBPB	1.74998	norman_from_scfoundation	1				val	1.50615	val	0.976967	0.531557	7.05938	foundation_model	1.93132	ENO1	174	-0.425177	-0.181344
scgpt	CEBPE+CEBPB	1.17714	norman_from_scfoundation	1				val	1.20349	val	0.976967	0.531557	7.05938	foundation_model	1.19658	ENSA	402	0.00690949	-0.0194374
scgpt	CEBPE+CEBPB	1.20019	norman_from_scfoundation	1				val	1.20306	val	0.976967	0.531557	7.05938	foundation_model	1.28846	ENY2	357	-0.0854081	-0.0882779
scgpt	CEBPE+CEBPB	0.849946	norman_from_scfoundation	1				val	0.636275	val	0.976967	0.531557	7.05938	foundation_model	0.7948	EPB41	777	-0.158525	0.0551465
scgpt	CEBPE+CEBPB	0.69042	norman_from_scfoundation	1				val	0.644605	val	0.976967	0.531557	7.05938	foundation_model	0.661372	ERGIC3	996	-0.0167663	0.0290483
scgpt	CEBPE+CEBPB	1.36874	norman_from_scfoundation	1				val	1.13764	val	0.976967	0.531557	7.05938	foundation_model	1.46008	ERH	282	-0.322437	-0.0913373
scgpt	CEBPE+CEBPB	1.10767	norman_from_scfoundation	1				val	1.09984	val	0.976967	0.531557	7.05938	foundation_model	1.10136	ERP29	465	-0.00152171	0.00630569
scgpt	CEBPE+CEBPB	0.799165	norman_from_scfoundation	1				val	0.734403	val	0.976967	0.531557	7.05938	foundation_model	0.845064	ESD	706	-0.110661	-0.0458995
scgpt	CEBPE+CEBPB	0.632983	norman_from_scfoundation	1				val	0.52717	val	0.976967	0.531557	7.05938	foundation_model	0.681231	ETFA	951	-0.15406	-0.0482473
scgpt	CEBPE+CEBPB	0.647422	norman_from_scfoundation	1				val	0.783269	val	0.976967	0.531557	7.05938	foundation_model	0.678906	ETFB	956	0.104363	-0.0314837
scgpt	CEBPE+CEBPB	0.869834	norman_from_scfoundation	1				val	0.909577	val	0.976967	0.531557	7.05938	foundation_model	0.855265	FAAP20	696	0.0543113	0.0145687
scgpt	CEBPE+CEBPB	0.745898	norman_from_scfoundation	1				val	0.642972	val	0.976967	0.531557	7.05938	foundation_model	0.759286	FAM133B	819	-0.116314	-0.0133874
scgpt	CEBPE+CEBPB	0.804312	norman_from_scfoundation	1				val	0.626314	val	0.976967	0.531557	7.05938	foundation_model	0.879751	FAM136A	676	-0.253437	-0.0754398
scgpt	CEBPE+CEBPB	2.76014	norman_from_scfoundation	1				val	2.97232	val	0.976967	0.531557	7.05938	foundation_model	2.79759	FAU	99	0.174734	-0.0374489
scgpt	CEBPE+CEBPB	1.35309	norman_from_scfoundation	1				val	1.01875	val	0.976967	0.531557	7.05938	foundation_model	1.49018	FBL	277	-0.471424	-0.137093
scgpt	CEBPE+CEBPB	0.666855	norman_from_scfoundation	1				val	0.500778	val	0.976967	0.531557	7.05938	foundation_model	0.726	FDPS	874	-0.225222	-0.0591448
scgpt	CEBPE+CEBPB	0.754692	norman_from_scfoundation	1				val	0.555491	val	0.976967	0.531557	7.05938	foundation_model	0.735307	FIS1	858	-0.179816	0.019385
scgpt	CEBPE+CEBPB	1.25293	norman_from_scfoundation	1				val	1.3044	val	0.976967	0.531557	7.05938	foundation_model	1.26433	FKBP1A	370	0.0400712	-0.011402
scgpt	CEBPE+CEBPB	0.871206	norman_from_scfoundation	1				val	0.810081	val	0.976967	0.531557	7.05938	foundation_model	0.913521	FKBP2	620	-0.10344	-0.0423149
scgpt	CEBPE+CEBPB	1.16806	norman_from_scfoundation	1				val	0.962221	val	0.976967	0.531557	7.05938	foundation_model	1.13991	FKBP8	435	-0.17769	0.0281457
scgpt	CEBPE+CEBPB	4.28402	norman_from_scfoundation	1				val	4.08647	val	0.976967	0.531557	7.05938	foundation_model	4.12488	FTH1	24	-0.0384064	0.159146
scgpt	CEBPE+CEBPB	4.48516	norman_from_scfoundation	1				val	4.5711	val	0.976967	0.531557	7.05938	foundation_model	4.26859	FTL	16	0.302509	0.216564
scgpt	CEBPE+CEBPB	1.46707	norman_from_scfoundation	1				val	1.34672	val	0.976967	0.531557	7.05938	foundation_model	1.50532	FUS	270	-0.158598	-0.0382502
scgpt	CEBPE+CEBPB	0.696309	norman_from_scfoundation	1				val	0.715353	val	0.976967	0.531557	7.05938	foundation_model	0.673137	FXYD5	972	0.0422157	0.0231713
scgpt	CEBPE+CEBPB	0.887705	norman_from_scfoundation	1				val	0.793169	val	0.976967	0.531557	7.05938	foundation_model	0.895084	GABARAPL2	652	-0.101915	-0.007379
scgpt	CEBPE+CEBPB	1.62099	norman_from_scfoundation	1				val	1.40436	val	0.976967	0.531557	7.05938	foundation_model	1.79124	GADD45GIP1	194	-0.386876	-0.17025
scgpt	CEBPE+CEBPB	0.83231	norman_from_scfoundation	1				val	0.506122	val	0.976967	0.531557	7.05938	foundation_model	1.05601	GAL	504	-0.549891	-0.223704
scgpt	CEBPE+CEBPB	0.850957	norman_from_scfoundation	1				val	0.672413	val	0.976967	0.531557	7.05938	foundation_model	0.869993	GAMT	682	-0.19758	-0.0190356
scgpt	CEBPE+CEBPB	2.92627	norman_from_scfoundation	1				val	2.71141	val	0.976967	0.531557	7.05938	foundation_model	2.99449	GAPDH	94	-0.28308	-0.0682216
scgpt	CEBPE+CEBPB	0.612129	norman_from_scfoundation	1				val	0.342505	val	0.976967	0.531557	7.05938	foundation_model	0.710028	GAR1	897	-0.367523	-0.097899
scgpt	CEBPE+CEBPB	0.730522	norman_from_scfoundation	1				val	0.454437	val	0.976967	0.531557	7.05938	foundation_model	0.833618	GCSH	722	-0.37918	-0.103095
scgpt	CEBPE+CEBPB	0.770156	norman_from_scfoundation	1				val	0.796051	val	0.976967	0.531557	7.05938	foundation_model	0.82019	GGCT	743	-0.0241383	-0.0500335
scgpt	CEBPE+CEBPB	0.86877	norman_from_scfoundation	1				val	0.773541	val	0.976967	0.531557	7.05938	foundation_model	0.945982	GHITM	593	-0.172441	-0.0772126
scgpt	CEBPE+CEBPB	0.63938	norman_from_scfoundation	1				val	0.582546	val	0.976967	0.531557	7.05938	foundation_model	0.68676	GLO1	942	-0.104214	-0.04738
scgpt	CEBPE+CEBPB	0.795913	norman_from_scfoundation	1				val	0.5487	val	0.976967	0.531557	7.05938	foundation_model	0.84123	GLRX5	711	-0.29253	-0.0453174
scgpt	CEBPE+CEBPB	0.819287	norman_from_scfoundation	1				val	0.708771	val	0.976967	0.531557	7.05938	foundation_model	0.895577	GMNN	651	-0.186806	-0.0762903
scgpt	CEBPE+CEBPB	1.05058	norman_from_scfoundation	1				val	1.0547	val	0.976967	0.531557	7.05938	foundation_model	1.06666	GNAS	495	-0.0119591	-0.0160841
scgpt	CEBPE+CEBPB	1.46873	norman_from_scfoundation	1				val	1.41117	val	0.976967	0.531557	7.05938	foundation_model	1.50477	GNG5	271	-0.0935948	-0.0360379
scgpt	CEBPE+CEBPB	0.673613	norman_from_scfoundation	1				val	0.492175	val	0.976967	0.531557	7.05938	foundation_model	0.744104	GNL3	843	-0.251929	-0.0704903
scgpt	CEBPE+CEBPB	0.674414	norman_from_scfoundation	1				val	0.415557	val	0.976967	0.531557	7.05938	foundation_model	0.75281	GPATCH4	828	-0.337253	-0.0783959
scgpt	CEBPE+CEBPB	0.790068	norman_from_scfoundation	1				val	1.11181	val	0.976967	0.531557	7.05938	foundation_model	0.74762	GPSM3	837	0.36419	0.0424483
scgpt	CEBPE+CEBPB	2.24992	norman_from_scfoundation	1				val	2.17809	val	0.976967	0.531557	7.05938	foundation_model	2.28305	GPX4	125	-0.104959	-0.0331297
scgpt	CEBPE+CEBPB	0.745205	norman_from_scfoundation	1				val	0.529542	val	0.976967	0.531557	7.05938	foundation_model	0.797615	GSPT1	771	-0.268073	-0.05241
scgpt	CEBPE+CEBPB	0.690659	norman_from_scfoundation	1				val	0.753999	val	0.976967	0.531557	7.05938	foundation_model	0.67829	GSTK1	957	0.0757091	0.0123693
scgpt	CEBPE+CEBPB	0.711436	norman_from_scfoundation	1				val	0.688974	val	0.976967	0.531557	7.05938	foundation_model	0.736264	GSTO1	856	-0.0472893	-0.024828
scgpt	CEBPE+CEBPB	2.18252	norman_from_scfoundation	1				val	1.97985	val	0.976967	0.531557	7.05938	foundation_model	2.20668	GSTP1	133	-0.226833	-0.0241613
scgpt	CEBPE+CEBPB	1.0445	norman_from_scfoundation	1				val	0.829469	val	0.976967	0.531557	7.05938	foundation_model	1.12482	GTF2A2	448	-0.295354	-0.0803268
scgpt	CEBPE+CEBPB	0.752632	norman_from_scfoundation	1				val	0.868565	val	0.976967	0.531557	7.05938	foundation_model	0.704568	GTF2I	906	0.163996	0.0480636
scgpt	CEBPE+CEBPB	1.48339	norman_from_scfoundation	1				val	1.2458	val	0.976967	0.531557	7.05938	foundation_model	1.63072	GTF3A	237	-0.384919	-0.147335
scgpt	CEBPE+CEBPB	1.09179	norman_from_scfoundation	1				val	0.869202	val	0.976967	0.531557	7.05938	foundation_model	1.17403	GTF3C6	410	-0.304823	-0.0822331
scgpt	CEBPE+CEBPB	1.09923	norman_from_scfoundation	1				val	0.988428	val	0.976967	0.531557	7.05938	foundation_model	1.23668	GTSF1	384	-0.248251	-0.137445
scgpt	CEBPE+CEBPB	1.72205	norman_from_scfoundation	1				val	1.70089	val	0.976967	0.531557	7.05938	foundation_model	1.66764	GUK1	227	0.0332497	0.0544078
scgpt	CEBPE+CEBPB	1.09452	norman_from_scfoundation	1				val	0.423572	val	0.976967	0.531557	7.05938	foundation_model	1.11825	GYPA	454	-0.694682	-0.0237328
scgpt	CEBPE+CEBPB	1.35186	norman_from_scfoundation	1				val	0.595417	val	0.976967	0.531557	7.05938	foundation_model	1.23308	GYPB	386	-0.637667	0.118771
scgpt	CEBPE+CEBPB	1.61001	norman_from_scfoundation	1				val	1.15652	val	0.976967	0.531557	7.05938	foundation_model	1.64816	GYPC	232	-0.491638	-0.0381455
scgpt	CEBPE+CEBPB	0.686411	norman_from_scfoundation	1				val	0.498029	val	0.976967	0.531557	7.05938	foundation_model	0.724186	HAX1	877	-0.226157	-0.0377753
scgpt	CEBPE+CEBPB	0.836147	norman_from_scfoundation	1				val	0.37465	val	0.976967	0.531557	7.05938	foundation_model	0.738706	HBG1	853	-0.364056	0.0974413
scgpt	CEBPE+CEBPB	1.92131	norman_from_scfoundation	1				val	0.860412	val	0.976967	0.531557	7.05938	foundation_model	1.68654	HBG2	222	-0.826132	0.234765
scgpt	CEBPE+CEBPB	1.95438	norman_from_scfoundation	1				val	1.06372	val	0.976967	0.531557	7.05938	foundation_model	1.59092	HBZ	244	-0.5272	0.363465
scgpt	CEBPE+CEBPB	1.02522	norman_from_scfoundation	1				val	0.761051	val	0.976967	0.531557	7.05938	foundation_model	1.09929	HDDC2	467	-0.338234	-0.0740606
scgpt	CEBPE+CEBPB	0.870215	norman_from_scfoundation	1				val	0.662256	val	0.976967	0.531557	7.05938	foundation_model	0.884095	HDGF	668	-0.22184	-0.0138807
scgpt	CEBPE+CEBPB	0.923887	norman_from_scfoundation	1				val	0.789693	val	0.976967	0.531557	7.05938	foundation_model	0.982548	HEBP2	562	-0.192855	-0.0586618
scgpt	CEBPE+CEBPB	0.863359	norman_from_scfoundation	1				val	0.754935	val	0.976967	0.531557	7.05938	foundation_model	0.88385	HIC2	671	-0.128915	-0.0204905
scgpt	CEBPE+CEBPB	0.673042	norman_from_scfoundation	1				val	0.630171	val	0.976967	0.531557	7.05938	foundation_model	0.73195	HIGD1A	862	-0.101779	-0.0589083
scgpt	CEBPE+CEBPB	1.22079	norman_from_scfoundation	1				val	1.23768	val	0.976967	0.531557	7.05938	foundation_model	1.25338	HIGD2A	381	-0.015694	-0.0325845
scgpt	CEBPE+CEBPB	2.70461	norman_from_scfoundation	1				val	2.39257	val	0.976967	0.531557	7.05938	foundation_model	2.75089	HINT1	101	-0.358322	-0.0462782
scgpt	CEBPE+CEBPB	2.65021	norman_from_scfoundation	1				val	2.17095	val	0.976967	0.531557	7.05938	foundation_model	2.69656	HMGA1	103	-0.525613	-0.0463445
scgpt	CEBPE+CEBPB	2.32541	norman_from_scfoundation	1				val	2.10271	val	0.976967	0.531557	7.05938	foundation_model	2.53874	HMGB1	111	-0.436032	-0.213328
scgpt	CEBPE+CEBPB	1.62138	norman_from_scfoundation	1				val	1.52964	val	0.976967	0.531557	7.05938	foundation_model	1.7733	HMGB2	196	-0.243661	-0.151927
scgpt	CEBPE+CEBPB	2.76492	norman_from_scfoundation	1				val	2.75241	val	0.976967	0.531557	7.05938	foundation_model	2.76534	HMGN1	100	-0.0129232	-0.000413179
scgpt	CEBPE+CEBPB	1.92354	norman_from_scfoundation	1				val	1.80894	val	0.976967	0.531557	7.05938	foundation_model	2.02885	HMGN2	155	-0.219909	-0.105306
scgpt	CEBPE+CEBPB	1.29975	norman_from_scfoundation	1				val	1.43834	val	0.976967	0.531557	7.05938	foundation_model	1.32109	HMGN3	337	0.117254	-0.0213408
scgpt	CEBPE+CEBPB	0.87064	norman_from_scfoundation	1				val	0.741112	val	0.976967	0.531557	7.05938	foundation_model	0.894862	HNRNPA0	653	-0.153749	-0.0242223
scgpt	CEBPE+CEBPB	2.67816	norman_from_scfoundation	1				val	2.55669	val	0.976967	0.531557	7.05938	foundation_model	2.63807	HNRNPA1	109	-0.0813825	0.0400951
scgpt	CEBPE+CEBPB	1.87557	norman_from_scfoundation	1				val	1.69093	val	0.976967	0.531557	7.05938	foundation_model	2.02604	HNRNPA2B1	156	-0.335107	-0.150475
scgpt	CEBPE+CEBPB	1.28684	norman_from_scfoundation	1				val	1.02386	val	0.976967	0.531557	7.05938	foundation_model	1.3357	HNRNPA3	331	-0.31184	-0.0488684
scgpt	CEBPE+CEBPB	1.16323	norman_from_scfoundation	1				val	0.880478	val	0.976967	0.531557	7.05938	foundation_model	1.2933	HNRNPAB	354	-0.412825	-0.130071
scgpt	CEBPE+CEBPB	1.65329	norman_from_scfoundation	1				val	1.56321	val	0.976967	0.531557	7.05938	foundation_model	1.74225	HNRNPC	205	-0.179039	-0.0889574
scgpt	CEBPE+CEBPB	1.28193	norman_from_scfoundation	1				val	1.13459	val	0.976967	0.531557	7.05938	foundation_model	1.38209	HNRNPD	310	-0.2475	-0.100153
scgpt	CEBPE+CEBPB	1.22356	norman_from_scfoundation	1				val	0.976368	val	0.976967	0.531557	7.05938	foundation_model	1.31599	HNRNPDL	339	-0.339621	-0.0924239
scgpt	CEBPE+CEBPB	0.663521	norman_from_scfoundation	1				val	0.609686	val	0.976967	0.531557	7.05938	foundation_model	0.703567	HNRNPF	908	-0.0938808	-0.0400468
scgpt	CEBPE+CEBPB	0.809541	norman_from_scfoundation	1				val	0.683836	val	0.976967	0.531557	7.05938	foundation_model	0.81143	HNRNPH1	757	-0.127594	-0.00188887
scgpt	CEBPE+CEBPB	0.679233	norman_from_scfoundation	1				val	0.428461	val	0.976967	0.531557	7.05938	foundation_model	0.702898	HNRNPH3	911	-0.274436	-0.0236642
scgpt	CEBPE+CEBPB	1.121	norman_from_scfoundation	1				val	1.13448	val	0.976967	0.531557	7.05938	foundation_model	1.18783	HNRNPK	405	-0.0533432	-0.0668315
scgpt	CEBPE+CEBPB	1.22373	norman_from_scfoundation	1				val	1.01326	val	0.976967	0.531557	7.05938	foundation_model	1.28802	HNRNPM	358	-0.274763	-0.064288
scgpt	CEBPE+CEBPB	0.909619	norman_from_scfoundation	1				val	0.593726	val	0.976967	0.531557	7.05938	foundation_model	0.902988	HNRNPR	637	-0.309263	0.00663078
scgpt	CEBPE+CEBPB	1.06554	norman_from_scfoundation	1				val	1.00197	val	0.976967	0.531557	7.05938	foundation_model	1.16406	HNRNPU	421	-0.162095	-0.098526
scgpt	CEBPE+CEBPB	1.13542	norman_from_scfoundation	1				val	0.975464	val	0.976967	0.531557	7.05938	foundation_model	1.21804	HSBP1	394	-0.242576	-0.0826204
scgpt	CEBPE+CEBPB	0.82646	norman_from_scfoundation	1				val	0.709873	val	0.976967	0.531557	7.05938	foundation_model	0.867056	HSD17B10	684	-0.157183	-0.0405961
scgpt	CEBPE+CEBPB	1.80641	norman_from_scfoundation	1				val	1.67932	val	0.976967	0.531557	7.05938	foundation_model	1.93847	HSP90AA1	171	-0.259151	-0.132064
scgpt	CEBPE+CEBPB	2.32842	norman_from_scfoundation	1				val	1.89906	val	0.976967	0.531557	7.05938	foundation_model	2.49562	HSP90AB1	115	-0.596566	-0.167205
scgpt	CEBPE+CEBPB	0.903198	norman_from_scfoundation	1				val	0.733873	val	0.976967	0.531557	7.05938	foundation_model	0.975973	HSP90B1	569	-0.242099	-0.0727744
scgpt	CEBPE+CEBPB	1.22152	norman_from_scfoundation	1				val	1.09729	val	0.976967	0.531557	7.05938	foundation_model	1.26261	HSPA8	371	-0.165323	-0.0410848
scgpt	CEBPE+CEBPB	0.701597	norman_from_scfoundation	1				val	0.553159	val	0.976967	0.531557	7.05938	foundation_model	0.753289	HSPA9	827	-0.20013	-0.0516919
scgpt	CEBPE+CEBPB	1.28433	norman_from_scfoundation	1				val	1.19716	val	0.976967	0.531557	7.05938	foundation_model	1.38217	HSPB1	309	-0.185006	-0.0978415
scgpt	CEBPE+CEBPB	0.708652	norman_from_scfoundation	1				val	0.685759	val	0.976967	0.531557	7.05938	foundation_model	0.783199	HSPB11	795	-0.0974402	-0.0745468
scgpt	CEBPE+CEBPB	1.55986	norman_from_scfoundation	1				val	1.11888	val	0.976967	0.531557	7.05938	foundation_model	1.73055	HSPD1	210	-0.611666	-0.170685
scgpt	CEBPE+CEBPB	2.45051	norman_from_scfoundation	1				val	2.01005	val	0.976967	0.531557	7.05938	foundation_model	2.64283	HSPE1	108	-0.632773	-0.192319
scgpt	CEBPE+CEBPB	0.640591	norman_from_scfoundation	1				val	0.525449	val	0.976967	0.531557	7.05938	foundation_model	0.682084	ILF2	946	-0.156635	-0.0414929
scgpt	CEBPE+CEBPB	0.914004	norman_from_scfoundation	1				val	0.634942	val	0.976967	0.531557	7.05938	foundation_model	0.964207	ILF3	580	-0.329265	-0.0502034
scgpt	CEBPE+CEBPB	0.755444	norman_from_scfoundation	1				val	0.622634	val	0.976967	0.531557	7.05938	foundation_model	0.813555	IMMP1L	755	-0.19092	-0.0581102
scgpt	CEBPE+CEBPB	0.800117	norman_from_scfoundation	1				val	0.551568	val	0.976967	0.531557	7.05938	foundation_model	0.871978	IMP3	681	-0.320411	-0.0718613
scgpt	CEBPE+CEBPB	0.879336	norman_from_scfoundation	1				val	0.705338	val	0.976967	0.531557	7.05938	foundation_model	1.00101	ISOC2	545	-0.295669	-0.121672
scgpt	CEBPE+CEBPB	1.54984	norman_from_scfoundation	1				val	1.32796	val	0.976967	0.531557	7.05938	foundation_model	1.60088	JTB	241	-0.272919	-0.0510352
scgpt	CEBPE+CEBPB	0.731289	norman_from_scfoundation	1				val	0.825943	val	0.976967	0.531557	7.05938	foundation_model	0.848736	KCNH2	699	-0.0227923	-0.117446
scgpt	CEBPE+CEBPB	0.945273	norman_from_scfoundation	1				val	0.867063	val	0.976967	0.531557	7.05938	foundation_model	0.947971	KHDRBS1	588	-0.0809085	-0.00269794
scgpt	CEBPE+CEBPB	0.720449	norman_from_scfoundation	1				val	0.59526	val	0.976967	0.531557	7.05938	foundation_model	0.757873	KIF5B	821	-0.162614	-0.0374242
scgpt	CEBPE+CEBPB	0.665195	norman_from_scfoundation	1				val	0.415944	val	0.976967	0.531557	7.05938	foundation_model	0.707643	KNOP1	900	-0.291699	-0.0424482
scgpt	CEBPE+CEBPB	1.06746	norman_from_scfoundation	1				val	1.02497	val	0.976967	0.531557	7.05938	foundation_model	1.12393	KPNB1	449	-0.0989571	-0.0564721
scgpt	CEBPE+CEBPB	1.35777	norman_from_scfoundation	1				val	1.25821	val	0.976967	0.531557	7.05938	foundation_model	1.41007	KRT10	294	-0.15186	-0.0522993
scgpt	CEBPE+CEBPB	1.03141	norman_from_scfoundation	1				val	0.686974	val	0.976967	0.531557	7.05938	foundation_model	1.03812	KRT18	514	-0.35115	-0.00671291
scgpt	CEBPE+CEBPB	0.753755	norman_from_scfoundation	1				val	0.74686	val	0.976967	0.531557	7.05938	foundation_model	0.704116	KRT8	907	0.0427435	0.0496386
scgpt	CEBPE+CEBPB	1.16485	norman_from_scfoundation	1				val	1.22962	val	0.976967	0.531557	7.05938	foundation_model	1.21816	KTN1	393	0.0114645	-0.0533023
scgpt	CEBPE+CEBPB	0.724878	norman_from_scfoundation	1				val	0.686453	val	0.976967	0.531557	7.05938	foundation_model	0.701595	LAGE3	914	-0.0151423	0.0232831
scgpt	CEBPE+CEBPB	0.942647	norman_from_scfoundation	1				val	1.17743	val	0.976967	0.531557	7.05938	foundation_model	0.907026	LAMTOR1	631	0.270401	0.0356203
scgpt	CEBPE+CEBPB	0.805591	norman_from_scfoundation	1				val	0.995295	val	0.976967	0.531557	7.05938	foundation_model	0.794407	LAMTOR2	779	0.200887	0.0111836
scgpt	CEBPE+CEBPB	1.11889	norman_from_scfoundation	1				val	1.27886	val	0.976967	0.531557	7.05938	foundation_model	1.17089	LAMTOR4	416	0.107962	-0.052007
scgpt	CEBPE+CEBPB	1.44686	norman_from_scfoundation	1				val	1.45533	val	0.976967	0.531557	7.05938	foundation_model	1.44259	LAMTOR5	287	0.0127366	0.00426495
scgpt	CEBPE+CEBPB	1.37205	norman_from_scfoundation	1				val	0.766443	val	0.976967	0.531557	7.05938	foundation_model	1.48377	LAPTM4B	280	-0.717331	-0.111723
scgpt	CEBPE+CEBPB	0.685698	norman_from_scfoundation	1				val	1.32391	val	0.976967	0.531557	7.05938	foundation_model	0.720139	LAPTM5	884	0.603767	-0.0344412
scgpt	CEBPE+CEBPB	0.70895	norman_from_scfoundation	1				val	0.580028	val	0.976967	0.531557	7.05938	foundation_model	0.731735	LARP1	863	-0.151707	-0.0227848
scgpt	CEBPE+CEBPB	0.823242	norman_from_scfoundation	1				val	1.29961	val	0.976967	0.531557	7.05938	foundation_model	0.842945	LCP1	709	0.456666	-0.0197025
scgpt	CEBPE+CEBPB	0.967007	norman_from_scfoundation	1				val	0.773652	val	0.976967	0.531557	7.05938	foundation_model	1.16438	LDHA	420	-0.390732	-0.197377
scgpt	CEBPE+CEBPB	1.56401	norman_from_scfoundation	1				val	1.40071	val	0.976967	0.531557	7.05938	foundation_model	1.63884	LDHB	235	-0.238127	-0.0748259
scgpt	CEBPE+CEBPB	0.728257	norman_from_scfoundation	1				val	1.25958	val	0.976967	0.531557	7.05938	foundation_model	0.681779	LIMD2	949	0.577805	0.0464775
scgpt	CEBPE+CEBPB	0.855054	norman_from_scfoundation	1				val	0.854281	val	0.976967	0.531557	7.05938	foundation_model	0.846009	LMAN2	703	0.00827199	0.009045
scgpt	CEBPE+CEBPB	0.651641	norman_from_scfoundation	1				val	0.533277	val	0.976967	0.531557	7.05938	foundation_model	0.705487	LRRC59	903	-0.17221	-0.0538465
scgpt	CEBPE+CEBPB	0.7954	norman_from_scfoundation	1				val	0.756993	val	0.976967	0.531557	7.05938	foundation_model	0.815271	LSM14A	753	-0.0582785	-0.0198708
scgpt	CEBPE+CEBPB	0.979824	norman_from_scfoundation	1				val	0.912479	val	0.976967	0.531557	7.05938	foundation_model	1.05502	LSM14B	505	-0.14254	-0.0751953
scgpt	CEBPE+CEBPB	1.25833	norman_from_scfoundation	1				val	1.07646	val	0.976967	0.531557	7.05938	foundation_model	1.29693	LSM11	352	-0.220472	-0.0385985
scgpt	CEBPE+CEBPB	1.71337	norman_from_scfoundation	1				val	1.42608	val	0.976967	0.531557	7.05938	foundation_model	1.75977	LSM12	203	-0.333687	-0.0464007
scgpt	CEBPE+CEBPB	1.73684	norman_from_scfoundation	1				val	1.50104	val	0.976967	0.531557	7.05938	foundation_model	1.80331	LSM2	193	-0.302272	-0.0664765
scgpt	CEBPE+CEBPB	1.56658	norman_from_scfoundation	1				val	1.31881	val	0.976967	0.531557	7.05938	foundation_model	1.6375	LSM3	236	-0.318696	-0.0709219
scgpt	CEBPE+CEBPB	1.96565	norman_from_scfoundation	1				val	1.7613	val	0.976967	0.531557	7.05938	foundation_model	2.07321	LSM5	149	-0.311904	-0.107554
scgpt	CEBPE+CEBPB	1.0672	norman_from_scfoundation	1				val	1.10507	val	0.976967	0.531557	7.05938	foundation_model	1.11333	LSM6	458	-0.00825679	-0.046124
scgpt	CEBPE+CEBPB	0.939624	norman_from_scfoundation	1				val	0.744923	val	0.976967	0.531557	7.05938	foundation_model	0.981146	LUC7L3	563	-0.236223	-0.0415221
scgpt	CEBPE+CEBPB	1.2277	norman_from_scfoundation	1				val	1.03311	val	0.976967	0.531557	7.05938	foundation_model	1.28699	LY6E	359	-0.25388	-0.0592949
scgpt	CEBPE+CEBPB	0.888232	norman_from_scfoundation	1				val	0.708598	val	0.976967	0.531557	7.05938	foundation_model	0.901371	LYL1	642	-0.192773	-0.013139
scgpt	CEBPE+CEBPB	0.886338	norman_from_scfoundation	1				val	0.838885	val	0.976967	0.531557	7.05938	foundation_model	0.943505	LYPLA1	595	-0.10462	-0.0571672
scgpt	CEBPE+CEBPB	0.768682	norman_from_scfoundation	1				val	0.47971	val	0.976967	0.531557	7.05938	foundation_model	0.784681	LYRM4	793	-0.304971	-0.0159993
scgpt	CEBPE+CEBPB	0.6196	norman_from_scfoundation	1				val	0.349276	val	0.976967	0.531557	7.05938	foundation_model	0.664589	MAD2L1	987	-0.315313	-0.0449899
scgpt	CEBPE+CEBPB	0.666367	norman_from_scfoundation	1				val	0.523531	val	0.976967	0.531557	7.05938	foundation_model	0.69871	MAD2L2	918	-0.175178	-0.0323427
scgpt	CEBPE+CEBPB	0.703491	norman_from_scfoundation	1				val	0.604516	val	0.976967	0.531557	7.05938	foundation_model	0.782538	MAGOH	797	-0.178022	-0.0790468
scgpt	CEBPE+CEBPB	1.00454	norman_from_scfoundation	1				val	0.850586	val	0.976967	0.531557	7.05938	foundation_model	1.04113	MAP2K2	512	-0.190543	-0.036588
scgpt	CEBPE+CEBPB	0.863169	norman_from_scfoundation	1				val	1.09869	val	0.976967	0.531557	7.05938	foundation_model	0.908123	MAPK1	626	0.190566	-0.0449542
scgpt	CEBPE+CEBPB	1.39377	norman_from_scfoundation	1				val	1.95604	val	0.976967	0.531557	7.05938	foundation_model	1.54783	MARCKSL1	258	0.40821	-0.154059
scgpt	CEBPE+CEBPB	0.70541	norman_from_scfoundation	1				val	0.585533	val	0.976967	0.531557	7.05938	foundation_model	0.749385	MAT2A	832	-0.163853	-0.0439749
scgpt	CEBPE+CEBPB	0.772759	norman_from_scfoundation	1				val	0.62573	val	0.976967	0.531557	7.05938	foundation_model	0.819296	MAZ	746	-0.193566	-0.046537
scgpt	CEBPE+CEBPB	1.28009	norman_from_scfoundation	1				val	1.12997	val	0.976967	0.531557	7.05938	foundation_model	1.40574	MDH2	296	-0.275775	-0.125652
scgpt	CEBPE+CEBPB	0.801572	norman_from_scfoundation	1				val	0.6708	val	0.976967	0.531557	7.05938	foundation_model	0.822517	MDK	738	-0.151718	-0.0209451
scgpt	CEBPE+CEBPB	0.693271	norman_from_scfoundation	1				val	0.700521	val	0.976967	0.531557	7.05938	foundation_model	0.718247	MEAF6	886	-0.0177259	-0.0249755
scgpt	CEBPE+CEBPB	0.66626	norman_from_scfoundation	1				val	0.58797	val	0.976967	0.531557	7.05938	foundation_model	0.677593	MED28	962	-0.0896228	-0.0113333
scgpt	CEBPE+CEBPB	0.647734	norman_from_scfoundation	1				val	0.732228	val	0.976967	0.531557	7.05938	foundation_model	0.700734	MED4	916	0.0314941	-0.0529994
scgpt	CEBPE+CEBPB	0.695493	norman_from_scfoundation	1				val	0.584758	val	0.976967	0.531557	7.05938	foundation_model	0.737486	MEF2C	854	-0.152728	-0.041993
scgpt	CEBPE+CEBPB	1.48972	norman_from_scfoundation	1				val	1.21307	val	0.976967	0.531557	7.05938	foundation_model	1.53086	METAP2	262	-0.317791	-0.0411454
scgpt	CEBPE+CEBPB	0.834839	norman_from_scfoundation	1				val	0.620941	val	0.976967	0.531557	7.05938	foundation_model	0.910456	METTL5	623	-0.289515	-0.0756173
scgpt	CEBPE+CEBPB	0.712798	norman_from_scfoundation	1				val	1.29418	val	0.976967	0.531557	7.05938	foundation_model	0.68181	METTL9	948	0.612366	0.0309876
scgpt	CEBPE+CEBPB	0.627456	norman_from_scfoundation	1				val	0.558863	val	0.976967	0.531557	7.05938	foundation_model	0.662057	MFF	993	-0.103193	-0.0346007
scgpt	CEBPE+CEBPB	0.771504	norman_from_scfoundation	1				val	0.696616	val	0.976967	0.531557	7.05938	foundation_model	0.81991	MGST2	744	-0.123293	-0.0484056
scgpt	CEBPE+CEBPB	0.783501	norman_from_scfoundation	1				val	0.66131	val	0.976967	0.531557	7.05938	foundation_model	0.831208	MIEN1	725	-0.169898	-0.0477069
scgpt	CEBPE+CEBPB	1.451	norman_from_scfoundation	1				val	1.11065	val	0.976967	0.531557	7.05938	foundation_model	1.57741	MIF	247	-0.466752	-0.12641
scgpt	CEBPE+CEBPB	0.863828	norman_from_scfoundation	1				val	0.633454	val	0.976967	0.531557	7.05938	foundation_model	0.900137	MKKS	646	-0.266682	-0.0363084
scgpt	CEBPE+CEBPB	0.652104	norman_from_scfoundation	1				val	0.484061	val	0.976967	0.531557	7.05938	foundation_model	0.661033	MLF2	998	-0.176972	-0.00892842
scgpt	CEBPE+CEBPB	1.1026	norman_from_scfoundation	1				val	1.25812	val	0.976967	0.531557	7.05938	foundation_model	1.1294	MORF4L1	446	0.128721	-0.0268006
scgpt	CEBPE+CEBPB	0.702832	norman_from_scfoundation	1				val	0.505893	val	0.976967	0.531557	7.05938	foundation_model	0.735502	MORF4L2	857	-0.229609	-0.03267
scgpt	CEBPE+CEBPB	0.661436	norman_from_scfoundation	1				val	0.713594	val	0.976967	0.531557	7.05938	foundation_model	0.667147	MPG	983	0.046447	-0.00571102
scgpt	CEBPE+CEBPB	0.848926	norman_from_scfoundation	1				val	0.706848	val	0.976967	0.531557	7.05938	foundation_model	0.890179	MPLKIP	659	-0.183331	-0.0412533
scgpt	CEBPE+CEBPB	1.16598	norman_from_scfoundation	1				val	1.00137	val	0.976967	0.531557	7.05938	foundation_model	1.22397	MRFAP1	390	-0.222595	-0.0579926
scgpt	CEBPE+CEBPB	1.0913	norman_from_scfoundation	1				val	0.915562	val	0.976967	0.531557	7.05938	foundation_model	1.17494	MRPL11	409	-0.259379	-0.0836424
scgpt	CEBPE+CEBPB	1.14577	norman_from_scfoundation	1				val	0.687378	val	0.976967	0.531557	7.05938	foundation_model	1.2588	MRPL12	374	-0.571419	-0.113026
scgpt	CEBPE+CEBPB	0.623662	norman_from_scfoundation	1				val	0.541457	val	0.976967	0.531557	7.05938	foundation_model	0.68875	MRPL13	938	-0.147293	-0.0650877
scgpt	CEBPE+CEBPB	1.45524	norman_from_scfoundation	1				val	1.1123	val	0.976967	0.531557	7.05938	foundation_model	1.55289	MRPL14	256	-0.44059	-0.0976428
scgpt	CEBPE+CEBPB	0.96686	norman_from_scfoundation	1				val	0.837671	val	0.976967	0.531557	7.05938	foundation_model	1.07713	MRPL18	489	-0.239454	-0.110265
scgpt	CEBPE+CEBPB	1.30412	norman_from_scfoundation	1				val	1.15667	val	0.976967	0.531557	7.05938	foundation_model	1.38654	MRPL20	304	-0.229866	-0.0824195
scgpt	CEBPE+CEBPB	1.0487	norman_from_scfoundation	1				val	0.8651	val	0.976967	0.531557	7.05938	foundation_model	1.17367	MRPL21	411	-0.308568	-0.124967
scgpt	CEBPE+CEBPB	0.751885	norman_from_scfoundation	1				val	0.810856	val	0.976967	0.531557	7.05938	foundation_model	0.819487	MRPL22	745	-0.00863105	-0.0676026
scgpt	CEBPE+CEBPB	0.830225	norman_from_scfoundation	1				val	0.571282	val	0.976967	0.531557	7.05938	foundation_model	0.861953	MRPL27	691	-0.290671	-0.0317286
scgpt	CEBPE+CEBPB	0.607563	norman_from_scfoundation	1				val	0.381736	val	0.976967	0.531557	7.05938	foundation_model	0.680294	MRPL3	955	-0.298559	-0.0727308
scgpt	CEBPE+CEBPB	0.998003	norman_from_scfoundation	1				val	0.927268	val	0.976967	0.531557	7.05938	foundation_model	1.00258	MRPL33	542	-0.0753084	-0.00457305
scgpt	CEBPE+CEBPB	0.824097	norman_from_scfoundation	1				val	0.764772	val	0.976967	0.531557	7.05938	foundation_model	0.921974	MRPL34	612	-0.157203	-0.0978777
scgpt	CEBPE+CEBPB	0.857822	norman_from_scfoundation	1				val	0.47586	val	0.976967	0.531557	7.05938	foundation_model	0.972899	MRPL36	570	-0.497039	-0.115077
scgpt	CEBPE+CEBPB	0.90478	norman_from_scfoundation	1				val	0.700225	val	0.976967	0.531557	7.05938	foundation_model	0.968626	MRPL37	573	-0.268401	-0.0638458
scgpt	CEBPE+CEBPB	0.797993	norman_from_scfoundation	1				val	0.559234	val	0.976967	0.531557	7.05938	foundation_model	0.883906	MRPL4	670	-0.324672	-0.0859128
scgpt	CEBPE+CEBPB	1.34431	norman_from_scfoundation	1				val	1.21298	val	0.976967	0.531557	7.05938	foundation_model	1.40838	MRPL40	295	-0.195399	-0.064073
scgpt	CEBPE+CEBPB	1.53777	norman_from_scfoundation	1				val	1.31037	val	0.976967	0.531557	7.05938	foundation_model	1.62551	MRPL41	238	-0.315138	-0.0877334
scgpt	CEBPE+CEBPB	1.19407	norman_from_scfoundation	1				val	1.11928	val	0.976967	0.531557	7.05938	foundation_model	1.31044	MRPL51	343	-0.191153	-0.116363
scgpt	CEBPE+CEBPB	1.12509	norman_from_scfoundation	1				val	1.04827	val	0.976967	0.531557	7.05938	foundation_model	1.18378	MRPL52	407	-0.135514	-0.0586966
scgpt	CEBPE+CEBPB	0.694233	norman_from_scfoundation	1				val	0.569499	val	0.976967	0.531557	7.05938	foundation_model	0.707474	MRPL54	902	-0.137975	-0.0132402
scgpt	CEBPE+CEBPB	0.937563	norman_from_scfoundation	1				val	0.919207	val	0.976967	0.531557	7.05938	foundation_model	1.00655	MRPL55	535	-0.0873421	-0.0689853
scgpt	CEBPE+CEBPB	0.986279	norman_from_scfoundation	1				val	0.856137	val	0.976967	0.531557	7.05938	foundation_model	1.04752	MRPL57	508	-0.191384	-0.061241
scgpt	CEBPE+CEBPB	1.05472	norman_from_scfoundation	1				val	0.754827	val	0.976967	0.531557	7.05938	foundation_model	1.17311	MRPS12	413	-0.418287	-0.118392
scgpt	CEBPE+CEBPB	0.712646	norman_from_scfoundation	1				val	0.562423	val	0.976967	0.531557	7.05938	foundation_model	0.736777	MRPS14	855	-0.174353	-0.0241302
scgpt	CEBPE+CEBPB	1.60046	norman_from_scfoundation	1				val	1.32636	val	0.976967	0.531557	7.05938	foundation_model	1.69	MRPS15	220	-0.363638	-0.0895363
scgpt	CEBPE+CEBPB	0.796733	norman_from_scfoundation	1				val	0.680974	val	0.976967	0.531557	7.05938	foundation_model	0.804605	MRPS16	765	-0.123631	-0.00787157
scgpt	CEBPE+CEBPB	0.854463	norman_from_scfoundation	1				val	0.912368	val	0.976967	0.531557	7.05938	foundation_model	0.918093	MRPS18C	618	-0.00572509	-0.0636302
scgpt	CEBPE+CEBPB	1.23723	norman_from_scfoundation	1				val	1.07413	val	0.976967	0.531557	7.05938	foundation_model	1.28612	MRPS21	360	-0.211982	-0.0488896
scgpt	CEBPE+CEBPB	0.748237	norman_from_scfoundation	1				val	0.572638	val	0.976967	0.531557	7.05938	foundation_model	0.781182	MRPS23	799	-0.208544	-0.0329447
scgpt	CEBPE+CEBPB	0.808213	norman_from_scfoundation	1				val	0.552639	val	0.976967	0.531557	7.05938	foundation_model	0.85548	MRPS25	695	-0.302841	-0.0472668
scgpt	CEBPE+CEBPB	0.69687	norman_from_scfoundation	1				val	0.454411	val	0.976967	0.531557	7.05938	foundation_model	0.720071	MRPS26	885	-0.26566	-0.0232009
scgpt	CEBPE+CEBPB	0.693433	norman_from_scfoundation	1				val	0.59135	val	0.976967	0.531557	7.05938	foundation_model	0.717864	MRPS33	888	-0.126513	-0.0244312
scgpt	CEBPE+CEBPB	1.22596	norman_from_scfoundation	1				val	0.978744	val	0.976967	0.531557	7.05938	foundation_model	1.3574	MRPS34	317	-0.378651	-0.131438
scgpt	CEBPE+CEBPB	0.803242	norman_from_scfoundation	1				val	0.775634	val	0.976967	0.531557	7.05938	foundation_model	0.862468	MRPS6	689	-0.0868338	-0.0592257
scgpt	CEBPE+CEBPB	0.812842	norman_from_scfoundation	1				val	0.697469	val	0.976967	0.531557	7.05938	foundation_model	0.868674	MRPS7	683	-0.171206	-0.0558326
scgpt	CEBPE+CEBPB	3.8523	norman_from_scfoundation	1				val	3.90414	val	0.976967	0.531557	7.05938	foundation_model	3.82782	MT-ATP6	39	0.076323	0.0244858
scgpt	CEBPE+CEBPB	4.71426	norman_from_scfoundation	1				val	4.77338	val	0.976967	0.531557	7.05938	foundation_model	4.5378	MT-CO1	6	0.235582	0.176456
scgpt	CEBPE+CEBPB	4.84328	norman_from_scfoundation	1				val	4.80612	val	0.976967	0.531557	7.05938	foundation_model	4.69517	MT-CO2	5	0.11095	0.148116
scgpt	CEBPE+CEBPB	5.03188	norman_from_scfoundation	1				val	4.96447	val	0.976967	0.531557	7.05938	foundation_model	4.86825	MT-CO3	2	0.0962191	0.163628
scgpt	CEBPE+CEBPB	3.42125	norman_from_scfoundation	1				val	3.60258	val	0.976967	0.531557	7.05938	foundation_model	3.47102	MT-CYB	66	0.131554	-0.049772
scgpt	CEBPE+CEBPB	3.77441	norman_from_scfoundation	1				val	3.59292	val	0.976967	0.531557	7.05938	foundation_model	3.77975	MT-ND1	42	-0.186835	-0.005337
scgpt	CEBPE+CEBPB	3.95344	norman_from_scfoundation	1				val	3.751	val	0.976967	0.531557	7.05938	foundation_model	4.00641	MT-ND2	28	-0.255415	-0.052973
scgpt	CEBPE+CEBPB	3.25221	norman_from_scfoundation	1				val	3.42378	val	0.976967	0.531557	7.05938	foundation_model	3.3028	MT-ND3	79	0.120985	-0.0505917
scgpt	CEBPE+CEBPB	4.33336	norman_from_scfoundation	1				val	4.24936	val	0.976967	0.531557	7.05938	foundation_model	4.25276	MT-ND4	17	-0.00339651	0.0806017
scgpt	CEBPE+CEBPB	1.00082	norman_from_scfoundation	1				val	0.949301	val	0.976967	0.531557	7.05938	foundation_model	1.07991	MT-ND4L	486	-0.130612	-0.0790986
scgpt	CEBPE+CEBPB	1.87268	norman_from_scfoundation	1				val	1.82182	val	0.976967	0.531557	7.05938	foundation_model	1.91709	MT-ND5	175	-0.0952727	-0.044417
scgpt	CEBPE+CEBPB	1.23227	norman_from_scfoundation	1				val	0.943408	val	0.976967	0.531557	7.05938	foundation_model	1.37746	MT-ND6	312	-0.434054	-0.145197
scgpt	CEBPE+CEBPB	0.890933	norman_from_scfoundation	1				val	1.00962	val	0.976967	0.531557	7.05938	foundation_model	0.893809	MTCH1	654	0.11581	-0.00287658
scgpt	CEBPE+CEBPB	0.860034	norman_from_scfoundation	1				val	0.754912	val	0.976967	0.531557	7.05938	foundation_model	0.979156	MTCH2	564	-0.224244	-0.119122
scgpt	CEBPE+CEBPB	1.47895	norman_from_scfoundation	1				val	1.35099	val	0.976967	0.531557	7.05938	foundation_model	1.60602	MTDH	240	-0.255034	-0.127075
scgpt	CEBPE+CEBPB	0.81582	norman_from_scfoundation	1				val	1.03822	val	0.976967	0.531557	7.05938	foundation_model	0.816848	MTPN	748	0.221371	-0.00102788
scgpt	CEBPE+CEBPB	0.638379	norman_from_scfoundation	1				val	0.450514	val	0.976967	0.531557	7.05938	foundation_model	0.662491	MYBL2	992	-0.211976	-0.0241117
scgpt	CEBPE+CEBPB	0.911831	norman_from_scfoundation	1				val	0.846295	val	0.976967	0.531557	7.05938	foundation_model	0.906173	MYDGF	633	-0.0598778	0.00565827
scgpt	CEBPE+CEBPB	0.969624	norman_from_scfoundation	1				val	1.16101	val	0.976967	0.531557	7.05938	foundation_model	0.995683	MYL12A	552	0.165332	-0.026059
scgpt	CEBPE+CEBPB	0.808628	norman_from_scfoundation	1				val	0.909385	val	0.976967	0.531557	7.05938	foundation_model	0.885337	MYL12B	666	0.024048	-0.0767089
scgpt	CEBPE+CEBPB	0.882939	norman_from_scfoundation	1				val	0.451479	val	0.976967	0.531557	7.05938	foundation_model	0.884034	MYL4	669	-0.432555	-0.00109434
scgpt	CEBPE+CEBPB	1.70922	norman_from_scfoundation	1				val	1.86671	val	0.976967	0.531557	7.05938	foundation_model	1.67785	MYL6	225	0.188861	0.0313696
scgpt	CEBPE+CEBPB	0.933267	norman_from_scfoundation	1				val	1.01083	val	0.976967	0.531557	7.05938	foundation_model	0.89829	MYL6B	649	0.112545	0.0349763
scgpt	CEBPE+CEBPB	0.6221	norman_from_scfoundation	1				val	0.464999	val	0.976967	0.531557	7.05938	foundation_model	0.6616	MZT1	994	-0.196601	-0.0395006
scgpt	CEBPE+CEBPB	1.50717	norman_from_scfoundation	1				val	1.30291	val	0.976967	0.531557	7.05938	foundation_model	1.49969	MZT2A	273	-0.196774	0.00748241
scgpt	CEBPE+CEBPB	1.87979	norman_from_scfoundation	1				val	1.8363	val	0.976967	0.531557	7.05938	foundation_model	1.86843	MZT2B	182	-0.0321259	0.0113695
scgpt	CEBPE+CEBPB	0.969507	norman_from_scfoundation	1				val	0.718279	val	0.976967	0.531557	7.05938	foundation_model	0.995707	NAA10	551	-0.277428	-0.0262001
scgpt	CEBPE+CEBPB	0.878677	norman_from_scfoundation	1				val	0.826439	val	0.976967	0.531557	7.05938	foundation_model	0.882513	NAA38	673	-0.0560736	-0.00383574
scgpt	CEBPE+CEBPB	2.85336	norman_from_scfoundation	1				val	2.91556	val	0.976967	0.531557	7.05938	foundation_model	2.8604	NACA	96	0.0551558	-0.00704479
scgpt	CEBPE+CEBPB	1.87165	norman_from_scfoundation	1				val	1.92035	val	0.976967	0.531557	7.05938	foundation_model	1.95395	NAP1L1	168	-0.033597	-0.0823009
scgpt	CEBPE+CEBPB	1.0194	norman_from_scfoundation	1				val	0.907592	val	0.976967	0.531557	7.05938	foundation_model	1.0987	NASP	469	-0.191109	-0.079301
scgpt	CEBPE+CEBPB	1.99137	norman_from_scfoundation	1				val	1.65893	val	0.976967	0.531557	7.05938	foundation_model	2.17874	NCL	139	-0.519813	-0.187376
scgpt	CEBPE+CEBPB	1.24811	norman_from_scfoundation	1				val	1.2749	val	0.976967	0.531557	7.05938	foundation_model	1.27443	NDUFA1	366	0.000470042	-0.0263247
scgpt	CEBPE+CEBPB	1.16797	norman_from_scfoundation	1				val	0.792472	val	0.976967	0.531557	7.05938	foundation_model	1.19611	NDUFA11	403	-0.403642	-0.0281452
scgpt	CEBPE+CEBPB	0.878975	norman_from_scfoundation	1				val	0.568892	val	0.976967	0.531557	7.05938	foundation_model	1.00459	NDUFA12	538	-0.435699	-0.125616
scgpt	CEBPE+CEBPB	1.33723	norman_from_scfoundation	1				val	1.28069	val	0.976967	0.531557	7.05938	foundation_model	1.34098	NDUFA2	328	-0.0602882	-0.00375175
scgpt	CEBPE+CEBPB	1.33293	norman_from_scfoundation	1				val	1.38626	val	0.976967	0.531557	7.05938	foundation_model	1.33905	NDUFA3	330	0.047208	-0.00612319
scgpt	CEBPE+CEBPB	1.81415	norman_from_scfoundation	1				val	1.82845	val	0.976967	0.531557	7.05938	foundation_model	1.82608	NDUFA4	190	0.00236714	-0.0119323
scgpt	CEBPE+CEBPB	1.07272	norman_from_scfoundation	1				val	0.794313	val	0.976967	0.531557	7.05938	foundation_model	1.13333	NDUFA5	442	-0.339017	-0.0606058
scgpt	CEBPE+CEBPB	0.759404	norman_from_scfoundation	1				val	0.577602	val	0.976967	0.531557	7.05938	foundation_model	0.814704	NDUFA6	754	-0.237102	-0.0552998
scgpt	CEBPE+CEBPB	1.02691	norman_from_scfoundation	1				val	0.902083	val	0.976967	0.531557	7.05938	foundation_model	1.09626	NDUFA8	470	-0.194178	-0.0693521
scgpt	CEBPE+CEBPB	1.39604	norman_from_scfoundation	1				val	1.02286	val	0.976967	0.531557	7.05938	foundation_model	1.52644	NDUFAB1	263	-0.503579	-0.1304
scgpt	CEBPE+CEBPB	0.802964	norman_from_scfoundation	1				val	0.435861	val	0.976967	0.531557	7.05938	foundation_model	0.904782	NDUFAF2	636	-0.468921	-0.101818
scgpt	CEBPE+CEBPB	0.646987	norman_from_scfoundation	1				val	0.524074	val	0.976967	0.531557	7.05938	foundation_model	0.667465	NDUFAF3	982	-0.143391	-0.0204775
scgpt	CEBPE+CEBPB	1.7716	norman_from_scfoundation	1				val	1.85419	val	0.976967	0.531557	7.05938	foundation_model	1.76936	NDUFB1	198	0.0848356	0.00224411
scgpt	CEBPE+CEBPB	1.52239	norman_from_scfoundation	1				val	1.43967	val	0.976967	0.531557	7.05938	foundation_model	1.64015	NDUFB10	234	-0.200483	-0.117756
scgpt	CEBPE+CEBPB	1.06426	norman_from_scfoundation	1				val	0.902546	val	0.976967	0.531557	7.05938	foundation_model	1.10079	NDUFB11	466	-0.19824	-0.0365279
scgpt	CEBPE+CEBPB	1.72456	norman_from_scfoundation	1				val	1.48144	val	0.976967	0.531557	7.05938	foundation_model	1.81857	NDUFB2	191	-0.337125	-0.0940063
scgpt	CEBPE+CEBPB	1.05665	norman_from_scfoundation	1				val	0.967834	val	0.976967	0.531557	7.05938	foundation_model	1.11928	NDUFB3	451	-0.151444	-0.0626277
scgpt	CEBPE+CEBPB	1.3053	norman_from_scfoundation	1				val	1.08664	val	0.976967	0.531557	7.05938	foundation_model	1.37483	NDUFB4	313	-0.288185	-0.0695248
scgpt	CEBPE+CEBPB	0.704609	norman_from_scfoundation	1				val	0.872644	val	0.976967	0.531557	7.05938	foundation_model	0.677858	NDUFB5	960	0.194786	0.0267512
scgpt	CEBPE+CEBPB	0.868228	norman_from_scfoundation	1				val	0.707896	val	0.976967	0.531557	7.05938	foundation_model	0.908031	NDUFB6	627	-0.200135	-0.0398038
scgpt	CEBPE+CEBPB	1.33075	norman_from_scfoundation	1				val	1.22105	val	0.976967	0.531557	7.05938	foundation_model	1.40406	NDUFB7	297	-0.183014	-0.0733092
scgpt	CEBPE+CEBPB	0.676318	norman_from_scfoundation	1				val	0.580814	val	0.976967	0.531557	7.05938	foundation_model	0.722658	NDUFB8	880	-0.141844	-0.0463394
scgpt	CEBPE+CEBPB	1.75539	norman_from_scfoundation	1				val	1.60073	val	0.976967	0.531557	7.05938	foundation_model	1.81551	NDUFB9	192	-0.214783	-0.060118
scgpt	CEBPE+CEBPB	1.4616	norman_from_scfoundation	1				val	1.42479	val	0.976967	0.531557	7.05938	foundation_model	1.50738	NDUFC1	268	-0.0825918	-0.0457807
scgpt	CEBPE+CEBPB	1.39763	norman_from_scfoundation	1				val	1.19461	val	0.976967	0.531557	7.05938	foundation_model	1.48817	NDUFC2	278	-0.293562	-0.090547
scgpt	CEBPE+CEBPB	0.735024	norman_from_scfoundation	1				val	0.558767	val	0.976967	0.531557	7.05938	foundation_model	0.76114	NDUFS3	818	-0.202373	-0.0261155
scgpt	CEBPE+CEBPB	2.37969	norman_from_scfoundation	1				val	2.03378	val	0.976967	0.531557	7.05938	foundation_model	2.50051	NDUFS5	114	-0.466735	-0.120825
scgpt	CEBPE+CEBPB	1.85187	norman_from_scfoundation	1				val	1.54478	val	0.976967	0.531557	7.05938	foundation_model	1.93687	NDUFS6	173	-0.392086	-0.085001
scgpt	CEBPE+CEBPB	1.30539	norman_from_scfoundation	1				val	1.00411	val	0.976967	0.531557	7.05938	foundation_model	1.35736	NDUFS7	318	-0.353249	-0.051966
scgpt	CEBPE+CEBPB	1.23649	norman_from_scfoundation	1				val	1.18116	val	0.976967	0.531557	7.05938	foundation_model	1.25856	NDUFS8	376	-0.0773994	-0.022068
scgpt	CEBPE+CEBPB	0.692607	norman_from_scfoundation	1				val	0.49311	val	0.976967	0.531557	7.05938	foundation_model	0.711862	NDUFV1	893	-0.218752	-0.019255
scgpt	CEBPE+CEBPB	0.936201	norman_from_scfoundation	1				val	0.803647	val	0.976967	0.531557	7.05938	foundation_model	1.02304	NDUFV2	525	-0.219398	-0.0868433
scgpt	CEBPE+CEBPB	0.846572	norman_from_scfoundation	1				val	0.63904	val	0.976967	0.531557	7.05938	foundation_model	0.815787	NDUFV3	751	-0.176747	0.0307851
scgpt	CEBPE+CEBPB	1.28224	norman_from_scfoundation	1				val	1.33196	val	0.976967	0.531557	7.05938	foundation_model	1.30511	NEDD8	348	0.0268462	-0.0228758
scgpt	CEBPE+CEBPB	1.01139	norman_from_scfoundation	1				val	0.822082	val	0.976967	0.531557	7.05938	foundation_model	0.945302	NENF	594	-0.123219	0.0660852
scgpt	CEBPE+CEBPB	1.58905	norman_from_scfoundation	1				val	1.12602	val	0.976967	0.531557	7.05938	foundation_model	1.67184	NHP2	226	-0.545815	-0.0827849
scgpt	CEBPE+CEBPB	1.77105	norman_from_scfoundation	1				val	1.17099	val	0.976967	0.531557	7.05938	foundation_model	1.96825	NME1	165	-0.79726	-0.197199
scgpt	CEBPE+CEBPB	1.6918	norman_from_scfoundation	1				val	1.45581	val	0.976967	0.531557	7.05938	foundation_model	1.70679	NME4	216	-0.250986	-0.0149961
scgpt	CEBPE+CEBPB	0.935327	norman_from_scfoundation	1				val	0.952512	val	0.976967	0.531557	7.05938	foundation_model	1.02251	NMT1	526	-0.0699974	-0.0871826
scgpt	CEBPE+CEBPB	0.872769	norman_from_scfoundation	1				val	0.675786	val	0.976967	0.531557	7.05938	foundation_model	0.955889	NOL7	585	-0.280103	-0.0831202
scgpt	CEBPE+CEBPB	0.75833	norman_from_scfoundation	1				val	0.782028	val	0.976967	0.531557	7.05938	foundation_model	0.739499	NONO	851	0.0425285	0.0188307
scgpt	CEBPE+CEBPB	1.1919	norman_from_scfoundation	1				val	1.54292	val	0.976967	0.531557	7.05938	foundation_model	1.26926	NOP10	368	0.273663	-0.0773572
scgpt	CEBPE+CEBPB	0.66873	norman_from_scfoundation	1				val	0.418425	val	0.976967	0.531557	7.05938	foundation_model	0.784008	NOP16	794	-0.365583	-0.115278
scgpt	CEBPE+CEBPB	1.10206	norman_from_scfoundation	1				val	0.718229	val	0.976967	0.531557	7.05938	foundation_model	1.26064	NOP56	372	-0.54241	-0.158584
scgpt	CEBPE+CEBPB	0.699087	norman_from_scfoundation	1				val	0.566097	val	0.976967	0.531557	7.05938	foundation_model	0.681381	NOSIP	950	-0.115284	0.0177059
scgpt	CEBPE+CEBPB	2.33285	norman_from_scfoundation	1				val	1.95066	val	0.976967	0.531557	7.05938	foundation_model	2.43031	NPM1	118	-0.479643	-0.097455
scgpt	CEBPE+CEBPB	0.950444	norman_from_scfoundation	1				val	0.608646	val	0.976967	0.531557	7.05938	foundation_model	1.06253	NPM3	496	-0.453889	-0.11209
scgpt	CEBPE+CEBPB	0.584443	norman_from_scfoundation	1				val	0.376495	val	0.976967	0.531557	7.05938	foundation_model	0.672407	NQO2	974	-0.295913	-0.0879641
scgpt	CEBPE+CEBPB	1.02231	norman_from_scfoundation	1				val	1.0039	val	0.976967	0.531557	7.05938	foundation_model	1.09904	NSA2	468	-0.0951494	-0.0767305
scgpt	CEBPE+CEBPB	0.615645	norman_from_scfoundation	1				val	0.405053	val	0.976967	0.531557	7.05938	foundation_model	0.670051	NT5DC2	979	-0.264998	-0.0544065
scgpt	CEBPE+CEBPB	0.68915	norman_from_scfoundation	1				val	0.535868	val	0.976967	0.531557	7.05938	foundation_model	0.745189	NTMT1	840	-0.209321	-0.0560383
scgpt	CEBPE+CEBPB	1.55456	norman_from_scfoundation	1				val	1.40248	val	0.976967	0.531557	7.05938	foundation_model	1.71427	NUCKS1	215	-0.311785	-0.159708
scgpt	CEBPE+CEBPB	1.03147	norman_from_scfoundation	1				val	0.752758	val	0.976967	0.531557	7.05938	foundation_model	1.15769	NUDC	426	-0.404935	-0.126218
scgpt	CEBPE+CEBPB	0.640591	norman_from_scfoundation	1				val	0.500114	val	0.976967	0.531557	7.05938	foundation_model	0.664184	NUDCD2	988	-0.16407	-0.0235934
scgpt	CEBPE+CEBPB	0.988657	norman_from_scfoundation	1				val	1.04028	val	0.976967	0.531557	7.05938	foundation_model	1.03574	NUDT3	517	0.00453818	-0.0470799
scgpt	CEBPE+CEBPB	0.628247	norman_from_scfoundation	1				val	0.529312	val	0.976967	0.531557	7.05938	foundation_model	0.72967	NUDT5	866	-0.200358	-0.101423
scgpt	CEBPE+CEBPB	0.705498	norman_from_scfoundation	1				val	0.687724	val	0.976967	0.531557	7.05938	foundation_model	0.689784	NUP214	936	-0.00205964	0.0157141
scgpt	CEBPE+CEBPB	0.786289	norman_from_scfoundation	1				val	0.613641	val	0.976967	0.531557	7.05938	foundation_model	0.824528	NUTF2	735	-0.210888	-0.0382391
scgpt	CEBPE+CEBPB	3.13244	norman_from_scfoundation	1				val	3.39755	val	0.976967	0.531557	7.05938	foundation_model	3.09814	OAZ1	91	0.299401	0.034297
scgpt	CEBPE+CEBPB	1.03046	norman_from_scfoundation	1				val	0.637396	val	0.976967	0.531557	7.05938	foundation_model	1.18218	ODC1	408	-0.544784	-0.151716
scgpt	CEBPE+CEBPB	0.640835	norman_from_scfoundation	1				val	0.665523	val	0.976967	0.531557	7.05938	foundation_model	0.672705	ORMDL1	973	-0.00718182	-0.0318698
scgpt	CEBPE+CEBPB	0.736484	norman_from_scfoundation	1				val	0.681472	val	0.976967	0.531557	7.05938	foundation_model	0.743615	OSBPL8	844	-0.0621437	-0.00713104
scgpt	CEBPE+CEBPB	1.87381	norman_from_scfoundation	1				val	1.97683	val	0.976967	0.531557	7.05938	foundation_model	1.85053	OST4	185	0.126303	0.0232803
scgpt	CEBPE+CEBPB	1.04383	norman_from_scfoundation	1				val	0.969501	val	0.976967	0.531557	7.05938	foundation_model	1.11723	OSTC	456	-0.147729	-0.0734016
scgpt	CEBPE+CEBPB	1.84284	norman_from_scfoundation	1				val	1.31595	val	0.976967	0.531557	7.05938	foundation_model	2.08862	PA2G4	146	-0.772678	-0.245782
scgpt	CEBPE+CEBPB	1.8663	norman_from_scfoundation	1				val	1.83606	val	0.976967	0.531557	7.05938	foundation_model	1.9706	PABPC1	162	-0.134537	-0.104298
scgpt	CEBPE+CEBPB	0.733452	norman_from_scfoundation	1				val	0.475137	val	0.976967	0.531557	7.05938	foundation_model	0.770402	PABPC4	813	-0.295265	-0.0369497
scgpt	CEBPE+CEBPB	0.69398	norman_from_scfoundation	1				val	0.685665	val	0.976967	0.531557	7.05938	foundation_model	0.681151	PABPN1	952	0.00451368	0.0128286
scgpt	CEBPE+CEBPB	0.769561	norman_from_scfoundation	1				val	0.540606	val	0.976967	0.531557	7.05938	foundation_model	0.831061	PAFAH1B3	726	-0.290455	-0.0615007
scgpt	CEBPE+CEBPB	0.862705	norman_from_scfoundation	1				val	0.534461	val	0.976967	0.531557	7.05938	foundation_model	0.947033	PAICS	592	-0.412572	-0.084328
scgpt	CEBPE+CEBPB	0.691885	norman_from_scfoundation	1				val	0.677602	val	0.976967	0.531557	7.05938	foundation_model	0.726262	PAIP2	873	-0.0486602	-0.0343775
scgpt	CEBPE+CEBPB	0.695093	norman_from_scfoundation	1				val	0.661609	val	0.976967	0.531557	7.05938	foundation_model	0.702117	PAK2	913	-0.0405082	-0.00702435
scgpt	CEBPE+CEBPB	0.703218	norman_from_scfoundation	1				val	0.673356	val	0.976967	0.531557	7.05938	foundation_model	0.73957	PAPOLA	850	-0.0662139	-0.0363519
scgpt	CEBPE+CEBPB	1.7564	norman_from_scfoundation	1				val	1.53802	val	0.976967	0.531557	7.05938	foundation_model	1.88424	PARK7	180	-0.346221	-0.127842
scgpt	CEBPE+CEBPB	1.29527	norman_from_scfoundation	1				val	1.19968	val	0.976967	0.531557	7.05938	foundation_model	1.38295	PARP1	308	-0.183264	-0.087675
scgpt	CEBPE+CEBPB	1.00973	norman_from_scfoundation	1				val	0.888854	val	0.976967	0.531557	7.05938	foundation_model	1.03067	PCBP1	522	-0.141816	-0.0209394
scgpt	CEBPE+CEBPB	1.16483	norman_from_scfoundation	1				val	1.18904	val	0.976967	0.531557	7.05938	foundation_model	1.17367	PCBP2	412	0.0153707	-0.00883186
scgpt	CEBPE+CEBPB	0.707207	norman_from_scfoundation	1				val	0.503026	val	0.976967	0.531557	7.05938	foundation_model	0.785442	PCMT1	792	-0.282416	-0.0782351
scgpt	CEBPE+CEBPB	0.724253	norman_from_scfoundation	1				val	0.58882	val	0.976967	0.531557	7.05938	foundation_model	0.755361	PCNP	824	-0.166541	-0.0311077
scgpt	CEBPE+CEBPB	1.02614	norman_from_scfoundation	1				val	0.819936	val	0.976967	0.531557	7.05938	foundation_model	1.08029	PDAP1	485	-0.260352	-0.0541495
scgpt	CEBPE+CEBPB	0.736255	norman_from_scfoundation	1				val	0.545622	val	0.976967	0.531557	7.05938	foundation_model	0.772542	PDCD2	809	-0.22692	-0.0362875
scgpt	CEBPE+CEBPB	1.35029	norman_from_scfoundation	1				val	0.912022	val	0.976967	0.531557	7.05938	foundation_model	1.46471	PDCD5	281	-0.552684	-0.114413
scgpt	CEBPE+CEBPB	0.951606	norman_from_scfoundation	1				val	1.01046	val	0.976967	0.531557	7.05938	foundation_model	1.05941	PDCD6	501	-0.0489515	-0.107805
scgpt	CEBPE+CEBPB	0.769976	norman_from_scfoundation	1				val	0.686647	val	0.976967	0.531557	7.05938	foundation_model	0.834178	PDE4DIP	721	-0.147531	-0.0642027
scgpt	CEBPE+CEBPB	0.869185	norman_from_scfoundation	1				val	0.77397	val	0.976967	0.531557	7.05938	foundation_model	0.912714	PDIA6	621	-0.138744	-0.0435295
scgpt	CEBPE+CEBPB	1.60515	norman_from_scfoundation	1				val	1.37648	val	0.976967	0.531557	7.05938	foundation_model	1.73562	PEBP1	208	-0.359141	-0.130477
scgpt	CEBPE+CEBPB	0.694077	norman_from_scfoundation	1				val	0.674214	val	0.976967	0.531557	7.05938	foundation_model	0.731248	PET100	865	-0.0570341	-0.0371712
scgpt	CEBPE+CEBPB	0.686997	norman_from_scfoundation	1				val	0.63395	val	0.976967	0.531557	7.05938	foundation_model	0.714811	PFDN1	889	-0.0808607	-0.0278137
scgpt	CEBPE+CEBPB	1.23183	norman_from_scfoundation	1				val	0.981977	val	0.976967	0.531557	7.05938	foundation_model	1.34694	PFDN2	325	-0.364961	-0.115112
scgpt	CEBPE+CEBPB	1.71735	norman_from_scfoundation	1				val	2.03869	val	0.976967	0.531557	7.05938	foundation_model	1.6613	PFDN5	229	0.377395	0.0560558
scgpt	CEBPE+CEBPB	0.78374	norman_from_scfoundation	1				val	0.602371	val	0.976967	0.531557	7.05938	foundation_model	0.87781	PFDN6	678	-0.275439	-0.0940695
scgpt	CEBPE+CEBPB	2.57842	norman_from_scfoundation	1				val	2.68411	val	0.976967	0.531557	7.05938	foundation_model	2.62726	PFN1	110	0.0568442	-0.0488458
scgpt	CEBPE+CEBPB	1.03769	norman_from_scfoundation	1				val	0.986842	val	0.976967	0.531557	7.05938	foundation_model	1.12988	PGAM1	445	-0.143038	-0.0921896
scgpt	CEBPE+CEBPB	0.759121	norman_from_scfoundation	1				val	0.749938	val	0.976967	0.531557	7.05938	foundation_model	0.838757	PGK1	714	-0.0888188	-0.0796354
scgpt	CEBPE+CEBPB	0.926728	norman_from_scfoundation	1				val	0.800057	val	0.976967	0.531557	7.05938	foundation_model	0.983389	PGP	559	-0.183333	-0.056661
scgpt	CEBPE+CEBPB	0.942773	norman_from_scfoundation	1				val	0.698833	val	0.976967	0.531557	7.05938	foundation_model	1.05792	PHB2	502	-0.359082	-0.115142
scgpt	CEBPE+CEBPB	1.16415	norman_from_scfoundation	1				val	1.01738	val	0.976967	0.531557	7.05938	foundation_model	1.33342	PHF19	333	-0.316047	-0.169274
scgpt	CEBPE+CEBPB	1.09761	norman_from_scfoundation	1				val	1.03294	val	0.976967	0.531557	7.05938	foundation_model	1.13376	PHPT1	441	-0.100826	-0.0361559
scgpt	CEBPE+CEBPB	0.637319	norman_from_scfoundation	1				val	0.441139	val	0.976967	0.531557	7.05938	foundation_model	0.694638	PIH1D1	927	-0.2535	-0.057319
scgpt	CEBPE+CEBPB	0.942622	norman_from_scfoundation	1				val	0.729079	val	0.976967	0.531557	7.05938	foundation_model	0.951149	PIN1	587	-0.22207	-0.00852722
scgpt	CEBPE+CEBPB	1.27692	norman_from_scfoundation	1				val	0.75546	val	0.976967	0.531557	7.05938	foundation_model	1.35013	PITX1	323	-0.594673	-0.0732089
scgpt	CEBPE+CEBPB	0.996763	norman_from_scfoundation	1				val	0.982524	val	0.976967	0.531557	7.05938	foundation_model	1.06059	PKM	500	-0.0780705	-0.0638322
scgpt	CEBPE+CEBPB	0.830811	norman_from_scfoundation	1				val	0.846655	val	0.976967	0.531557	7.05938	foundation_model	0.879642	PLEKHJ1	677	-0.0329867	-0.0488311
scgpt	CEBPE+CEBPB	0.887822	norman_from_scfoundation	1				val	1.22354	val	0.976967	0.531557	7.05938	foundation_model	0.85714	PNISR	693	0.366399	0.0306821
scgpt	CEBPE+CEBPB	0.735156	norman_from_scfoundation	1				val	0.639741	val	0.976967	0.531557	7.05938	foundation_model	0.723021	PNKD	879	-0.0832801	0.0121348
scgpt	CEBPE+CEBPB	0.833359	norman_from_scfoundation	1				val	0.758246	val	0.976967	0.531557	7.05938	foundation_model	0.845091	PNN	705	-0.0868455	-0.0117319
scgpt	CEBPE+CEBPB	0.933218	norman_from_scfoundation	1				val	0.60837	val	0.976967	0.531557	7.05938	foundation_model	0.984264	POLD2	558	-0.375894	-0.0510462
scgpt	CEBPE+CEBPB	0.621421	norman_from_scfoundation	1				val	0.580567	val	0.976967	0.531557	7.05938	foundation_model	0.688033	POLE3	941	-0.107466	-0.0666121
scgpt	CEBPE+CEBPB	0.656499	norman_from_scfoundation	1				val	0.682275	val	0.976967	0.531557	7.05938	foundation_model	0.671752	POLE4	975	0.0105225	-0.0152531
scgpt	CEBPE+CEBPB	1.06498	norman_from_scfoundation	1				val	0.982081	val	0.976967	0.531557	7.05938	foundation_model	1.13239	POLR1D	444	-0.150309	-0.0674093
scgpt	CEBPE+CEBPB	1.27579	norman_from_scfoundation	1				val	1.0493	val	0.976967	0.531557	7.05938	foundation_model	1.32828	POLR2E	335	-0.278984	-0.0524923
scgpt	CEBPE+CEBPB	1.13716	norman_from_scfoundation	1				val	0.796288	val	0.976967	0.531557	7.05938	foundation_model	1.23975	POLR2F	383	-0.443463	-0.102592
scgpt	CEBPE+CEBPB	0.637646	norman_from_scfoundation	1				val	0.426407	val	0.976967	0.531557	7.05938	foundation_model	0.717962	POLR2H	887	-0.291555	-0.0803158
scgpt	CEBPE+CEBPB	0.879766	norman_from_scfoundation	1				val	0.655247	val	0.976967	0.531557	7.05938	foundation_model	0.982737	POLR2I	561	-0.32749	-0.102971
scgpt	CEBPE+CEBPB	1.12836	norman_from_scfoundation	1				val	1.17969	val	0.976967	0.531557	7.05938	foundation_model	1.14626	POLR2J	431	0.0334328	-0.0178968
scgpt	CEBPE+CEBPB	0.490338	norman_from_scfoundation	1				val	1.04334	val	0.976967	0.531557	7.05938	foundation_model	0.790558	POLR2J3	784	0.252786	-0.30022
scgpt	CEBPE+CEBPB	0.682002	norman_from_scfoundation	1				val	0.651621	val	0.976967	0.531557	7.05938	foundation_model	0.712708	POLR2K	891	-0.0610867	-0.0307056
scgpt	CEBPE+CEBPB	1.73568	norman_from_scfoundation	1				val	1.64136	val	0.976967	0.531557	7.05938	foundation_model	1.77994	POLR2L	195	-0.138579	-0.0442525
scgpt	CEBPE+CEBPB	0.97667	norman_from_scfoundation	1				val	0.688707	val	0.976967	0.531557	7.05938	foundation_model	1.10313	POLR3K	464	-0.414426	-0.126463
scgpt	CEBPE+CEBPB	2.08433	norman_from_scfoundation	1				val	1.91176	val	0.976967	0.531557	7.05938	foundation_model	2.19517	POMP	137	-0.283408	-0.110842
scgpt	CEBPE+CEBPB	0.892646	norman_from_scfoundation	1				val	0.54294	val	0.976967	0.531557	7.05938	foundation_model	1.01398	POP7	529	-0.471042	-0.121335
scgpt	CEBPE+CEBPB	1.37312	norman_from_scfoundation	1				val	1.08597	val	0.976967	0.531557	7.05938	foundation_model	1.52094	PPA1	267	-0.434969	-0.147815
scgpt	CEBPE+CEBPB	1.06834	norman_from_scfoundation	1				val	1.13455	val	0.976967	0.531557	7.05938	foundation_model	1.06125	PPDPF	497	0.0733007	0.007092
scgpt	CEBPE+CEBPB	2.75533	norman_from_scfoundation	1				val	2.50041	val	0.976967	0.531557	7.05938	foundation_model	2.79957	PPIA	98	-0.299156	-0.0442359
scgpt	CEBPE+CEBPB	0.85417	norman_from_scfoundation	1				val	0.712815	val	0.976967	0.531557	7.05938	foundation_model	0.906735	PPIB	632	-0.19392	-0.0525652
scgpt	CEBPE+CEBPB	0.847153	norman_from_scfoundation	1				val	0.887352	val	0.976967	0.531557	7.05938	foundation_model	0.879901	PPIG	674	0.00745052	-0.0327479
scgpt	CEBPE+CEBPB	0.802148	norman_from_scfoundation	1				val	0.628176	val	0.976967	0.531557	7.05938	foundation_model	0.891391	PPIH	656	-0.263215	-0.0892427
scgpt	CEBPE+CEBPB	1.00478	norman_from_scfoundation	1				val	0.760982	val	0.976967	0.531557	7.05938	foundation_model	1.0813	PPM1G	483	-0.320322	-0.0765233
scgpt	CEBPE+CEBPB	1.04039	norman_from_scfoundation	1				val	1.19043	val	0.976967	0.531557	7.05938	foundation_model	1.08654	PPP1CA	478	0.103885	-0.0461521
scgpt	CEBPE+CEBPB	0.761494	norman_from_scfoundation	1				val	0.625765	val	0.976967	0.531557	7.05938	foundation_model	0.810995	PPP1CC	758	-0.18523	-0.0495005
scgpt	CEBPE+CEBPB	1.4377	norman_from_scfoundation	1				val	1.15699	val	0.976967	0.531557	7.05938	foundation_model	1.56692	PPP1R14A	250	-0.409934	-0.129226
scgpt	CEBPE+CEBPB	1.81701	norman_from_scfoundation	1				val	1.315	val	0.976967	0.531557	7.05938	foundation_model	1.93839	PPP1R14B	172	-0.623389	-0.121379
scgpt	CEBPE+CEBPB	0.636177	norman_from_scfoundation	1				val	0.980291	val	0.976967	0.531557	7.05938	foundation_model	0.661391	PPP1R18	995	0.3189	-0.0252143
scgpt	CEBPE+CEBPB	0.846543	norman_from_scfoundation	1				val	0.822947	val	0.976967	0.531557	7.05938	foundation_model	0.864671	PPP4C	688	-0.0417241	-0.0181279
scgpt	CEBPE+CEBPB	1.5297	norman_from_scfoundation	1				val	1.58123	val	0.976967	0.531557	7.05938	foundation_model	1.44439	PRAME	285	0.136839	0.0853027
scgpt	CEBPE+CEBPB	2.06325	norman_from_scfoundation	1				val	1.65519	val	0.976967	0.531557	7.05938	foundation_model	2.2606	PRDX1	130	-0.605418	-0.197352
scgpt	CEBPE+CEBPB	1.28462	norman_from_scfoundation	1				val	1.11428	val	0.976967	0.531557	7.05938	foundation_model	1.34126	PRDX2	327	-0.226985	-0.0566438
scgpt	CEBPE+CEBPB	0.865137	norman_from_scfoundation	1				val	0.534929	val	0.976967	0.531557	7.05938	foundation_model	1.00431	PRDX4	539	-0.469377	-0.139169
scgpt	CEBPE+CEBPB	1.44191	norman_from_scfoundation	1				val	1.25986	val	0.976967	0.531557	7.05938	foundation_model	1.38165	PRDX5	311	-0.121795	0.0602617
scgpt	CEBPE+CEBPB	1.42175	norman_from_scfoundation	1				val	1.14674	val	0.976967	0.531557	7.05938	foundation_model	1.49424	PRDX6	276	-0.3475	-0.0724883
scgpt	CEBPE+CEBPB	2.15197	norman_from_scfoundation	1				val	1.64905	val	0.976967	0.531557	7.05938	foundation_model	2.30542	PRELID1	122	-0.656367	-0.153443
scgpt	CEBPE+CEBPB	0.690244	norman_from_scfoundation	1				val	0.55411	val	0.976967	0.531557	7.05938	foundation_model	0.731535	PRKAR2B	864	-0.177425	-0.0412912
scgpt	CEBPE+CEBPB	1.01256	norman_from_scfoundation	1				val	0.792117	val	0.976967	0.531557	7.05938	foundation_model	1.08232	PRKDC	482	-0.290208	-0.0697663
scgpt	CEBPE+CEBPB	0.725278	norman_from_scfoundation	1				val	0.458989	val	0.976967	0.531557	7.05938	foundation_model	0.823683	PRMT1	737	-0.364694	-0.098405
scgpt	CEBPE+CEBPB	0.654487	norman_from_scfoundation	1				val	0.637972	val	0.976967	0.531557	7.05938	foundation_model	0.680366	PRPF38B	954	-0.0423939	-0.0258784
scgpt	CEBPE+CEBPB	0.887114	norman_from_scfoundation	1				val	0.803485	val	0.976967	0.531557	7.05938	foundation_model	0.890582	PRPF40A	657	-0.0870963	-0.00346738
scgpt	CEBPE+CEBPB	0.743218	norman_from_scfoundation	1				val	0.723051	val	0.976967	0.531557	7.05938	foundation_model	0.794784	PRPF4B	778	-0.0717328	-0.0515662
scgpt	CEBPE+CEBPB	1.20088	norman_from_scfoundation	1				val	1.57979	val	0.976967	0.531557	7.05938	foundation_model	1.26027	PRR13	373	0.319519	-0.0593917
scgpt	CEBPE+CEBPB	1.17676	norman_from_scfoundation	1				val	1.19096	val	0.976967	0.531557	7.05938	foundation_model	1.23099	PRRC2C	389	-0.0400281	-0.054235
scgpt	CEBPE+CEBPB	0.780215	norman_from_scfoundation	1				val	0.666905	val	0.976967	0.531557	7.05938	foundation_model	0.841609	PRSS21	710	-0.174703	-0.0613937
scgpt	CEBPE+CEBPB	0.803516	norman_from_scfoundation	1				val	0.681309	val	0.976967	0.531557	7.05938	foundation_model	0.822032	PSMA1	739	-0.140723	-0.0185165
scgpt	CEBPE+CEBPB	1.12575	norman_from_scfoundation	1				val	1.06218	val	0.976967	0.531557	7.05938	foundation_model	1.30745	PSMA4	347	-0.24527	-0.181702
scgpt	CEBPE+CEBPB	0.659785	norman_from_scfoundation	1				val	0.540339	val	0.976967	0.531557	7.05938	foundation_model	0.711523	PSMA5	894	-0.171184	-0.0517377
scgpt	CEBPE+CEBPB	2.12695	norman_from_scfoundation	1				val	1.77028	val	0.976967	0.531557	7.05938	foundation_model	2.29531	PSMA7	123	-0.525037	-0.16836
scgpt	CEBPE+CEBPB	1.32015	norman_from_scfoundation	1				val	1.20107	val	0.976967	0.531557	7.05938	foundation_model	1.44761	PSMB1	284	-0.246543	-0.127462
scgpt	CEBPE+CEBPB	1.43549	norman_from_scfoundation	1				val	1.12398	val	0.976967	0.531557	7.05938	foundation_model	1.55956	PSMB2	252	-0.435582	-0.124072
scgpt	CEBPE+CEBPB	1.07094	norman_from_scfoundation	1				val	0.838751	val	0.976967	0.531557	7.05938	foundation_model	1.1711	PSMB3	415	-0.332346	-0.100155
scgpt	CEBPE+CEBPB	0.871919	norman_from_scfoundation	1				val	0.882277	val	0.976967	0.531557	7.05938	foundation_model	0.91124	PSMB4	622	-0.0289633	-0.0393211
scgpt	CEBPE+CEBPB	1.14914	norman_from_scfoundation	1				val	0.980444	val	0.976967	0.531557	7.05938	foundation_model	1.21593	PSMB5	395	-0.235484	-0.0667875
scgpt	CEBPE+CEBPB	0.882993	norman_from_scfoundation	1				val	0.739846	val	0.976967	0.531557	7.05938	foundation_model	0.967906	PSMB6	575	-0.22806	-0.0849125
scgpt	CEBPE+CEBPB	1.21931	norman_from_scfoundation	1				val	1.0133	val	0.976967	0.531557	7.05938	foundation_model	1.2923	PSMB7	355	-0.279	-0.0729976
scgpt	CEBPE+CEBPB	0.786397	norman_from_scfoundation	1				val	0.558241	val	0.976967	0.531557	7.05938	foundation_model	0.828236	PSMC3	731	-0.269995	-0.0418394
scgpt	CEBPE+CEBPB	0.767266	norman_from_scfoundation	1				val	0.59971	val	0.976967	0.531557	7.05938	foundation_model	0.831504	PSMC5	724	-0.231793	-0.0642382
scgpt	CEBPE+CEBPB	0.672344	norman_from_scfoundation	1				val	0.424961	val	0.976967	0.531557	7.05938	foundation_model	0.720932	PSMD14	883	-0.295971	-0.0485882
scgpt	CEBPE+CEBPB	0.663696	norman_from_scfoundation	1				val	0.719992	val	0.976967	0.531557	7.05938	foundation_model	0.692734	PSMD4	933	0.0272588	-0.0290372
scgpt	CEBPE+CEBPB	0.691421	norman_from_scfoundation	1				val	0.617282	val	0.976967	0.531557	7.05938	foundation_model	0.79319	PSMD7	781	-0.175907	-0.101769
scgpt	CEBPE+CEBPB	1.18443	norman_from_scfoundation	1				val	0.902101	val	0.976967	0.531557	7.05938	foundation_model	1.25675	PSMD8	379	-0.354651	-0.0723178
scgpt	CEBPE+CEBPB	0.661719	norman_from_scfoundation	1				val	0.42118	val	0.976967	0.531557	7.05938	foundation_model	0.762369	PSMG1	817	-0.341189	-0.10065
scgpt	CEBPE+CEBPB	0.812925	norman_from_scfoundation	1				val	0.700705	val	0.976967	0.531557	7.05938	foundation_model	0.920961	PSMG4	616	-0.220255	-0.108036
scgpt	CEBPE+CEBPB	0.867749	norman_from_scfoundation	1				val	0.716399	val	0.976967	0.531557	7.05938	foundation_model	0.909968	PTBP1	624	-0.193569	-0.0422188
scgpt	CEBPE+CEBPB	1.40328	norman_from_scfoundation	1				val	1.21582	val	0.976967	0.531557	7.05938	foundation_model	1.53656	PTGES3	261	-0.320737	-0.133276
scgpt	CEBPE+CEBPB	3.18396	norman_from_scfoundation	1				val	2.6594	val	0.976967	0.531557	7.05938	foundation_model	3.37854	PTMA	70	-0.71914	-0.194579
scgpt	CEBPE+CEBPB	1.06396	norman_from_scfoundation	1				val	0.878232	val	0.976967	0.531557	7.05938	foundation_model	1.0339	PTMS	520	-0.155664	0.0300641
scgpt	CEBPE+CEBPB	1.67928	norman_from_scfoundation	1				val	1.7306	val	0.976967	0.531557	7.05938	foundation_model	1.74428	PTP4A2	204	-0.0136812	-0.0650058
scgpt	CEBPE+CEBPB	0.746909	norman_from_scfoundation	1				val	0.791143	val	0.976967	0.531557	7.05938	foundation_model	0.739048	PTRHD1	852	0.0520952	0.00786161
scgpt	CEBPE+CEBPB	0.905503	norman_from_scfoundation	1				val	0.574368	val	0.976967	0.531557	7.05938	foundation_model	1.0068	PTTG1	534	-0.432434	-0.101299
scgpt	CEBPE+CEBPB	0.707417	norman_from_scfoundation	1				val	1.37706	val	0.976967	0.531557	7.05938	foundation_model	0.676381	PYCARD	963	0.700682	0.0310364
scgpt	CEBPE+CEBPB	0.605459	norman_from_scfoundation	1				val	0.426974	val	0.976967	0.531557	7.05938	foundation_model	0.660152	PYCR1	1000	-0.233178	-0.054693
scgpt	CEBPE+CEBPB	0.834321	norman_from_scfoundation	1				val	0.744879	val	0.976967	0.531557	7.05938	foundation_model	0.866236	PYURF	685	-0.121357	-0.0319147
scgpt	CEBPE+CEBPB	1.02899	norman_from_scfoundation	1				val	0.89036	val	0.976967	0.531557	7.05938	foundation_model	0.968586	QPRT	574	-0.0782255	0.0604038
scgpt	CEBPE+CEBPB	0.628179	norman_from_scfoundation	1				val	0.633074	val	0.976967	0.531557	7.05938	foundation_model	0.693266	RAB5C	931	-0.0601918	-0.0650868
scgpt	CEBPE+CEBPB	0.6554	norman_from_scfoundation	1				val	0.611135	val	0.976967	0.531557	7.05938	foundation_model	0.703421	RAB7A	909	-0.0922866	-0.0480211
scgpt	CEBPE+CEBPB	0.761719	norman_from_scfoundation	1				val	0.594259	val	0.976967	0.531557	7.05938	foundation_model	0.779988	RABL6	800	-0.185729	-0.0182692
scgpt	CEBPE+CEBPB	1.134	norman_from_scfoundation	1				val	0.963436	val	0.976967	0.531557	7.05938	foundation_model	1.23213	RAC1	387	-0.268698	-0.0981299
scgpt	CEBPE+CEBPB	0.886353	norman_from_scfoundation	1				val	0.703157	val	0.976967	0.531557	7.05938	foundation_model	0.921139	RAD23A	615	-0.217982	-0.0347869
scgpt	CEBPE+CEBPB	0.871758	norman_from_scfoundation	1				val	0.768152	val	0.976967	0.531557	7.05938	foundation_model	0.89326	RALY	655	-0.125109	-0.0215027
scgpt	CEBPE+CEBPB	2.28068	norman_from_scfoundation	1				val	1.69914	val	0.976967	0.531557	7.05938	foundation_model	2.44228	RAN	116	-0.743145	-0.161597
scgpt	CEBPE+CEBPB	3.06889	norman_from_scfoundation	1				val	2.46899	val	0.976967	0.531557	7.05938	foundation_model	3.2978	RANBP1	80	-0.828804	-0.228909
scgpt	CEBPE+CEBPB	0.986226	norman_from_scfoundation	1				val	0.893302	val	0.976967	0.531557	7.05938	foundation_model	1.00714	RBBP4	533	-0.113836	-0.0209125
scgpt	CEBPE+CEBPB	0.892842	norman_from_scfoundation	1				val	0.705689	val	0.976967	0.531557	7.05938	foundation_model	0.934454	RBM17	602	-0.228765	-0.0416121
scgpt	CEBPE+CEBPB	0.663091	norman_from_scfoundation	1				val	0.649991	val	0.976967	0.531557	7.05938	foundation_model	0.688096	RBM25	939	-0.038105	-0.025005
scgpt	CEBPE+CEBPB	1.18234	norman_from_scfoundation	1				val	1.27476	val	0.976967	0.531557	7.05938	foundation_model	1.25857	RBM39	375	0.0161972	-0.076223
scgpt	CEBPE+CEBPB	1.15737	norman_from_scfoundation	1				val	1.05392	val	0.976967	0.531557	7.05938	foundation_model	1.28102	RBM8A	362	-0.227105	-0.123647
scgpt	CEBPE+CEBPB	1.21846	norman_from_scfoundation	1				val	1.16722	val	0.976967	0.531557	7.05938	foundation_model	1.30899	RBMX	344	-0.141769	-0.0905284
scgpt	CEBPE+CEBPB	1.10788	norman_from_scfoundation	1				val	0.971951	val	0.976967	0.531557	7.05938	foundation_model	1.20399	RBX1	401	-0.232041	-0.0961152
scgpt	CEBPE+CEBPB	0.804536	norman_from_scfoundation	1				val	0.761763	val	0.976967	0.531557	7.05938	foundation_model	0.823855	RDX	736	-0.062092	-0.0193185
scgpt	CEBPE+CEBPB	0.680063	norman_from_scfoundation	1				val	0.334224	val	0.976967	0.531557	7.05938	foundation_model	0.723893	REXO2	878	-0.389668	-0.0438293
scgpt	CEBPE+CEBPB	0.671069	norman_from_scfoundation	1				val	0.662109	val	0.976967	0.531557	7.05938	foundation_model	0.702258	RFC1	912	-0.0401493	-0.0311887
scgpt	CEBPE+CEBPB	0.996855	norman_from_scfoundation	1				val	0.794465	val	0.976967	0.531557	7.05938	foundation_model	1.04129	RGS10	511	-0.24683	-0.0444394
scgpt	CEBPE+CEBPB	1.02709	norman_from_scfoundation	1				val	0.837346	val	0.976967	0.531557	7.05938	foundation_model	1.14079	RHEB	433	-0.303447	-0.113698
scgpt	CEBPE+CEBPB	1.22218	norman_from_scfoundation	1				val	1.20049	val	0.976967	0.531557	7.05938	foundation_model	1.2894	RHOA	356	-0.0889174	-0.0672262
scgpt	CEBPE+CEBPB	0.890815	norman_from_scfoundation	1				val	0.881702	val	0.976967	0.531557	7.05938	foundation_model	0.899568	RHOBTB3	647	-0.0178665	-0.0087527
scgpt	CEBPE+CEBPB	0.792119	norman_from_scfoundation	1				val	0.83742	val	0.976967	0.531557	7.05938	foundation_model	0.798317	RNASEH2C	768	0.0391024	-0.00619811
scgpt	CEBPE+CEBPB	0.678765	norman_from_scfoundation	1				val	0.479657	val	0.976967	0.531557	7.05938	foundation_model	0.73465	RNF126	859	-0.254993	-0.0558857
scgpt	CEBPE+CEBPB	0.653901	norman_from_scfoundation	1				val	0.646116	val	0.976967	0.531557	7.05938	foundation_model	0.674801	RNF5	966	-0.0286857	-0.0209
scgpt	CEBPE+CEBPB	1.00542	norman_from_scfoundation	1				val	0.895914	val	0.976967	0.531557	7.05938	foundation_model	1.01373	RNF7	530	-0.117814	-0.00831258
scgpt	CEBPE+CEBPB	0.989219	norman_from_scfoundation	1				val	0.700854	val	0.976967	0.531557	7.05938	foundation_model	1.06072	RNPS1	498	-0.359862	-0.0714975
scgpt	CEBPE+CEBPB	1.38858	norman_from_scfoundation	1				val	1.36926	val	0.976967	0.531557	7.05938	foundation_model	1.43006	ROMO1	289	-0.0608047	-0.041476
scgpt	CEBPE+CEBPB	3.73275	norman_from_scfoundation	1				val	3.59289	val	0.976967	0.531557	7.05938	foundation_model	3.71462	RPL10	47	-0.121739	0.0181293
scgpt	CEBPE+CEBPB	3.40039	norman_from_scfoundation	1				val	3.33282	val	0.976967	0.531557	7.05938	foundation_model	3.34628	RPL10A	73	-0.0134659	0.054106
scgpt	CEBPE+CEBPB	3.82375	norman_from_scfoundation	1				val	3.74734	val	0.976967	0.531557	7.05938	foundation_model	3.83166	RPL11	38	-0.0843139	-0.00790787
scgpt	CEBPE+CEBPB	3.44125	norman_from_scfoundation	1				val	3.19867	val	0.976967	0.531557	7.05938	foundation_model	3.45574	RPL12	67	-0.257075	-0.0144904
scgpt	CEBPE+CEBPB	3.87973	norman_from_scfoundation	1				val	3.76013	val	0.976967	0.531557	7.05938	foundation_model	3.88331	RPL13	34	-0.123185	-0.00358701
scgpt	CEBPE+CEBPB	4.65316	norman_from_scfoundation	1				val	4.48103	val	0.976967	0.531557	7.05938	foundation_model	4.53334	RPL13A	8	-0.0523009	0.119829
scgpt	CEBPE+CEBPB	3.74145	norman_from_scfoundation	1				val	3.51995	val	0.976967	0.531557	7.05938	foundation_model	3.74998	RPL14	45	-0.230031	-0.00853229
scgpt	CEBPE+CEBPB	3.94123	norman_from_scfoundation	1				val	3.89613	val	0.976967	0.531557	7.05938	foundation_model	3.92429	RPL15	32	-0.0281665	0.016937
scgpt	CEBPE+CEBPB	3.55602	norman_from_scfoundation	1				val	3.4809	val	0.976967	0.531557	7.05938	foundation_model	3.54366	RPL18	63	-0.0627687	0.0123515
scgpt	CEBPE+CEBPB	3.99893	norman_from_scfoundation	1				val	3.65413	val	0.976967	0.531557	7.05938	foundation_model	4.0173	RPL18A	27	-0.363165	-0.018373
scgpt	CEBPE+CEBPB	4.21113	norman_from_scfoundation	1				val	4.04443	val	0.976967	0.531557	7.05938	foundation_model	4.1623	RPL19	21	-0.117869	0.0488329
scgpt	CEBPE+CEBPB	3.83781	norman_from_scfoundation	1				val	3.82143	val	0.976967	0.531557	7.05938	foundation_model	3.85375	RPL21	36	-0.0323181	-0.0159388
scgpt	CEBPE+CEBPB	3.14266	norman_from_scfoundation	1				val	2.9668	val	0.976967	0.531557	7.05938	foundation_model	3.10582	RPL22	90	-0.139017	0.0368385
scgpt	CEBPE+CEBPB	3.10033	norman_from_scfoundation	1				val	3.06386	val	0.976967	0.531557	7.05938	foundation_model	3.13162	RPL23	86	-0.0677576	-0.0312874
scgpt	CEBPE+CEBPB	3.45236	norman_from_scfoundation	1				val	3.27333	val	0.976967	0.531557	7.05938	foundation_model	3.48329	RPL23A	65	-0.209966	-0.0309281
scgpt	CEBPE+CEBPB	3.26311	norman_from_scfoundation	1				val	3.04524	val	0.976967	0.531557	7.05938	foundation_model	3.31267	RPL24	77	-0.267436	-0.0495665
scgpt	CEBPE+CEBPB	2.61162	norman_from_scfoundation	1				val	2.5315	val	0.976967	0.531557	7.05938	foundation_model	2.66938	RPL26	105	-0.137879	-0.0577612
scgpt	CEBPE+CEBPB	0.704248	norman_from_scfoundation	1				val	0.615231	val	0.976967	0.531557	7.05938	foundation_model	0.728039	RPL26L1	868	-0.112807	-0.0237908
scgpt	CEBPE+CEBPB	3.09072	norman_from_scfoundation	1				val	2.91995	val	0.976967	0.531557	7.05938	foundation_model	3.11274	RPL27	89	-0.192785	-0.0220149
scgpt	CEBPE+CEBPB	3.63232	norman_from_scfoundation	1				val	3.49314	val	0.976967	0.531557	7.05938	foundation_model	3.60425	RPL27A	58	-0.111116	0.0280728
scgpt	CEBPE+CEBPB	3.82271	norman_from_scfoundation	1				val	3.7898	val	0.976967	0.531557	7.05938	foundation_model	3.81639	RPL28	40	-0.0265973	0.00632167
scgpt	CEBPE+CEBPB	3.78369	norman_from_scfoundation	1				val	3.59345	val	0.976967	0.531557	7.05938	foundation_model	3.76774	RPL29	43	-0.174289	0.0159554
scgpt	CEBPE+CEBPB	3.71492	norman_from_scfoundation	1				val	3.53977	val	0.976967	0.531557	7.05938	foundation_model	3.67592	RPL3	55	-0.136155	0.0389998
scgpt	CEBPE+CEBPB	3.32484	norman_from_scfoundation	1				val	3.30052	val	0.976967	0.531557	7.05938	foundation_model	3.34672	RPL30	72	-0.0461957	-0.0218754
scgpt	CEBPE+CEBPB	3.15992	norman_from_scfoundation	1				val	3.00982	val	0.976967	0.531557	7.05938	foundation_model	3.12635	RPL31	87	-0.116523	0.0335763
scgpt	CEBPE+CEBPB	4.33004	norman_from_scfoundation	1				val	4.10217	val	0.976967	0.531557	7.05938	foundation_model	4.29595	RPL32	14	-0.193781	0.0340858
scgpt	CEBPE+CEBPB	4.32074	norman_from_scfoundation	1				val	4.23544	val	0.976967	0.531557	7.05938	foundation_model	4.28537	RPL34	15	-0.049931	0.0353713
scgpt	CEBPE+CEBPB	3.69801	norman_from_scfoundation	1				val	3.47614	val	0.976967	0.531557	7.05938	foundation_model	3.70734	RPL35	49	-0.231198	-0.00933266
scgpt	CEBPE+CEBPB	3.67301	norman_from_scfoundation	1				val	3.55147	val	0.976967	0.531557	7.05938	foundation_model	3.68382	RPL35A	53	-0.13235	-0.0108171
scgpt	CEBPE+CEBPB	3.66932	norman_from_scfoundation	1				val	3.47754	val	0.976967	0.531557	7.05938	foundation_model	3.68705	RPL36	52	-0.209512	-0.017731
scgpt	CEBPE+CEBPB	1.36136	norman_from_scfoundation	1				val	1.24541	val	0.976967	0.531557	7.05938	foundation_model	1.36617	RPL36A	315	-0.120768	-0.00481689
scgpt	CEBPE+CEBPB	1.55938	norman_from_scfoundation	1				val	1.62202	val	0.976967	0.531557	7.05938	foundation_model	1.6212	RPL36AL	239	0.00082016	-0.0618237
scgpt	CEBPE+CEBPB	4.14117	norman_from_scfoundation	1				val	3.98515	val	0.976967	0.531557	7.05938	foundation_model	4.1087	RPL37	26	-0.123552	0.0324674
scgpt	CEBPE+CEBPB	4.2591	norman_from_scfoundation	1				val	4.00703	val	0.976967	0.531557	7.05938	foundation_model	4.23674	RPL37A	18	-0.229714	0.0223584
scgpt	CEBPE+CEBPB	3.26836	norman_from_scfoundation	1				val	3.08044	val	0.976967	0.531557	7.05938	foundation_model	3.31674	RPL38	75	-0.236295	-0.0483782
scgpt	CEBPE+CEBPB	3.90479	norman_from_scfoundation	1				val	3.84873	val	0.976967	0.531557	7.05938	foundation_model	3.87874	RPL39	35	-0.0300074	0.0260451
scgpt	CEBPE+CEBPB	3.22928	norman_from_scfoundation	1				val	3.12887	val	0.976967	0.531557	7.05938	foundation_model	3.18829	RPL4	85	-0.059411	0.0409915
scgpt	CEBPE+CEBPB	3.25422	norman_from_scfoundation	1				val	3.14037	val	0.976967	0.531557	7.05938	foundation_model	3.25141	RPL41	83	-0.111042	0.00280666
scgpt	CEBPE+CEBPB	3.3243	norman_from_scfoundation	1				val	3.17575	val	0.976967	0.531557	7.05938	foundation_model	3.31388	RPL5	76	-0.138132	0.010412
scgpt	CEBPE+CEBPB	3.69945	norman_from_scfoundation	1				val	3.5628	val	0.976967	0.531557	7.05938	foundation_model	3.69435	RPL6	50	-0.131549	0.00510597
scgpt	CEBPE+CEBPB	3.7276	norman_from_scfoundation	1				val	3.61059	val	0.976967	0.531557	7.05938	foundation_model	3.71228	RPL7	48	-0.101688	0.015316
scgpt	CEBPE+CEBPB	3.59465	norman_from_scfoundation	1				val	3.48035	val	0.976967	0.531557	7.05938	foundation_model	3.58964	RPL7A	59	-0.109298	0.00500345
scgpt	CEBPE+CEBPB	0.786426	norman_from_scfoundation	1				val	0.569337	val	0.976967	0.531557	7.05938	foundation_model	0.827315	RPL7L1	732	-0.257978	-0.0408894
scgpt	CEBPE+CEBPB	3.71084	norman_from_scfoundation	1				val	3.54865	val	0.976967	0.531557	7.05938	foundation_model	3.69082	RPL8	51	-0.142169	0.0200157
scgpt	CEBPE+CEBPB	3.3807	norman_from_scfoundation	1				val	3.30062	val	0.976967	0.531557	7.05938	foundation_model	3.39197	RPL9	68	-0.091351	-0.0112696
scgpt	CEBPE+CEBPB	3.98469	norman_from_scfoundation	1				val	3.77069	val	0.976967	0.531557	7.05938	foundation_model	3.93159	RPLP0	31	-0.160904	0.0530968
scgpt	CEBPE+CEBPB	4.97727	norman_from_scfoundation	1				val	4.68686	val	0.976967	0.531557	7.05938	foundation_model	4.82199	RPLP1	3	-0.135122	0.15528
scgpt	CEBPE+CEBPB	3.72908	norman_from_scfoundation	1				val	3.60827	val	0.976967	0.531557	7.05938	foundation_model	3.73227	RPLP2	46	-0.123996	-0.00318837
scgpt	CEBPE+CEBPB	0.640039	norman_from_scfoundation	1				val	0.538686	val	0.976967	0.531557	7.05938	foundation_model	0.666875	RPN2	984	-0.12819	-0.0268362
scgpt	CEBPE+CEBPB	1.71365	norman_from_scfoundation	1				val	1.6567	val	0.976967	0.531557	7.05938	foundation_model	1.74097	RPS10	207	-0.0842692	-0.0273211
scgpt	CEBPE+CEBPB	3.42674	norman_from_scfoundation	1				val	3.29519	val	0.976967	0.531557	7.05938	foundation_model	3.38547	RPS11	69	-0.090275	0.0412705
scgpt	CEBPE+CEBPB	4.5368	norman_from_scfoundation	1				val	4.21684	val	0.976967	0.531557	7.05938	foundation_model	4.47241	RPS12	9	-0.255573	0.0643859
scgpt	CEBPE+CEBPB	3.19707	norman_from_scfoundation	1				val	3.11819	val	0.976967	0.531557	7.05938	foundation_model	3.18858	RPS13	84	-0.0703876	0.00848794
scgpt	CEBPE+CEBPB	4.27469	norman_from_scfoundation	1				val	4.20028	val	0.976967	0.531557	7.05938	foundation_model	4.21765	RPS14	19	-0.0173612	0.0570416
scgpt	CEBPE+CEBPB	4.15969	norman_from_scfoundation	1				val	4.02467	val	0.976967	0.531557	7.05938	foundation_model	4.13555	RPS15	23	-0.110882	0.0241332
scgpt	CEBPE+CEBPB	3.61068	norman_from_scfoundation	1				val	3.56205	val	0.976967	0.531557	7.05938	foundation_model	3.61136	RPS15A	57	-0.0493097	-0.000677586
scgpt	CEBPE+CEBPB	3.77207	norman_from_scfoundation	1				val	3.46669	val	0.976967	0.531557	7.05938	foundation_model	3.79098	RPS16	41	-0.324293	-0.0189104
scgpt	CEBPE+CEBPB	3.7209	norman_from_scfoundation	1				val	3.42879	val	0.976967	0.531557	7.05938	foundation_model	3.75429	RPS17	44	-0.325502	-0.033392
scgpt	CEBPE+CEBPB	4.86109	norman_from_scfoundation	1				val	4.57162	val	0.976967	0.531557	7.05938	foundation_model	4.72426	RPS18	4	-0.15264	0.13683
scgpt	CEBPE+CEBPB	4.41824	norman_from_scfoundation	1				val	4.20145	val	0.976967	0.531557	7.05938	foundation_model	4.36465	RPS19	12	-0.163195	0.0535951
scgpt	CEBPE+CEBPB	0.982871	norman_from_scfoundation	1				val	0.816296	val	0.976967	0.531557	7.05938	foundation_model	1.04511	RPS19BP1	510	-0.228819	-0.0622433
scgpt	CEBPE+CEBPB	5.02563	norman_from_scfoundation	1				val	4.57058	val	0.976967	0.531557	7.05938	foundation_model	4.90566	RPS2	1	-0.335078	0.119968
scgpt	CEBPE+CEBPB	3.57996	norman_from_scfoundation	1				val	3.46552	val	0.976967	0.531557	7.05938	foundation_model	3.58441	RPS20	60	-0.118886	-0.0044446
scgpt	CEBPE+CEBPB	3.25342	norman_from_scfoundation	1				val	3.02408	val	0.976967	0.531557	7.05938	foundation_model	3.30685	RPS21	78	-0.282775	-0.0534325
scgpt	CEBPE+CEBPB	4.34371	norman_from_scfoundation	1				val	4.10634	val	0.976967	0.531557	7.05938	foundation_model	4.3011	RPS23	13	-0.194761	0.0426083
scgpt	CEBPE+CEBPB	3.23633	norman_from_scfoundation	1				val	3.17366	val	0.976967	0.531557	7.05938	foundation_model	3.2545	RPS24	82	-0.0808384	-0.0181682
scgpt	CEBPE+CEBPB	3.51373	norman_from_scfoundation	1				val	3.3574	val	0.976967	0.531557	7.05938	foundation_model	3.50775	RPS25	64	-0.15035	0.00598335
scgpt	CEBPE+CEBPB	2.64627	norman_from_scfoundation	1				val	2.32131	val	0.976967	0.531557	7.05938	foundation_model	2.71725	RPS26	102	-0.395933	-0.0709782
scgpt	CEBPE+CEBPB	4.63387	norman_from_scfoundation	1				val	4.65047	val	0.976967	0.531557	7.05938	foundation_model	4.53618	RPS27	7	0.11429	0.0976882
scgpt	CEBPE+CEBPB	3.92512	norman_from_scfoundation	1				val	3.88222	val	0.976967	0.531557	7.05938	foundation_model	3.90809	RPS27A	33	-0.0258677	0.0170269
scgpt	CEBPE+CEBPB	0.763281	norman_from_scfoundation	1				val	0.797269	val	0.976967	0.531557	7.05938	foundation_model	0.743283	RPS27L	845	0.0539853	0.0199978
scgpt	CEBPE+CEBPB	4.18137	norman_from_scfoundation	1				val	3.99313	val	0.976967	0.531557	7.05938	foundation_model	4.14337	RPS28	22	-0.150241	0.0379925
scgpt	CEBPE+CEBPB	4.43645	norman_from_scfoundation	1				val	4.23861	val	0.976967	0.531557	7.05938	foundation_model	4.41852	RPS29	11	-0.17991	0.0179243
scgpt	CEBPE+CEBPB	4.15965	norman_from_scfoundation	1				val	4.06539	val	0.976967	0.531557	7.05938	foundation_model	4.1241	RPS3	25	-0.0587182	0.0355444
scgpt	CEBPE+CEBPB	3.98084	norman_from_scfoundation	1				val	3.96612	val	0.976967	0.531557	7.05938	foundation_model	3.95789	RPS3A	29	0.00823307	0.022953
scgpt	CEBPE+CEBPB	3.60258	norman_from_scfoundation	1				val	3.6581	val	0.976967	0.531557	7.05938	foundation_model	3.56394	RPS4X	61	0.0941639	0.0386429
scgpt	CEBPE+CEBPB	3.56924	norman_from_scfoundation	1				val	3.37608	val	0.976967	0.531557	7.05938	foundation_model	3.5525	RPS5	62	-0.176415	0.0167413
scgpt	CEBPE+CEBPB	3.68195	norman_from_scfoundation	1				val	3.52136	val	0.976967	0.531557	7.05938	foundation_model	3.67848	RPS6	54	-0.157118	0.00347328
scgpt	CEBPE+CEBPB	0.904014	norman_from_scfoundation	1				val	0.929211	val	0.976967	0.531557	7.05938	foundation_model	0.901348	RPS6KB2	643	0.0278623	0.00266534
scgpt	CEBPE+CEBPB	3.60996	norman_from_scfoundation	1				val	3.52398	val	0.976967	0.531557	7.05938	foundation_model	3.63557	RPS7	56	-0.111588	-0.0256116
scgpt	CEBPE+CEBPB	4.24438	norman_from_scfoundation	1				val	4.04484	val	0.976967	0.531557	7.05938	foundation_model	4.20383	RPS8	20	-0.158988	0.0405436
scgpt	CEBPE+CEBPB	3.37262	norman_from_scfoundation	1				val	3.27359	val	0.976967	0.531557	7.05938	foundation_model	3.35408	RPS9	71	-0.0804923	0.0185397
scgpt	CEBPE+CEBPB	3.88965	norman_from_scfoundation	1				val	3.63352	val	0.976967	0.531557	7.05938	foundation_model	3.95323	RPSA	30	-0.31971	-0.0635784
scgpt	CEBPE+CEBPB	0.611943	norman_from_scfoundation	1				val	0.280912	val	0.976967	0.531557	7.05938	foundation_model	0.673904	RRP1B	969	-0.392993	-0.0619609
scgpt	CEBPE+CEBPB	1.00002	norman_from_scfoundation	1				val	0.90811	val	0.976967	0.531557	7.05938	foundation_model	1.12906	RSL1D1	447	-0.220948	-0.129038
scgpt	CEBPE+CEBPB	0.761553	norman_from_scfoundation	1				val	0.674639	val	0.976967	0.531557	7.05938	foundation_model	0.835563	RSL24D1	718	-0.160924	-0.0740103
scgpt	CEBPE+CEBPB	0.710596	norman_from_scfoundation	1				val	0.581164	val	0.976967	0.531557	7.05938	foundation_model	0.726622	RSRC2	872	-0.145457	-0.0160261
scgpt	CEBPE+CEBPB	0.772798	norman_from_scfoundation	1				val	0.735955	val	0.976967	0.531557	7.05938	foundation_model	0.789745	RTF1	785	-0.05379	-0.0169472
scgpt	CEBPE+CEBPB	0.975073	norman_from_scfoundation	1				val	1.10864	val	0.976967	0.531557	7.05938	foundation_model	0.979126	RTN4	565	0.129519	-0.00405258
scgpt	CEBPE+CEBPB	1.06652	norman_from_scfoundation	1				val	0.907985	val	0.976967	0.531557	7.05938	foundation_model	1.13755	RWDD1	437	-0.22956	-0.071022
scgpt	CEBPE+CEBPB	0.995869	norman_from_scfoundation	1				val	1.49542	val	0.976967	0.531557	7.05938	foundation_model	0.932331	S100A11	604	0.563089	0.0635384
scgpt	CEBPE+CEBPB	0.846875	norman_from_scfoundation	1				val	0.731277	val	0.976967	0.531557	7.05938	foundation_model	0.907866	SAP18	628	-0.176588	-0.0609905
scgpt	CEBPE+CEBPB	0.752031	norman_from_scfoundation	1				val	0.828157	val	0.976967	0.531557	7.05938	foundation_model	0.748282	SCAF11	835	0.0798749	0.00374895
scgpt	CEBPE+CEBPB	2.11926	norman_from_scfoundation	1				val	1.96523	val	0.976967	0.531557	7.05938	foundation_model	2.19586	SDF2L1	136	-0.230632	-0.0766037
scgpt	CEBPE+CEBPB	0.752891	norman_from_scfoundation	1				val	0.740523	val	0.976967	0.531557	7.05938	foundation_model	0.7556	SDHC	823	-0.0150771	-0.00270945
scgpt	CEBPE+CEBPB	1.09039	norman_from_scfoundation	1				val	1.08902	val	0.976967	0.531557	7.05938	foundation_model	1.09128	SEC11A	474	-0.00225914	-0.000893593
scgpt	CEBPE+CEBPB	1.48154	norman_from_scfoundation	1				val	1.26299	val	0.976967	0.531557	7.05938	foundation_model	1.55341	SEC61B	255	-0.290418	-0.0718697
scgpt	CEBPE+CEBPB	1.38348	norman_from_scfoundation	1				val	1.15189	val	0.976967	0.531557	7.05938	foundation_model	1.38512	SEC61G	306	-0.233228	-0.00164354
scgpt	CEBPE+CEBPB	0.934717	norman_from_scfoundation	1				val	0.923566	val	0.976967	0.531557	7.05938	foundation_model	0.947146	SEC62	591	-0.0235803	-0.0124293
scgpt	CEBPE+CEBPB	2.04427	norman_from_scfoundation	1				val	1.72243	val	0.976967	0.531557	7.05938	foundation_model	2.20545	SERBP1	134	-0.483013	-0.161177
scgpt	CEBPE+CEBPB	2.67174	norman_from_scfoundation	1				val	2.58565	val	0.976967	0.531557	7.05938	foundation_model	2.6878	SERF2	104	-0.102159	-0.0160661
scgpt	CEBPE+CEBPB	1.45145	norman_from_scfoundation	1				val	1.36072	val	0.976967	0.531557	7.05938	foundation_model	1.5264	SERP1	264	-0.165683	-0.0749596
scgpt	CEBPE+CEBPB	0.736206	norman_from_scfoundation	1				val	0.536465	val	0.976967	0.531557	7.05938	foundation_model	0.741707	SERPINB6	848	-0.205242	-0.00550115
scgpt	CEBPE+CEBPB	2.21582	norman_from_scfoundation	1				val	1.89912	val	0.976967	0.531557	7.05938	foundation_model	2.41499	SET	119	-0.515864	-0.199167
scgpt	CEBPE+CEBPB	0.800039	norman_from_scfoundation	1				val	0.739094	val	0.976967	0.531557	7.05938	foundation_model	0.795893	SF1	775	-0.0567998	0.00414562
scgpt	CEBPE+CEBPB	0.677988	norman_from_scfoundation	1				val	0.57653	val	0.976967	0.531557	7.05938	foundation_model	0.663289	SF3B2	990	-0.0867592	0.0146988
scgpt	CEBPE+CEBPB	0.996001	norman_from_scfoundation	1				val	0.839271	val	0.976967	0.531557	7.05938	foundation_model	1.1555	SF3B5	428	-0.316225	-0.159495
scgpt	CEBPE+CEBPB	1.19787	norman_from_scfoundation	1				val	1.10048	val	0.976967	0.531557	7.05938	foundation_model	1.27479	SF3B6	365	-0.174315	-0.0769234
scgpt	CEBPE+CEBPB	1.12264	norman_from_scfoundation	1				val	0.8703	val	0.976967	0.531557	7.05938	foundation_model	1.13968	SFPQ	436	-0.269381	-0.0170448
scgpt	CEBPE+CEBPB	0.918887	norman_from_scfoundation	1				val	1.63495	val	0.976967	0.531557	7.05938	foundation_model	0.834389	SH3BGRL3	720	0.80056	0.084498
scgpt	CEBPE+CEBPB	1.18322	norman_from_scfoundation	1				val	0.917855	val	0.976967	0.531557	7.05938	foundation_model	1.27568	SIVA1	364	-0.35783	-0.0924623
scgpt	CEBPE+CEBPB	1.26909	norman_from_scfoundation	1				val	1.16257	val	0.976967	0.531557	7.05938	foundation_model	1.31125	SKP1	341	-0.148674	-0.042155
scgpt	CEBPE+CEBPB	0.995479	norman_from_scfoundation	1				val	1.05845	val	0.976967	0.531557	7.05938	foundation_model	1.02777	SLC25A1	524	0.030672	-0.0322963
scgpt	CEBPE+CEBPB	1.55016	norman_from_scfoundation	1				val	1.58037	val	0.976967	0.531557	7.05938	foundation_model	1.56508	SLC25A3	251	0.0152917	-0.0149221
scgpt	CEBPE+CEBPB	0.834439	norman_from_scfoundation	1				val	0.467709	val	0.976967	0.531557	7.05938	foundation_model	0.727632	SLC25A37	869	-0.259922	0.106807
scgpt	CEBPE+CEBPB	0.939668	norman_from_scfoundation	1				val	0.690168	val	0.976967	0.531557	7.05938	foundation_model	0.953904	SLC25A39	586	-0.263736	-0.0142358
scgpt	CEBPE+CEBPB	1.04146	norman_from_scfoundation	1				val	0.969715	val	0.976967	0.531557	7.05938	foundation_model	1.05778	SLC25A5	503	-0.088062	-0.016322
scgpt	CEBPE+CEBPB	2.0515	norman_from_scfoundation	1				val	1.95467	val	0.976967	0.531557	7.05938	foundation_model	2.07588	SLC25A6	147	-0.121206	-0.0243721
scgpt	CEBPE+CEBPB	1.03254	norman_from_scfoundation	1				val	0.723443	val	0.976967	0.531557	7.05938	foundation_model	1.18941	SLC39A3	404	-0.465963	-0.156867
scgpt	CEBPE+CEBPB	1.7882	norman_from_scfoundation	1				val	1.3808	val	0.976967	0.531557	7.05938	foundation_model	1.96872	SLIRP	164	-0.587919	-0.180516
scgpt	CEBPE+CEBPB	0.699038	norman_from_scfoundation	1				val	0.536966	val	0.976967	0.531557	7.05938	foundation_model	0.744782	SMARCA4	841	-0.207816	-0.0457438
scgpt	CEBPE+CEBPB	0.765952	norman_from_scfoundation	1				val	0.576136	val	0.976967	0.531557	7.05938	foundation_model	0.815832	SMARCC1	750	-0.239695	-0.0498795
scgpt	CEBPE+CEBPB	0.691484	norman_from_scfoundation	1				val	0.567847	val	0.976967	0.531557	7.05938	foundation_model	0.713807	SMC4	890	-0.14596	-0.0223225
scgpt	CEBPE+CEBPB	0.812686	norman_from_scfoundation	1				val	0.739917	val	0.976967	0.531557	7.05938	foundation_model	0.749961	SMDT1	831	-0.0100443	0.0627244
scgpt	CEBPE+CEBPB	0.760239	norman_from_scfoundation	1				val	0.657487	val	0.976967	0.531557	7.05938	foundation_model	0.788399	SMIM12	787	-0.130913	-0.02816
scgpt	CEBPE+CEBPB	0.887163	norman_from_scfoundation	1				val	0.768558	val	0.976967	0.531557	7.05938	foundation_model	1.00554	SMIM4	536	-0.236977	-0.118372
scgpt	CEBPE+CEBPB	1.07379	norman_from_scfoundation	1				val	0.936948	val	0.976967	0.531557	7.05938	foundation_model	1.14916	SMS	430	-0.21221	-0.0753685
scgpt	CEBPE+CEBPB	0.749272	norman_from_scfoundation	1				val	0.902232	val	0.976967	0.531557	7.05938	foundation_model	0.727449	SMYD3	870	0.174783	0.0218236
scgpt	CEBPE+CEBPB	1.0527	norman_from_scfoundation	1				val	1.00879	val	0.976967	0.531557	7.05938	foundation_model	1.01424	SNAP29	528	-0.00544953	0.0384597
scgpt	CEBPE+CEBPB	1.06289	norman_from_scfoundation	1				val	0.963457	val	0.976967	0.531557	7.05938	foundation_model	1.09062	SNF8	475	-0.12716	-0.0277317
scgpt	CEBPE+CEBPB	1.30562	norman_from_scfoundation	1				val	1.30689	val	0.976967	0.531557	7.05938	foundation_model	1.36004	SNRNP25	316	-0.0531478	-0.054412
scgpt	CEBPE+CEBPB	0.725801	norman_from_scfoundation	1				val	0.679073	val	0.976967	0.531557	7.05938	foundation_model	0.748706	SNRNP27	833	-0.0696333	-0.0229055
scgpt	CEBPE+CEBPB	0.760073	norman_from_scfoundation	1				val	0.641767	val	0.976967	0.531557	7.05938	foundation_model	0.782905	SNRNP70	796	-0.141138	-0.0228317
scgpt	CEBPE+CEBPB	0.733638	norman_from_scfoundation	1				val	0.548483	val	0.976967	0.531557	7.05938	foundation_model	0.852189	SNRPA1	697	-0.303706	-0.118551
scgpt	CEBPE+CEBPB	1.86791	norman_from_scfoundation	1				val	1.4252	val	0.976967	0.531557	7.05938	foundation_model	2.06341	SNRPB	153	-0.638211	-0.195496
scgpt	CEBPE+CEBPB	0.743833	norman_from_scfoundation	1				val	0.722512	val	0.976967	0.531557	7.05938	foundation_model	0.845998	SNRPB2	704	-0.123486	-0.102165
scgpt	CEBPE+CEBPB	1.29788	norman_from_scfoundation	1				val	1.15092	val	0.976967	0.531557	7.05938	foundation_model	1.41232	SNRPC	293	-0.261398	-0.114438
scgpt	CEBPE+CEBPB	1.74033	norman_from_scfoundation	1				val	1.52191	val	0.976967	0.531557	7.05938	foundation_model	1.91598	SNRPD1	176	-0.394067	-0.175646
scgpt	CEBPE+CEBPB	1.7876	norman_from_scfoundation	1				val	1.60293	val	0.976967	0.531557	7.05938	foundation_model	1.90196	SNRPD2	179	-0.299024	-0.114357
scgpt	CEBPE+CEBPB	0.844321	norman_from_scfoundation	1				val	0.63395	val	0.976967	0.531557	7.05938	foundation_model	0.947254	SNRPD3	590	-0.313304	-0.102933
scgpt	CEBPE+CEBPB	2.1326	norman_from_scfoundation	1				val	1.86654	val	0.976967	0.531557	7.05938	foundation_model	2.28057	SNRPE	126	-0.414032	-0.147974
scgpt	CEBPE+CEBPB	1.85642	norman_from_scfoundation	1				val	1.5168	val	0.976967	0.531557	7.05938	foundation_model	2.00414	SNRPF	158	-0.487339	-0.14772
scgpt	CEBPE+CEBPB	2.36486	norman_from_scfoundation	1				val	2.14406	val	0.976967	0.531557	7.05938	foundation_model	2.5084	SNRPG	113	-0.364338	-0.143534
scgpt	CEBPE+CEBPB	1.45203	norman_from_scfoundation	1				val	1.1715	val	0.976967	0.531557	7.05938	foundation_model	1.57482	SNU13	248	-0.403317	-0.122787
scgpt	CEBPE+CEBPB	1.3565	norman_from_scfoundation	1				val	1.60893	val	0.976967	0.531557	7.05938	foundation_model	1.383	SNX3	307	0.225927	-0.026497
scgpt	CEBPE+CEBPB	0.681128	norman_from_scfoundation	1				val	0.658002	val	0.976967	0.531557	7.05938	foundation_model	0.732955	SNX5	860	-0.0749523	-0.0518267
scgpt	CEBPE+CEBPB	1.73993	norman_from_scfoundation	1				val	1.42887	val	0.976967	0.531557	7.05938	foundation_model	1.87843	SOD1	181	-0.44956	-0.138498
scgpt	CEBPE+CEBPB	1.4925	norman_from_scfoundation	1				val	1.59669	val	0.976967	0.531557	7.05938	foundation_model	1.5908	SON	245	0.00588834	-0.0982972
scgpt	CEBPE+CEBPB	1.01697	norman_from_scfoundation	1				val	0.952628	val	0.976967	0.531557	7.05938	foundation_model	1.0784	SPCS1	488	-0.12577	-0.0614259
scgpt	CEBPE+CEBPB	0.717207	norman_from_scfoundation	1				val	0.555953	val	0.976967	0.531557	7.05938	foundation_model	0.747859	SPCS2	836	-0.191906	-0.0306519
scgpt	CEBPE+CEBPB	1.58704	norman_from_scfoundation	1				val	0.912336	val	0.976967	0.531557	7.05938	foundation_model	1.70318	SRM	217	-0.790848	-0.116143
scgpt	CEBPE+CEBPB	1.78574	norman_from_scfoundation	1				val	1.73771	val	0.976967	0.531557	7.05938	foundation_model	1.84439	SRP14	186	-0.106679	-0.058643
scgpt	CEBPE+CEBPB	0.78873	norman_from_scfoundation	1				val	0.592596	val	0.976967	0.531557	7.05938	foundation_model	0.828339	SRP72	730	-0.235743	-0.0396085
scgpt	CEBPE+CEBPB	1.31109	norman_from_scfoundation	1				val	1.16461	val	0.976967	0.531557	7.05938	foundation_model	1.35148	SRP9	321	-0.186868	-0.0403874
scgpt	CEBPE+CEBPB	0.915439	norman_from_scfoundation	1				val	0.875491	val	0.976967	0.531557	7.05938	foundation_model	0.999764	SRPK1	547	-0.124273	-0.0843243
scgpt	CEBPE+CEBPB	1.18663	norman_from_scfoundation	1				val	0.982243	val	0.976967	0.531557	7.05938	foundation_model	1.30759	SRRM1	345	-0.325347	-0.12096
scgpt	CEBPE+CEBPB	1.31528	norman_from_scfoundation	1				val	1.29478	val	0.976967	0.531557	7.05938	foundation_model	1.33945	SRRM2	329	-0.044673	-0.0241703
scgpt	CEBPE+CEBPB	0.674746	norman_from_scfoundation	1				val	0.562827	val	0.976967	0.531557	7.05938	foundation_model	0.705111	SRSF1	904	-0.142284	-0.0303646
scgpt	CEBPE+CEBPB	0.763955	norman_from_scfoundation	1				val	0.662933	val	0.976967	0.531557	7.05938	foundation_model	0.810761	SRSF10	759	-0.147828	-0.0468062
scgpt	CEBPE+CEBPB	0.95606	norman_from_scfoundation	1				val	0.955132	val	0.976967	0.531557	7.05938	foundation_model	0.977996	SRSF11	566	-0.0228636	-0.0219364
scgpt	CEBPE+CEBPB	1.46193	norman_from_scfoundation	1				val	1.21061	val	0.976967	0.531557	7.05938	foundation_model	1.5242	SRSF2	265	-0.313591	-0.0622628
scgpt	CEBPE+CEBPB	1.52806	norman_from_scfoundation	1				val	1.32014	val	0.976967	0.531557	7.05938	foundation_model	1.66408	SRSF3	228	-0.343934	-0.13602
scgpt	CEBPE+CEBPB	0.95542	norman_from_scfoundation	1				val	0.900929	val	0.976967	0.531557	7.05938	foundation_model	0.935367	SRSF4	601	-0.0344378	0.0200531
scgpt	CEBPE+CEBPB	0.743916	norman_from_scfoundation	1				val	0.717489	val	0.976967	0.531557	7.05938	foundation_model	0.804048	SRSF5	767	-0.0865594	-0.0601319
scgpt	CEBPE+CEBPB	1.22195	norman_from_scfoundation	1				val	0.944662	val	0.976967	0.531557	7.05938	foundation_model	1.35481	SRSF7	320	-0.410144	-0.132853
scgpt	CEBPE+CEBPB	1.69505	norman_from_scfoundation	1				val	1.73256	val	0.976967	0.531557	7.05938	foundation_model	1.74116	SRSF9	206	-0.00859928	-0.0461128
scgpt	CEBPE+CEBPB	0.713228	norman_from_scfoundation	1				val	0.742899	val	0.976967	0.531557	7.05938	foundation_model	0.774817	SS18L2	807	-0.0319181	-0.0615892
scgpt	CEBPE+CEBPB	0.919883	norman_from_scfoundation	1				val	0.683152	val	0.976967	0.531557	7.05938	foundation_model	1.00498	SSB	537	-0.321826	-0.0850956
scgpt	CEBPE+CEBPB	1.16751	norman_from_scfoundation	1				val	0.799277	val	0.976967	0.531557	7.05938	foundation_model	1.29378	SSBP1	353	-0.4945	-0.126268
scgpt	CEBPE+CEBPB	0.874971	norman_from_scfoundation	1				val	0.808283	val	0.976967	0.531557	7.05938	foundation_model	0.902154	SSNA1	639	-0.0938705	-0.0271832
scgpt	CEBPE+CEBPB	0.76855	norman_from_scfoundation	1				val	0.946754	val	0.976967	0.531557	7.05938	foundation_model	0.789534	SSR2	786	0.15722	-0.0209844
scgpt	CEBPE+CEBPB	0.661289	norman_from_scfoundation	1				val	0.516159	val	0.976967	0.531557	7.05938	foundation_model	0.696816	SSR3	924	-0.180656	-0.0355266
scgpt	CEBPE+CEBPB	0.798789	norman_from_scfoundation	1				val	0.740617	val	0.976967	0.531557	7.05938	foundation_model	0.791228	SSR4	782	-0.0506111	0.00756091
scgpt	CEBPE+CEBPB	0.845513	norman_from_scfoundation	1				val	0.60675	val	0.976967	0.531557	7.05938	foundation_model	0.896105	SSRP1	650	-0.289354	-0.0505919
scgpt	CEBPE+CEBPB	1.24791	norman_from_scfoundation	1				val	1.15258	val	0.976967	0.531557	7.05938	foundation_model	1.25795	SSU72	378	-0.105375	-0.0100424
scgpt	CEBPE+CEBPB	1.33484	norman_from_scfoundation	1				val	1.22967	val	0.976967	0.531557	7.05938	foundation_model	1.39057	ST13	302	-0.160906	-0.0557311
scgpt	CEBPE+CEBPB	0.665552	norman_from_scfoundation	1				val	0.403986	val	0.976967	0.531557	7.05938	foundation_model	0.729274	STIP1	867	-0.325288	-0.0637218
scgpt	CEBPE+CEBPB	1.67277	norman_from_scfoundation	1				val	1.33279	val	0.976967	0.531557	7.05938	foundation_model	1.76894	STMN1	199	-0.436143	-0.0961622
scgpt	CEBPE+CEBPB	1.0719	norman_from_scfoundation	1				val	0.873339	val	0.976967	0.531557	7.05938	foundation_model	1.11842	STOML2	453	-0.24508	-0.0465204
scgpt	CEBPE+CEBPB	0.927022	norman_from_scfoundation	1				val	0.954886	val	0.976967	0.531557	7.05938	foundation_model	0.963032	STUB1	581	-0.00814611	-0.0360107
scgpt	CEBPE+CEBPB	2.10221	norman_from_scfoundation	1				val	2.21601	val	0.976967	0.531557	7.05938	foundation_model	2.16477	SUB1	141	0.0512373	-0.0625646
scgpt	CEBPE+CEBPB	1.25565	norman_from_scfoundation	1				val	1.25017	val	0.976967	0.531557	7.05938	foundation_model	1.2762	SUMO1	363	-0.0260327	-0.0205456
scgpt	CEBPE+CEBPB	1.85316	norman_from_scfoundation	1				val	1.82482	val	0.976967	0.531557	7.05938	foundation_model	1.91542	SUMO2	177	-0.0906035	-0.0622567
scgpt	CEBPE+CEBPB	1.16809	norman_from_scfoundation	1				val	1.24304	val	0.976967	0.531557	7.05938	foundation_model	1.15903	SUMO3	424	0.0840083	0.00905919
scgpt	CEBPE+CEBPB	0.835381	norman_from_scfoundation	1				val	0.976726	val	0.976967	0.531557	7.05938	foundation_model	0.857083	SUPT4H1	694	0.119643	-0.021702
scgpt	CEBPE+CEBPB	0.620273	norman_from_scfoundation	1				val	0.575935	val	0.976967	0.531557	7.05938	foundation_model	0.691021	SVIP	934	-0.115086	-0.0707475
scgpt	CEBPE+CEBPB	0.683833	norman_from_scfoundation	1				val	0.458912	val	0.976967	0.531557	7.05938	foundation_model	0.779141	SYNCRIP	802	-0.320229	-0.0953081
scgpt	CEBPE+CEBPB	1.07298	norman_from_scfoundation	1				val	0.841314	val	0.976967	0.531557	7.05938	foundation_model	1.079	TAF11	487	-0.237685	-0.00601554
scgpt	CEBPE+CEBPB	0.72146	norman_from_scfoundation	1				val	0.640855	val	0.976967	0.531557	7.05938	foundation_model	0.769337	TAF1D	814	-0.128482	-0.047877
scgpt	CEBPE+CEBPB	0.848154	norman_from_scfoundation	1				val	0.699414	val	0.976967	0.531557	7.05938	foundation_model	0.937633	TAF9	599	-0.238219	-0.089479
scgpt	CEBPE+CEBPB	1.01099	norman_from_scfoundation	1				val	0.812288	val	0.976967	0.531557	7.05938	foundation_model	1.09603	TAGLN2	471	-0.283745	-0.0850413
scgpt	CEBPE+CEBPB	0.782148	norman_from_scfoundation	1				val	0.930806	val	0.976967	0.531557	7.05938	foundation_model	0.74683	TALDO1	839	0.183976	0.0353184
scgpt	CEBPE+CEBPB	1.79972	norman_from_scfoundation	1				val	1.566	val	0.976967	0.531557	7.05938	foundation_model	1.86322	TBCA	183	-0.297218	-0.063503
scgpt	CEBPE+CEBPB	0.867969	norman_from_scfoundation	1				val	0.633017	val	0.976967	0.531557	7.05938	foundation_model	0.905762	TCEA1	634	-0.272745	-0.0377932
scgpt	CEBPE+CEBPB	0.661143	norman_from_scfoundation	1				val	0.453293	val	0.976967	0.531557	7.05938	foundation_model	0.665686	TCEAL8	986	-0.212392	-0.00454336
scgpt	CEBPE+CEBPB	0.90814	norman_from_scfoundation	1				val	0.661103	val	0.976967	0.531557	7.05938	foundation_model	1.00368	TCP1	540	-0.342573	-0.0955356
scgpt	CEBPE+CEBPB	0.846982	norman_from_scfoundation	1				val	0.58194	val	0.976967	0.531557	7.05938	foundation_model	0.91925	TDG	617	-0.33731	-0.0722679
scgpt	CEBPE+CEBPB	0.806606	norman_from_scfoundation	1				val	0.447642	val	0.976967	0.531557	7.05938	foundation_model	0.771093	TESC	811	-0.323451	0.0355135
scgpt	CEBPE+CEBPB	0.857114	norman_from_scfoundation	1				val	1.10613	val	0.976967	0.531557	7.05938	foundation_model	1.01498	TEX30	527	0.0911546	-0.157863
scgpt	CEBPE+CEBPB	0.902192	norman_from_scfoundation	1				val	0.66509	val	0.976967	0.531557	7.05938	foundation_model	0.983334	TFDP1	560	-0.318243	-0.0811412
scgpt	CEBPE+CEBPB	0.86374	norman_from_scfoundation	1				val	0.667081	val	0.976967	0.531557	7.05938	foundation_model	0.884794	TFRC	667	-0.217713	-0.0210534
scgpt	CEBPE+CEBPB	1.13788	norman_from_scfoundation	1				val	0.893575	val	0.976967	0.531557	7.05938	foundation_model	1.119	THAP7	452	-0.225429	0.0188763
scgpt	CEBPE+CEBPB	0.666558	norman_from_scfoundation	1				val	0.77868	val	0.976967	0.531557	7.05938	foundation_model	0.697859	THOC2	922	0.0808206	-0.0313016
scgpt	CEBPE+CEBPB	0.7523	norman_from_scfoundation	1				val	0.576003	val	0.976967	0.531557	7.05938	foundation_model	0.798069	THOC7	770	-0.222066	-0.0457691
scgpt	CEBPE+CEBPB	0.84521	norman_from_scfoundation	1				val	0.803624	val	0.976967	0.531557	7.05938	foundation_model	0.838566	THRAP3	715	-0.0349417	0.00664425
scgpt	CEBPE+CEBPB	0.761719	norman_from_scfoundation	1				val	0.526251	val	0.976967	0.531557	7.05938	foundation_model	0.862371	TIMM10	690	-0.336121	-0.100653
scgpt	CEBPE+CEBPB	2.0614	norman_from_scfoundation	1				val	1.62124	val	0.976967	0.531557	7.05938	foundation_model	2.15967	TIMM13	143	-0.538424	-0.0982726
scgpt	CEBPE+CEBPB	0.93791	norman_from_scfoundation	1				val	0.774915	val	0.976967	0.531557	7.05938	foundation_model	1.03611	TIMM17A	516	-0.261193	-0.0981982
scgpt	CEBPE+CEBPB	0.836724	norman_from_scfoundation	1				val	0.559173	val	0.976967	0.531557	7.05938	foundation_model	0.902131	TIMM44	640	-0.342958	-0.0654069
scgpt	CEBPE+CEBPB	1.53286	norman_from_scfoundation	1				val	1.43249	val	0.976967	0.531557	7.05938	foundation_model	1.5879	TIMM8B	246	-0.155409	-0.0550352
scgpt	CEBPE+CEBPB	0.688193	norman_from_scfoundation	1				val	1.01724	val	0.976967	0.531557	7.05938	foundation_model	0.707507	TKT	901	0.309731	-0.0193138
scgpt	CEBPE+CEBPB	0.91667	norman_from_scfoundation	1				val	0.68247	val	0.976967	0.531557	7.05938	foundation_model	1.00164	TMA16	544	-0.319171	-0.0849712
scgpt	CEBPE+CEBPB	2.95201	norman_from_scfoundation	1				val	2.86972	val	0.976967	0.531557	7.05938	foundation_model	2.97439	TMA7	95	-0.104669	-0.0223746
scgpt	CEBPE+CEBPB	0.829185	norman_from_scfoundation	1				val	0.960103	val	0.976967	0.531557	7.05938	foundation_model	0.835421	TMBIM6	719	0.124682	-0.00623643
scgpt	CEBPE+CEBPB	1.15982	norman_from_scfoundation	1				val	0.981168	val	0.976967	0.531557	7.05938	foundation_model	1.16244	TMCO1	423	-0.181274	-0.00261807
scgpt	CEBPE+CEBPB	0.639727	norman_from_scfoundation	1				val	0.465068	val	0.976967	0.531557	7.05938	foundation_model	0.677662	TMED2	961	-0.212594	-0.0379351
scgpt	CEBPE+CEBPB	0.822339	norman_from_scfoundation	1				val	0.851111	val	0.976967	0.531557	7.05938	foundation_model	0.830237	TMED9	728	0.0208739	-0.00789845
scgpt	CEBPE+CEBPB	0.690479	norman_from_scfoundation	1				val	0.605955	val	0.976967	0.531557	7.05938	foundation_model	0.796677	TMEM126B	773	-0.190722	-0.106199
scgpt	CEBPE+CEBPB	0.907153	norman_from_scfoundation	1				val	0.668007	val	0.976967	0.531557	7.05938	foundation_model	0.985363	TMEM147	556	-0.317356	-0.0782094
scgpt	CEBPE+CEBPB	1.49094	norman_from_scfoundation	1				val	1.36212	val	0.976967	0.531557	7.05938	foundation_model	1.55098	TMEM14B	257	-0.188853	-0.0600401
scgpt	CEBPE+CEBPB	1.37352	norman_from_scfoundation	1				val	1.45292	val	0.976967	0.531557	7.05938	foundation_model	1.40371	TMEM14C	298	0.0492064	-0.0301981
scgpt	CEBPE+CEBPB	1.10096	norman_from_scfoundation	1				val	0.846886	val	0.976967	0.531557	7.05938	foundation_model	1.15737	TMEM160	427	-0.310489	-0.0564129
scgpt	CEBPE+CEBPB	0.758247	norman_from_scfoundation	1				val	0.715373	val	0.976967	0.531557	7.05938	foundation_model	0.798138	TMEM167A	769	-0.0827647	-0.0398908
scgpt	CEBPE+CEBPB	0.8871	norman_from_scfoundation	1				val	0.782945	val	0.976967	0.531557	7.05938	foundation_model	0.927735	TMEM183A	607	-0.14479	-0.0406358
scgpt	CEBPE+CEBPB	0.695088	norman_from_scfoundation	1				val	0.733311	val	0.976967	0.531557	7.05938	foundation_model	0.663207	TMEM230	991	0.0701044	0.0318813
scgpt	CEBPE+CEBPB	1.6595	norman_from_scfoundation	1				val	1.68833	val	0.976967	0.531557	7.05938	foundation_model	1.72052	TMEM258	213	-0.0321859	-0.0610148
scgpt	CEBPE+CEBPB	0.672163	norman_from_scfoundation	1				val	0.626122	val	0.976967	0.531557	7.05938	foundation_model	0.677989	TMEM50A	959	-0.0518666	-0.0058257
scgpt	CEBPE+CEBPB	0.614868	norman_from_scfoundation	1				val	0.384845	val	0.976967	0.531557	7.05938	foundation_model	0.675526	TMEM97	965	-0.29068	-0.0606577
scgpt	CEBPE+CEBPB	2.16383	norman_from_scfoundation	1				val	2.59534	val	0.976967	0.531557	7.05938	foundation_model	2.17817	TMSB10	140	0.417177	-0.0143373
scgpt	CEBPE+CEBPB	3.15012	norman_from_scfoundation	1				val	3.93083	val	0.976967	0.531557	7.05938	foundation_model	3.11329	TMSB4X	88	0.817539	0.0368309
scgpt	CEBPE+CEBPB	1.17125	norman_from_scfoundation	1				val	1.65296	val	0.976967	0.531557	7.05938	foundation_model	1.16599	TNNT1	419	0.486972	0.00526333
scgpt	CEBPE+CEBPB	1.43938	norman_from_scfoundation	1				val	1.14523	val	0.976967	0.531557	7.05938	foundation_model	1.49681	TOMM20	274	-0.351582	-0.0574236
scgpt	CEBPE+CEBPB	1.04445	norman_from_scfoundation	1				val	0.897154	val	0.976967	0.531557	7.05938	foundation_model	1.15784	TOMM22	425	-0.260683	-0.113384
scgpt	CEBPE+CEBPB	1.07583	norman_from_scfoundation	1				val	0.695547	val	0.976967	0.531557	7.05938	foundation_model	1.18408	TOMM40	406	-0.488531	-0.108243
scgpt	CEBPE+CEBPB	0.671406	norman_from_scfoundation	1				val	0.446059	val	0.976967	0.531557	7.05938	foundation_model	0.75666	TOMM5	822	-0.310602	-0.0852542
scgpt	CEBPE+CEBPB	2.13363	norman_from_scfoundation	1				val	1.86285	val	0.976967	0.531557	7.05938	foundation_model	2.20408	TOMM7	135	-0.341229	-0.0704465
scgpt	CEBPE+CEBPB	0.69063	norman_from_scfoundation	1				val	0.498992	val	0.976967	0.531557	7.05938	foundation_model	0.722032	TOP2B	882	-0.22304	-0.0314018
scgpt	CEBPE+CEBPB	1.8611	norman_from_scfoundation	1				val	1.67032	val	0.976967	0.531557	7.05938	foundation_model	1.95864	TPI1	167	-0.288322	-0.0975347
scgpt	CEBPE+CEBPB	1.01149	norman_from_scfoundation	1				val	1.19783	val	0.976967	0.531557	7.05938	foundation_model	1.03431	TPM3	519	0.163527	-0.0228124
scgpt	CEBPE+CEBPB	0.850703	norman_from_scfoundation	1				val	0.767388	val	0.976967	0.531557	7.05938	foundation_model	0.889745	TPR	661	-0.122356	-0.0390415
scgpt	CEBPE+CEBPB	3.28752	norman_from_scfoundation	1				val	3.55528	val	0.976967	0.531557	7.05938	foundation_model	3.27141	TPT1	81	0.283872	0.0161114
scgpt	CEBPE+CEBPB	1.00989	norman_from_scfoundation	1				val	0.931337	val	0.976967	0.531557	7.05938	foundation_model	1.07666	TRA2B	490	-0.145327	-0.0667713
scgpt	CEBPE+CEBPB	0.616841	norman_from_scfoundation	1				val	0.612237	val	0.976967	0.531557	7.05938	foundation_model	0.688048	TRAPPC2L	940	-0.0758107	-0.0712067
scgpt	CEBPE+CEBPB	0.964131	norman_from_scfoundation	1				val	0.864832	val	0.976967	0.531557	7.05938	foundation_model	0.998241	TRAPPC3	549	-0.133408	-0.0341099
scgpt	CEBPE+CEBPB	0.59998	norman_from_scfoundation	1				val	0.410261	val	0.976967	0.531557	7.05938	foundation_model	0.670503	TRIAP1	977	-0.260241	-0.0705222
scgpt	CEBPE+CEBPB	1.17336	norman_from_scfoundation	1				val	1.01944	val	0.976967	0.531557	7.05938	foundation_model	1.2407	TRMT112	382	-0.22126	-0.0673419
[truncated: 8,071 more rows]

## Sheet: Panel C
method	fdp	tpr
no_change	0	0.00130218
no_change	0.01	0.00183309
[truncated: 806 more rows]

## Sheet: Panel E
label	n	frac	is_additive
[truncated: 4 more rows]

[truncated: 1 more sheets: Panel F]
