# Supplementary material for: Deep-learning-based gene perturbation effect prediction does not yet outperform simple linear baselines
Source: Nat Methods. 2025 Aug 4;22(8):1657–61. doi: 10.1038/s41592-025-02772-6 (PMC12328236; doi:10.1038/s41592-025-02772-6)
Supplement: Supplementary file 4 — The raw data used to make the plots in Fig. 1. [file 41592_2025_2772_MOESM4_ESM.xlsx]

## Sheet: Panel A
dataset_name	seed	method	perturbation	train	r2	r2_delta	l2	approach	label
adamson	1	scgpt	ARHGAP22+ctrl	test	0.992567	0.809798	3.20938	foundation_model	scGPT|Foundation Models
adamson	1	scgpt	BHLHE40+ctrl	test	0.946584	-0.343138	10.5862	foundation_model	scGPT|Foundation Models
adamson	1	scgpt	CAD+ctrl	test	0.9672	0.467052	6.60833	foundation_model	scGPT|Foundation Models
adamson	1	scgpt	COPB1+ctrl	test	0.990458	0.761983	3.57285	foundation_model	scGPT|Foundation Models
adamson	1	scgpt	CREB1+ctrl	test	0.951623	-0.382768	10.1692	foundation_model	scGPT|Foundation Models
adamson	1	scgpt	DAD1+ctrl	test	0.994125	0.86299	2.83772	foundation_model	scGPT|Foundation Models
adamson	1	scgpt	DDIT3+ctrl	test	0.9458	-0.408025	10.881	foundation_model	scGPT|Foundation Models
adamson	1	scgpt	DDRGK1+ctrl	test	0.993489	0.835175	2.98093	foundation_model	scGPT|Foundation Models
adamson	1	scgpt	DERL2+ctrl	val	0.993112	0.816049	3.20421	foundation_model	scGPT|Foundation Models
adamson	1	scgpt	DHDDS+ctrl	test	0.97738	0.629042	5.53485	foundation_model	scGPT|Foundation Models
adamson	1	scgpt	DNAJC19+ctrl	val	0.989591	0.766094	3.78124	foundation_model	scGPT|Foundation Models
adamson	1	scgpt	EIF2B2+ctrl	test	0.968745	0.515827	6.41595	foundation_model	scGPT|Foundation Models
adamson	1	scgpt	EIF2B4+ctrl	val	0.983225	0.672744	4.73413	foundation_model	scGPT|Foundation Models
adamson	1	scgpt	EIF2S1+ctrl	val	0.938928	0.517073	8.968	foundation_model	scGPT|Foundation Models
adamson	1	scgpt	FECH+ctrl	test	0.990593	0.75989	3.52897	foundation_model	scGPT|Foundation Models
adamson	1	scgpt	GNPNAT1+ctrl	test	0.990227	0.757617	3.59089	foundation_model	scGPT|Foundation Models
adamson	1	scgpt	MANF+ctrl	test	0.99318	0.825843	3.10098	foundation_model	scGPT|Foundation Models
adamson	1	scgpt	SAMM50+ctrl	test	0.987392	0.717596	4.18668	foundation_model	scGPT|Foundation Models
adamson	1	scgpt	SEC61A1+ctrl	val	0.976393	0.605253	5.73837	foundation_model	scGPT|Foundation Models
adamson	1	scgpt	SLC39A7+ctrl	val	0.992182	0.805706	3.27397	foundation_model	scGPT|Foundation Models
adamson	1	scgpt	SRP72+ctrl	test	0.989416	0.745357	3.77699	foundation_model	scGPT|Foundation Models
adamson	1	scgpt	TMED2+ctrl	test	0.992568	0.813535	3.20436	foundation_model	scGPT|Foundation Models
adamson	1	scgpt	TMED10+ctrl	test	0.993228	0.834965	3.03385	foundation_model	scGPT|Foundation Models
adamson	1	scgpt	TTI2+ctrl	test	0.991457	0.775471	3.39687	foundation_model	scGPT|Foundation Models
adamson	1	gears	ARHGAP22+ctrl	test	0.995534	0.870595	2.4677	deep_learning	GEARS|Other DL Models
adamson	1	gears	BHLHE40+ctrl	test	0.953552	-0.433315	9.99109	deep_learning	GEARS|Other DL Models
adamson	1	gears	CAD+ctrl	test	0.974009	0.565776	5.83306	deep_learning	GEARS|Other DL Models
adamson	1	gears	COPB1+ctrl	test	0.993999	0.851744	2.82849	deep_learning	GEARS|Other DL Models
adamson	1	gears	CREB1+ctrl	test	0.957546	-0.495798	9.96294	deep_learning	GEARS|Other DL Models
adamson	1	gears	DAD1+ctrl	test	0.995591	0.889368	2.39195	deep_learning	GEARS|Other DL Models
adamson	1	gears	DDIT3+ctrl	test	0.953232	-0.525108	10.2985	deep_learning	GEARS|Other DL Models
adamson	1	gears	DDRGK1+ctrl	test	0.996082	0.89089	2.28042	deep_learning	GEARS|Other DL Models
adamson	1	gears	DERL2+ctrl	val	0.99742	0.928485	1.82264	deep_learning	GEARS|Other DL Models
adamson	1	gears	DHDDS+ctrl	test	0.981209	0.713131	5.05594	deep_learning	GEARS|Other DL Models
adamson	1	gears	DNAJC19+ctrl	val	0.993069	0.858429	3.0961	deep_learning	GEARS|Other DL Models
adamson	1	gears	EIF2B2+ctrl	test	0.994108	0.924461	2.85269	deep_learning	GEARS|Other DL Models
adamson	1	gears	EIF2B4+ctrl	val	0.99163	0.877587	3.34594	deep_learning	GEARS|Other DL Models
adamson	1	gears	EIF2S1+ctrl	val	0.944526	0.631008	8.35242	deep_learning	GEARS|Other DL Models
adamson	1	gears	FECH+ctrl	test	0.993859	0.821458	2.87807	deep_learning	GEARS|Other DL Models
adamson	1	gears	GNPNAT1+ctrl	test	0.994949	0.863825	2.56489	deep_learning	GEARS|Other DL Models
adamson	1	gears	MANF+ctrl	test	0.996293	0.897557	2.20366	deep_learning	GEARS|Other DL Models
adamson	1	gears	SAMM50+ctrl	test	0.992063	0.816225	3.46814	deep_learning	GEARS|Other DL Models
adamson	1	gears	SEC61A1+ctrl	val	0.980641	0.696814	5.0951	deep_learning	GEARS|Other DL Models
adamson	1	gears	SLC39A7+ctrl	val	0.995353	0.882596	2.47246	deep_learning	GEARS|Other DL Models
adamson	1	gears	SRP72+ctrl	test	0.992326	0.807037	3.14352	deep_learning	GEARS|Other DL Models
adamson	1	gears	TMED2+ctrl	test	0.994827	0.870713	2.67913	deep_learning	GEARS|Other DL Models
adamson	1	gears	TMED10+ctrl	test	0.996017	0.897895	2.26646	deep_learning	GEARS|Other DL Models
adamson	1	gears	TTI2+ctrl	test	0.995965	0.892202	2.30419	deep_learning	GEARS|Other DL Models
adamson	1	geneformer	ARHGAP22+ctrl	test	0.996758	0.909521	2.06991	foundation_model	Gene- former*|Foundation Models
adamson	1	geneformer	BHLHE40+ctrl	test	0.954457	-0.367077	9.88558	foundation_model	Gene- former*|Foundation Models
adamson	1	geneformer	CAD+ctrl	test	0.975364	0.593077	5.68302	foundation_model	Gene- former*|Foundation Models
adamson	1	geneformer	COPB1+ctrl	test	0.995323	0.886252	2.46805	foundation_model	Gene- former*|Foundation Models
adamson	1	geneformer	CREB1+ctrl	test	0.956735	-0.437231	9.85287	foundation_model	Gene- former*|Foundation Models
adamson	1	geneformer	DAD1+ctrl	test	0.99551	0.886202	2.41962	foundation_model	Gene- former*|Foundation Models
adamson	1	geneformer	DDIT3+ctrl	test	0.955371	-0.413659	9.74212	foundation_model	Gene- former*|Foundation Models
adamson	1	geneformer	DDRGK1+ctrl	test	0.997105	0.920029	2.00812	foundation_model	Gene- former*|Foundation Models
adamson	1	geneformer	DERL2+ctrl	val	0.997796	0.938308	1.69186	foundation_model	Gene- former*|Foundation Models
adamson	1	geneformer	DHDDS+ctrl	test	0.981127	0.706127	5.048	foundation_model	Gene- former*|Foundation Models
adamson	1	geneformer	DNAJC19+ctrl	val	0.99272	0.843901	3.11252	foundation_model	Gene- former*|Foundation Models
adamson	1	geneformer	EIF2B2+ctrl	test	0.979255	0.71088	5.17196	foundation_model	Gene- former*|Foundation Models
adamson	1	geneformer	EIF2B4+ctrl	val	0.987597	0.768211	4.00028	foundation_model	Gene- former*|Foundation Models
adamson	1	geneformer	EIF2S1+ctrl	val	0.946012	0.646473	8.31067	foundation_model	Gene- former*|Foundation Models
adamson	1	geneformer	FECH+ctrl	test	0.994755	0.851557	2.65761	foundation_model	Gene- former*|Foundation Models
adamson	1	geneformer	GNPNAT1+ctrl	test	0.995681	0.884763	2.40363	foundation_model	Gene- former*|Foundation Models
adamson	1	geneformer	MANF+ctrl	test	0.997468	0.93168	1.81178	foundation_model	Gene- former*|Foundation Models
adamson	1	geneformer	SAMM50+ctrl	test	0.99277	0.835519	3.32136	foundation_model	Gene- former*|Foundation Models
adamson	1	geneformer	SEC61A1+ctrl	val	0.98283	0.73922	4.79232	foundation_model	Gene- former*|Foundation Models
adamson	1	geneformer	SLC39A7+ctrl	val	0.996258	0.903763	2.2357	foundation_model	Gene- former*|Foundation Models
adamson	1	geneformer	SRP72+ctrl	test	0.993006	0.827278	3.00784	foundation_model	Gene- former*|Foundation Models
adamson	1	geneformer	TMED2+ctrl	test	0.996219	0.906627	2.30876	foundation_model	Gene- former*|Foundation Models
adamson	1	geneformer	TMED10+ctrl	test	0.997307	0.93271	1.91785	foundation_model	Gene- former*|Foundation Models
adamson	1	geneformer	TTI2+ctrl	test	0.99667	0.912751	2.12845	foundation_model	Gene- former*|Foundation Models
adamson	1	uce	ARHGAP22+ctrl	test	0.996363	0.897886	2.18903	foundation_model	UCE*|Foundation Models
adamson	1	uce	BHLHE40+ctrl	test	0.954988	-0.36138	9.83055	foundation_model	UCE*|Foundation Models
adamson	1	uce	CAD+ctrl	test	0.974221	0.569448	5.81206	foundation_model	UCE*|Foundation Models
adamson	1	uce	COPB1+ctrl	test	0.995246	0.884378	2.48478	foundation_model	UCE*|Foundation Models
adamson	1	uce	CREB1+ctrl	test	0.956742	-0.441716	9.84049	foundation_model	UCE*|Foundation Models
adamson	1	uce	DAD1+ctrl	test	0.995102	0.875089	2.52864	foundation_model	UCE*|Foundation Models
adamson	1	uce	DDIT3+ctrl	test	0.955683	-0.461812	9.93043	foundation_model	UCE*|Foundation Models
adamson	1	uce	DDRGK1+ctrl	test	0.996771	0.910338	2.11418	foundation_model	UCE*|Foundation Models
adamson	1	uce	DERL2+ctrl	val	0.997296	0.924178	1.86445	foundation_model	UCE*|Foundation Models
adamson	1	uce	DHDDS+ctrl	test	0.982398	0.731709	4.88228	foundation_model	UCE*|Foundation Models
adamson	1	uce	DNAJC19+ctrl	val	0.993128	0.854735	3.01888	foundation_model	UCE*|Foundation Models
adamson	1	uce	EIF2B2+ctrl	test	0.981307	0.751491	4.90814	foundation_model	UCE*|Foundation Models
adamson	1	uce	EIF2B4+ctrl	val	0.98934	0.808379	3.71007	foundation_model	UCE*|Foundation Models
adamson	1	uce	EIF2S1+ctrl	val	0.946693	0.660014	8.25177	foundation_model	UCE*|Foundation Models
adamson	1	uce	FECH+ctrl	test	0.994453	0.842664	2.73713	foundation_model	UCE*|Foundation Models
adamson	1	uce	GNPNAT1+ctrl	test	0.994767	0.859201	2.63908	foundation_model	UCE*|Foundation Models
adamson	1	uce	MANF+ctrl	test	0.996117	0.893361	2.26013	foundation_model	UCE*|Foundation Models
adamson	1	uce	SAMM50+ctrl	test	0.993222	0.847251	3.21766	foundation_model	UCE*|Foundation Models
adamson	1	uce	SEC61A1+ctrl	val	0.983875	0.761568	4.63869	foundation_model	UCE*|Foundation Models
adamson	1	uce	SLC39A7+ctrl	val	0.995884	0.89363	2.34076	foundation_model	UCE*|Foundation Models
adamson	1	uce	SRP72+ctrl	test	0.992759	0.820178	3.05662	foundation_model	UCE*|Foundation Models
adamson	1	uce	TMED2+ctrl	test	0.995759	0.89469	2.43467	foundation_model	UCE*|Foundation Models
adamson	1	uce	TMED10+ctrl	test	0.996774	0.918769	2.09438	foundation_model	UCE*|Foundation Models
adamson	1	uce	TTI2+ctrl	test	0.995841	0.889704	2.37335	foundation_model	UCE*|Foundation Models
adamson	1	scbert	ARHGAP22+ctrl	test	0.996759	0.909646	2.06693	foundation_model	scBERT*|Foundation Models
adamson	1	scbert	BHLHE40+ctrl	test	0.955334	-0.363539	9.81664	foundation_model	scBERT*|Foundation Models
adamson	1	scbert	CAD+ctrl	test	0.975813	0.60132	5.63142	foundation_model	scBERT*|Foundation Models
adamson	1	scbert	COPB1+ctrl	test	0.995398	0.889011	2.44701	foundation_model	scBERT*|Foundation Models
adamson	1	scbert	CREB1+ctrl	test	0.957282	-0.438521	9.81303	foundation_model	scBERT*|Foundation Models
adamson	1	scbert	DAD1+ctrl	test	0.995921	0.897836	2.30778	foundation_model	scBERT*|Foundation Models
adamson	1	scbert	DDIT3+ctrl	test	0.9563	-0.45654	9.89773	foundation_model	scBERT*|Foundation Models
adamson	1	scbert	DDRGK1+ctrl	test	0.99758	0.934122	1.84028	foundation_model	scBERT*|Foundation Models
adamson	1	scbert	DERL2+ctrl	val	0.998016	0.944864	1.60938	foundation_model	scBERT*|Foundation Models
adamson	1	scbert	DHDDS+ctrl	test	0.9812	0.708448	5.03856	foundation_model	scBERT*|Foundation Models
adamson	1	scbert	DNAJC19+ctrl	val	0.991613	0.8171	3.32083	foundation_model	scBERT*|Foundation Models
adamson	1	scbert	EIF2B2+ctrl	test	0.977862	0.684743	5.34279	foundation_model	scBERT*|Foundation Models
adamson	1	scbert	EIF2B4+ctrl	val	0.98689	0.752776	4.11251	foundation_model	scBERT*|Foundation Models
adamson	1	scbert	EIF2S1+ctrl	val	0.9416	0.59243	8.6388	foundation_model	scBERT*|Foundation Models
adamson	1	scbert	FECH+ctrl	test	0.99461	0.8462	2.69398	foundation_model	scBERT*|Foundation Models
adamson	1	scbert	GNPNAT1+ctrl	test	0.995889	0.890536	2.34586	foundation_model	scBERT*|Foundation Models
adamson	1	scbert	MANF+ctrl	test	0.997059	0.920438	1.96951	foundation_model	scBERT*|Foundation Models
adamson	1	scbert	SAMM50+ctrl	test	0.992077	0.818158	3.42738	foundation_model	scBERT*|Foundation Models
adamson	1	scbert	SEC61A1+ctrl	val	0.98276	0.739842	4.79622	foundation_model	scBERT*|Foundation Models
adamson	1	scbert	SLC39A7+ctrl	val	0.996727	0.917401	2.09105	foundation_model	scBERT*|Foundation Models
adamson	1	scbert	SRP72+ctrl	test	0.99378	0.847337	2.83263	foundation_model	scBERT*|Foundation Models
adamson	1	scbert	TMED2+ctrl	test	0.996491	0.915267	2.22326	foundation_model	scBERT*|Foundation Models
adamson	1	scbert	TMED10+ctrl	test	0.997418	0.937092	1.8808	foundation_model	scBERT*|Foundation Models
adamson	1	scbert	TTI2+ctrl	test	0.996904	0.919982	2.05655	foundation_model	scBERT*|Foundation Models
adamson	1	mean	CREB1+ctrl	test	0.956736	-0.441784	9.84093	baseline	Mean|Baselines
adamson	1	mean	BHLHE40+ctrl	test	0.954989	-0.361445	9.83092	baseline	Mean|Baselines
adamson	1	mean	DDIT3+ctrl	test	0.955673	-0.461913	9.93119	baseline	Mean|Baselines
adamson	1	mean	SEC61A1+ctrl	val	0.983876	0.761597	4.63851	baseline	Mean|Baselines
adamson	1	mean	EIF2B4+ctrl	val	0.989328	0.808106	3.71218	baseline	Mean|Baselines
adamson	1	mean	DAD1+ctrl	test	0.995089	0.874714	2.53228	baseline	Mean|Baselines
adamson	1	mean	DDRGK1+ctrl	test	0.996762	0.91008	2.11701	baseline	Mean|Baselines
adamson	1	mean	SAMM50+ctrl	test	0.993223	0.847285	3.21748	baseline	Mean|Baselines
adamson	1	mean	CAD+ctrl	test	0.974217	0.569371	5.81249	baseline	Mean|Baselines
adamson	1	mean	GNPNAT1+ctrl	test	0.994769	0.859257	2.6387	baseline	Mean|Baselines
adamson	1	mean	TTI2+ctrl	test	0.995842	0.889755	2.37283	baseline	Mean|Baselines
adamson	1	mean	SLC39A7+ctrl	val	0.995875	0.893388	2.34314	baseline	Mean|Baselines
adamson	1	mean	DERL2+ctrl	val	0.997294	0.924128	1.86509	baseline	Mean|Baselines
adamson	1	mean	MANF+ctrl	test	0.996117	0.893358	2.26024	baseline	Mean|Baselines
adamson	1	mean	EIF2B2+ctrl	test	0.98133	0.751893	4.90518	baseline	Mean|Baselines
adamson	1	mean	ARHGAP22+ctrl	test	0.996365	0.897939	2.1885	baseline	Mean|Baselines
adamson	1	mean	SRP72+ctrl	test	0.992756	0.820117	3.05708	baseline	Mean|Baselines
adamson	1	mean	EIF2S1+ctrl	val	0.946711	0.660199	8.25021	baseline	Mean|Baselines
adamson	1	mean	TMED10+ctrl	test	0.99678	0.918922	2.09245	baseline	Mean|Baselines
adamson	1	mean	COPB1+ctrl	test	0.995245	0.884352	2.48505	baseline	Mean|Baselines
adamson	1	mean	FECH+ctrl	test	0.994454	0.842682	2.73686	baseline	Mean|Baselines
adamson	1	mean	DHDDS+ctrl	test	0.982396	0.731681	4.88254	baseline	Mean|Baselines
adamson	1	mean	DNAJC19+ctrl	val	0.993132	0.854828	3.01828	baseline	Mean|Baselines
adamson	1	mean	TMED2+ctrl	test	0.995764	0.894808	2.43332	baseline	Mean|Baselines
adamson	1	lpm_selftrained	CREB1+ctrl	test	0.95805	-0.426273	9.75481	baseline	LM based on training|Baselines
adamson	1	lpm_selftrained	BHLHE40+ctrl	test	0.958314	-0.327809	9.4836	baseline	LM based on training|Baselines
adamson	1	lpm_selftrained	DDIT3+ctrl	test	0.96937	0.123026	7.90023	baseline	LM based on training|Baselines
adamson	1	lpm_selftrained	SEC61A1+ctrl	val	0.981397	0.707912	5.01917	baseline	LM based on training|Baselines
adamson	1	lpm_selftrained	EIF2B4+ctrl	val	0.990895	0.840686	3.4426	baseline	LM based on training|Baselines
adamson	1	lpm_selftrained	DAD1+ctrl	test	0.994708	0.87506	2.67802	baseline	LM based on training|Baselines
adamson	1	lpm_selftrained	DDRGK1+ctrl	test	0.993449	0.81734	3.05816	baseline	LM based on training|Baselines
adamson	1	lpm_selftrained	SAMM50+ctrl	test	0.99376	0.860349	3.1929	baseline	LM based on training|Baselines
adamson	1	lpm_selftrained	CAD+ctrl	test	0.971905	0.531498	6.06455	baseline	LM based on training|Baselines
adamson	1	lpm_selftrained	GNPNAT1+ctrl	test	0.992174	0.795994	3.22264	baseline	LM based on training|Baselines
adamson	1	lpm_selftrained	TTI2+ctrl	test	0.994884	0.863349	2.63793	baseline	LM based on training|Baselines
adamson	1	lpm_selftrained	SLC39A7+ctrl	val	0.994757	0.864619	2.69987	baseline	LM based on training|Baselines
adamson	1	lpm_selftrained	DERL2+ctrl	val	0.997557	0.931656	1.79764	baseline	LM based on training|Baselines
adamson	1	lpm_selftrained	MANF+ctrl	test	0.993778	0.933962	2.97881	baseline	LM based on training|Baselines
adamson	1	lpm_selftrained	EIF2B2+ctrl	test	0.984744	0.823106	4.43929	baseline	LM based on training|Baselines
adamson	1	lpm_selftrained	ARHGAP22+ctrl	test	0.993452	0.828826	2.92919	baseline	LM based on training|Baselines
adamson	1	lpm_selftrained	SRP72+ctrl	test	0.990026	0.770367	3.59186	baseline	LM based on training|Baselines
adamson	1	lpm_selftrained	EIF2S1+ctrl	val	0.964859	0.837805	6.82297	baseline	LM based on training|Baselines
adamson	1	lpm_selftrained	TMED10+ctrl	test	0.997336	0.935156	1.94269	baseline	LM based on training|Baselines
adamson	1	lpm_selftrained	COPB1+ctrl	test	0.995312	0.888494	2.47281	baseline	LM based on training|Baselines
adamson	1	lpm_selftrained	FECH+ctrl	test	0.994944	0.85779	2.60917	baseline	LM based on training|Baselines
adamson	1	lpm_selftrained	DHDDS+ctrl	test	0.981778	0.719937	4.96436	baseline	LM based on training|Baselines
adamson	1	lpm_selftrained	DNAJC19+ctrl	val	0.994425	0.888706	2.76811	baseline	LM based on training|Baselines
adamson	1	lpm_selftrained	TMED2+ctrl	test	0.994468	0.883595	2.67536	baseline	LM based on training|Baselines
adamson	2	scgpt	BHLHE40+ctrl	test	0.961836	-0.20521	9.20921	foundation_model	scGPT|Foundation Models
adamson	2	scgpt	CCND3+ctrl	test	0.982744	0.577558	4.81144	foundation_model	scGPT|Foundation Models
adamson	2	scgpt	COPZ1+ctrl	val	0.985016	0.706944	4.37222	foundation_model	scGPT|Foundation Models
adamson	2	scgpt	DDOST+ctrl	test	0.987264	0.649481	4.10623	foundation_model	scGPT|Foundation Models
adamson	2	scgpt	DHDDS+ctrl	val	0.975324	0.586922	5.78247	foundation_model	scGPT|Foundation Models
adamson	2	scgpt	EIF2B2+ctrl	test	0.975885	0.650145	5.59461	foundation_model	scGPT|Foundation Models
adamson	2	scgpt	EIF2B4+ctrl	test	0.982937	0.65213	4.74362	foundation_model	scGPT|Foundation Models
adamson	2	scgpt	GMPPB+ctrl	val	0.988434	0.602489	4.04314	foundation_model	scGPT|Foundation Models
adamson	2	scgpt	HSPA5+ctrl	test	0.968263	0.581242	6.55934	foundation_model	scGPT|Foundation Models
adamson	2	scgpt	IARS2+ctrl	test	0.965825	0.581376	6.61602	foundation_model	scGPT|Foundation Models
adamson	2	scgpt	MANF+ctrl	test	0.988243	0.62623	4.02167	foundation_model	scGPT|Foundation Models
adamson	2	scgpt	MRGBP+ctrl	test	0.984936	0.612192	4.5334	foundation_model	scGPT|Foundation Models
adamson	2	scgpt	MRPL39+ctrl	test	0.990393	0.689507	3.56966	foundation_model	scGPT|Foundation Models
adamson	2	scgpt	NEDD8+ctrl	test	0.974534	0.611946	5.8181	foundation_model	scGPT|Foundation Models
adamson	2	scgpt	OST4+ctrl	test	0.988447	0.681042	3.91062	foundation_model	scGPT|Foundation Models
adamson	2	scgpt	PSMD4+ctrl	test	0.953999	0.467943	7.79433	foundation_model	scGPT|Foundation Models
adamson	2	scgpt	SEC63+ctrl	val	0.990252	0.708739	3.69298	foundation_model	scGPT|Foundation Models
adamson	2	scgpt	SLC39A7+ctrl	val	0.988489	0.660391	4.03717	foundation_model	scGPT|Foundation Models
adamson	2	scgpt	SPCS2+ctrl	val	0.987669	0.658428	4.08389	foundation_model	scGPT|Foundation Models
adamson	2	scgpt	SRP68+ctrl	test	0.986055	0.635671	4.21963	foundation_model	scGPT|Foundation Models
adamson	2	scgpt	STT3A+ctrl	test	0.989887	0.6683	3.7339	foundation_model	scGPT|Foundation Models
adamson	2	scgpt	TMED2+ctrl	test	0.987505	0.66873	4.18978	foundation_model	scGPT|Foundation Models
adamson	2	scgpt	TTI2+ctrl	test	0.988481	0.654887	3.99125	foundation_model	scGPT|Foundation Models
adamson	2	scgpt	UFL1+ctrl	test	0.990121	0.690678	3.88416	foundation_model	scGPT|Foundation Models
adamson	2	gears	BHLHE40+ctrl	test	0.957108	-0.377197	9.54224	deep_learning	GEARS|Other DL Models
adamson	2	gears	CCND3+ctrl	test	0.989341	0.769721	3.83011	deep_learning	GEARS|Other DL Models
adamson	2	gears	COPZ1+ctrl	val	0.98894	0.801249	3.85366	deep_learning	GEARS|Other DL Models
adamson	2	gears	DDOST+ctrl	test	0.995549	0.884355	2.44495	deep_learning	GEARS|Other DL Models
adamson	2	gears	DHDDS+ctrl	val	0.979811	0.684469	5.22141	deep_learning	GEARS|Other DL Models
adamson	2	gears	EIF2B2+ctrl	test	0.992409	0.923365	3.17463	deep_learning	GEARS|Other DL Models
adamson	2	gears	EIF2B4+ctrl	test	0.994915	0.907221	2.64098	deep_learning	GEARS|Other DL Models
adamson	2	gears	GMPPB+ctrl	val	0.995736	0.868655	2.36925	deep_learning	GEARS|Other DL Models
adamson	2	gears	HSPA5+ctrl	test	0.97353	0.69279	5.99191	deep_learning	GEARS|Other DL Models
adamson	2	gears	IARS2+ctrl	test	0.98441	0.878384	4.4809	deep_learning	GEARS|Other DL Models
adamson	2	gears	MANF+ctrl	test	0.995739	0.886127	2.37017	deep_learning	GEARS|Other DL Models
adamson	2	gears	MRGBP+ctrl	test	0.991698	0.800714	3.34408	deep_learning	GEARS|Other DL Models
adamson	2	gears	MRPL39+ctrl	test	0.996137	0.877511	2.29406	deep_learning	GEARS|Other DL Models
adamson	2	gears	NEDD8+ctrl	test	0.976969	0.659967	5.46525	deep_learning	GEARS|Other DL Models
adamson	2	gears	OST4+ctrl	test	0.995143	0.873018	2.5047	deep_learning	GEARS|Other DL Models
adamson	2	gears	PSMD4+ctrl	test	0.963373	0.631359	6.97462	deep_learning	GEARS|Other DL Models
adamson	2	gears	SEC63+ctrl	val	0.995566	0.877591	2.47628	deep_learning	GEARS|Other DL Models
adamson	2	gears	SLC39A7+ctrl	val	0.995963	0.898383	2.28058	deep_learning	GEARS|Other DL Models
adamson	2	gears	SPCS2+ctrl	val	0.994437	0.857555	2.68493	deep_learning	GEARS|Other DL Models
adamson	2	gears	SRP68+ctrl	test	0.992512	0.813672	3.11143	deep_learning	GEARS|Other DL Models
adamson	2	gears	STT3A+ctrl	test	0.997409	0.923785	1.85542	deep_learning	GEARS|Other DL Models
adamson	2	gears	TMED2+ctrl	test	0.995385	0.892374	2.50269	deep_learning	GEARS|Other DL Models
adamson	2	gears	TTI2+ctrl	test	0.996245	0.904374	2.29032	deep_learning	GEARS|Other DL Models
adamson	2	gears	UFL1+ctrl	test	0.996399	0.901217	2.23608	deep_learning	GEARS|Other DL Models
adamson	2	geneformer	BHLHE40+ctrl	test	0.958437	-0.310988	9.48386	foundation_model	Gene- former*|Foundation Models
adamson	2	geneformer	CCND3+ctrl	test	0.98884	0.758633	3.85143	foundation_model	Gene- former*|Foundation Models
adamson	2	geneformer	COPZ1+ctrl	val	0.99105	0.845717	3.42569	foundation_model	Gene- former*|Foundation Models
adamson	2	geneformer	DDOST+ctrl	test	0.995311	0.87361	2.49661	foundation_model	Gene- former*|Foundation Models
adamson	2	geneformer	DHDDS+ctrl	val	0.981588	0.720332	4.99252	foundation_model	Gene- former*|Foundation Models
adamson	2	geneformer	EIF2B2+ctrl	test	0.981655	0.764779	4.86882	foundation_model	Gene- former*|Foundation Models
adamson	2	geneformer	EIF2B4+ctrl	test	0.990429	0.838776	3.5326	foundation_model	Gene- former*|Foundation Models
adamson	2	geneformer	GMPPB+ctrl	val	0.996069	0.880264	2.31305	foundation_model	Gene- former*|Foundation Models
adamson	2	geneformer	HSPA5+ctrl	test	0.972505	0.663673	6.0975	foundation_model	Gene- former*|Foundation Models
adamson	2	geneformer	IARS2+ctrl	test	0.972385	0.698836	5.96327	foundation_model	Gene- former*|Foundation Models
adamson	2	geneformer	MANF+ctrl	test	0.996021	0.890712	2.28778	foundation_model	Gene- former*|Foundation Models
adamson	2	geneformer	MRGBP+ctrl	test	0.991542	0.796696	3.41037	foundation_model	Gene- former*|Foundation Models
adamson	2	geneformer	MRPL39+ctrl	test	0.996653	0.894889	2.15689	foundation_model	Gene- former*|Foundation Models
adamson	2	geneformer	NEDD8+ctrl	test	0.977496	0.664683	5.46238	foundation_model	Gene- former*|Foundation Models
adamson	2	geneformer	OST4+ctrl	test	0.995433	0.878101	2.43757	foundation_model	Gene- former*|Foundation Models
adamson	2	geneformer	PSMD4+ctrl	test	0.961442	0.591612	7.14134	foundation_model	Gene- former*|Foundation Models
adamson	2	geneformer	SEC63+ctrl	val	0.996463	0.903869	2.25307	foundation_model	Gene- former*|Foundation Models
adamson	2	geneformer	SLC39A7+ctrl	val	0.995721	0.889661	2.41336	foundation_model	Gene- former*|Foundation Models
adamson	2	geneformer	SPCS2+ctrl	val	0.99469	0.865309	2.65453	foundation_model	Gene- former*|Foundation Models
adamson	2	geneformer	SRP68+ctrl	test	0.993578	0.84074	2.87368	foundation_model	Gene- former*|Foundation Models
adamson	2	geneformer	STT3A+ctrl	test	0.996782	0.906436	2.11961	foundation_model	Gene- former*|Foundation Models
adamson	2	geneformer	TMED2+ctrl	test	0.995611	0.890381	2.4678	foundation_model	Gene- former*|Foundation Models
adamson	2	geneformer	TTI2+ctrl	test	0.995428	0.878452	2.52324	foundation_model	Gene- former*|Foundation Models
adamson	2	geneformer	UFL1+ctrl	test	0.996635	0.904575	2.30401	foundation_model	Gene- former*|Foundation Models
adamson	2	uce	BHLHE40+ctrl	test	0.958494	-0.318817	9.49014	foundation_model	UCE*|Foundation Models
adamson	2	uce	CCND3+ctrl	test	0.989205	0.768596	3.78618	foundation_model	UCE*|Foundation Models
adamson	2	uce	COPZ1+ctrl	val	0.99078	0.844106	3.46947	foundation_model	UCE*|Foundation Models
adamson	2	uce	DDOST+ctrl	test	0.99504	0.866885	2.56673	foundation_model	UCE*|Foundation Models
adamson	2	uce	DHDDS+ctrl	val	0.981777	0.724394	4.96624	foundation_model	UCE*|Foundation Models
adamson	2	uce	EIF2B2+ctrl	test	0.982132	0.775737	4.80412	foundation_model	UCE*|Foundation Models
adamson	2	uce	EIF2B4+ctrl	test	0.990124	0.832565	3.58296	foundation_model	UCE*|Foundation Models
adamson	2	uce	GMPPB+ctrl	val	0.995879	0.874264	2.35625	foundation_model	UCE*|Foundation Models
adamson	2	uce	HSPA5+ctrl	test	0.970694	0.628893	6.25923	foundation_model	UCE*|Foundation Models
adamson	2	uce	IARS2+ctrl	test	0.972756	0.708404	5.9236	foundation_model	UCE*|Foundation Models
adamson	2	uce	MANF+ctrl	test	0.995802	0.884232	2.3746	foundation_model	UCE*|Foundation Models
adamson	2	uce	MRGBP+ctrl	test	0.991711	0.801379	3.36961	foundation_model	UCE*|Foundation Models
adamson	2	uce	MRPL39+ctrl	test	0.99687	0.901178	2.09216	foundation_model	UCE*|Foundation Models
adamson	2	uce	NEDD8+ctrl	test	0.978157	0.678954	5.37095	foundation_model	UCE*|Foundation Models
adamson	2	uce	OST4+ctrl	test	0.99514	0.870023	2.52247	foundation_model	UCE*|Foundation Models
adamson	2	uce	PSMD4+ctrl	test	0.963276	0.626016	6.9781	foundation_model	UCE*|Foundation Models
adamson	2	uce	SEC63+ctrl	val	0.996309	0.900317	2.31317	foundation_model	UCE*|Foundation Models
adamson	2	uce	SLC39A7+ctrl	val	0.995554	0.885691	2.46199	foundation_model	UCE*|Foundation Models
adamson	2	uce	SPCS2+ctrl	val	0.994888	0.871975	2.61633	foundation_model	UCE*|Foundation Models
adamson	2	uce	SRP68+ctrl	test	0.99363	0.842304	2.86712	foundation_model	UCE*|Foundation Models
adamson	2	uce	STT3A+ctrl	test	0.996677	0.903245	2.14167	foundation_model	UCE*|Foundation Models
adamson	2	uce	TMED2+ctrl	test	0.995292	0.883966	2.59902	foundation_model	UCE*|Foundation Models
adamson	2	uce	TTI2+ctrl	test	0.995398	0.87793	2.52531	foundation_model	UCE*|Foundation Models
adamson	2	uce	UFL1+ctrl	test	0.996531	0.901738	2.3273	foundation_model	UCE*|Foundation Models
adamson	2	scbert	BHLHE40+ctrl	test	0.959364	-0.320559	9.42225	foundation_model	scBERT*|Foundation Models
adamson	2	scbert	CCND3+ctrl	test	0.990461	0.803453	3.56387	foundation_model	scBERT*|Foundation Models
adamson	2	scbert	COPZ1+ctrl	val	0.990153	0.832669	3.58729	foundation_model	scBERT*|Foundation Models
adamson	2	scbert	DDOST+ctrl	test	0.995838	0.892774	2.35201	foundation_model	scBERT*|Foundation Models
adamson	2	scbert	DHDDS+ctrl	val	0.980588	0.702222	5.11911	foundation_model	scBERT*|Foundation Models
adamson	2	scbert	EIF2B2+ctrl	test	0.978742	0.70948	5.24156	foundation_model	scBERT*|Foundation Models
adamson	2	scbert	EIF2B4+ctrl	test	0.987711	0.777087	3.99362	foundation_model	scBERT*|Foundation Models
adamson	2	scbert	GMPPB+ctrl	val	0.996894	0.906852	2.05763	foundation_model	scBERT*|Foundation Models
adamson	2	scbert	HSPA5+ctrl	test	0.969534	0.608547	6.38006	foundation_model	scBERT*|Foundation Models
adamson	2	scbert	IARS2+ctrl	test	0.968828	0.638586	6.34018	foundation_model	scBERT*|Foundation Models
adamson	2	scbert	MANF+ctrl	test	0.996763	0.914857	2.09798	foundation_model	scBERT*|Foundation Models
adamson	2	scbert	MRGBP+ctrl	test	0.992834	0.834763	3.13914	foundation_model	scBERT*|Foundation Models
adamson	2	scbert	MRPL39+ctrl	test	0.99689	0.902361	2.07983	foundation_model	scBERT*|Foundation Models
adamson	2	scbert	NEDD8+ctrl	test	0.978545	0.688483	5.33097	foundation_model	scBERT*|Foundation Models
adamson	2	scbert	OST4+ctrl	test	0.995991	0.896964	2.29444	foundation_model	scBERT*|Foundation Models
adamson	2	scbert	PSMD4+ctrl	test	0.964498	0.651588	6.86513	foundation_model	scBERT*|Foundation Models
adamson	2	scbert	SEC63+ctrl	val	0.9972	0.929393	2.04774	foundation_model	scBERT*|Foundation Models
adamson	2	scbert	SLC39A7+ctrl	val	0.996396	0.912586	2.23134	foundation_model	scBERT*|Foundation Models
adamson	2	scbert	SPCS2+ctrl	val	0.995686	0.89726	2.41196	foundation_model	scBERT*|Foundation Models
adamson	2	scbert	SRP68+ctrl	test	0.993915	0.851553	2.80519	foundation_model	scBERT*|Foundation Models
adamson	2	scbert	STT3A+ctrl	test	0.997566	0.932403	1.85366	foundation_model	scBERT*|Foundation Models
adamson	2	scbert	TMED2+ctrl	test	0.99606	0.908771	2.39983	foundation_model	scBERT*|Foundation Models
adamson	2	scbert	TTI2+ctrl	test	0.996443	0.910983	2.24026	foundation_model	scBERT*|Foundation Models
adamson	2	scbert	UFL1+ctrl	test	0.997301	0.927391	2.09698	foundation_model	scBERT*|Foundation Models
adamson	2	mean	BHLHE40+ctrl	test	0.958449	-0.319154	9.49471	baseline	Mean|Baselines
adamson	2	mean	OST4+ctrl	test	0.995141	0.870055	2.52252	baseline	Mean|Baselines
adamson	2	mean	EIF2B4+ctrl	test	0.99013	0.832577	3.58174	baseline	Mean|Baselines
adamson	2	mean	IARS2+ctrl	test	0.972758	0.708341	5.92337	baseline	Mean|Baselines
adamson	2	mean	UFL1+ctrl	test	0.996535	0.901861	2.32525	baseline	Mean|Baselines
adamson	2	mean	STT3A+ctrl	test	0.996673	0.903126	2.14267	baseline	Mean|Baselines
adamson	2	mean	MRGBP+ctrl	test	0.991718	0.80159	3.36821	baseline	Mean|Baselines
adamson	2	mean	GMPPB+ctrl	val	0.995887	0.874504	2.35408	baseline	Mean|Baselines
adamson	2	mean	TTI2+ctrl	test	0.995394	0.87777	2.52569	baseline	Mean|Baselines
adamson	2	mean	SLC39A7+ctrl	val	0.995556	0.885753	2.46135	baseline	Mean|Baselines
adamson	2	mean	NEDD8+ctrl	test	0.978152	0.678857	5.37172	baseline	Mean|Baselines
adamson	2	mean	MRPL39+ctrl	test	0.996868	0.901116	2.0927	baseline	Mean|Baselines
adamson	2	mean	SEC63+ctrl	val	0.996307	0.900226	2.31373	baseline	Mean|Baselines
adamson	2	mean	MANF+ctrl	test	0.995802	0.884207	2.37468	baseline	Mean|Baselines
adamson	2	mean	EIF2B2+ctrl	test	0.982125	0.775733	4.80517	baseline	Mean|Baselines
adamson	2	mean	HSPA5+ctrl	test	0.9707	0.628985	6.2587	baseline	Mean|Baselines
adamson	2	mean	PSMD4+ctrl	test	0.963291	0.626158	6.9768	baseline	Mean|Baselines
adamson	2	mean	SRP68+ctrl	test	0.993628	0.842252	2.86743	baseline	Mean|Baselines
adamson	2	mean	DDOST+ctrl	test	0.995036	0.866793	2.56788	baseline	Mean|Baselines
adamson	2	mean	CCND3+ctrl	test	0.989216	0.768839	3.78465	baseline	Mean|Baselines
adamson	2	mean	DHDDS+ctrl	val	0.981766	0.724247	4.96784	baseline	Mean|Baselines
adamson	2	mean	COPZ1+ctrl	val	0.990786	0.844156	3.46849	baseline	Mean|Baselines
adamson	2	mean	TMED2+ctrl	test	0.995296	0.884092	2.59811	baseline	Mean|Baselines
adamson	2	mean	SPCS2+ctrl	val	0.994883	0.87185	2.61773	baseline	Mean|Baselines
adamson	2	lpm_selftrained	BHLHE40+ctrl	test	0.969316	-0.194193	8.28564	baseline	LM based on training|Baselines
adamson	2	lpm_selftrained	OST4+ctrl	test	0.991637	0.865968	3.47761	baseline	LM based on training|Baselines
adamson	2	lpm_selftrained	EIF2B4+ctrl	test	0.992579	0.883827	3.12713	baseline	LM based on training|Baselines
adamson	2	lpm_selftrained	IARS2+ctrl	test	0.984775	0.871072	4.42683	baseline	LM based on training|Baselines
adamson	2	lpm_selftrained	UFL1+ctrl	test	0.995962	0.887499	2.57231	baseline	LM based on training|Baselines
adamson	2	lpm_selftrained	STT3A+ctrl	test	0.997809	0.937032	1.72166	baseline	LM based on training|Baselines
adamson	2	lpm_selftrained	MRGBP+ctrl	test	0.987739	0.715336	4.06507	baseline	LM based on training|Baselines
adamson	2	lpm_selftrained	GMPPB+ctrl	val	0.99645	0.892523	2.1918	baseline	LM based on training|Baselines
adamson	2	lpm_selftrained	TTI2+ctrl	test	0.994466	0.850534	2.76979	baseline	LM based on training|Baselines
adamson	2	lpm_selftrained	SLC39A7+ctrl	val	0.992654	0.80722	3.11051	baseline	LM based on training|Baselines
adamson	2	lpm_selftrained	NEDD8+ctrl	test	0.964869	0.560712	6.64189	baseline	LM based on training|Baselines
adamson	2	lpm_selftrained	MRPL39+ctrl	test	0.99251	0.781111	3.19378	baseline	LM based on training|Baselines
adamson	2	lpm_selftrained	SEC63+ctrl	val	0.995564	0.884134	2.58439	baseline	LM based on training|Baselines
adamson	2	lpm_selftrained	MANF+ctrl	test	0.992799	0.885526	3.04154	baseline	LM based on training|Baselines
adamson	2	lpm_selftrained	EIF2B2+ctrl	test	0.987334	0.868818	4.05088	baseline	LM based on training|Baselines
adamson	2	lpm_selftrained	HSPA5+ctrl	test	0.934983	0.0610454	9.3964	baseline	LM based on training|Baselines
adamson	2	lpm_selftrained	PSMD4+ctrl	test	0.953401	0.448254	7.87455	baseline	LM based on training|Baselines
adamson	2	lpm_selftrained	SRP68+ctrl	test	0.992992	0.824491	2.99719	baseline	LM based on training|Baselines
adamson	2	lpm_selftrained	DDOST+ctrl	test	0.994694	0.856193	2.65019	baseline	LM based on training|Baselines
adamson	2	lpm_selftrained	CCND3+ctrl	test	0.980348	0.552201	5.09364	baseline	LM based on training|Baselines
adamson	2	lpm_selftrained	DHDDS+ctrl	val	0.981321	0.719705	5.03286	baseline	LM based on training|Baselines
adamson	2	lpm_selftrained	COPZ1+ctrl	val	0.990266	0.823436	3.53997	baseline	LM based on training|Baselines
adamson	2	lpm_selftrained	TMED2+ctrl	test	0.995859	0.919239	2.31078	baseline	LM based on training|Baselines
adamson	2	lpm_selftrained	SPCS2+ctrl	val	0.994846	0.881449	2.59664	baseline	LM based on training|Baselines
replogle_k562_essential	1	scgpt	ACTB+ctrl	val	0.988831	0.338586	3.62206	foundation_model	scGPT|Foundation Models
replogle_k562_essential	1	scgpt	ALG13+ctrl	test	0.992836	0.0122834	2.99947	foundation_model	scGPT|Foundation Models
replogle_k562_essential	1	scgpt	ANKRD11+ctrl	test	0.989666	0.144056	3.79981	foundation_model	scGPT|Foundation Models
replogle_k562_essential	1	scgpt	AP2S1+ctrl	test	0.991585	0.45159	3.32954	foundation_model	scGPT|Foundation Models
replogle_k562_essential	1	scgpt	ARGLU1+ctrl	test	0.992381	0.248473	3.17379	foundation_model	scGPT|Foundation Models
replogle_k562_essential	1	scgpt	ARIH1+ctrl	test	0.987962	0.0822111	4.05982	foundation_model	scGPT|Foundation Models
replogle_k562_essential	1	scgpt	ATF4+ctrl	val	0.988923	0.293009	3.65769	foundation_model	scGPT|Foundation Models
replogle_k562_essential	1	scgpt	ATP6AP1+ctrl	test	0.991646	0.344434	3.48602	foundation_model	scGPT|Foundation Models
replogle_k562_essential	1	scgpt	ATP6V0B+ctrl	val	0.991781	0.533996	3.12671	foundation_model	scGPT|Foundation Models
replogle_k562_essential	1	scgpt	ATP6V0C+ctrl	val	0.98625	0.468315	4.05954	foundation_model	scGPT|Foundation Models
replogle_k562_essential	1	scgpt	BRD8+ctrl	val	0.979233	0.0164064	5.12248	foundation_model	scGPT|Foundation Models
replogle_k562_essential	1	scgpt	BRIX1+ctrl	test	0.987113	0.538184	3.89552	foundation_model	scGPT|Foundation Models
replogle_k562_essential	1	scgpt	CDC6+ctrl	val	0.991395	0.608678	3.27935	foundation_model	scGPT|Foundation Models
replogle_k562_essential	1	scgpt	CDC40+ctrl	test	0.991419	0.370205	3.29242	foundation_model	scGPT|Foundation Models
replogle_k562_essential	1	scgpt	CENPC+ctrl	test	0.992503	0.257175	3.20983	foundation_model	scGPT|Foundation Models
replogle_k562_essential	1	scgpt	CENPE+ctrl	test	0.9927	0.212072	2.95982	foundation_model	scGPT|Foundation Models
replogle_k562_essential	1	scgpt	CEP192+ctrl	val	0.994117	0.147429	2.87764	foundation_model	scGPT|Foundation Models
replogle_k562_essential	1	scgpt	CHAF1A+ctrl	val	0.967768	0.267973	6.30279	foundation_model	scGPT|Foundation Models
replogle_k562_essential	1	scgpt	CHERP+ctrl	test	0.983009	0.17433	4.56233	foundation_model	scGPT|Foundation Models
replogle_k562_essential	1	scgpt	CLTC+ctrl	val	0.992259	0.391492	3.18906	foundation_model	scGPT|Foundation Models
replogle_k562_essential	1	scgpt	CNIH4+ctrl	test	0.985847	0.120835	4.28947	foundation_model	scGPT|Foundation Models
replogle_k562_essential	1	scgpt	CSTF3+ctrl	test	0.979367	0.154744	5.05169	foundation_model	scGPT|Foundation Models
replogle_k562_essential	1	scgpt	CTR9+ctrl	test	0.961091	0.175692	8.11962	foundation_model	scGPT|Foundation Models
replogle_k562_essential	1	scgpt	CUL1+ctrl	test	0.99403	0.110753	2.76788	foundation_model	scGPT|Foundation Models
replogle_k562_essential	1	scgpt	CWC22+ctrl	test	0.975078	0.178354	5.54295	foundation_model	scGPT|Foundation Models
replogle_k562_essential	1	scgpt	DAD1+ctrl	test	0.986589	0.256459	4.13715	foundation_model	scGPT|Foundation Models
replogle_k562_essential	1	scgpt	DDOST+ctrl	test	0.988351	0.213123	3.79214	foundation_model	scGPT|Foundation Models
replogle_k562_essential	1	scgpt	DDX5+ctrl	test	0.98983	0.258878	3.49406	foundation_model	scGPT|Foundation Models
replogle_k562_essential	1	scgpt	DERL2+ctrl	test	0.990961	0.38187	3.51967	foundation_model	scGPT|Foundation Models
replogle_k562_essential	1	scgpt	DNTTIP2+ctrl	test	0.976111	0.301989	5.87757	foundation_model	scGPT|Foundation Models
replogle_k562_essential	1	scgpt	DONSON+ctrl	test	0.987561	0.307057	3.85648	foundation_model	scGPT|Foundation Models
replogle_k562_essential	1	scgpt	DRAP1+ctrl	val	0.993525	0.252886	2.92314	foundation_model	scGPT|Foundation Models
replogle_k562_essential	1	scgpt	DYNC1H1+ctrl	test	0.994391	0.473879	2.82147	foundation_model	scGPT|Foundation Models
replogle_k562_essential	1	scgpt	DYNLRB1+ctrl	test	0.995102	0.486885	2.6749	foundation_model	scGPT|Foundation Models
replogle_k562_essential	1	scgpt	EBNA1BP2+ctrl	test	0.981552	0.309641	4.92285	foundation_model	scGPT|Foundation Models
replogle_k562_essential	1	scgpt	EIF3F+ctrl	test	0.980335	0.259763	4.8106	foundation_model	scGPT|Foundation Models
replogle_k562_essential	1	scgpt	EIF5A+ctrl	test	0.984546	0.411907	4.36711	foundation_model	scGPT|Foundation Models
replogle_k562_essential	1	scgpt	EXOC7+ctrl	test	0.978939	0.208624	5.11739	foundation_model	scGPT|Foundation Models
replogle_k562_essential	1	scgpt	EXOSC8+ctrl	val	0.974256	0.196128	5.60315	foundation_model	scGPT|Foundation Models
replogle_k562_essential	1	scgpt	FAM50A+ctrl	test	0.968937	0.322619	6.16052	foundation_model	scGPT|Foundation Models
replogle_k562_essential	1	scgpt	GBF1+ctrl	val	0.979903	0.413825	4.98496	foundation_model	scGPT|Foundation Models
replogle_k562_essential	1	scgpt	GNL3+ctrl	test	0.983612	0.495473	4.47156	foundation_model	scGPT|Foundation Models
replogle_k562_essential	1	scgpt	GRPEL1+ctrl	test	0.98277	0.457961	4.54346	foundation_model	scGPT|Foundation Models
replogle_k562_essential	1	scgpt	HEATR1+ctrl	test	0.978127	0.573888	4.97258	foundation_model	scGPT|Foundation Models
replogle_k562_essential	1	scgpt	HGS+ctrl	test	0.98197	0.233247	4.72806	foundation_model	scGPT|Foundation Models
replogle_k562_essential	1	scgpt	HNRNPH1+ctrl	test	0.985909	0.207478	4.12394	foundation_model	scGPT|Foundation Models
replogle_k562_essential	1	scgpt	HNRNPU+ctrl	test	0.980122	0.195542	4.85897	foundation_model	scGPT|Foundation Models
replogle_k562_essential	1	scgpt	HSCB+ctrl	test	0.990794	0.0682562	3.31854	foundation_model	scGPT|Foundation Models
replogle_k562_essential	1	scgpt	HSD17B12+ctrl	test	0.989608	0.346066	3.64665	foundation_model	scGPT|Foundation Models
replogle_k562_essential	1	scgpt	HSPA8+ctrl	test	0.973411	0.428901	6.41551	foundation_model	scGPT|Foundation Models
replogle_k562_essential	1	scgpt	HSPE1+ctrl	test	0.970015	0.332978	6.10706	foundation_model	scGPT|Foundation Models
replogle_k562_essential	1	scgpt	IGBP1+ctrl	test	0.987732	0.358242	3.84342	foundation_model	scGPT|Foundation Models
replogle_k562_essential	1	scgpt	IK+ctrl	val	0.99136	0.489125	3.28332	foundation_model	scGPT|Foundation Models
replogle_k562_essential	1	scgpt	INTS6+ctrl	val	0.992402	0.038805	3.04837	foundation_model	scGPT|Foundation Models
replogle_k562_essential	1	scgpt	ISCU+ctrl	test	0.979873	0.342868	4.9359	foundation_model	scGPT|Foundation Models
replogle_k562_essential	1	scgpt	KIN+ctrl	val	0.989955	0.219021	3.40991	foundation_model	scGPT|Foundation Models
replogle_k562_essential	1	scgpt	KRR1+ctrl	val	0.976373	0.0392678	5.84959	foundation_model	scGPT|Foundation Models
replogle_k562_essential	1	scgpt	LONP1+ctrl	val	0.989513	0.306179	3.5845	foundation_model	scGPT|Foundation Models
replogle_k562_essential	1	scgpt	MCM10+ctrl	test	0.989491	0.571557	3.51697	foundation_model	scGPT|Foundation Models
replogle_k562_essential	1	scgpt	MDN1+ctrl	test	0.988915	0.286225	3.7311	foundation_model	scGPT|Foundation Models
replogle_k562_essential	1	scgpt	MED10+ctrl	val	0.974672	0.217296	5.61208	foundation_model	scGPT|Foundation Models
replogle_k562_essential	1	scgpt	MED14+ctrl	val	0.974049	0.0991779	5.60899	foundation_model	scGPT|Foundation Models
replogle_k562_essential	1	scgpt	MED20+ctrl	test	0.978463	0.531142	4.98901	foundation_model	scGPT|Foundation Models
replogle_k562_essential	1	scgpt	MED21+ctrl	val	0.948741	0.343833	8.07653	foundation_model	scGPT|Foundation Models
replogle_k562_essential	1	scgpt	MED26+ctrl	test	0.992312	0.113316	3.08688	foundation_model	scGPT|Foundation Models
replogle_k562_essential	1	scgpt	MED31+ctrl	test	0.98457	0.127448	4.35981	foundation_model	scGPT|Foundation Models
replogle_k562_essential	1	scgpt	MFAP1+ctrl	test	0.974561	0.368464	5.65902	foundation_model	scGPT|Foundation Models
replogle_k562_essential	1	scgpt	MRPL18+ctrl	test	0.991312	0.310989	3.28749	foundation_model	scGPT|Foundation Models
replogle_k562_essential	1	scgpt	MZT1+ctrl	test	0.992359	0.172307	3.36993	foundation_model	scGPT|Foundation Models
replogle_k562_essential	1	scgpt	NAA15+ctrl	test	0.991715	0.206761	3.21583	foundation_model	scGPT|Foundation Models
replogle_k562_essential	1	scgpt	NBAS+ctrl	test	0.990994	0.190464	3.30058	foundation_model	scGPT|Foundation Models
replogle_k562_essential	1	scgpt	NCAPH+ctrl	test	0.989604	0.334177	3.68259	foundation_model	scGPT|Foundation Models
replogle_k562_essential	1	scgpt	NDC80+ctrl	test	0.99271	0.477248	3.17156	foundation_model	scGPT|Foundation Models
replogle_k562_essential	1	scgpt	NEDD1+ctrl	test	0.99082	0.172762	3.38795	foundation_model	scGPT|Foundation Models
replogle_k562_essential	1	scgpt	NIFK+ctrl	val	0.979288	0.419829	4.94461	foundation_model	scGPT|Foundation Models
replogle_k562_essential	1	scgpt	NRBP1+ctrl	test	0.984756	0.178443	4.55427	foundation_model	scGPT|Foundation Models
replogle_k562_essential	1	scgpt	OPA1+ctrl	test	0.989396	0.220908	3.9031	foundation_model	scGPT|Foundation Models
replogle_k562_essential	1	scgpt	PCF11+ctrl	test	0.983926	0.28223	4.52923	foundation_model	scGPT|Foundation Models
replogle_k562_essential	1	scgpt	PDCD2+ctrl	test	0.985449	0.00059886	4.58767	foundation_model	scGPT|Foundation Models
replogle_k562_essential	1	scgpt	PGPEP1+ctrl	test	0.987212	0.34426	3.9952	foundation_model	scGPT|Foundation Models
replogle_k562_essential	1	scgpt	PKM+ctrl	val	0.991844	0.40579	3.22383	foundation_model	scGPT|Foundation Models
replogle_k562_essential	1	scgpt	POLA1+ctrl	test	0.989399	0.408805	3.59406	foundation_model	scGPT|Foundation Models
replogle_k562_essential	1	scgpt	POLR2C+ctrl	val	0.963525	0.248507	6.72419	foundation_model	scGPT|Foundation Models
replogle_k562_essential	1	scgpt	POLR3C+ctrl	test	0.993084	0.0234642	2.89985	foundation_model	scGPT|Foundation Models
replogle_k562_essential	1	scgpt	PPP4R2+ctrl	test	0.991419	0.149977	3.28548	foundation_model	scGPT|Foundation Models
replogle_k562_essential	1	scgpt	PRPF3+ctrl	test	0.967552	0.303358	6.6139	foundation_model	scGPT|Foundation Models
replogle_k562_essential	1	scgpt	PRPF4B+ctrl	test	0.988743	0.176196	3.72521	foundation_model	scGPT|Foundation Models
replogle_k562_essential	1	scgpt	RBM39+ctrl	test	0.979316	0.258358	5.06284	foundation_model	scGPT|Foundation Models
replogle_k562_essential	1	scgpt	RBM42+ctrl	test	0.986244	0.18121	4.30467	foundation_model	scGPT|Foundation Models
replogle_k562_essential	1	scgpt	RFC4+ctrl	test	0.990507	0.445337	3.57058	foundation_model	scGPT|Foundation Models
replogle_k562_essential	1	scgpt	RIOK1+ctrl	test	0.982015	0.219104	5.02054	foundation_model	scGPT|Foundation Models
replogle_k562_essential	1	scgpt	RNGTT+ctrl	test	0.991589	-0.015278	3.41146	foundation_model	scGPT|Foundation Models
replogle_k562_essential	1	scgpt	RNMT+ctrl	test	0.978154	-0.184692	5.56762	foundation_model	scGPT|Foundation Models
replogle_k562_essential	1	scgpt	RPA3+ctrl	val	0.988963	0.533886	3.67112	foundation_model	scGPT|Foundation Models
replogle_k562_essential	1	scgpt	RPL10+ctrl	test	0.98496	0.830961	4.00057	foundation_model	scGPT|Foundation Models
replogle_k562_essential	1	scgpt	RPL35A+ctrl	test	0.986553	0.827824	3.81478	foundation_model	scGPT|Foundation Models
replogle_k562_essential	1	scgpt	RPS5+ctrl	test	0.988428	0.862176	3.67563	foundation_model	scGPT|Foundation Models
replogle_k562_essential	1	scgpt	RPS6+ctrl	test	0.98644	0.880635	3.66484	foundation_model	scGPT|Foundation Models
replogle_k562_essential	1	scgpt	RPS14+ctrl	test	0.989043	0.854818	3.33817	foundation_model	scGPT|Foundation Models
replogle_k562_essential	1	scgpt	RRN3+ctrl	test	0.968896	0.085212	6.27121	foundation_model	scGPT|Foundation Models
replogle_k562_essential	1	scgpt	SCFD1+ctrl	test	0.990698	0.191818	3.59118	foundation_model	scGPT|Foundation Models
replogle_k562_essential	1	scgpt	SFPQ+ctrl	test	0.940115	0.166897	10.0561	foundation_model	scGPT|Foundation Models
replogle_k562_essential	1	scgpt	SLU7+ctrl	test	0.951177	0.44515	8.45157	foundation_model	scGPT|Foundation Models
replogle_k562_essential	1	scgpt	SMC3+ctrl	val	0.960523	0.170099	6.9857	foundation_model	scGPT|Foundation Models
replogle_k562_essential	1	scgpt	SMC4+ctrl	test	0.99294	0.375916	2.97494	foundation_model	scGPT|Foundation Models
replogle_k562_essential	1	scgpt	SNRNP27+ctrl	test	0.981861	0.00969389	5.14055	foundation_model	scGPT|Foundation Models
replogle_k562_essential	1	scgpt	SNRNP48+ctrl	test	0.98841	0.408563	3.76862	foundation_model	scGPT|Foundation Models
replogle_k562_essential	1	scgpt	SNRPD1+ctrl	test	0.939047	0.279081	9.50751	foundation_model	scGPT|Foundation Models
replogle_k562_essential	1	scgpt	SON+ctrl	test	0.950438	0.24367	8.07203	foundation_model	scGPT|Foundation Models
replogle_k562_essential	1	scgpt	SPC25+ctrl	test	0.973527	0.348874	6.08456	foundation_model	scGPT|Foundation Models
replogle_k562_essential	1	scgpt	SPCS3+ctrl	test	0.99064	0.204806	3.65346	foundation_model	scGPT|Foundation Models
replogle_k562_essential	1	scgpt	SRRM1+ctrl	test	0.985473	0.187558	4.16368	foundation_model	scGPT|Foundation Models
replogle_k562_essential	1	scgpt	TAF1+ctrl	val	0.954703	0.162206	7.70318	foundation_model	scGPT|Foundation Models
replogle_k562_essential	1	scgpt	TAF10+ctrl	test	0.945441	0.0166109	8.11096	foundation_model	scGPT|Foundation Models
replogle_k562_essential	1	scgpt	TCP1+ctrl	test	0.97934	0.39754	5.06425	foundation_model	scGPT|Foundation Models
replogle_k562_essential	1	scgpt	TIMM9+ctrl	val	0.993131	0.0816578	2.86582	foundation_model	scGPT|Foundation Models
replogle_k562_essential	1	scgpt	TRMT10C+ctrl	test	0.98866	0.155949	3.81852	foundation_model	scGPT|Foundation Models
replogle_k562_essential	1	scgpt	TSG101+ctrl	val	0.973855	0.31461	5.63491	foundation_model	scGPT|Foundation Models
replogle_k562_essential	1	scgpt	TXN+ctrl	test	0.989345	0.589993	3.52328	foundation_model	scGPT|Foundation Models
replogle_k562_essential	1	scgpt	UBA3+ctrl	val	0.986772	0.0370847	4.39868	foundation_model	scGPT|Foundation Models
replogle_k562_essential	1	scgpt	UTP3+ctrl	test	0.971315	0.332104	5.93416	foundation_model	scGPT|Foundation Models
replogle_k562_essential	1	scgpt	VPS29+ctrl	test	0.990173	0.30671	3.45664	foundation_model	scGPT|Foundation Models
replogle_k562_essential	1	scgpt	VPS54+ctrl	test	0.994965	0.250101	2.55583	foundation_model	scGPT|Foundation Models
replogle_k562_essential	1	scgpt	WDHD1+ctrl	test	0.99319	0.310147	2.84022	foundation_model	scGPT|Foundation Models
replogle_k562_essential	1	scgpt	WDR3+ctrl	test	0.987509	0.514989	3.92866	foundation_model	scGPT|Foundation Models
replogle_k562_essential	1	scgpt	WDR12+ctrl	test	0.985233	0.380412	4.17108	foundation_model	scGPT|Foundation Models
replogle_k562_essential	1	scgpt	WDR43+ctrl	test	0.96716	0.427695	6.24306	foundation_model	scGPT|Foundation Models
replogle_k562_essential	1	scgpt	WDR82+ctrl	test	0.96309	0.267283	6.68038	foundation_model	scGPT|Foundation Models
replogle_k562_essential	1	scgpt	WDTC1+ctrl	test	0.98322	0.131231	4.5426	foundation_model	scGPT|Foundation Models
replogle_k562_essential	1	scgpt	XPO1+ctrl	test	0.960601	0.330907	7.18022	foundation_model	scGPT|Foundation Models
replogle_k562_essential	1	scgpt	YEATS2+ctrl	test	0.989689	-0.190421	4.10385	foundation_model	scGPT|Foundation Models
replogle_k562_essential	1	scgpt	ZBTB17+ctrl	test	0.991777	0.118353	3.16916	foundation_model	scGPT|Foundation Models
replogle_k562_essential	1	scgpt	ZCRB1+ctrl	test	0.989779	0.0330543	3.65692	foundation_model	scGPT|Foundation Models
replogle_k562_essential	1	scgpt	ZNHIT6+ctrl	test	0.989387	0.190091	3.64978	foundation_model	scGPT|Foundation Models
replogle_k562_essential	1	gears	ACTB+ctrl	val	0.991099	-0.113545	3.23537	deep_learning	GEARS|Other DL Models
replogle_k562_essential	1	gears	ALG13+ctrl	test	0.995816	0.0418603	2.22891	deep_learning	GEARS|Other DL Models
replogle_k562_essential	1	gears	ANKRD11+ctrl	test	0.991655	9.57316e-05	3.5546	deep_learning	GEARS|Other DL Models
replogle_k562_essential	1	gears	AP2S1+ctrl	test	0.990849	0.228285	3.24106	deep_learning	GEARS|Other DL Models
replogle_k562_essential	1	gears	ARGLU1+ctrl	test	0.992461	-0.0198046	3.2307	deep_learning	GEARS|Other DL Models
replogle_k562_essential	1	gears	ARIH1+ctrl	test	0.991628	0.356272	3.09884	deep_learning	GEARS|Other DL Models
replogle_k562_essential	1	gears	ATF4+ctrl	val	0.989443	0.0689026	3.62861	deep_learning	GEARS|Other DL Models
replogle_k562_essential	1	gears	ATP6AP1+ctrl	test	0.99397	0.413464	2.63947	deep_learning	GEARS|Other DL Models
replogle_k562_essential	1	gears	ATP6V0B+ctrl	val	0.993923	0.345554	2.64883	deep_learning	GEARS|Other DL Models
replogle_k562_essential	1	gears	ATP6V0C+ctrl	val	0.985824	0.394162	4.05769	deep_learning	GEARS|Other DL Models
replogle_k562_essential	1	gears	BRD8+ctrl	val	0.986089	0.351888	4.24311	deep_learning	GEARS|Other DL Models
replogle_k562_essential	1	gears	BRIX1+ctrl	test	0.984568	0.423454	4.24853	deep_learning	GEARS|Other DL Models
replogle_k562_essential	1	gears	CDC6+ctrl	val	0.989355	0.541555	3.52121	deep_learning	GEARS|Other DL Models
replogle_k562_essential	1	gears	CDC40+ctrl	test	0.991221	0.427017	3.4185	deep_learning	GEARS|Other DL Models
replogle_k562_essential	1	gears	CENPC+ctrl	test	0.993936	0.364216	3.1409	deep_learning	GEARS|Other DL Models
replogle_k562_essential	1	gears	CENPE+ctrl	test	0.995425	0.385575	2.354	deep_learning	GEARS|Other DL Models
replogle_k562_essential	1	gears	CEP192+ctrl	val	0.99685	0.335173	1.96351	deep_learning	GEARS|Other DL Models
replogle_k562_essential	1	gears	CHAF1A+ctrl	val	0.972322	0.467784	5.88204	deep_learning	GEARS|Other DL Models
replogle_k562_essential	1	gears	CHERP+ctrl	test	0.986441	0.345966	4.13452	deep_learning	GEARS|Other DL Models
replogle_k562_essential	1	gears	CLTC+ctrl	val	0.993614	0.377641	2.733	deep_learning	GEARS|Other DL Models
replogle_k562_essential	1	gears	CNIH4+ctrl	test	0.987693	-0.0180355	3.78716	deep_learning	GEARS|Other DL Models
replogle_k562_essential	1	gears	CSTF3+ctrl	test	0.980584	0.20743	4.81366	deep_learning	GEARS|Other DL Models
replogle_k562_essential	1	gears	CTR9+ctrl	test	0.969897	0.380432	7.42398	deep_learning	GEARS|Other DL Models
replogle_k562_essential	1	gears	CUL1+ctrl	test	0.996281	0.0677504	2.14259	deep_learning	GEARS|Other DL Models
replogle_k562_essential	1	gears	CWC22+ctrl	test	0.981672	0.469306	4.89493	deep_learning	GEARS|Other DL Models
replogle_k562_essential	1	gears	DAD1+ctrl	test	0.988209	-0.00761473	3.73262	deep_learning	GEARS|Other DL Models
replogle_k562_essential	1	gears	DDOST+ctrl	test	0.990772	0.0683641	3.31557	deep_learning	GEARS|Other DL Models
replogle_k562_essential	1	gears	DDX5+ctrl	test	0.988071	0.0119699	4.06069	deep_learning	GEARS|Other DL Models
replogle_k562_essential	1	gears	DERL2+ctrl	test	0.992934	0.310571	2.93685	deep_learning	GEARS|Other DL Models
replogle_k562_essential	1	gears	DNTTIP2+ctrl	test	0.987088	0.834778	3.76339	deep_learning	GEARS|Other DL Models
replogle_k562_essential	1	gears	DONSON+ctrl	test	0.990148	0.530351	3.36055	deep_learning	GEARS|Other DL Models
replogle_k562_essential	1	gears	DRAP1+ctrl	val	0.993767	0.061147	2.86651	deep_learning	GEARS|Other DL Models
replogle_k562_essential	1	gears	DYNC1H1+ctrl	test	0.99546	0.593661	2.37387	deep_learning	GEARS|Other DL Models
replogle_k562_essential	1	gears	DYNLRB1+ctrl	test	0.996525	0.546747	2.04357	deep_learning	GEARS|Other DL Models
replogle_k562_essential	1	gears	EBNA1BP2+ctrl	test	0.990637	0.722288	3.32765	deep_learning	GEARS|Other DL Models
replogle_k562_essential	1	gears	EIF3F+ctrl	test	0.98525	0.476734	4.2722	deep_learning	GEARS|Other DL Models
replogle_k562_essential	1	gears	EIF5A+ctrl	test	0.983356	0.201099	4.57488	deep_learning	GEARS|Other DL Models
replogle_k562_essential	1	gears	EXOC7+ctrl	test	0.978933	0.080376	5.09878	deep_learning	GEARS|Other DL Models
replogle_k562_essential	1	gears	EXOSC8+ctrl	val	0.975893	0.351209	5.13667	deep_learning	GEARS|Other DL Models
replogle_k562_essential	1	gears	FAM50A+ctrl	test	0.966106	0.289601	6.23447	deep_learning	GEARS|Other DL Models
replogle_k562_essential	1	gears	GBF1+ctrl	val	0.977794	0.335566	5.43026	deep_learning	GEARS|Other DL Models
replogle_k562_essential	1	gears	GNL3+ctrl	test	0.988137	0.667324	3.73573	deep_learning	GEARS|Other DL Models
replogle_k562_essential	1	gears	GRPEL1+ctrl	test	0.995063	0.868519	2.57107	deep_learning	GEARS|Other DL Models
replogle_k562_essential	1	gears	HEATR1+ctrl	test	0.988554	0.843346	3.41883	deep_learning	GEARS|Other DL Models
replogle_k562_essential	1	gears	HGS+ctrl	test	0.985049	0.410734	4.31442	deep_learning	GEARS|Other DL Models
replogle_k562_essential	1	gears	HNRNPH1+ctrl	test	0.987097	0.397505	4.01302	deep_learning	GEARS|Other DL Models
replogle_k562_essential	1	gears	HNRNPU+ctrl	test	0.98422	0.195692	4.30892	deep_learning	GEARS|Other DL Models
replogle_k562_essential	1	gears	HSCB+ctrl	test	0.994144	0.141434	2.64574	deep_learning	GEARS|Other DL Models
replogle_k562_essential	1	gears	HSD17B12+ctrl	test	0.991026	0.412633	3.30196	deep_learning	GEARS|Other DL Models
replogle_k562_essential	1	gears	HSPA8+ctrl	test	0.9719	0.326493	6.42345	deep_learning	GEARS|Other DL Models
replogle_k562_essential	1	gears	HSPE1+ctrl	test	0.974083	0.42888	5.68503	deep_learning	GEARS|Other DL Models
replogle_k562_essential	1	gears	IGBP1+ctrl	test	0.987126	0.258965	3.95856	deep_learning	GEARS|Other DL Models
replogle_k562_essential	1	gears	IK+ctrl	val	0.990763	0.375901	3.36911	deep_learning	GEARS|Other DL Models
replogle_k562_essential	1	gears	INTS6+ctrl	val	0.976021	0.0878851	5.87053	deep_learning	GEARS|Other DL Models
replogle_k562_essential	1	gears	ISCU+ctrl	test	0.982126	0.507332	4.62874	deep_learning	GEARS|Other DL Models
replogle_k562_essential	1	gears	KIN+ctrl	val	0.99124	0.201453	3.20309	deep_learning	GEARS|Other DL Models
replogle_k562_essential	1	gears	KRR1+ctrl	val	0.990893	0.799225	3.06937	deep_learning	GEARS|Other DL Models
replogle_k562_essential	1	gears	LONP1+ctrl	val	0.988506	0.181876	3.92823	deep_learning	GEARS|Other DL Models
replogle_k562_essential	1	gears	MCM10+ctrl	test	0.986338	0.363343	3.95301	deep_learning	GEARS|Other DL Models
replogle_k562_essential	1	gears	MDN1+ctrl	test	0.992121	0.525125	3.03865	deep_learning	GEARS|Other DL Models
replogle_k562_essential	1	gears	MED10+ctrl	val	0.988504	0.791788	4.01126	deep_learning	GEARS|Other DL Models
replogle_k562_essential	1	gears	MED14+ctrl	val	0.989473	0.788132	3.7899	deep_learning	GEARS|Other DL Models
replogle_k562_essential	1	gears	MED20+ctrl	test	0.986648	0.740646	3.94371	deep_learning	GEARS|Other DL Models
replogle_k562_essential	1	gears	MED21+ctrl	val	0.980646	0.820984	4.87862	deep_learning	GEARS|Other DL Models
replogle_k562_essential	1	gears	MED26+ctrl	test	0.978723	0.374343	5.48427	deep_learning	GEARS|Other DL Models
replogle_k562_essential	1	gears	MED31+ctrl	test	0.97265	0.393101	6.05946	deep_learning	GEARS|Other DL Models
replogle_k562_essential	1	gears	MFAP1+ctrl	test	0.985042	0.72864	4.33426	deep_learning	GEARS|Other DL Models
replogle_k562_essential	1	gears	MRPL18+ctrl	test	0.994141	0.423801	2.88335	deep_learning	GEARS|Other DL Models
replogle_k562_essential	1	gears	MZT1+ctrl	test	0.994316	0.0572406	2.63463	deep_learning	GEARS|Other DL Models
replogle_k562_essential	1	gears	NAA15+ctrl	test	0.992573	0.0735364	2.91883	deep_learning	GEARS|Other DL Models
replogle_k562_essential	1	gears	NBAS+ctrl	test	0.993452	0.236404	2.84529	deep_learning	GEARS|Other DL Models
replogle_k562_essential	1	gears	NCAPH+ctrl	test	0.992044	0.463691	3.02831	deep_learning	GEARS|Other DL Models
replogle_k562_essential	1	gears	NDC80+ctrl	test	0.992322	0.486533	3.15176	deep_learning	GEARS|Other DL Models
replogle_k562_essential	1	gears	NEDD1+ctrl	test	0.993679	0.21708	2.70476	deep_learning	GEARS|Other DL Models
replogle_k562_essential	1	gears	NIFK+ctrl	val	0.975834	0.257357	5.23196	deep_learning	GEARS|Other DL Models
replogle_k562_essential	1	gears	NRBP1+ctrl	test	0.986633	0.222302	3.87342	deep_learning	GEARS|Other DL Models
replogle_k562_essential	1	gears	OPA1+ctrl	test	0.969631	0.147914	6.5735	deep_learning	GEARS|Other DL Models
replogle_k562_essential	1	gears	PCF11+ctrl	test	0.985059	0.325784	4.41375	deep_learning	GEARS|Other DL Models
replogle_k562_essential	1	gears	PDCD2+ctrl	test	0.988056	-0.026038	3.8168	deep_learning	GEARS|Other DL Models
replogle_k562_essential	1	gears	PGPEP1+ctrl	test	0.987793	0.306986	3.80593	deep_learning	GEARS|Other DL Models
replogle_k562_essential	1	gears	PKM+ctrl	val	0.992845	0.231852	2.97456	deep_learning	GEARS|Other DL Models
replogle_k562_essential	1	gears	POLA1+ctrl	test	0.991571	0.566639	3.17035	deep_learning	GEARS|Other DL Models
replogle_k562_essential	1	gears	POLR2C+ctrl	val	0.97769	0.718249	4.93639	deep_learning	GEARS|Other DL Models
replogle_k562_essential	1	gears	POLR3C+ctrl	test	0.995707	0.20121	2.40206	deep_learning	GEARS|Other DL Models
replogle_k562_essential	1	gears	PPP4R2+ctrl	test	0.993386	0.0584114	2.81326	deep_learning	GEARS|Other DL Models
replogle_k562_essential	1	gears	PRPF3+ctrl	test	0.98229	0.740383	4.86813	deep_learning	GEARS|Other DL Models
replogle_k562_essential	1	gears	PRPF4B+ctrl	test	0.991839	0.22068	3.1333	deep_learning	GEARS|Other DL Models
replogle_k562_essential	1	gears	RBM39+ctrl	test	0.981096	0.232418	4.89092	deep_learning	GEARS|Other DL Models
replogle_k562_essential	1	gears	RBM42+ctrl	test	0.986263	0.174639	4.23566	deep_learning	GEARS|Other DL Models
replogle_k562_essential	1	gears	RFC4+ctrl	test	0.991335	0.456665	3.21173	deep_learning	GEARS|Other DL Models
replogle_k562_essential	1	gears	RIOK1+ctrl	test	0.990028	0.744104	3.33028	deep_learning	GEARS|Other DL Models
replogle_k562_essential	1	gears	RNGTT+ctrl	test	0.99365	0.0230601	2.74029	deep_learning	GEARS|Other DL Models
replogle_k562_essential	1	gears	RNMT+ctrl	test	0.984451	-0.0684083	4.35178	deep_learning	GEARS|Other DL Models
replogle_k562_essential	1	gears	RPA3+ctrl	val	0.986519	0.414018	4.1248	deep_learning	GEARS|Other DL Models
replogle_k562_essential	1	gears	RPL10+ctrl	test	0.986364	0.837484	3.95679	deep_learning	GEARS|Other DL Models
replogle_k562_essential	1	gears	RPL35A+ctrl	test	0.986633	0.837186	3.7959	deep_learning	GEARS|Other DL Models
replogle_k562_essential	1	gears	RPS5+ctrl	test	0.984563	0.827112	3.94044	deep_learning	GEARS|Other DL Models
replogle_k562_essential	1	gears	RPS6+ctrl	test	0.980408	0.847069	4.38351	deep_learning	GEARS|Other DL Models
replogle_k562_essential	1	gears	RPS14+ctrl	test	0.988137	0.80581	3.45875	deep_learning	GEARS|Other DL Models
replogle_k562_essential	1	gears	RRN3+ctrl	test	0.977944	0.607835	4.94121	deep_learning	GEARS|Other DL Models
replogle_k562_essential	1	gears	SCFD1+ctrl	test	0.993624	0.598889	2.66178	deep_learning	GEARS|Other DL Models
replogle_k562_essential	1	gears	SFPQ+ctrl	test	0.944903	0.287634	10.1858	deep_learning	GEARS|Other DL Models
replogle_k562_essential	1	gears	SLU7+ctrl	test	0.946682	0.376561	9.18225	deep_learning	GEARS|Other DL Models
replogle_k562_essential	1	gears	SMC3+ctrl	val	0.969584	0.523471	5.84629	deep_learning	GEARS|Other DL Models
replogle_k562_essential	1	gears	SMC4+ctrl	test	0.994763	0.606427	2.65489	deep_learning	GEARS|Other DL Models
replogle_k562_essential	1	gears	SNRNP27+ctrl	test	0.983536	0.076326	4.36134	deep_learning	GEARS|Other DL Models
replogle_k562_essential	1	gears	SNRNP48+ctrl	test	0.987498	0.278996	4.21713	deep_learning	GEARS|Other DL Models
replogle_k562_essential	1	gears	SNRPD1+ctrl	test	0.97298	0.749638	6.51579	deep_learning	GEARS|Other DL Models
replogle_k562_essential	1	gears	SON+ctrl	test	0.953619	0.484625	7.8677	deep_learning	GEARS|Other DL Models
replogle_k562_essential	1	gears	SPC25+ctrl	test	0.986199	0.838655	4.30111	deep_learning	GEARS|Other DL Models
replogle_k562_essential	1	gears	SPCS3+ctrl	test	0.993572	0.100067	2.82217	deep_learning	GEARS|Other DL Models
replogle_k562_essential	1	gears	SRRM1+ctrl	test	0.989245	0.360535	3.61087	deep_learning	GEARS|Other DL Models
replogle_k562_essential	1	gears	TAF1+ctrl	val	0.956301	0.273111	7.63242	deep_learning	GEARS|Other DL Models
replogle_k562_essential	1	gears	TAF10+ctrl	test	0.957584	0.456459	6.94638	deep_learning	GEARS|Other DL Models
replogle_k562_essential	1	gears	TCP1+ctrl	test	0.980671	0.421009	5.0174	deep_learning	GEARS|Other DL Models
replogle_k562_essential	1	gears	TIMM9+ctrl	val	0.993015	0.263155	3.03854	deep_learning	GEARS|Other DL Models
replogle_k562_essential	1	gears	TRMT10C+ctrl	test	0.992805	0.244969	3.04848	deep_learning	GEARS|Other DL Models
replogle_k562_essential	1	gears	TSG101+ctrl	val	0.983516	0.625892	4.59106	deep_learning	GEARS|Other DL Models
replogle_k562_essential	1	gears	TXN+ctrl	test	0.985545	0.190946	4.0941	deep_learning	GEARS|Other DL Models
replogle_k562_essential	1	gears	UBA3+ctrl	val	0.990032	-0.00666266	3.51072	deep_learning	GEARS|Other DL Models
replogle_k562_essential	1	gears	UTP3+ctrl	test	0.975227	0.573661	5.23127	deep_learning	GEARS|Other DL Models
replogle_k562_essential	1	gears	VPS29+ctrl	test	0.991722	0.236977	3.25033	deep_learning	GEARS|Other DL Models
replogle_k562_essential	1	gears	VPS54+ctrl	test	0.997241	0.313109	1.78802	deep_learning	GEARS|Other DL Models
replogle_k562_essential	1	gears	WDHD1+ctrl	test	0.995179	0.162977	2.52691	deep_learning	GEARS|Other DL Models
replogle_k562_essential	1	gears	WDR3+ctrl	test	0.990163	0.766059	3.20842	deep_learning	GEARS|Other DL Models
replogle_k562_essential	1	gears	WDR12+ctrl	test	0.992295	0.743141	2.99685	deep_learning	GEARS|Other DL Models
replogle_k562_essential	1	gears	WDR43+ctrl	test	0.979108	0.790437	4.76264	deep_learning	GEARS|Other DL Models
replogle_k562_essential	1	gears	WDR82+ctrl	test	0.964471	0.37249	6.34582	deep_learning	GEARS|Other DL Models
replogle_k562_essential	1	gears	WDTC1+ctrl	test	0.985769	0.286164	4.06329	deep_learning	GEARS|Other DL Models
replogle_k562_essential	1	gears	XPO1+ctrl	test	0.96288	0.478782	6.88914	deep_learning	GEARS|Other DL Models
replogle_k562_essential	1	gears	YEATS2+ctrl	test	0.989216	0.11561	3.47345	deep_learning	GEARS|Other DL Models
replogle_k562_essential	1	gears	ZBTB17+ctrl	test	0.993728	0.0468758	2.72495	deep_learning	GEARS|Other DL Models
replogle_k562_essential	1	gears	ZCRB1+ctrl	test	0.992179	-0.117383	3.30729	deep_learning	GEARS|Other DL Models
replogle_k562_essential	1	gears	ZNHIT6+ctrl	test	0.98934	0.0205457	3.62046	deep_learning	GEARS|Other DL Models
replogle_k562_essential	1	geneformer	ACTB+ctrl	val	0.983708	0.00115591	4.78063	foundation_model	Gene- former*|Foundation Models
replogle_k562_essential	1	geneformer	ALG13+ctrl	test	0.995186	0.198983	2.4627	foundation_model	Gene- former*|Foundation Models
replogle_k562_essential	1	geneformer	ANKRD11+ctrl	test	0.988927	-0.15012	4.01074	foundation_model	Gene- former*|Foundation Models
replogle_k562_essential	1	geneformer	AP2S1+ctrl	test	0.991672	0.407572	3.14472	foundation_model	Gene- former*|Foundation Models
replogle_k562_essential	1	geneformer	ARGLU1+ctrl	test	0.991324	-0.0776125	3.40611	foundation_model	Gene- former*|Foundation Models
replogle_k562_essential	1	geneformer	ARIH1+ctrl	test	0.992485	0.476728	2.93872	foundation_model	Gene- former*|Foundation Models
replogle_k562_essential	1	geneformer	ATF4+ctrl	val	0.989516	0.195574	3.62949	foundation_model	Gene- former*|Foundation Models
replogle_k562_essential	1	geneformer	ATP6AP1+ctrl	test	0.994096	0.472434	2.63003	foundation_model	Gene- former*|Foundation Models
replogle_k562_essential	1	geneformer	ATP6V0B+ctrl	val	0.990689	0.376615	3.54266	foundation_model	Gene- former*|Foundation Models
replogle_k562_essential	1	geneformer	ATP6V0C+ctrl	val	0.98619	0.426557	4.03046	foundation_model	Gene- former*|Foundation Models
replogle_k562_essential	1	geneformer	BRD8+ctrl	val	0.983067	0.142725	4.66219	foundation_model	Gene- former*|Foundation Models
replogle_k562_essential	1	geneformer	BRIX1+ctrl	test	0.989579	0.697513	3.4133	foundation_model	Gene- former*|Foundation Models
replogle_k562_essential	1	geneformer	CDC6+ctrl	val	0.990809	0.598955	3.25084	foundation_model	Gene- former*|Foundation Models
replogle_k562_essential	1	geneformer	CDC40+ctrl	test	0.992885	0.468744	3.09327	foundation_model	Gene- former*|Foundation Models
replogle_k562_essential	1	geneformer	CENPC+ctrl	test	0.995991	0.653635	2.41682	foundation_model	Gene- former*|Foundation Models
replogle_k562_essential	1	geneformer	CENPE+ctrl	test	0.995431	0.462684	2.29818	foundation_model	Gene- former*|Foundation Models
replogle_k562_essential	1	geneformer	CEP192+ctrl	val	0.997218	0.572263	1.81662	foundation_model	Gene- former*|Foundation Models
replogle_k562_essential	1	geneformer	CHAF1A+ctrl	val	0.970058	0.367088	6.03521	foundation_model	Gene- former*|Foundation Models
replogle_k562_essential	1	geneformer	CHERP+ctrl	test	0.987617	0.420094	3.95486	foundation_model	Gene- former*|Foundation Models
replogle_k562_essential	1	geneformer	CLTC+ctrl	val	0.992412	0.493705	3.0153	foundation_model	Gene- former*|Foundation Models
replogle_k562_essential	1	geneformer	CNIH4+ctrl	test	0.989891	0.329924	3.48444	foundation_model	Gene- former*|Foundation Models
replogle_k562_essential	1	geneformer	CSTF3+ctrl	test	0.981796	0.307533	4.64178	foundation_model	Gene- former*|Foundation Models
replogle_k562_essential	1	geneformer	CTR9+ctrl	test	0.965788	0.292178	7.94309	foundation_model	Gene- former*|Foundation Models
replogle_k562_essential	1	geneformer	CUL1+ctrl	test	0.995078	0.117184	2.48447	foundation_model	Gene- former*|Foundation Models
replogle_k562_essential	1	geneformer	CWC22+ctrl	test	0.981028	0.466105	4.89349	foundation_model	Gene- former*|Foundation Models
replogle_k562_essential	1	geneformer	DAD1+ctrl	test	0.985851	0.0696373	4.21003	foundation_model	Gene- former*|Foundation Models
replogle_k562_essential	1	geneformer	DDOST+ctrl	test	0.990772	0.202264	3.37444	foundation_model	Gene- former*|Foundation Models
replogle_k562_essential	1	geneformer	DDX5+ctrl	test	0.989634	-0.061283	3.63803	foundation_model	Gene- former*|Foundation Models
replogle_k562_essential	1	geneformer	DERL2+ctrl	test	0.994292	0.527473	2.57008	foundation_model	Gene- former*|Foundation Models
replogle_k562_essential	1	geneformer	DNTTIP2+ctrl	test	0.976224	0.453776	5.41205	foundation_model	Gene- former*|Foundation Models
replogle_k562_essential	1	geneformer	DONSON+ctrl	test	0.990191	0.498874	3.35153	foundation_model	Gene- former*|Foundation Models
replogle_k562_essential	1	geneformer	DRAP1+ctrl	val	0.994516	0.125124	2.72715	foundation_model	Gene- former*|Foundation Models
replogle_k562_essential	1	geneformer	DYNC1H1+ctrl	test	0.995456	0.637	2.30051	foundation_model	Gene- former*|Foundation Models
replogle_k562_essential	1	geneformer	DYNLRB1+ctrl	test	0.99666	0.596966	1.94989	foundation_model	Gene- former*|Foundation Models
replogle_k562_essential	1	geneformer	EBNA1BP2+ctrl	test	0.988195	0.668413	3.65895	foundation_model	Gene- former*|Foundation Models
replogle_k562_essential	1	geneformer	EIF3F+ctrl	test	0.981884	0.301284	4.59598	foundation_model	Gene- former*|Foundation Models
replogle_k562_essential	1	geneformer	EIF5A+ctrl	test	0.981194	0.205158	4.87197	foundation_model	Gene- former*|Foundation Models
replogle_k562_essential	1	geneformer	EXOC7+ctrl	test	0.982138	0.382294	4.57759	foundation_model	Gene- former*|Foundation Models
replogle_k562_essential	1	geneformer	EXOSC8+ctrl	val	0.977978	0.417446	4.99658	foundation_model	Gene- former*|Foundation Models
replogle_k562_essential	1	geneformer	FAM50A+ctrl	test	0.970179	0.473417	5.82783	foundation_model	Gene- former*|Foundation Models
replogle_k562_essential	1	geneformer	GBF1+ctrl	val	0.981653	0.531326	4.8311	foundation_model	Gene- former*|Foundation Models
replogle_k562_essential	1	geneformer	GNL3+ctrl	test	0.985012	0.597384	4.16244	foundation_model	Gene- former*|Foundation Models
replogle_k562_essential	1	geneformer	GRPEL1+ctrl	test	0.986318	0.66646	4.01281	foundation_model	Gene- former*|Foundation Models
replogle_k562_essential	1	geneformer	HEATR1+ctrl	test	0.980346	0.736378	4.70545	foundation_model	Gene- former*|Foundation Models
replogle_k562_essential	1	geneformer	HGS+ctrl	test	0.988397	0.600788	3.78265	foundation_model	Gene- former*|Foundation Models
replogle_k562_essential	1	geneformer	HNRNPH1+ctrl	test	0.98951	0.330422	3.47936	foundation_model	Gene- former*|Foundation Models
replogle_k562_essential	1	geneformer	HNRNPU+ctrl	test	0.982886	0.195776	4.51248	foundation_model	Gene- former*|Foundation Models
replogle_k562_essential	1	geneformer	HSCB+ctrl	test	0.994625	0.362539	2.65101	foundation_model	Gene- former*|Foundation Models
replogle_k562_essential	1	geneformer	HSD17B12+ctrl	test	0.992698	0.552148	2.97673	foundation_model	Gene- former*|Foundation Models
replogle_k562_essential	1	geneformer	HSPA8+ctrl	test	0.964488	0.185099	7.23076	foundation_model	Gene- former*|Foundation Models
replogle_k562_essential	1	geneformer	HSPE1+ctrl	test	0.967394	0.177547	6.44782	foundation_model	Gene- former*|Foundation Models
replogle_k562_essential	1	geneformer	IGBP1+ctrl	test	0.992175	0.693989	3.03511	foundation_model	Gene- former*|Foundation Models
replogle_k562_essential	1	geneformer	IK+ctrl	val	0.992935	0.58297	2.87776	foundation_model	Gene- former*|Foundation Models
replogle_k562_essential	1	geneformer	INTS6+ctrl	val	0.993412	0.0201254	2.88521	foundation_model	Gene- former*|Foundation Models
replogle_k562_essential	1	geneformer	ISCU+ctrl	test	0.983518	0.558122	4.40858	foundation_model	Gene- former*|Foundation Models
replogle_k562_essential	1	geneformer	KIN+ctrl	val	0.993566	0.467751	2.74947	foundation_model	Gene- former*|Foundation Models
replogle_k562_essential	1	geneformer	KRR1+ctrl	val	0.980816	0.390582	4.81045	foundation_model	Gene- former*|Foundation Models
replogle_k562_essential	1	geneformer	LONP1+ctrl	val	0.99077	0.271033	3.53228	foundation_model	Gene- former*|Foundation Models
replogle_k562_essential	1	geneformer	MCM10+ctrl	test	0.988609	0.53175	3.60546	foundation_model	Gene- former*|Foundation Models
replogle_k562_essential	1	geneformer	MDN1+ctrl	test	0.991035	0.471957	3.26913	foundation_model	Gene- former*|Foundation Models
replogle_k562_essential	1	geneformer	MED10+ctrl	val	0.980245	0.545821	4.71956	foundation_model	Gene- former*|Foundation Models
replogle_k562_essential	1	geneformer	MED14+ctrl	val	0.983394	0.663807	4.33812	foundation_model	Gene- former*|Foundation Models
replogle_k562_essential	1	geneformer	MED20+ctrl	test	0.977627	0.567713	5.00873	foundation_model	Gene- former*|Foundation Models
replogle_k562_essential	1	geneformer	MED21+ctrl	val	0.956572	0.676549	7.38338	foundation_model	Gene- former*|Foundation Models
replogle_k562_essential	1	geneformer	MED26+ctrl	test	0.993576	0.218969	2.83017	foundation_model	Gene- former*|Foundation Models
replogle_k562_essential	1	geneformer	MED31+ctrl	test	0.986138	0.215493	3.99305	foundation_model	Gene- former*|Foundation Models
replogle_k562_essential	1	geneformer	MFAP1+ctrl	test	0.980008	0.650701	5.04459	foundation_model	Gene- former*|Foundation Models
replogle_k562_essential	1	geneformer	MRPL18+ctrl	test	0.993537	0.354466	3.02463	foundation_model	Gene- former*|Foundation Models
replogle_k562_essential	1	geneformer	MZT1+ctrl	test	0.994344	0.21629	2.66763	foundation_model	Gene- former*|Foundation Models
replogle_k562_essential	1	geneformer	NAA15+ctrl	test	0.993255	0.373105	2.78376	foundation_model	Gene- former*|Foundation Models
replogle_k562_essential	1	geneformer	NBAS+ctrl	test	0.99409	0.36778	2.71286	foundation_model	Gene- former*|Foundation Models
replogle_k562_essential	1	geneformer	NCAPH+ctrl	test	0.992656	0.52356	2.92335	foundation_model	Gene- former*|Foundation Models
replogle_k562_essential	1	geneformer	NDC80+ctrl	test	0.995753	0.81032	2.37224	foundation_model	Gene- former*|Foundation Models
replogle_k562_essential	1	geneformer	NEDD1+ctrl	test	0.992981	0.293944	2.92022	foundation_model	Gene- former*|Foundation Models
replogle_k562_essential	1	geneformer	NIFK+ctrl	val	0.984712	0.720301	4.12203	foundation_model	Gene- former*|Foundation Models
replogle_k562_essential	1	geneformer	NRBP1+ctrl	test	0.988872	0.391714	3.56909	foundation_model	Gene- former*|Foundation Models
replogle_k562_essential	1	geneformer	OPA1+ctrl	test	0.991069	0.330416	3.37659	foundation_model	Gene- former*|Foundation Models
replogle_k562_essential	1	geneformer	PCF11+ctrl	test	0.986495	0.438385	4.07255	foundation_model	Gene- former*|Foundation Models
replogle_k562_essential	1	geneformer	PDCD2+ctrl	test	0.988018	0.250363	3.76233	foundation_model	Gene- former*|Foundation Models
replogle_k562_essential	1	geneformer	PGPEP1+ctrl	test	0.990382	0.529023	3.36268	foundation_model	Gene- former*|Foundation Models
replogle_k562_essential	1	geneformer	PKM+ctrl	val	0.985977	0.269471	4.07125	foundation_model	Gene- former*|Foundation Models
replogle_k562_essential	1	geneformer	POLA1+ctrl	test	0.98921	0.40734	3.53223	foundation_model	Gene- former*|Foundation Models
replogle_k562_essential	1	geneformer	POLR2C+ctrl	val	0.96871	0.577016	6.13132	foundation_model	Gene- former*|Foundation Models
replogle_k562_essential	1	geneformer	POLR3C+ctrl	test	0.995241	0.150994	2.52121	foundation_model	Gene- former*|Foundation Models
replogle_k562_essential	1	geneformer	PPP4R2+ctrl	test	0.993188	0.250266	2.93498	foundation_model	Gene- former*|Foundation Models
replogle_k562_essential	1	geneformer	PRPF3+ctrl	test	0.976395	0.696483	5.57034	foundation_model	Gene- former*|Foundation Models
replogle_k562_essential	1	geneformer	PRPF4B+ctrl	test	0.99058	0.198121	3.46042	foundation_model	Gene- former*|Foundation Models
replogle_k562_essential	1	geneformer	RBM39+ctrl	test	0.983355	0.380116	4.61181	foundation_model	Gene- former*|Foundation Models
replogle_k562_essential	1	geneformer	RBM42+ctrl	test	0.988264	0.208978	3.85514	foundation_model	Gene- former*|Foundation Models
replogle_k562_essential	1	geneformer	RFC4+ctrl	test	0.990805	0.426729	3.37632	foundation_model	Gene- former*|Foundation Models
replogle_k562_essential	1	geneformer	RIOK1+ctrl	test	0.982494	0.317301	4.72333	foundation_model	Gene- former*|Foundation Models
replogle_k562_essential	1	geneformer	RNGTT+ctrl	test	0.993861	0.269603	2.76974	foundation_model	Gene- former*|Foundation Models
replogle_k562_essential	1	geneformer	RNMT+ctrl	test	0.983208	0.092957	4.60652	foundation_model	Gene- former*|Foundation Models
replogle_k562_essential	1	geneformer	RPA3+ctrl	val	0.988728	0.508175	3.85208	foundation_model	Gene- former*|Foundation Models
replogle_k562_essential	1	geneformer	RPL10+ctrl	test	0.967702	0.5628	5.90805	foundation_model	Gene- former*|Foundation Models
replogle_k562_essential	1	geneformer	RPL35A+ctrl	test	0.977973	0.806393	4.94997	foundation_model	Gene- former*|Foundation Models
replogle_k562_essential	1	geneformer	RPS5+ctrl	test	0.949719	0.162386	7.74162	foundation_model	Gene- former*|Foundation Models
replogle_k562_essential	1	geneformer	RPS6+ctrl	test	0.914085	-0.394315	10.2624	foundation_model	Gene- former*|Foundation Models
replogle_k562_essential	1	geneformer	RPS14+ctrl	test	0.97887	0.573439	4.92713	foundation_model	Gene- former*|Foundation Models
replogle_k562_essential	1	geneformer	RRN3+ctrl	test	0.975423	0.453807	5.37429	foundation_model	Gene- former*|Foundation Models
replogle_k562_essential	1	geneformer	SCFD1+ctrl	test	0.994422	0.584098	2.51554	foundation_model	Gene- former*|Foundation Models
replogle_k562_essential	1	geneformer	SFPQ+ctrl	test	0.95424	0.510804	9.46766	foundation_model	Gene- former*|Foundation Models
replogle_k562_essential	1	geneformer	SLU7+ctrl	test	0.95055	0.480628	8.86934	foundation_model	Gene- former*|Foundation Models
replogle_k562_essential	1	geneformer	SMC3+ctrl	val	0.967486	0.501467	6.18262	foundation_model	Gene- former*|Foundation Models
replogle_k562_essential	1	geneformer	SMC4+ctrl	test	0.996107	0.64298	2.15593	foundation_model	Gene- former*|Foundation Models
replogle_k562_essential	1	geneformer	SNRNP27+ctrl	test	0.985305	0.228855	4.31377	foundation_model	Gene- former*|Foundation Models
replogle_k562_essential	1	geneformer	SNRNP48+ctrl	test	0.990962	0.512286	3.39926	foundation_model	Gene- former*|Foundation Models
replogle_k562_essential	1	geneformer	SNRPD1+ctrl	test	0.949277	0.585749	8.93662	foundation_model	Gene- former*|Foundation Models
replogle_k562_essential	1	geneformer	SON+ctrl	test	0.964297	0.691157	6.857	foundation_model	Gene- former*|Foundation Models
replogle_k562_essential	1	geneformer	SPC25+ctrl	test	0.981554	0.825926	5.20556	foundation_model	Gene- former*|Foundation Models
replogle_k562_essential	1	geneformer	SPCS3+ctrl	test	0.992265	0.168346	3.19636	foundation_model	Gene- former*|Foundation Models
replogle_k562_essential	1	geneformer	SRRM1+ctrl	test	0.988252	0.30891	3.74272	foundation_model	Gene- former*|Foundation Models
replogle_k562_essential	1	geneformer	TAF1+ctrl	val	0.956653	0.276583	7.45935	foundation_model	Gene- former*|Foundation Models
replogle_k562_essential	1	geneformer	TAF10+ctrl	test	0.952706	0.345992	7.41997	foundation_model	Gene- former*|Foundation Models
replogle_k562_essential	1	geneformer	TCP1+ctrl	test	0.980285	0.418274	4.98441	foundation_model	Gene- former*|Foundation Models
replogle_k562_essential	1	geneformer	TIMM9+ctrl	val	0.995427	0.241255	2.44652	foundation_model	Gene- former*|Foundation Models
replogle_k562_essential	1	geneformer	TRMT10C+ctrl	test	0.990705	0.111924	3.57127	foundation_model	Gene- former*|Foundation Models
replogle_k562_essential	1	geneformer	TSG101+ctrl	val	0.979103	0.595128	5.13285	foundation_model	Gene- former*|Foundation Models
replogle_k562_essential	1	geneformer	TXN+ctrl	test	0.98666	0.397732	3.95027	foundation_model	Gene- former*|Foundation Models
replogle_k562_essential	1	geneformer	UBA3+ctrl	val	0.989015	0.0382134	3.77394	foundation_model	Gene- former*|Foundation Models
replogle_k562_essential	1	geneformer	UTP3+ctrl	test	0.969892	0.361371	5.93892	foundation_model	Gene- former*|Foundation Models
replogle_k562_essential	1	geneformer	VPS29+ctrl	test	0.991014	0.24747	3.3499	foundation_model	Gene- former*|Foundation Models
replogle_k562_essential	1	geneformer	VPS54+ctrl	test	0.997476	0.56731	1.81751	foundation_model	Gene- former*|Foundation Models
replogle_k562_essential	1	geneformer	WDHD1+ctrl	test	0.992689	-0.002269	3.0973	foundation_model	Gene- former*|Foundation Models
replogle_k562_essential	1	geneformer	WDR3+ctrl	test	0.985067	0.438832	4.24056	foundation_model	Gene- former*|Foundation Models
replogle_k562_essential	1	geneformer	WDR12+ctrl	test	0.987905	0.582563	3.74828	foundation_model	Gene- former*|Foundation Models
replogle_k562_essential	1	geneformer	WDR43+ctrl	test	0.968154	0.564842	6.11415	foundation_model	Gene- former*|Foundation Models
replogle_k562_essential	1	geneformer	WDR82+ctrl	test	0.96851	0.53859	6.00547	foundation_model	Gene- former*|Foundation Models
replogle_k562_essential	1	geneformer	WDTC1+ctrl	test	0.98551	0.301472	4.1013	foundation_model	Gene- former*|Foundation Models
replogle_k562_essential	1	geneformer	XPO1+ctrl	test	0.969106	0.685762	6.32625	foundation_model	Gene- former*|Foundation Models
replogle_k562_essential	1	geneformer	YEATS2+ctrl	test	0.992792	0.14947	3.01615	foundation_model	Gene- former*|Foundation Models
replogle_k562_essential	1	geneformer	ZBTB17+ctrl	test	0.993742	0.259537	2.83713	foundation_model	Gene- former*|Foundation Models
replogle_k562_essential	1	geneformer	ZCRB1+ctrl	test	0.992876	0.12906	3.03102	foundation_model	Gene- former*|Foundation Models
replogle_k562_essential	1	geneformer	ZNHIT6+ctrl	test	0.988525	0.157289	3.77056	foundation_model	Gene- former*|Foundation Models
replogle_k562_essential	1	uce	ACTB+ctrl	val	0.991177	0.121486	3.27527	foundation_model	UCE*|Foundation Models
replogle_k562_essential	1	uce	ALG13+ctrl	test	0.994642	0.198213	2.61001	foundation_model	UCE*|Foundation Models
replogle_k562_essential	1	uce	ANKRD11+ctrl	test	0.989274	-0.140984	3.94157	foundation_model	UCE*|Foundation Models
replogle_k562_essential	1	uce	AP2S1+ctrl	test	0.99163	0.405855	3.13938	foundation_model	UCE*|Foundation Models
replogle_k562_essential	1	uce	ARGLU1+ctrl	test	0.991715	-0.0570655	3.33136	foundation_model	UCE*|Foundation Models
replogle_k562_essential	1	uce	ARIH1+ctrl	test	0.992392	0.47885	2.94863	foundation_model	UCE*|Foundation Models
replogle_k562_essential	1	uce	ATF4+ctrl	val	0.988883	0.16705	3.7463	foundation_model	UCE*|Foundation Models
replogle_k562_essential	1	uce	ATP6AP1+ctrl	test	0.993958	0.471318	2.66822	foundation_model	UCE*|Foundation Models
replogle_k562_essential	1	uce	ATP6V0B+ctrl	val	0.993138	0.348066	2.87714	foundation_model	UCE*|Foundation Models
replogle_k562_essential	1	uce	ATP6V0C+ctrl	val	0.986529	0.442659	3.98177	foundation_model	UCE*|Foundation Models
replogle_k562_essential	1	uce	BRD8+ctrl	val	0.982748	0.139645	4.7123	foundation_model	UCE*|Foundation Models
replogle_k562_essential	1	uce	BRIX1+ctrl	test	0.990254	0.729379	3.29191	foundation_model	UCE*|Foundation Models
replogle_k562_essential	1	uce	CDC6+ctrl	val	0.989477	0.512127	3.48541	foundation_model	UCE*|Foundation Models
replogle_k562_essential	1	uce	CDC40+ctrl	test	0.992217	0.411178	3.24931	foundation_model	UCE*|Foundation Models
replogle_k562_essential	1	uce	CENPC+ctrl	test	0.995813	0.637944	2.46335	foundation_model	UCE*|Foundation Models
replogle_k562_essential	1	uce	CENPE+ctrl	test	0.994846	0.423186	2.46471	foundation_model	UCE*|Foundation Models
replogle_k562_essential	1	uce	CEP192+ctrl	val	0.997004	0.559466	1.91005	foundation_model	UCE*|Foundation Models
replogle_k562_essential	1	uce	CHAF1A+ctrl	val	0.968351	0.288012	6.20867	foundation_model	UCE*|Foundation Models
replogle_k562_essential	1	uce	CHERP+ctrl	test	0.98724	0.387611	4.03826	foundation_model	UCE*|Foundation Models
replogle_k562_essential	1	uce	CLTC+ctrl	val	0.99391	0.47559	2.67803	foundation_model	UCE*|Foundation Models
replogle_k562_essential	1	uce	CNIH4+ctrl	test	0.990058	0.350544	3.44461	foundation_model	UCE*|Foundation Models
replogle_k562_essential	1	uce	CSTF3+ctrl	test	0.981295	0.290416	4.70417	foundation_model	UCE*|Foundation Models
replogle_k562_essential	1	uce	CTR9+ctrl	test	0.965619	0.282277	7.97348	foundation_model	UCE*|Foundation Models
replogle_k562_essential	1	uce	CUL1+ctrl	test	0.994281	0.0883442	2.6924	foundation_model	UCE*|Foundation Models
replogle_k562_essential	1	uce	CWC22+ctrl	test	0.980002	0.399374	5.06052	foundation_model	UCE*|Foundation Models
replogle_k562_essential	1	uce	DAD1+ctrl	test	0.986628	0.0600531	4.04681	foundation_model	UCE*|Foundation Models
replogle_k562_essential	1	uce	DDOST+ctrl	test	0.990192	0.177367	3.48744	foundation_model	UCE*|Foundation Models
replogle_k562_essential	1	uce	DDX5+ctrl	test	0.989709	-0.0727983	3.64036	foundation_model	UCE*|Foundation Models
replogle_k562_essential	1	uce	DERL2+ctrl	test	0.994262	0.530279	2.58306	foundation_model	UCE*|Foundation Models
replogle_k562_essential	1	uce	DNTTIP2+ctrl	test	0.976583	0.479084	5.34654	foundation_model	UCE*|Foundation Models
replogle_k562_essential	1	uce	DONSON+ctrl	test	0.990003	0.485484	3.38969	foundation_model	UCE*|Foundation Models
replogle_k562_essential	1	uce	DRAP1+ctrl	val	0.994102	0.130277	2.82296	foundation_model	UCE*|Foundation Models
replogle_k562_essential	1	uce	DYNC1H1+ctrl	test	0.996123	0.672192	2.1586	foundation_model	UCE*|Foundation Models
replogle_k562_essential	1	uce	DYNLRB1+ctrl	test	0.996465	0.588735	2.01173	foundation_model	UCE*|Foundation Models
replogle_k562_essential	1	uce	EBNA1BP2+ctrl	test	0.985016	0.522467	4.16125	foundation_model	UCE*|Foundation Models
replogle_k562_essential	1	uce	EIF3F+ctrl	test	0.98274	0.3361	4.4928	foundation_model	UCE*|Foundation Models
replogle_k562_essential	1	uce	EIF5A+ctrl	test	0.985056	0.365453	4.28787	foundation_model	UCE*|Foundation Models
replogle_k562_essential	1	uce	EXOC7+ctrl	test	0.981591	0.354966	4.65123	foundation_model	UCE*|Foundation Models
replogle_k562_essential	1	uce	EXOSC8+ctrl	val	0.978604	0.442228	4.89946	foundation_model	UCE*|Foundation Models
replogle_k562_essential	1	uce	FAM50A+ctrl	test	0.969795	0.441534	5.85348	foundation_model	UCE*|Foundation Models
replogle_k562_essential	1	uce	GBF1+ctrl	val	0.98162	0.507808	4.88329	foundation_model	UCE*|Foundation Models
replogle_k562_essential	1	uce	GNL3+ctrl	test	0.98332	0.509782	4.43394	foundation_model	UCE*|Foundation Models
replogle_k562_essential	1	uce	GRPEL1+ctrl	test	0.985144	0.602763	4.20292	foundation_model	UCE*|Foundation Models
replogle_k562_essential	1	uce	HEATR1+ctrl	test	0.977528	0.629099	5.09804	foundation_model	UCE*|Foundation Models
replogle_k562_essential	1	uce	HGS+ctrl	test	0.988873	0.615382	3.7402	foundation_model	UCE*|Foundation Models
replogle_k562_essential	1	uce	HNRNPH1+ctrl	test	0.989559	0.356467	3.47924	foundation_model	UCE*|Foundation Models
replogle_k562_essential	1	uce	HNRNPU+ctrl	test	0.984052	0.246729	4.35337	foundation_model	UCE*|Foundation Models
replogle_k562_essential	1	uce	HSCB+ctrl	test	0.994332	0.340241	2.73399	foundation_model	UCE*|Foundation Models
replogle_k562_essential	1	uce	HSD17B12+ctrl	test	0.992658	0.535519	3.0196	foundation_model	UCE*|Foundation Models
replogle_k562_essential	1	uce	HSPA8+ctrl	test	0.97563	0.480218	6.13532	foundation_model	UCE*|Foundation Models
replogle_k562_essential	1	uce	HSPE1+ctrl	test	0.974315	0.375774	5.61133	foundation_model	UCE*|Foundation Models
replogle_k562_essential	1	uce	IGBP1+ctrl	test	0.992199	0.685989	3.04475	foundation_model	UCE*|Foundation Models
replogle_k562_essential	1	uce	IK+ctrl	val	0.992373	0.538477	2.99025	foundation_model	UCE*|Foundation Models
replogle_k562_essential	1	uce	INTS6+ctrl	val	0.993035	0.0485317	2.97989	foundation_model	UCE*|Foundation Models
replogle_k562_essential	1	uce	ISCU+ctrl	test	0.983402	0.542211	4.42689	foundation_model	UCE*|Foundation Models
replogle_k562_essential	1	uce	KIN+ctrl	val	0.992683	0.40623	2.9394	foundation_model	UCE*|Foundation Models
replogle_k562_essential	1	uce	KRR1+ctrl	val	0.980994	0.40555	4.78338	foundation_model	UCE*|Foundation Models
replogle_k562_essential	1	uce	LONP1+ctrl	val	0.990099	0.230588	3.6278	foundation_model	UCE*|Foundation Models
replogle_k562_essential	1	uce	MCM10+ctrl	test	0.98796	0.487126	3.7111	foundation_model	UCE*|Foundation Models
replogle_k562_essential	1	uce	MDN1+ctrl	test	0.98999	0.37377	3.45934	foundation_model	UCE*|Foundation Models
replogle_k562_essential	1	uce	MED10+ctrl	val	0.981195	0.596634	4.61497	foundation_model	UCE*|Foundation Models
replogle_k562_essential	1	uce	MED14+ctrl	val	0.983234	0.642674	4.35461	foundation_model	UCE*|Foundation Models
replogle_k562_essential	1	uce	MED20+ctrl	test	0.977646	0.555853	4.98567	foundation_model	UCE*|Foundation Models
replogle_k562_essential	1	uce	MED21+ctrl	val	0.956989	0.674755	7.35041	foundation_model	UCE*|Foundation Models
replogle_k562_essential	1	uce	MED26+ctrl	test	0.992904	0.194781	2.95009	foundation_model	UCE*|Foundation Models
replogle_k562_essential	1	uce	MED31+ctrl	test	0.985962	0.210407	4.00639	foundation_model	UCE*|Foundation Models
replogle_k562_essential	1	uce	MFAP1+ctrl	test	0.979532	0.617736	5.10593	foundation_model	UCE*|Foundation Models
replogle_k562_essential	1	uce	MRPL18+ctrl	test	0.992711	0.275801	3.23418	foundation_model	UCE*|Foundation Models
replogle_k562_essential	1	uce	MZT1+ctrl	test	0.993812	0.194407	2.79173	foundation_model	UCE*|Foundation Models
replogle_k562_essential	1	uce	NAA15+ctrl	test	0.99351	0.40007	2.73962	foundation_model	UCE*|Foundation Models
replogle_k562_essential	1	uce	NBAS+ctrl	test	0.993857	0.363791	2.787	foundation_model	UCE*|Foundation Models
replogle_k562_essential	1	uce	NCAPH+ctrl	test	0.99283	0.53733	2.89347	foundation_model	UCE*|Foundation Models
replogle_k562_essential	1	uce	NDC80+ctrl	test	0.995473	0.76704	2.44116	foundation_model	UCE*|Foundation Models
replogle_k562_essential	1	uce	NEDD1+ctrl	test	0.992747	0.290976	2.9598	foundation_model	UCE*|Foundation Models
replogle_k562_essential	1	uce	NIFK+ctrl	val	0.981852	0.593679	4.54283	foundation_model	UCE*|Foundation Models
replogle_k562_essential	1	uce	NRBP1+ctrl	test	0.989159	0.428623	3.50328	foundation_model	UCE*|Foundation Models
replogle_k562_essential	1	uce	OPA1+ctrl	test	0.990949	0.315162	3.39634	foundation_model	UCE*|Foundation Models
replogle_k562_essential	1	uce	PCF11+ctrl	test	0.985951	0.40639	4.15356	foundation_model	UCE*|Foundation Models
replogle_k562_essential	1	uce	PDCD2+ctrl	test	0.987117	0.182234	3.99305	foundation_model	UCE*|Foundation Models
replogle_k562_essential	1	uce	PGPEP1+ctrl	test	0.990309	0.518886	3.39108	foundation_model	UCE*|Foundation Models
replogle_k562_essential	1	uce	PKM+ctrl	val	0.992923	0.348569	2.89256	foundation_model	UCE*|Foundation Models
replogle_k562_essential	1	uce	POLA1+ctrl	test	0.989751	0.451929	3.45081	foundation_model	UCE*|Foundation Models
replogle_k562_essential	1	uce	POLR2C+ctrl	val	0.96868	0.566605	6.12257	foundation_model	UCE*|Foundation Models
replogle_k562_essential	1	uce	POLR3C+ctrl	test	0.994686	0.16019	2.66866	foundation_model	UCE*|Foundation Models
replogle_k562_essential	1	uce	PPP4R2+ctrl	test	0.992822	0.2233	2.99808	foundation_model	UCE*|Foundation Models
replogle_k562_essential	1	uce	PRPF3+ctrl	test	0.974423	0.59909	5.84988	foundation_model	UCE*|Foundation Models
replogle_k562_essential	1	uce	PRPF4B+ctrl	test	0.99018	0.174364	3.53361	foundation_model	UCE*|Foundation Models
replogle_k562_essential	1	uce	RBM39+ctrl	test	0.982785	0.342505	4.69706	foundation_model	UCE*|Foundation Models
replogle_k562_essential	1	uce	RBM42+ctrl	test	0.98732	0.156892	3.99081	foundation_model	UCE*|Foundation Models
replogle_k562_essential	1	uce	RFC4+ctrl	test	0.990323	0.387503	3.46218	foundation_model	UCE*|Foundation Models
replogle_k562_essential	1	uce	RIOK1+ctrl	test	0.983598	0.397044	4.51562	foundation_model	UCE*|Foundation Models
replogle_k562_essential	1	uce	RNGTT+ctrl	test	0.993695	0.283438	2.79015	foundation_model	UCE*|Foundation Models
replogle_k562_essential	1	uce	RNMT+ctrl	test	0.98282	0.103216	4.62935	foundation_model	UCE*|Foundation Models
replogle_k562_essential	1	uce	RPA3+ctrl	val	0.988572	0.491053	3.8605	foundation_model	UCE*|Foundation Models
replogle_k562_essential	1	uce	RPL10+ctrl	test	0.96828	0.676097	6.00609	foundation_model	UCE*|Foundation Models
replogle_k562_essential	1	uce	RPL35A+ctrl	test	0.971767	0.667092	5.71708	foundation_model	UCE*|Foundation Models
replogle_k562_essential	1	uce	RPS5+ctrl	test	0.967345	0.500813	6.33324	foundation_model	UCE*|Foundation Models
replogle_k562_essential	1	uce	RPS6+ctrl	test	0.957136	0.529165	6.97814	foundation_model	UCE*|Foundation Models
replogle_k562_essential	1	uce	RPS14+ctrl	test	0.976194	0.459204	5.35236	foundation_model	UCE*|Foundation Models
replogle_k562_essential	1	uce	RRN3+ctrl	test	0.97624	0.495381	5.2447	foundation_model	UCE*|Foundation Models
replogle_k562_essential	1	uce	SCFD1+ctrl	test	0.994663	0.609471	2.44964	foundation_model	UCE*|Foundation Models
replogle_k562_essential	1	uce	SFPQ+ctrl	test	0.951613	0.479359	9.46103	foundation_model	UCE*|Foundation Models
replogle_k562_essential	1	uce	SLU7+ctrl	test	0.949684	0.440546	8.94797	foundation_model	UCE*|Foundation Models
replogle_k562_essential	1	uce	SMC3+ctrl	val	0.968872	0.550674	6.03368	foundation_model	UCE*|Foundation Models
replogle_k562_essential	1	uce	SMC4+ctrl	test	0.995883	0.619367	2.22069	foundation_model	UCE*|Foundation Models
replogle_k562_essential	1	uce	SNRNP27+ctrl	test	0.984762	0.222544	4.36159	foundation_model	UCE*|Foundation Models
replogle_k562_essential	1	uce	SNRNP48+ctrl	test	0.991373	0.540387	3.35265	foundation_model	UCE*|Foundation Models
replogle_k562_essential	1	uce	SNRPD1+ctrl	test	0.95059	0.645298	8.71535	foundation_model	UCE*|Foundation Models
replogle_k562_essential	1	uce	SON+ctrl	test	0.962352	0.693178	7.0572	foundation_model	UCE*|Foundation Models
replogle_k562_essential	1	uce	SPC25+ctrl	test	0.981046	0.798906	5.28298	foundation_model	UCE*|Foundation Models
replogle_k562_essential	1	uce	SPCS3+ctrl	test	0.992353	0.122591	3.15691	foundation_model	UCE*|Foundation Models
replogle_k562_essential	1	uce	SRRM1+ctrl	test	0.988368	0.288528	3.72169	foundation_model	UCE*|Foundation Models
replogle_k562_essential	1	uce	TAF1+ctrl	val	0.956526	0.27377	7.47884	foundation_model	UCE*|Foundation Models
replogle_k562_essential	1	uce	TAF10+ctrl	test	0.952556	0.3379	7.4272	foundation_model	UCE*|Foundation Models
replogle_k562_essential	1	uce	TCP1+ctrl	test	0.980528	0.417333	5.03216	foundation_model	UCE*|Foundation Models
replogle_k562_essential	1	uce	TIMM9+ctrl	val	0.995293	0.277423	2.49686	foundation_model	UCE*|Foundation Models
replogle_k562_essential	1	uce	TRMT10C+ctrl	test	0.990101	0.0753591	3.6997	foundation_model	UCE*|Foundation Models
replogle_k562_essential	1	uce	TSG101+ctrl	val	0.97996	0.609145	5.04192	foundation_model	UCE*|Foundation Models
replogle_k562_essential	1	uce	TXN+ctrl	test	0.987876	0.432744	3.75866	foundation_model	UCE*|Foundation Models
replogle_k562_essential	1	uce	UBA3+ctrl	val	0.988378	0.029634	3.86248	foundation_model	UCE*|Foundation Models
replogle_k562_essential	1	uce	UTP3+ctrl	test	0.970569	0.400048	5.83911	foundation_model	UCE*|Foundation Models
replogle_k562_essential	1	uce	VPS29+ctrl	test	0.991117	0.275071	3.33523	foundation_model	UCE*|Foundation Models
replogle_k562_essential	1	uce	VPS54+ctrl	test	0.997408	0.581816	1.85614	foundation_model	UCE*|Foundation Models
replogle_k562_essential	1	uce	WDHD1+ctrl	test	0.993123	0.0551743	3.02473	foundation_model	UCE*|Foundation Models
replogle_k562_essential	1	uce	WDR3+ctrl	test	0.984614	0.409732	4.33051	foundation_model	UCE*|Foundation Models
replogle_k562_essential	1	uce	WDR12+ctrl	test	0.986969	0.520463	3.93579	foundation_model	UCE*|Foundation Models
replogle_k562_essential	1	uce	WDR43+ctrl	test	0.96806	0.549512	6.20304	foundation_model	UCE*|Foundation Models
replogle_k562_essential	1	uce	WDR82+ctrl	test	0.968333	0.533341	6.01721	foundation_model	UCE*|Foundation Models
replogle_k562_essential	1	uce	WDTC1+ctrl	test	0.985188	0.29055	4.15071	foundation_model	UCE*|Foundation Models
replogle_k562_essential	1	uce	XPO1+ctrl	test	0.969504	0.708938	6.27121	foundation_model	UCE*|Foundation Models
replogle_k562_essential	1	uce	YEATS2+ctrl	test	0.9925	0.197615	3.04845	foundation_model	UCE*|Foundation Models
replogle_k562_essential	1	uce	ZBTB17+ctrl	test	0.99313	0.224495	2.96559	foundation_model	UCE*|Foundation Models
replogle_k562_essential	1	uce	ZCRB1+ctrl	test	0.992402	0.104794	3.16884	foundation_model	UCE*|Foundation Models
replogle_k562_essential	1	uce	ZNHIT6+ctrl	test	0.988956	0.243651	3.66738	foundation_model	UCE*|Foundation Models
replogle_k562_essential	1	scbert	ACTB+ctrl	val	0.991434	0.118624	3.21966	foundation_model	scBERT*|Foundation Models
replogle_k562_essential	1	scbert	ALG13+ctrl	test	0.994917	0.201618	2.53228	foundation_model	scBERT*|Foundation Models
replogle_k562_essential	1	scbert	ANKRD11+ctrl	test	0.989687	-0.127665	3.84901	foundation_model	scBERT*|Foundation Models
replogle_k562_essential	1	scbert	AP2S1+ctrl	test	0.991547	0.388489	3.14987	foundation_model	scBERT*|Foundation Models
replogle_k562_essential	1	scbert	ARGLU1+ctrl	test	0.992109	-0.0512382	3.2473	foundation_model	scBERT*|Foundation Models
replogle_k562_essential	1	scbert	ARIH1+ctrl	test	0.992342	0.46528	2.96205	foundation_model	scBERT*|Foundation Models
replogle_k562_essential	1	scbert	ATF4+ctrl	val	0.989012	0.163137	3.70755	foundation_model	scBERT*|Foundation Models
replogle_k562_essential	1	scbert	ATP6AP1+ctrl	test	0.993908	0.456858	2.6712	foundation_model	scBERT*|Foundation Models
replogle_k562_essential	1	scbert	ATP6V0B+ctrl	val	0.993167	0.333407	2.8655	foundation_model	scBERT*|Foundation Models
replogle_k562_essential	1	scbert	ATP6V0C+ctrl	val	0.986317	0.429938	4.00854	foundation_model	scBERT*|Foundation Models
replogle_k562_essential	1	scbert	BRD8+ctrl	val	0.98307	0.149558	4.66015	foundation_model	scBERT*|Foundation Models
replogle_k562_essential	1	scbert	BRIX1+ctrl	test	0.989922	0.722318	3.35456	foundation_model	scBERT*|Foundation Models
replogle_k562_essential	1	scbert	CDC6+ctrl	val	0.989207	0.495914	3.52354	foundation_model	scBERT*|Foundation Models
replogle_k562_essential	1	scbert	CDC40+ctrl	test	0.992693	0.449208	3.14122	foundation_model	scBERT*|Foundation Models
replogle_k562_essential	1	scbert	CENPC+ctrl	test	0.995969	0.652305	2.4124	foundation_model	scBERT*|Foundation Models
replogle_k562_essential	1	scbert	CENPE+ctrl	test	0.995082	0.432024	2.39668	foundation_model	scBERT*|Foundation Models
replogle_k562_essential	1	scbert	CEP192+ctrl	val	0.997145	0.560242	1.84639	foundation_model	scBERT*|Foundation Models
replogle_k562_essential	1	scbert	CHAF1A+ctrl	val	0.96803	0.274937	6.23211	foundation_model	scBERT*|Foundation Models
replogle_k562_essential	1	scbert	CHERP+ctrl	test	0.987522	0.410714	3.97788	foundation_model	scBERT*|Foundation Models
replogle_k562_essential	1	scbert	CLTC+ctrl	val	0.993889	0.464806	2.6732	foundation_model	scBERT*|Foundation Models
replogle_k562_essential	1	scbert	CNIH4+ctrl	test	0.989961	0.331052	3.45869	foundation_model	scBERT*|Foundation Models
replogle_k562_essential	1	scbert	CSTF3+ctrl	test	0.981556	0.299871	4.6671	foundation_model	scBERT*|Foundation Models
replogle_k562_essential	1	scbert	CTR9+ctrl	test	0.966061	0.311913	7.91211	foundation_model	scBERT*|Foundation Models
replogle_k562_essential	1	scbert	CUL1+ctrl	test	0.994573	0.0899169	2.61094	foundation_model	scBERT*|Foundation Models
replogle_k562_essential	1	scbert	CWC22+ctrl	test	0.980619	0.439267	4.97587	foundation_model	scBERT*|Foundation Models
replogle_k562_essential	1	scbert	DAD1+ctrl	test	0.986612	0.0319924	4.04284	foundation_model	scBERT*|Foundation Models
replogle_k562_essential	1	scbert	DDOST+ctrl	test	0.990183	0.157128	3.47461	foundation_model	scBERT*|Foundation Models
replogle_k562_essential	1	scbert	DDX5+ctrl	test	0.990241	-0.0539798	3.54088	foundation_model	scBERT*|Foundation Models
replogle_k562_essential	1	scbert	DERL2+ctrl	test	0.994397	0.537338	2.54398	foundation_model	scBERT*|Foundation Models
replogle_k562_essential	1	scbert	DNTTIP2+ctrl	test	0.976274	0.456262	5.41642	foundation_model	scBERT*|Foundation Models
replogle_k562_essential	1	scbert	DONSON+ctrl	test	0.989741	0.465136	3.43049	foundation_model	scBERT*|Foundation Models
replogle_k562_essential	1	scbert	DRAP1+ctrl	val	0.994397	0.139089	2.73587	foundation_model	scBERT*|Foundation Models
replogle_k562_essential	1	scbert	DYNC1H1+ctrl	test	0.996358	0.692706	2.09327	foundation_model	scBERT*|Foundation Models
replogle_k562_essential	1	scbert	DYNLRB1+ctrl	test	0.996579	0.588004	1.97198	foundation_model	scBERT*|Foundation Models
replogle_k562_essential	1	scbert	EBNA1BP2+ctrl	test	0.985047	0.528143	4.1645	foundation_model	scBERT*|Foundation Models
replogle_k562_essential	1	scbert	EIF3F+ctrl	test	0.982882	0.341274	4.46928	foundation_model	scBERT*|Foundation Models
replogle_k562_essential	1	scbert	EIF5A+ctrl	test	0.98537	0.385304	4.23278	foundation_model	scBERT*|Foundation Models
replogle_k562_essential	1	scbert	EXOC7+ctrl	test	0.981961	0.37226	4.60452	foundation_model	scBERT*|Foundation Models
replogle_k562_essential	1	scbert	EXOSC8+ctrl	val	0.97834	0.426401	4.94004	foundation_model	scBERT*|Foundation Models
replogle_k562_essential	1	scbert	FAM50A+ctrl	test	0.970344	0.471091	5.80694	foundation_model	scBERT*|Foundation Models
replogle_k562_essential	1	scbert	GBF1+ctrl	val	0.981251	0.500435	4.91267	foundation_model	scBERT*|Foundation Models
replogle_k562_essential	1	scbert	GNL3+ctrl	test	0.98319	0.50711	4.45685	foundation_model	scBERT*|Foundation Models
replogle_k562_essential	1	scbert	GRPEL1+ctrl	test	0.984737	0.59513	4.24939	foundation_model	scBERT*|Foundation Models
replogle_k562_essential	1	scbert	HEATR1+ctrl	test	0.977105	0.615178	5.17392	foundation_model	scBERT*|Foundation Models
replogle_k562_essential	1	scbert	HGS+ctrl	test	0.988411	0.604499	3.79205	foundation_model	scBERT*|Foundation Models
replogle_k562_essential	1	scbert	HNRNPH1+ctrl	test	0.98982	0.367985	3.42986	foundation_model	scBERT*|Foundation Models
replogle_k562_essential	1	scbert	HNRNPU+ctrl	test	0.984533	0.268971	4.28136	foundation_model	scBERT*|Foundation Models
replogle_k562_essential	1	scbert	HSCB+ctrl	test	0.994465	0.34061	2.68323	foundation_model	scBERT*|Foundation Models
replogle_k562_essential	1	scbert	HSD17B12+ctrl	test	0.992589	0.536128	3.01305	foundation_model	scBERT*|Foundation Models
replogle_k562_essential	1	scbert	HSPA8+ctrl	test	0.975169	0.475963	6.15833	foundation_model	scBERT*|Foundation Models
replogle_k562_essential	1	scbert	HSPE1+ctrl	test	0.974217	0.377057	5.61225	foundation_model	scBERT*|Foundation Models
replogle_k562_essential	1	scbert	IGBP1+ctrl	test	0.992044	0.686271	3.06838	foundation_model	scBERT*|Foundation Models
replogle_k562_essential	1	scbert	IK+ctrl	val	0.992755	0.570005	2.90822	foundation_model	scBERT*|Foundation Models
replogle_k562_essential	1	scbert	INTS6+ctrl	val	0.993234	0.0374276	2.91959	foundation_model	scBERT*|Foundation Models
replogle_k562_essential	1	scbert	ISCU+ctrl	test	0.983211	0.541627	4.44642	foundation_model	scBERT*|Foundation Models
replogle_k562_essential	1	scbert	KIN+ctrl	val	0.99336	0.459727	2.79403	foundation_model	scBERT*|Foundation Models
replogle_k562_essential	1	scbert	KRR1+ctrl	val	0.980814	0.381087	4.83768	foundation_model	scBERT*|Foundation Models
replogle_k562_essential	1	scbert	LONP1+ctrl	val	0.990391	0.248015	3.55481	foundation_model	scBERT*|Foundation Models
replogle_k562_essential	1	scbert	MCM10+ctrl	test	0.987673	0.468303	3.75553	foundation_model	scBERT*|Foundation Models
replogle_k562_essential	1	scbert	MDN1+ctrl	test	0.990248	0.385267	3.41438	foundation_model	scBERT*|Foundation Models
replogle_k562_essential	1	scbert	MED10+ctrl	val	0.980688	0.580081	4.6838	foundation_model	scBERT*|Foundation Models
replogle_k562_essential	1	scbert	MED14+ctrl	val	0.982872	0.635436	4.40945	foundation_model	scBERT*|Foundation Models
replogle_k562_essential	1	scbert	MED20+ctrl	test	0.977349	0.547991	5.03053	foundation_model	scBERT*|Foundation Models
replogle_k562_essential	1	scbert	MED21+ctrl	val	0.956078	0.663131	7.42647	foundation_model	scBERT*|Foundation Models
replogle_k562_essential	1	scbert	MED26+ctrl	test	0.993209	0.192579	2.89223	foundation_model	scBERT*|Foundation Models
replogle_k562_essential	1	scbert	MED31+ctrl	test	0.98628	0.214075	3.96545	foundation_model	scBERT*|Foundation Models
replogle_k562_essential	1	scbert	MFAP1+ctrl	test	0.979895	0.654674	5.05629	foundation_model	scBERT*|Foundation Models
replogle_k562_essential	1	scbert	MRPL18+ctrl	test	0.992878	0.285971	3.16855	foundation_model	scBERT*|Foundation Models
replogle_k562_essential	1	scbert	MZT1+ctrl	test	0.994023	0.1821	2.74463	foundation_model	scBERT*|Foundation Models
replogle_k562_essential	1	scbert	NAA15+ctrl	test	0.993571	0.388281	2.72595	foundation_model	scBERT*|Foundation Models
replogle_k562_essential	1	scbert	NBAS+ctrl	test	0.993931	0.359947	2.74836	foundation_model	scBERT*|Foundation Models
replogle_k562_essential	1	scbert	NCAPH+ctrl	test	0.992879	0.542	2.87471	foundation_model	scBERT*|Foundation Models
replogle_k562_essential	1	scbert	NDC80+ctrl	test	0.995403	0.768203	2.46023	foundation_model	scBERT*|Foundation Models
replogle_k562_essential	1	scbert	NEDD1+ctrl	test	0.993072	0.301299	2.889	foundation_model	scBERT*|Foundation Models
replogle_k562_essential	1	scbert	NIFK+ctrl	val	0.98171	0.59443	4.57549	foundation_model	scBERT*|Foundation Models
replogle_k562_essential	1	scbert	NRBP1+ctrl	test	0.988899	0.39978	3.55314	foundation_model	scBERT*|Foundation Models
replogle_k562_essential	1	scbert	OPA1+ctrl	test	0.990957	0.304601	3.38548	foundation_model	scBERT*|Foundation Models
replogle_k562_essential	1	scbert	PCF11+ctrl	test	0.986084	0.411575	4.13165	foundation_model	scBERT*|Foundation Models
replogle_k562_essential	1	scbert	PDCD2+ctrl	test	0.987323	0.161989	3.98918	foundation_model	scBERT*|Foundation Models
replogle_k562_essential	1	scbert	PGPEP1+ctrl	test	0.990198	0.515788	3.39822	foundation_model	scBERT*|Foundation Models
replogle_k562_essential	1	scbert	PKM+ctrl	val	0.993143	0.354553	2.83616	foundation_model	scBERT*|Foundation Models
replogle_k562_essential	1	scbert	POLA1+ctrl	test	0.98948	0.429673	3.48994	foundation_model	scBERT*|Foundation Models
replogle_k562_essential	1	scbert	POLR2C+ctrl	val	0.968643	0.572267	6.14185	foundation_model	scBERT*|Foundation Models
replogle_k562_essential	1	scbert	POLR3C+ctrl	test	0.994982	0.164155	2.58908	foundation_model	scBERT*|Foundation Models
replogle_k562_essential	1	scbert	PPP4R2+ctrl	test	0.993166	0.23145	2.92698	foundation_model	scBERT*|Foundation Models
replogle_k562_essential	1	scbert	PRPF3+ctrl	test	0.975015	0.646896	5.77838	foundation_model	scBERT*|Foundation Models
replogle_k562_essential	1	scbert	PRPF4B+ctrl	test	0.990749	0.206914	3.42526	foundation_model	scBERT*|Foundation Models
replogle_k562_essential	1	scbert	RBM39+ctrl	test	0.983314	0.378747	4.61118	foundation_model	scBERT*|Foundation Models
replogle_k562_essential	1	scbert	RBM42+ctrl	test	0.987944	0.189409	3.88953	foundation_model	scBERT*|Foundation Models
replogle_k562_essential	1	scbert	RFC4+ctrl	test	0.990167	0.369846	3.47884	foundation_model	scBERT*|Foundation Models
replogle_k562_essential	1	scbert	RIOK1+ctrl	test	0.983468	0.372581	4.56456	foundation_model	scBERT*|Foundation Models
replogle_k562_essential	1	scbert	RNGTT+ctrl	test	0.993846	0.267056	2.76087	foundation_model	scBERT*|Foundation Models
replogle_k562_essential	1	scbert	RNMT+ctrl	test	0.983168	0.0945321	4.60696	foundation_model	scBERT*|Foundation Models
replogle_k562_essential	1	scbert	RPA3+ctrl	val	0.988354	0.483851	3.87429	foundation_model	scBERT*|Foundation Models
replogle_k562_essential	1	scbert	RPL10+ctrl	test	0.967645	0.664481	6.08981	foundation_model	scBERT*|Foundation Models
replogle_k562_essential	1	scbert	RPL35A+ctrl	test	0.97107	0.651384	5.81026	foundation_model	scBERT*|Foundation Models
replogle_k562_essential	1	scbert	RPS5+ctrl	test	0.966908	0.478389	6.41049	foundation_model	scBERT*|Foundation Models
replogle_k562_essential	1	scbert	RPS6+ctrl	test	0.956441	0.505148	7.06939	foundation_model	scBERT*|Foundation Models
replogle_k562_essential	1	scbert	RPS14+ctrl	test	0.975937	0.437732	5.41564	foundation_model	scBERT*|Foundation Models
replogle_k562_essential	1	scbert	RRN3+ctrl	test	0.975925	0.47781	5.30496	foundation_model	scBERT*|Foundation Models
replogle_k562_essential	1	scbert	SCFD1+ctrl	test	0.994535	0.591591	2.48286	foundation_model	scBERT*|Foundation Models
replogle_k562_essential	1	scbert	SFPQ+ctrl	test	0.951074	0.482312	9.47672	foundation_model	scBERT*|Foundation Models
replogle_k562_essential	1	scbert	SLU7+ctrl	test	0.950605	0.48883	8.87226	foundation_model	scBERT*|Foundation Models
replogle_k562_essential	1	scbert	SMC3+ctrl	val	0.968215	0.535449	6.09928	foundation_model	scBERT*|Foundation Models
replogle_k562_essential	1	scbert	SMC4+ctrl	test	0.995911	0.619031	2.20506	foundation_model	scBERT*|Foundation Models
replogle_k562_essential	1	scbert	SNRNP27+ctrl	test	0.985168	0.228368	4.32241	foundation_model	scBERT*|Foundation Models
replogle_k562_essential	1	scbert	SNRNP48+ctrl	test	0.991268	0.537075	3.35629	foundation_model	scBERT*|Foundation Models
replogle_k562_essential	1	scbert	SNRPD1+ctrl	test	0.951243	0.696237	8.65595	foundation_model	scBERT*|Foundation Models
replogle_k562_essential	1	scbert	SON+ctrl	test	0.961688	0.695092	7.10756	foundation_model	scBERT*|Foundation Models
replogle_k562_essential	1	scbert	SPC25+ctrl	test	0.980916	0.814093	5.30432	foundation_model	scBERT*|Foundation Models
replogle_k562_essential	1	scbert	SPCS3+ctrl	test	0.992436	0.101968	3.12764	foundation_model	scBERT*|Foundation Models
replogle_k562_essential	1	scbert	SRRM1+ctrl	test	0.98883	0.313699	3.64058	foundation_model	scBERT*|Foundation Models
replogle_k562_essential	1	scbert	TAF1+ctrl	val	0.95628	0.262564	7.49688	foundation_model	scBERT*|Foundation Models
replogle_k562_essential	1	scbert	TAF10+ctrl	test	0.952219	0.325367	7.4605	foundation_model	scBERT*|Foundation Models
replogle_k562_essential	1	scbert	TCP1+ctrl	test	0.981153	0.459334	4.9443	foundation_model	scBERT*|Foundation Models
replogle_k562_essential	1	scbert	TIMM9+ctrl	val	0.995409	0.262925	2.44959	foundation_model	scBERT*|Foundation Models
replogle_k562_essential	1	scbert	TRMT10C+ctrl	test	0.990415	0.08406	3.63043	foundation_model	scBERT*|Foundation Models
replogle_k562_essential	1	scbert	TSG101+ctrl	val	0.979445	0.602767	5.08997	foundation_model	scBERT*|Foundation Models
replogle_k562_essential	1	scbert	TXN+ctrl	test	0.987554	0.409126	3.80259	foundation_model	scBERT*|Foundation Models
replogle_k562_essential	1	scbert	UBA3+ctrl	val	0.98869	0.0242736	3.81185	foundation_model	scBERT*|Foundation Models
replogle_k562_essential	1	scbert	UTP3+ctrl	test	0.970164	0.372807	5.90804	foundation_model	scBERT*|Foundation Models
replogle_k562_essential	1	scbert	VPS29+ctrl	test	0.99109	0.261019	3.31974	foundation_model	scBERT*|Foundation Models
replogle_k562_essential	1	scbert	VPS54+ctrl	test	0.997456	0.566396	1.82272	foundation_model	scBERT*|Foundation Models
replogle_k562_essential	1	scbert	WDHD1+ctrl	test	0.993263	0.0329819	2.98075	foundation_model	scBERT*|Foundation Models
replogle_k562_essential	1	scbert	WDR3+ctrl	test	0.984454	0.382629	4.38666	foundation_model	scBERT*|Foundation Models
replogle_k562_essential	1	scbert	WDR12+ctrl	test	0.987085	0.528208	3.93132	foundation_model	scBERT*|Foundation Models
replogle_k562_essential	1	scbert	WDR43+ctrl	test	0.967608	0.531067	6.28079	foundation_model	scBERT*|Foundation Models
replogle_k562_essential	1	scbert	WDR82+ctrl	test	0.968063	0.531386	6.05112	foundation_model	scBERT*|Foundation Models
replogle_k562_essential	1	scbert	WDTC1+ctrl	test	0.985373	0.293545	4.1208	foundation_model	scBERT*|Foundation Models
replogle_k562_essential	1	scbert	XPO1+ctrl	test	0.968662	0.701858	6.34308	foundation_model	scBERT*|Foundation Models
replogle_k562_essential	1	scbert	YEATS2+ctrl	test	0.992625	0.165907	3.03842	foundation_model	scBERT*|Foundation Models
replogle_k562_essential	1	scbert	ZBTB17+ctrl	test	0.99343	0.23351	2.89262	foundation_model	scBERT*|Foundation Models
replogle_k562_essential	1	scbert	ZCRB1+ctrl	test	0.992577	0.101523	3.10985	foundation_model	scBERT*|Foundation Models
replogle_k562_essential	1	scbert	ZNHIT6+ctrl	test	0.989092	0.223742	3.66751	foundation_model	scBERT*|Foundation Models
replogle_k562_essential	1	mean	TIMM9+ctrl	val	0.995406	0.269239	2.4508	baseline	Mean|Baselines
replogle_k562_essential	1	mean	HNRNPH1+ctrl	test	0.989776	0.366063	3.43703	baseline	Mean|Baselines
replogle_k562_essential	1	mean	MED10+ctrl	val	0.980614	0.574326	4.69211	baseline	Mean|Baselines
replogle_k562_essential	1	mean	NBAS+ctrl	test	0.993973	0.367762	2.7388	baseline	Mean|Baselines
replogle_k562_essential	1	mean	RPS6+ctrl	test	0.956515	0.504986	7.06662	baseline	Mean|Baselines
replogle_k562_essential	1	mean	SLU7+ctrl	test	0.950586	0.486157	8.8703	baseline	Mean|Baselines
replogle_k562_essential	1	mean	POLA1+ctrl	test	0.989406	0.424973	3.5022	baseline	Mean|Baselines
replogle_k562_essential	1	mean	PCF11+ctrl	test	0.986012	0.407269	4.13967	baseline	Mean|Baselines
replogle_k562_essential	1	mean	GRPEL1+ctrl	test	0.985101	0.614062	4.19919	baseline	Mean|Baselines
replogle_k562_essential	1	mean	ZNHIT6+ctrl	test	0.989026	0.220987	3.68009	baseline	Mean|Baselines
replogle_k562_essential	1	mean	MFAP1+ctrl	test	0.979854	0.650093	5.05898	baseline	Mean|Baselines
replogle_k562_essential	1	mean	ARGLU1+ctrl	test	0.992067	-0.0485174	3.25592	baseline	Mean|Baselines
replogle_k562_essential	1	mean	DYNLRB1+ctrl	test	0.996521	0.583287	1.98781	baseline	Mean|Baselines
replogle_k562_essential	1	mean	KRR1+ctrl	val	0.980809	0.380342	4.84124	baseline	Mean|Baselines
replogle_k562_essential	1	mean	SFPQ+ctrl	test	0.951196	0.484629	9.46501	baseline	Mean|Baselines
replogle_k562_essential	1	mean	MRPL18+ctrl	test	0.99298	0.299405	3.14737	baseline	Mean|Baselines
replogle_k562_essential	1	mean	NAA15+ctrl	test	0.993519	0.385745	2.73747	baseline	Mean|Baselines
replogle_k562_essential	1	mean	DONSON+ctrl	test	0.98963	0.457444	3.44903	baseline	Mean|Baselines
replogle_k562_essential	1	mean	ZBTB17+ctrl	test	0.993359	0.230274	2.90761	baseline	Mean|Baselines
replogle_k562_essential	1	mean	TAF10+ctrl	test	0.952057	0.318658	7.47217	baseline	Mean|Baselines
replogle_k562_essential	1	mean	XPO1+ctrl	test	0.968748	0.701737	6.33329	baseline	Mean|Baselines
replogle_k562_essential	1	mean	SON+ctrl	test	0.961753	0.69378	7.10015	baseline	Mean|Baselines
replogle_k562_essential	1	mean	CENPE+ctrl	test	0.994962	0.421429	2.42415	baseline	Mean|Baselines
replogle_k562_essential	1	mean	MZT1+ctrl	test	0.993909	0.173265	2.76962	baseline	Mean|Baselines
replogle_k562_essential	1	mean	RPS14+ctrl	test	0.975936	0.436277	5.41885	baseline	Mean|Baselines
replogle_k562_essential	1	mean	DNTTIP2+ctrl	test	0.976299	0.455834	5.41727	baseline	Mean|Baselines
replogle_k562_essential	1	mean	TXN+ctrl	test	0.987515	0.407086	3.80879	baseline	Mean|Baselines
replogle_k562_essential	1	mean	ANKRD11+ctrl	test	0.989561	-0.132905	3.86817	baseline	Mean|Baselines
replogle_k562_essential	1	mean	RPA3+ctrl	val	0.988326	0.482005	3.87635	baseline	Mean|Baselines
replogle_k562_essential	1	mean	TSG101+ctrl	val	0.979454	0.601122	5.08713	baseline	Mean|Baselines
replogle_k562_essential	1	mean	TRMT10C+ctrl	test	0.990504	0.0976682	3.61693	baseline	Mean|Baselines
replogle_k562_essential	1	mean	VPS29+ctrl	test	0.991094	0.264636	3.31789	baseline	Mean|Baselines
replogle_k562_essential	1	mean	BRIX1+ctrl	test	0.989927	0.720205	3.35373	baseline	Mean|Baselines
replogle_k562_essential	1	mean	DYNC1H1+ctrl	test	0.996298	0.686845	2.10746	baseline	Mean|Baselines
replogle_k562_essential	1	mean	DRAP1+ctrl	val	0.994333	0.137536	2.74939	baseline	Mean|Baselines
replogle_k562_essential	1	mean	EXOSC8+ctrl	val	0.978274	0.422247	4.94721	baseline	Mean|Baselines
replogle_k562_essential	1	mean	MCM10+ctrl	test	0.987572	0.461587	3.7712	baseline	Mean|Baselines
replogle_k562_essential	1	mean	GBF1+ctrl	val	0.98147	0.511249	4.8847	baseline	Mean|Baselines
replogle_k562_essential	1	mean	MED20+ctrl	test	0.977244	0.541018	5.04208	baseline	Mean|Baselines
replogle_k562_essential	1	mean	DERL2+ctrl	test	0.994358	0.534823	2.55178	baseline	Mean|Baselines
replogle_k562_essential	1	mean	VPS54+ctrl	test	0.997451	0.570642	1.8251	baseline	Mean|Baselines
replogle_k562_essential	1	mean	WDR12+ctrl	test	0.987108	0.528828	3.93014	baseline	Mean|Baselines
replogle_k562_essential	1	mean	MED21+ctrl	val	0.956057	0.658717	7.42637	baseline	Mean|Baselines
replogle_k562_essential	1	mean	NIFK+ctrl	val	0.981749	0.594333	4.57251	baseline	Mean|Baselines
replogle_k562_essential	1	mean	RIOK1+ctrl	test	0.98346	0.372034	4.56869	baseline	Mean|Baselines
replogle_k562_essential	1	mean	EBNA1BP2+ctrl	test	0.985108	0.530711	4.15766	baseline	Mean|Baselines
replogle_k562_essential	1	mean	EIF5A+ctrl	test	0.985363	0.385484	4.23226	baseline	Mean|Baselines
replogle_k562_essential	1	mean	ALG13+ctrl	test	0.994883	0.203755	2.54052	baseline	Mean|Baselines
replogle_k562_essential	1	mean	RBM42+ctrl	test	0.98789	0.188259	3.89844	baseline	Mean|Baselines
replogle_k562_essential	1	mean	CDC40+ctrl	test	0.992661	0.447948	3.14443	baseline	Mean|Baselines
replogle_k562_essential	1	mean	WDHD1+ctrl	test	0.99317	0.0283425	2.99961	baseline	Mean|Baselines
replogle_k562_essential	1	mean	CLTC+ctrl	val	0.993961	0.473684	2.65826	baseline	Mean|Baselines
replogle_k562_essential	1	mean	IGBP1+ctrl	test	0.992013	0.682468	3.0728	baseline	Mean|Baselines
replogle_k562_essential	1	mean	SNRNP27+ctrl	test	0.985142	0.228524	4.3284	baseline	Mean|Baselines
replogle_k562_essential	1	mean	ACTB+ctrl	val	0.991414	0.121698	3.22389	baseline	Mean|Baselines
replogle_k562_essential	1	mean	SNRPD1+ctrl	test	0.951257	0.69289	8.65199	baseline	Mean|Baselines
replogle_k562_essential	1	mean	NEDD1+ctrl	test	0.992959	0.293165	2.91202	baseline	Mean|Baselines
replogle_k562_essential	1	mean	DDX5+ctrl	test	0.99022	-0.0494424	3.54518	baseline	Mean|Baselines
replogle_k562_essential	1	mean	CUL1+ctrl	test	0.994478	0.0836328	2.63214	baseline	Mean|Baselines
replogle_k562_essential	1	mean	RNGTT+ctrl	test	0.99377	0.262682	2.77826	baseline	Mean|Baselines
replogle_k562_essential	1	mean	CEP192+ctrl	val	0.997095	0.5569	1.86107	baseline	Mean|Baselines
replogle_k562_essential	1	mean	MED31+ctrl	test	0.986132	0.205659	3.98729	baseline	Mean|Baselines
replogle_k562_essential	1	mean	CDC6+ctrl	val	0.989144	0.491453	3.53351	baseline	Mean|Baselines
replogle_k562_essential	1	mean	POLR2C+ctrl	val	0.968486	0.563277	6.15462	baseline	Mean|Baselines
replogle_k562_essential	1	mean	RBM39+ctrl	test	0.983222	0.373765	4.62186	baseline	Mean|Baselines
replogle_k562_essential	1	mean	HSPA8+ctrl	test	0.975218	0.477194	6.15048	baseline	Mean|Baselines
replogle_k562_essential	1	mean	HEATR1+ctrl	test	0.977096	0.61195	5.17736	baseline	Mean|Baselines
replogle_k562_essential	1	mean	PRPF4B+ctrl	test	0.990694	0.205662	3.43523	baseline	Mean|Baselines
replogle_k562_essential	1	mean	KIN+ctrl	val	0.99328	0.454085	2.81002	baseline	Mean|Baselines
replogle_k562_essential	1	mean	SCFD1+ctrl	test	0.994594	0.597358	2.46915	baseline	Mean|Baselines
replogle_k562_essential	1	mean	MDN1+ctrl	test	0.990276	0.388987	3.41085	baseline	Mean|Baselines
replogle_k562_essential	1	mean	CHERP+ctrl	test	0.98752	0.411306	3.97691	baseline	Mean|Baselines
replogle_k562_essential	1	mean	SRRM1+ctrl	test	0.988839	0.316391	3.63927	baseline	Mean|Baselines
replogle_k562_essential	1	mean	INTS6+ctrl	val	0.993209	0.041798	2.92424	baseline	Mean|Baselines
replogle_k562_essential	1	mean	HSPE1+ctrl	test	0.974572	0.394062	5.57431	baseline	Mean|Baselines
replogle_k562_essential	1	mean	RPL10+ctrl	test	0.967695	0.662772	6.08777	baseline	Mean|Baselines
replogle_k562_essential	1	mean	AP2S1+ctrl	test	0.99167	0.400951	3.12842	baseline	Mean|Baselines
replogle_k562_essential	1	mean	ZCRB1+ctrl	test	0.992471	0.0955904	3.1287	baseline	Mean|Baselines
replogle_k562_essential	1	mean	CTR9+ctrl	test	0.965936	0.306668	7.91783	baseline	Mean|Baselines
replogle_k562_essential	1	mean	SMC3+ctrl	val	0.968269	0.535508	6.09345	baseline	Mean|Baselines
replogle_k562_essential	1	mean	WDR82+ctrl	test	0.968046	0.528512	6.05211	baseline	Mean|Baselines
replogle_k562_essential	1	mean	POLR3C+ctrl	test	0.99493	0.163977	2.60194	baseline	Mean|Baselines
replogle_k562_essential	1	mean	UBA3+ctrl	val	0.988561	0.0175787	3.83283	baseline	Mean|Baselines
replogle_k562_essential	1	mean	GNL3+ctrl	test	0.983248	0.509347	4.4512	baseline	Mean|Baselines
replogle_k562_essential	1	mean	NDC80+ctrl	test	0.995334	0.760848	2.47369	baseline	Mean|Baselines
replogle_k562_essential	1	mean	WDR3+ctrl	test	0.984434	0.381264	4.39219	baseline	Mean|Baselines
replogle_k562_essential	1	mean	WDR43+ctrl	test	0.96753	0.525477	6.2905	baseline	Mean|Baselines
replogle_k562_essential	1	mean	RPL35A+ctrl	test	0.971119	0.650023	5.8082	baseline	Mean|Baselines
replogle_k562_essential	1	mean	ATP6V0C+ctrl	val	0.98645	0.438822	3.99021	baseline	Mean|Baselines
replogle_k562_essential	1	mean	CSTF3+ctrl	test	0.981438	0.293866	4.68051	baseline	Mean|Baselines
replogle_k562_essential	1	mean	MED14+ctrl	val	0.982782	0.628362	4.42032	baseline	Mean|Baselines
replogle_k562_essential	1	mean	YEATS2+ctrl	test	0.992504	0.157196	3.06293	baseline	Mean|Baselines
replogle_k562_essential	1	mean	TAF1+ctrl	val	0.95609	0.255118	7.50963	baseline	Mean|Baselines
replogle_k562_essential	1	mean	MED26+ctrl	test	0.993117	0.186981	2.91182	baseline	Mean|Baselines
replogle_k562_essential	1	mean	ATP6V0B+ctrl	val	0.993173	0.337414	2.86512	baseline	Mean|Baselines
replogle_k562_essential	1	mean	FAM50A+ctrl	test	0.970364	0.470505	5.80549	baseline	Mean|Baselines
replogle_k562_essential	1	mean	SMC4+ctrl	test	0.995969	0.626027	2.19104	baseline	Mean|Baselines
replogle_k562_essential	1	mean	EIF3F+ctrl	test	0.982909	0.343652	4.46531	baseline	Mean|Baselines
replogle_k562_essential	1	mean	RNMT+ctrl	test	0.983008	0.0864446	4.62902	baseline	Mean|Baselines
replogle_k562_essential	1	mean	PPP4R2+ctrl	test	0.993191	0.239059	2.92365	baseline	Mean|Baselines
replogle_k562_essential	1	mean	DDOST+ctrl	test	0.99014	0.157356	3.48199	baseline	Mean|Baselines
replogle_k562_essential	1	mean	HSD17B12+ctrl	test	0.992698	0.545363	2.99157	baseline	Mean|Baselines
replogle_k562_essential	1	mean	PKM+ctrl	val	0.993139	0.35717	2.83633	baseline	Mean|Baselines
replogle_k562_essential	1	mean	SPCS3+ctrl	test	0.992452	0.109801	3.12577	baseline	Mean|Baselines
replogle_k562_essential	1	mean	LONP1+ctrl	val	0.990489	0.259465	3.53744	baseline	Mean|Baselines
replogle_k562_essential	1	mean	NRBP1+ctrl	test	0.988905	0.401121	3.55333	baseline	Mean|Baselines
replogle_k562_essential	1	mean	SNRNP48+ctrl	test	0.991273	0.537523	3.35303	baseline	Mean|Baselines
replogle_k562_essential	1	mean	IK+ctrl	val	0.992715	0.566813	2.91498	baseline	Mean|Baselines
replogle_k562_essential	1	mean	TCP1+ctrl	test	0.981175	0.459973	4.93971	baseline	Mean|Baselines
replogle_k562_essential	1	mean	ATF4+ctrl	val	0.988955	0.162101	3.71609	baseline	Mean|Baselines
replogle_k562_essential	1	mean	ATP6AP1+ctrl	test	0.993971	0.465092	2.65827	baseline	Mean|Baselines
replogle_k562_essential	1	mean	ISCU+ctrl	test	0.983296	0.545055	4.43459	baseline	Mean|Baselines
replogle_k562_essential	1	mean	NCAPH+ctrl	test	0.992942	0.54769	2.86208	baseline	Mean|Baselines
replogle_k562_essential	1	mean	PDCD2+ctrl	test	0.987184	0.154012	4.01122	baseline	Mean|Baselines
replogle_k562_essential	1	mean	BRD8+ctrl	val	0.982955	0.144688	4.67525	baseline	Mean|Baselines
replogle_k562_essential	1	mean	SPC25+ctrl	test	0.980899	0.809019	5.30345	baseline	Mean|Baselines
replogle_k562_essential	1	mean	WDTC1+ctrl	test	0.98534	0.292826	4.12548	baseline	Mean|Baselines
replogle_k562_essential	1	mean	RFC4+ctrl	test	0.990109	0.366904	3.48927	baseline	Mean|Baselines
replogle_k562_essential	1	mean	CNIH4+ctrl	test	0.989911	0.328986	3.46803	baseline	Mean|Baselines
replogle_k562_essential	1	mean	PRPF3+ctrl	test	0.975004	0.643696	5.77716	baseline	Mean|Baselines
replogle_k562_essential	1	mean	RPS5+ctrl	test	0.966962	0.478181	6.40964	baseline	Mean|Baselines
replogle_k562_essential	1	mean	ARIH1+ctrl	test	0.992321	0.464589	2.96708	baseline	Mean|Baselines
replogle_k562_essential	1	mean	HSCB+ctrl	test	0.994537	0.352886	2.66788	baseline	Mean|Baselines
replogle_k562_essential	1	mean	HNRNPU+ctrl	test	0.984529	0.270394	4.28193	baseline	Mean|Baselines
replogle_k562_essential	1	mean	DAD1+ctrl	test	0.986613	0.0366717	4.04357	baseline	Mean|Baselines
replogle_k562_essential	1	mean	HGS+ctrl	test	0.988666	0.619381	3.75151	baseline	Mean|Baselines
replogle_k562_essential	1	mean	UTP3+ctrl	test	0.970179	0.372443	5.90946	baseline	Mean|Baselines
replogle_k562_essential	1	mean	CENPC+ctrl	test	0.995921	0.647974	2.42046	baseline	Mean|Baselines
replogle_k562_essential	1	mean	RRN3+ctrl	test	0.97592	0.475993	5.30799	baseline	Mean|Baselines
replogle_k562_essential	1	mean	CWC22+ctrl	test	0.98058	0.436718	4.97863	baseline	Mean|Baselines
replogle_k562_essential	1	mean	PGPEP1+ctrl	test	0.990194	0.515537	3.39824	baseline	Mean|Baselines
replogle_k562_essential	1	mean	OPA1+ctrl	test	0.991099	0.319702	3.36254	baseline	Mean|Baselines
replogle_k562_essential	1	mean	EXOC7+ctrl	test	0.981815	0.364028	4.62129	baseline	Mean|Baselines
replogle_k562_essential	1	mean	CHAF1A+ctrl	val	0.967916	0.270122	6.24252	baseline	Mean|Baselines
replogle_k562_essential	1	lpm_selftrained	TIMM9+ctrl	val	0.995375	0.180706	2.48926	baseline	LM based on training|Baselines
replogle_k562_essential	1	lpm_selftrained	HNRNPH1+ctrl	test	0.988105	0.300609	3.71372	baseline	LM based on training|Baselines
replogle_k562_essential	1	lpm_selftrained	MED10+ctrl	val	0.97325	0.265795	5.49002	baseline	LM based on training|Baselines
replogle_k562_essential	1	lpm_selftrained	NBAS+ctrl	test	0.994282	0.487633	2.70015	baseline	LM based on training|Baselines
replogle_k562_essential	1	lpm_selftrained	RPS6+ctrl	test	0.984395	0.869587	4.09889	baseline	LM based on training|Baselines
replogle_k562_essential	1	lpm_selftrained	SLU7+ctrl	test	0.952156	0.497451	8.71398	baseline	LM based on training|Baselines
replogle_k562_essential	1	lpm_selftrained	POLA1+ctrl	test	0.99163	0.588475	3.11764	baseline	LM based on training|Baselines
replogle_k562_essential	1	lpm_selftrained	PCF11+ctrl	test	0.984594	0.309097	4.52086	baseline	LM based on training|Baselines
replogle_k562_essential	1	lpm_selftrained	GRPEL1+ctrl	test	0.983129	0.51012	4.49023	baseline	LM based on training|Baselines
replogle_k562_essential	1	lpm_selftrained	ZNHIT6+ctrl	test	0.989707	0.27078	3.53774	baseline	LM based on training|Baselines
replogle_k562_essential	1	lpm_selftrained	MFAP1+ctrl	test	0.980513	0.648695	4.98103	baseline	LM based on training|Baselines
replogle_k562_essential	1	lpm_selftrained	ARGLU1+ctrl	test	0.992849	0.0685076	3.01805	baseline	LM based on training|Baselines
replogle_k562_essential	1	lpm_selftrained	DYNLRB1+ctrl	test	0.995988	0.586039	2.13266	baseline	LM based on training|Baselines
replogle_k562_essential	1	lpm_selftrained	KRR1+ctrl	val	0.98542	0.671588	4.14565	baseline	LM based on training|Baselines
replogle_k562_essential	1	lpm_selftrained	SFPQ+ctrl	test	0.951075	0.418139	9.40195	baseline	LM based on training|Baselines
replogle_k562_essential	1	lpm_selftrained	MRPL18+ctrl	test	0.992736	0.301428	3.23629	baseline	LM based on training|Baselines
replogle_k562_essential	1	lpm_selftrained	NAA15+ctrl	test	0.993393	0.360408	2.74974	baseline	LM based on training|Baselines
replogle_k562_essential	1	lpm_selftrained	DONSON+ctrl	test	0.992	0.630916	3.0367	baseline	LM based on training|Baselines
replogle_k562_essential	1	lpm_selftrained	ZBTB17+ctrl	test	0.993576	0.240657	2.87655	baseline	LM based on training|Baselines
replogle_k562_essential	1	lpm_selftrained	TAF10+ctrl	test	0.952057	0.32041	7.47541	baseline	LM based on training|Baselines
replogle_k562_essential	1	lpm_selftrained	XPO1+ctrl	test	0.968684	0.668929	6.36715	baseline	LM based on training|Baselines
replogle_k562_essential	1	lpm_selftrained	SON+ctrl	test	0.963112	0.613256	6.95994	baseline	LM based on training|Baselines
replogle_k562_essential	1	lpm_selftrained	CENPE+ctrl	test	0.995975	0.550239	2.17298	baseline	LM based on training|Baselines
replogle_k562_essential	1	lpm_selftrained	MZT1+ctrl	test	0.993012	0.184175	2.94968	baseline	LM based on training|Baselines
replogle_k562_essential	1	lpm_selftrained	RPS14+ctrl	test	0.988186	0.806859	3.67146	baseline	LM based on training|Baselines
replogle_k562_essential	1	lpm_selftrained	DNTTIP2+ctrl	test	0.979777	0.674675	4.92201	baseline	LM based on training|Baselines
replogle_k562_essential	1	lpm_selftrained	TXN+ctrl	test	0.986425	0.321876	3.95693	baseline	LM based on training|Baselines
replogle_k562_essential	1	lpm_selftrained	ANKRD11+ctrl	test	0.984255	-0.134177	4.59971	baseline	LM based on training|Baselines
replogle_k562_essential	1	lpm_selftrained	RPA3+ctrl	val	0.990809	0.645718	3.45075	baseline	LM based on training|Baselines
replogle_k562_essential	1	lpm_selftrained	TSG101+ctrl	val	0.981818	0.661457	4.76353	baseline	LM based on training|Baselines
replogle_k562_essential	1	lpm_selftrained	TRMT10C+ctrl	test	0.987373	-0.101991	4.11807	baseline	LM based on training|Baselines
replogle_k562_essential	1	lpm_selftrained	VPS29+ctrl	test	0.987112	0.160731	3.92424	baseline	LM based on training|Baselines
replogle_k562_essential	1	lpm_selftrained	BRIX1+ctrl	test	0.988567	0.647647	3.58006	baseline	LM based on training|Baselines
replogle_k562_essential	1	lpm_selftrained	DYNC1H1+ctrl	test	0.994897	0.558693	2.46241	baseline	LM based on training|Baselines
replogle_k562_essential	1	lpm_selftrained	DRAP1+ctrl	val	0.990705	0.137521	3.48792	baseline	LM based on training|Baselines
replogle_k562_essential	1	lpm_selftrained	EXOSC8+ctrl	val	0.974204	0.262836	5.3822	baseline	LM based on training|Baselines
replogle_k562_essential	1	lpm_selftrained	MCM10+ctrl	test	0.990732	0.674574	3.25261	baseline	LM based on training|Baselines
replogle_k562_essential	1	lpm_selftrained	GBF1+ctrl	val	0.980699	0.467781	4.9942	baseline	LM based on training|Baselines
replogle_k562_essential	1	lpm_selftrained	MED20+ctrl	test	0.978639	0.607159	4.88157	baseline	LM based on training|Baselines
replogle_k562_essential	1	lpm_selftrained	DERL2+ctrl	test	0.994319	0.520545	2.58164	baseline	LM based on training|Baselines
replogle_k562_essential	1	lpm_selftrained	VPS54+ctrl	test	0.997558	0.588083	1.79133	baseline	LM based on training|Baselines
replogle_k562_essential	1	lpm_selftrained	WDR12+ctrl	test	0.98816	0.611446	3.72936	baseline	LM based on training|Baselines
replogle_k562_essential	1	lpm_selftrained	MED21+ctrl	val	0.957697	0.694683	7.28904	baseline	LM based on training|Baselines
replogle_k562_essential	1	lpm_selftrained	NIFK+ctrl	val	0.983541	0.721959	4.28592	baseline	LM based on training|Baselines
replogle_k562_essential	1	lpm_selftrained	RIOK1+ctrl	test	0.984994	0.476004	4.32126	baseline	LM based on training|Baselines
replogle_k562_essential	1	lpm_selftrained	EBNA1BP2+ctrl	test	0.987295	0.722039	3.78584	baseline	LM based on training|Baselines
replogle_k562_essential	1	lpm_selftrained	EIF5A+ctrl	test	0.981869	0.299677	4.71529	baseline	LM based on training|Baselines
replogle_k562_essential	1	lpm_selftrained	ALG13+ctrl	test	0.994746	0.185813	2.58853	baseline	LM based on training|Baselines
replogle_k562_essential	1	lpm_selftrained	RBM42+ctrl	test	0.987683	0.198293	3.97425	baseline	LM based on training|Baselines
replogle_k562_essential	1	lpm_selftrained	CDC40+ctrl	test	0.992988	0.501215	3.01957	baseline	LM based on training|Baselines
replogle_k562_essential	1	lpm_selftrained	WDHD1+ctrl	test	0.994666	0.224433	2.67037	baseline	LM based on training|Baselines
replogle_k562_essential	1	lpm_selftrained	CLTC+ctrl	val	0.992451	0.491205	3.03263	baseline	LM based on training|Baselines
replogle_k562_essential	1	lpm_selftrained	IGBP1+ctrl	test	0.991234	0.607482	3.24536	baseline	LM based on training|Baselines
replogle_k562_essential	1	lpm_selftrained	SNRNP27+ctrl	test	0.984404	0.210007	4.47582	baseline	LM based on training|Baselines
replogle_k562_essential	1	lpm_selftrained	ACTB+ctrl	val	0.981236	0.267825	4.84964	baseline	LM based on training|Baselines
replogle_k562_essential	1	lpm_selftrained	SNRPD1+ctrl	test	0.950805	0.53035	8.67591	baseline	LM based on training|Baselines
replogle_k562_essential	1	lpm_selftrained	NEDD1+ctrl	test	0.993691	0.356777	2.74627	baseline	LM based on training|Baselines
replogle_k562_essential	1	lpm_selftrained	DDX5+ctrl	test	0.989335	0.010119	3.65932	baseline	LM based on training|Baselines
replogle_k562_essential	1	lpm_selftrained	CUL1+ctrl	test	0.994644	0.131166	2.56392	baseline	LM based on training|Baselines
replogle_k562_essential	1	lpm_selftrained	RNGTT+ctrl	test	0.993582	0.279454	2.81522	baseline	LM based on training|Baselines
replogle_k562_essential	1	lpm_selftrained	CEP192+ctrl	val	0.997327	0.608628	1.79486	baseline	LM based on training|Baselines
replogle_k562_essential	1	lpm_selftrained	MED31+ctrl	test	0.986397	0.238184	3.93851	baseline	LM based on training|Baselines
replogle_k562_essential	1	lpm_selftrained	CDC6+ctrl	val	0.991589	0.647251	3.12555	baseline	LM based on training|Baselines
replogle_k562_essential	1	lpm_selftrained	POLR2C+ctrl	val	0.968945	0.568349	6.05887	baseline	LM based on training|Baselines
replogle_k562_essential	1	lpm_selftrained	RBM39+ctrl	test	0.982388	0.370962	4.72063	baseline	LM based on training|Baselines
replogle_k562_essential	1	lpm_selftrained	HSPA8+ctrl	test	0.972699	0.347413	6.45657	baseline	LM based on training|Baselines
replogle_k562_essential	1	lpm_selftrained	HEATR1+ctrl	test	0.975044	0.490597	5.44198	baseline	LM based on training|Baselines
replogle_k562_essential	1	lpm_selftrained	PRPF4B+ctrl	test	0.989593	0.164869	3.59305	baseline	LM based on training|Baselines
replogle_k562_essential	1	lpm_selftrained	KIN+ctrl	val	0.992889	0.397201	2.89949	baseline	LM based on training|Baselines
replogle_k562_essential	1	lpm_selftrained	SCFD1+ctrl	test	0.99526	0.657386	2.31909	baseline	LM based on training|Baselines
replogle_k562_essential	1	lpm_selftrained	MDN1+ctrl	test	0.988306	0.266872	3.71469	baseline	LM based on training|Baselines
replogle_k562_essential	1	lpm_selftrained	CHERP+ctrl	test	0.985558	0.281912	4.31053	baseline	LM based on training|Baselines
replogle_k562_essential	1	lpm_selftrained	SRRM1+ctrl	test	0.988322	0.337846	3.71237	baseline	LM based on training|Baselines
replogle_k562_essential	1	lpm_selftrained	INTS6+ctrl	val	0.993731	0.0108728	2.80826	baseline	LM based on training|Baselines
replogle_k562_essential	1	lpm_selftrained	HSPE1+ctrl	test	0.978442	0.545034	5.14116	baseline	LM based on training|Baselines
replogle_k562_essential	1	lpm_selftrained	RPL10+ctrl	test	0.985095	0.831606	4.06621	baseline	LM based on training|Baselines
replogle_k562_essential	1	lpm_selftrained	AP2S1+ctrl	test	0.988022	0.332477	3.81213	baseline	LM based on training|Baselines
replogle_k562_essential	1	lpm_selftrained	ZCRB1+ctrl	test	0.988321	0.0292574	3.79858	baseline	LM based on training|Baselines
replogle_k562_essential	1	lpm_selftrained	CTR9+ctrl	test	0.966665	0.336871	7.89202	baseline	LM based on training|Baselines
replogle_k562_essential	1	lpm_selftrained	SMC3+ctrl	val	0.968813	0.526488	6.04967	baseline	LM based on training|Baselines
replogle_k562_essential	1	lpm_selftrained	WDR82+ctrl	test	0.966412	0.471581	6.23025	baseline	LM based on training|Baselines
replogle_k562_essential	1	lpm_selftrained	POLR3C+ctrl	test	0.995315	0.182542	2.5035	baseline	LM based on training|Baselines
replogle_k562_essential	1	lpm_selftrained	UBA3+ctrl	val	0.989083	0.0830691	3.76748	baseline	LM based on training|Baselines
replogle_k562_essential	1	lpm_selftrained	GNL3+ctrl	test	0.98722	0.692034	3.84153	baseline	LM based on training|Baselines
replogle_k562_essential	1	lpm_selftrained	NDC80+ctrl	test	0.996585	0.838766	2.13056	baseline	LM based on training|Baselines
replogle_k562_essential	1	lpm_selftrained	WDR3+ctrl	test	0.986897	0.547797	3.98491	baseline	LM based on training|Baselines
replogle_k562_essential	1	lpm_selftrained	WDR43+ctrl	test	0.967813	0.544355	6.22402	baseline	LM based on training|Baselines
replogle_k562_essential	1	lpm_selftrained	RPL35A+ctrl	test	0.9887	0.876523	3.64633	baseline	LM based on training|Baselines
replogle_k562_essential	1	lpm_selftrained	ATP6V0C+ctrl	val	0.985245	0.375284	4.16881	baseline	LM based on training|Baselines
replogle_k562_essential	1	lpm_selftrained	CSTF3+ctrl	test	0.981248	0.274299	4.80609	baseline	LM based on training|Baselines
replogle_k562_essential	1	lpm_selftrained	MED14+ctrl	val	0.983991	0.682643	4.26719	baseline	LM based on training|Baselines
replogle_k562_essential	1	lpm_selftrained	YEATS2+ctrl	test	0.992538	0.174964	3.05173	baseline	LM based on training|Baselines
replogle_k562_essential	1	lpm_selftrained	TAF1+ctrl	val	0.95624	0.263043	7.51239	baseline	LM based on training|Baselines
replogle_k562_essential	1	lpm_selftrained	MED26+ctrl	test	0.993667	0.235278	2.7581	baseline	LM based on training|Baselines
replogle_k562_essential	1	lpm_selftrained	ATP6V0B+ctrl	val	0.991001	0.313013	3.31432	baseline	LM based on training|Baselines
replogle_k562_essential	1	lpm_selftrained	FAM50A+ctrl	test	0.970418	0.47194	5.79892	baseline	LM based on training|Baselines
replogle_k562_essential	1	lpm_selftrained	SMC4+ctrl	test	0.995433	0.577745	2.31274	baseline	LM based on training|Baselines
replogle_k562_essential	1	lpm_selftrained	EIF3F+ctrl	test	0.982224	0.394259	4.66511	baseline	LM based on training|Baselines
replogle_k562_essential	1	lpm_selftrained	RNMT+ctrl	test	0.983669	0.14971	4.48257	baseline	LM based on training|Baselines
replogle_k562_essential	1	lpm_selftrained	PPP4R2+ctrl	test	0.992481	0.312486	3.11409	baseline	LM based on training|Baselines
replogle_k562_essential	1	lpm_selftrained	DDOST+ctrl	test	0.987326	0.118098	3.94493	baseline	LM based on training|Baselines
replogle_k562_essential	1	lpm_selftrained	HSD17B12+ctrl	test	0.992761	0.547715	2.98697	baseline	LM based on training|Baselines
replogle_k562_essential	1	lpm_selftrained	PKM+ctrl	val	0.992204	0.294286	3.01693	baseline	LM based on training|Baselines
replogle_k562_essential	1	lpm_selftrained	SPCS3+ctrl	test	0.989794	0.231116	3.6631	baseline	LM based on training|Baselines
replogle_k562_essential	1	lpm_selftrained	LONP1+ctrl	val	0.990466	0.347321	3.52821	baseline	LM based on training|Baselines
replogle_k562_essential	1	lpm_selftrained	NRBP1+ctrl	test	0.989253	0.434979	3.49732	baseline	LM based on training|Baselines
replogle_k562_essential	1	lpm_selftrained	SNRNP48+ctrl	test	0.990618	0.492966	3.49383	baseline	LM based on training|Baselines
replogle_k562_essential	1	lpm_selftrained	IK+ctrl	val	0.993898	0.658976	2.65474	baseline	LM based on training|Baselines
replogle_k562_essential	1	lpm_selftrained	TCP1+ctrl	test	0.980315	0.416648	5.06936	baseline	LM based on training|Baselines
replogle_k562_essential	1	lpm_selftrained	ATF4+ctrl	val	0.984227	0.187383	4.60134	baseline	LM based on training|Baselines
replogle_k562_essential	1	lpm_selftrained	ATP6AP1+ctrl	test	0.99422	0.499037	2.61057	baseline	LM based on training|Baselines
replogle_k562_essential	1	lpm_selftrained	ISCU+ctrl	test	0.98302	0.52294	4.51432	baseline	LM based on training|Baselines
replogle_k562_essential	1	lpm_selftrained	NCAPH+ctrl	test	0.992603	0.519261	2.94432	baseline	LM based on training|Baselines
replogle_k562_essential	1	lpm_selftrained	PDCD2+ctrl	test	0.986592	0.206395	3.99704	baseline	LM based on training|Baselines
replogle_k562_essential	1	lpm_selftrained	BRD8+ctrl	val	0.982998	0.157368	4.69773	baseline	LM based on training|Baselines
replogle_k562_essential	1	lpm_selftrained	SPC25+ctrl	test	0.983314	0.810727	4.98753	baseline	LM based on training|Baselines
replogle_k562_essential	1	lpm_selftrained	WDTC1+ctrl	test	0.985411	0.306601	4.12152	baseline	LM based on training|Baselines
replogle_k562_essential	1	lpm_selftrained	RFC4+ctrl	test	0.990419	0.395158	3.45216	baseline	LM based on training|Baselines
replogle_k562_essential	1	lpm_selftrained	CNIH4+ctrl	test	0.989378	0.293367	3.58081	baseline	LM based on training|Baselines
replogle_k562_essential	1	lpm_selftrained	PRPF3+ctrl	test	0.974638	0.595239	5.86773	baseline	LM based on training|Baselines
replogle_k562_essential	1	lpm_selftrained	RPS5+ctrl	test	0.98763	0.86219	3.80718	baseline	LM based on training|Baselines
replogle_k562_essential	1	lpm_selftrained	ARIH1+ctrl	test	0.992132	0.458288	3.00089	baseline	LM based on training|Baselines
replogle_k562_essential	1	lpm_selftrained	HSCB+ctrl	test	0.994246	0.267247	2.73587	baseline	LM based on training|Baselines
replogle_k562_essential	1	lpm_selftrained	HNRNPU+ctrl	test	0.982228	0.177719	4.56719	baseline	LM based on training|Baselines
replogle_k562_essential	1	lpm_selftrained	DAD1+ctrl	test	0.983029	0.00915262	4.59018	baseline	LM based on training|Baselines
replogle_k562_essential	1	lpm_selftrained	HGS+ctrl	test	0.987927	0.551919	3.90985	baseline	LM based on training|Baselines
replogle_k562_essential	1	lpm_selftrained	UTP3+ctrl	test	0.971242	0.433605	5.75965	baseline	LM based on training|Baselines
replogle_k562_essential	1	lpm_selftrained	CENPC+ctrl	test	0.996055	0.664609	2.38609	baseline	LM based on training|Baselines
replogle_k562_essential	1	lpm_selftrained	RRN3+ctrl	test	0.978185	0.592581	5.0147	baseline	LM based on training|Baselines
replogle_k562_essential	1	lpm_selftrained	CWC22+ctrl	test	0.979241	0.355691	5.17142	baseline	LM based on training|Baselines
replogle_k562_essential	1	lpm_selftrained	PGPEP1+ctrl	test	0.99035	0.51826	3.39108	baseline	LM based on training|Baselines
replogle_k562_essential	1	lpm_selftrained	OPA1+ctrl	test	0.991942	0.426815	3.20786	baseline	LM based on training|Baselines
replogle_k562_essential	1	lpm_selftrained	EXOC7+ctrl	test	0.982036	0.375511	4.60459	baseline	LM based on training|Baselines
replogle_k562_essential	1	lpm_selftrained	CHAF1A+ctrl	val	0.970822	0.392963	5.97149	baseline	LM based on training|Baselines
replogle_k562_essential	2	scgpt	ANAPC4+ctrl	test	0.987782	0.111149	3.94609	foundation_model	scGPT|Foundation Models
replogle_k562_essential	2	scgpt	AP2S1+ctrl	test	0.991639	0.484825	3.26359	foundation_model	scGPT|Foundation Models
replogle_k562_essential	2	scgpt	ARGLU1+ctrl	val	0.991617	0.212566	3.28849	foundation_model	scGPT|Foundation Models
replogle_k562_essential	2	scgpt	ATP6V0B+ctrl	test	0.990844	0.507991	3.28512	foundation_model	scGPT|Foundation Models
replogle_k562_essential	2	scgpt	ATP6V0C+ctrl	test	0.985053	0.508264	4.20842	foundation_model	scGPT|Foundation Models
replogle_k562_essential	2	scgpt	ATP6V1B2+ctrl	test	0.990716	0.547008	3.31872	foundation_model	scGPT|Foundation Models
replogle_k562_essential	2	scgpt	BANP+ctrl	test	0.989198	0.157847	3.58142	foundation_model	scGPT|Foundation Models
replogle_k562_essential	2	scgpt	BDP1+ctrl	val	0.986789	0.261858	3.89936	foundation_model	scGPT|Foundation Models
replogle_k562_essential	2	scgpt	BOP1+ctrl	test	0.993941	0.358819	2.69446	foundation_model	scGPT|Foundation Models
replogle_k562_essential	2	scgpt	BUB3+ctrl	val	0.99268	0.415059	2.9462	foundation_model	scGPT|Foundation Models
replogle_k562_essential	2	scgpt	CBLL1+ctrl	test	0.989333	0.122913	3.53119	foundation_model	scGPT|Foundation Models
replogle_k562_essential	2	scgpt	CDC6+ctrl	test	0.992199	0.669057	3.06096	foundation_model	scGPT|Foundation Models
replogle_k562_essential	2	scgpt	CDC40+ctrl	test	0.990301	0.246851	3.70518	foundation_model	scGPT|Foundation Models
replogle_k562_essential	2	scgpt	CENPC+ctrl	test	0.992814	0.269138	3.29778	foundation_model	scGPT|Foundation Models
replogle_k562_essential	2	scgpt	CENPE+ctrl	test	0.992806	0.237576	2.93892	foundation_model	scGPT|Foundation Models
replogle_k562_essential	2	scgpt	CHAF1B+ctrl	test	0.97563	0.267316	5.54698	foundation_model	scGPT|Foundation Models
replogle_k562_essential	2	scgpt	CHERP+ctrl	test	0.9828	0.19688	4.60692	foundation_model	scGPT|Foundation Models
replogle_k562_essential	2	scgpt	CHMP1A+ctrl	test	0.988926	0.267336	3.75743	foundation_model	scGPT|Foundation Models
replogle_k562_essential	2	scgpt	CLP1+ctrl	test	0.986762	0.242897	3.94652	foundation_model	scGPT|Foundation Models
replogle_k562_essential	2	scgpt	CNIH4+ctrl	val	0.987719	0.282885	3.77871	foundation_model	scGPT|Foundation Models
replogle_k562_essential	2	scgpt	COPB1+ctrl	test	0.979653	0.514014	5.03535	foundation_model	scGPT|Foundation Models
replogle_k562_essential	2	scgpt	COPS6+ctrl	test	0.990143	0.32314	3.47003	foundation_model	scGPT|Foundation Models
replogle_k562_essential	2	scgpt	CRNKL1+ctrl	test	0.985581	0.12564	4.67926	foundation_model	scGPT|Foundation Models
replogle_k562_essential	2	scgpt	CTR9+ctrl	test	0.959232	0.0783938	8.53759	foundation_model	scGPT|Foundation Models
replogle_k562_essential	2	scgpt	CWC22+ctrl	val	0.969915	-0.00861083	6.31814	foundation_model	scGPT|Foundation Models
replogle_k562_essential	2	scgpt	CYCS+ctrl	test	0.992852	0.532189	3.00794	foundation_model	scGPT|Foundation Models
replogle_k562_essential	2	scgpt	DAD1+ctrl	test	0.987898	0.270826	3.79757	foundation_model	scGPT|Foundation Models
replogle_k562_essential	2	scgpt	DDX5+ctrl	val	0.987163	0.117896	4.02243	foundation_model	scGPT|Foundation Models
replogle_k562_essential	2	scgpt	DICER1+ctrl	test	0.993137	0.080424	2.92737	foundation_model	scGPT|Foundation Models
replogle_k562_essential	2	scgpt	DKC1+ctrl	test	0.988584	0.475547	3.63175	foundation_model	scGPT|Foundation Models
replogle_k562_essential	2	scgpt	DNMT1+ctrl	test	0.989952	0.10817	3.53154	foundation_model	scGPT|Foundation Models
replogle_k562_essential	2	scgpt	DRAP1+ctrl	test	0.993408	0.212827	2.82344	foundation_model	scGPT|Foundation Models
replogle_k562_essential	2	scgpt	DYNC1I2+ctrl	test	0.993568	0.343628	2.93024	foundation_model	scGPT|Foundation Models
replogle_k562_essential	2	scgpt	DYNLL1+ctrl	test	0.989505	0.45854	3.54928	foundation_model	scGPT|Foundation Models
replogle_k562_essential	2	scgpt	EBNA1BP2+ctrl	test	0.983276	0.373203	4.60049	foundation_model	scGPT|Foundation Models
replogle_k562_essential	2	scgpt	EIF2B4+ctrl	test	0.969827	0.32195	6.35124	foundation_model	scGPT|Foundation Models
replogle_k562_essential	2	scgpt	EIF4G1+ctrl	test	0.986958	0.485269	4.09898	foundation_model	scGPT|Foundation Models
replogle_k562_essential	2	scgpt	EXOSC4+ctrl	test	0.971277	0.111067	5.9721	foundation_model	scGPT|Foundation Models
replogle_k562_essential	2	scgpt	EXOSC9+ctrl	val	0.964655	0.290614	6.55315	foundation_model	scGPT|Foundation Models
replogle_k562_essential	2	scgpt	FAM136A+ctrl	test	0.952912	0.22063	7.70379	foundation_model	scGPT|Foundation Models
replogle_k562_essential	2	scgpt	FNTA+ctrl	test	0.990222	0.259159	3.44892	foundation_model	scGPT|Foundation Models
replogle_k562_essential	2	scgpt	GATA1+ctrl	val	0.879126	0.19813	12.7823	foundation_model	scGPT|Foundation Models
replogle_k562_essential	2	scgpt	GRPEL1+ctrl	test	0.981525	0.397603	4.76452	foundation_model	scGPT|Foundation Models
replogle_k562_essential	2	scgpt	GTF2A1+ctrl	test	0.979718	0.0931911	4.90757	foundation_model	scGPT|Foundation Models
replogle_k562_essential	2	scgpt	GTF2B+ctrl	test	0.984432	0.403417	4.27546	foundation_model	scGPT|Foundation Models
replogle_k562_essential	2	scgpt	HBS1L+ctrl	val	0.957676	0.262997	7.44436	foundation_model	scGPT|Foundation Models
replogle_k562_essential	2	scgpt	HSCB+ctrl	test	0.991328	0.111204	3.20765	foundation_model	scGPT|Foundation Models
replogle_k562_essential	2	scgpt	HUWE1+ctrl	val	0.987461	0.0603209	3.90138	foundation_model	scGPT|Foundation Models
replogle_k562_essential	2	scgpt	IARS2+ctrl	test	0.984404	0.42904	4.35095	foundation_model	scGPT|Foundation Models
replogle_k562_essential	2	scgpt	ICE1+ctrl	test	0.983103	0.0338703	4.71318	foundation_model	scGPT|Foundation Models
replogle_k562_essential	2	scgpt	IK+ctrl	test	0.991003	0.458868	3.28447	foundation_model	scGPT|Foundation Models
replogle_k562_essential	2	scgpt	ISCU+ctrl	test	0.980181	0.398436	4.89978	foundation_model	scGPT|Foundation Models
replogle_k562_essential	2	scgpt	KANSL1+ctrl	test	0.975329	0.17	5.70812	foundation_model	scGPT|Foundation Models
replogle_k562_essential	2	scgpt	KANSL2+ctrl	test	0.980649	0.127482	5.05865	foundation_model	scGPT|Foundation Models
replogle_k562_essential	2	scgpt	KIF20A+ctrl	test	0.985225	0.162275	4.20759	foundation_model	scGPT|Foundation Models
replogle_k562_essential	2	scgpt	KIN+ctrl	test	0.989306	0.211157	3.6017	foundation_model	scGPT|Foundation Models
replogle_k562_essential	2	scgpt	MAD2L1+ctrl	test	0.991579	0.391757	3.20076	foundation_model	scGPT|Foundation Models
replogle_k562_essential	2	scgpt	MAT2A+ctrl	val	0.978601	0.223543	5.06915	foundation_model	scGPT|Foundation Models
replogle_k562_essential	2	scgpt	MCM10+ctrl	val	0.987934	0.514342	3.7319	foundation_model	scGPT|Foundation Models
replogle_k562_essential	2	scgpt	MDN1+ctrl	test	0.988418	0.245778	3.70605	foundation_model	scGPT|Foundation Models
replogle_k562_essential	2	scgpt	MED6+ctrl	test	0.972483	0.484318	5.94624	foundation_model	scGPT|Foundation Models
replogle_k562_essential	2	scgpt	MED14+ctrl	test	0.976814	0.260928	5.32348	foundation_model	scGPT|Foundation Models
replogle_k562_essential	2	scgpt	MED29+ctrl	val	0.979147	0.322552	5.23352	foundation_model	scGPT|Foundation Models
replogle_k562_essential	2	scgpt	MED31+ctrl	test	0.984831	0.286257	4.20218	foundation_model	scGPT|Foundation Models
replogle_k562_essential	2	scgpt	MFAP1+ctrl	val	0.971907	0.27806	6.18447	foundation_model	scGPT|Foundation Models
replogle_k562_essential	2	scgpt	MRPL16+ctrl	test	0.992334	0.274952	3.06786	foundation_model	scGPT|Foundation Models
replogle_k562_essential	2	scgpt	NAA10+ctrl	test	0.993118	0.225276	3.00032	foundation_model	scGPT|Foundation Models
replogle_k562_essential	2	scgpt	NCAPH+ctrl	test	0.990051	0.36447	3.43386	foundation_model	scGPT|Foundation Models
replogle_k562_essential	2	scgpt	NDUFA2+ctrl	test	0.970716	0.444468	5.92258	foundation_model	scGPT|Foundation Models
replogle_k562_essential	2	scgpt	NOLC1+ctrl	test	0.991052	0.373052	3.17662	foundation_model	scGPT|Foundation Models
replogle_k562_essential	2	scgpt	PELO+ctrl	test	0.991327	0.230722	3.20443	foundation_model	scGPT|Foundation Models
replogle_k562_essential	2	scgpt	PFDN2+ctrl	test	0.979057	0.35891	4.95153	foundation_model	scGPT|Foundation Models
replogle_k562_essential	2	scgpt	PNN+ctrl	test	0.982242	0.328396	4.77585	foundation_model	scGPT|Foundation Models
replogle_k562_essential	2	scgpt	PNPT1+ctrl	test	0.973125	-0.0934029	5.62062	foundation_model	scGPT|Foundation Models
replogle_k562_essential	2	scgpt	POLR2L+ctrl	test	0.982691	0.313576	4.48209	foundation_model	scGPT|Foundation Models
replogle_k562_essential	2	scgpt	PRPF3+ctrl	val	0.962752	0.1494	7.15515	foundation_model	scGPT|Foundation Models
replogle_k562_essential	2	scgpt	PSMB6+ctrl	test	0.97055	0.401324	5.94204	foundation_model	scGPT|Foundation Models
replogle_k562_essential	2	scgpt	RBBP8+ctrl	test	0.991786	0.0715377	3.09157	foundation_model	scGPT|Foundation Models
replogle_k562_essential	2	scgpt	RBM39+ctrl	val	0.980667	0.332666	4.87604	foundation_model	scGPT|Foundation Models
replogle_k562_essential	2	scgpt	RBM48+ctrl	test	0.985429	0.161738	4.15905	foundation_model	scGPT|Foundation Models
replogle_k562_essential	2	scgpt	RNF20+ctrl	val	0.975705	0.314595	5.37354	foundation_model	scGPT|Foundation Models
replogle_k562_essential	2	scgpt	RNMT+ctrl	val	0.980997	0.00379505	4.8248	foundation_model	scGPT|Foundation Models
replogle_k562_essential	2	scgpt	RPA3+ctrl	test	0.98963	0.574799	3.61948	foundation_model	scGPT|Foundation Models
replogle_k562_essential	2	scgpt	RPL10+ctrl	test	0.980911	0.783044	4.45883	foundation_model	scGPT|Foundation Models
replogle_k562_essential	2	scgpt	RPL12+ctrl	test	0.967106	0.538511	6.669	foundation_model	scGPT|Foundation Models
replogle_k562_essential	2	scgpt	RPL15+ctrl	test	0.968627	0.717479	5.90487	foundation_model	scGPT|Foundation Models
replogle_k562_essential	2	scgpt	RPL17+ctrl	test	0.962169	0.762756	6.38814	foundation_model	scGPT|Foundation Models
replogle_k562_essential	2	scgpt	RPL23+ctrl	test	0.975759	0.777136	5.01642	foundation_model	scGPT|Foundation Models
replogle_k562_essential	2	scgpt	RPL27A+ctrl	test	0.970346	0.724742	5.57795	foundation_model	scGPT|Foundation Models
replogle_k562_essential	2	scgpt	RPL32+ctrl	test	0.98625	0.792175	3.90999	foundation_model	scGPT|Foundation Models
replogle_k562_essential	2	scgpt	RPL35A+ctrl	val	0.984922	0.810051	3.98518	foundation_model	scGPT|Foundation Models
replogle_k562_essential	2	scgpt	RPL37+ctrl	val	0.989375	0.776059	3.59619	foundation_model	scGPT|Foundation Models
replogle_k562_essential	2	scgpt	RPL37A+ctrl	val	0.980652	0.785117	4.50701	foundation_model	scGPT|Foundation Models
replogle_k562_essential	2	scgpt	RPS4X+ctrl	test	0.985993	0.887778	3.79527	foundation_model	scGPT|Foundation Models
replogle_k562_essential	2	scgpt	RPS6+ctrl	test	0.986331	0.889385	3.74141	foundation_model	scGPT|Foundation Models
replogle_k562_essential	2	scgpt	RPS14+ctrl	test	0.991089	0.868927	3.08588	foundation_model	scGPT|Foundation Models
replogle_k562_essential	2	scgpt	RPS18+ctrl	test	0.98839	0.88045	3.40363	foundation_model	scGPT|Foundation Models
replogle_k562_essential	2	scgpt	RPS19BP1+ctrl	test	0.976403	0.157858	5.68893	foundation_model	scGPT|Foundation Models
replogle_k562_essential	2	scgpt	RRP12+ctrl	test	0.978038	0.104201	5.36754	foundation_model	scGPT|Foundation Models
replogle_k562_essential	2	scgpt	RSL1D1+ctrl	val	0.993018	0.65589	2.84643	foundation_model	scGPT|Foundation Models
replogle_k562_essential	2	scgpt	SCFD1+ctrl	test	0.992377	0.272196	3.23546	foundation_model	scGPT|Foundation Models
replogle_k562_essential	2	scgpt	SLC39A9+ctrl	test	0.992933	0.142577	2.87439	foundation_model	scGPT|Foundation Models
replogle_k562_essential	2	scgpt	SNRNP27+ctrl	test	0.982456	0.00793459	4.63899	foundation_model	scGPT|Foundation Models
replogle_k562_essential	2	scgpt	SNRPD1+ctrl	val	0.949761	0.520936	8.68998	foundation_model	scGPT|Foundation Models
replogle_k562_essential	2	scgpt	SPC25+ctrl	test	0.977742	0.53573	5.54331	foundation_model	scGPT|Foundation Models
replogle_k562_essential	2	scgpt	SRP54+ctrl	test	0.991783	0.503253	3.15812	foundation_model	scGPT|Foundation Models
replogle_k562_essential	2	scgpt	SRRM2+ctrl	test	0.989303	0.345922	3.60459	foundation_model	scGPT|Foundation Models
replogle_k562_essential	2	scgpt	SRSF11+ctrl	test	0.989824	0.166892	3.53323	foundation_model	scGPT|Foundation Models
replogle_k562_essential	2	scgpt	TADA3+ctrl	test	0.991516	0.00991181	3.42526	foundation_model	scGPT|Foundation Models
replogle_k562_essential	2	scgpt	TAF1D+ctrl	test	0.990263	0.426504	3.42548	foundation_model	scGPT|Foundation Models
replogle_k562_essential	2	scgpt	TAF2+ctrl	test	0.967656	0.171424	6.42911	foundation_model	scGPT|Foundation Models
replogle_k562_essential	2	scgpt	TAF12+ctrl	test	0.957372	0.235901	7.20996	foundation_model	scGPT|Foundation Models
replogle_k562_essential	2	scgpt	TIMM13+ctrl	test	0.991334	0.49307	3.21689	foundation_model	scGPT|Foundation Models
replogle_k562_essential	2	scgpt	TOP1+ctrl	test	0.987665	0.139476	3.92027	foundation_model	scGPT|Foundation Models
replogle_k562_essential	2	scgpt	TPX2+ctrl	val	0.993655	0.588748	2.80924	foundation_model	scGPT|Foundation Models
replogle_k562_essential	2	scgpt	TTK+ctrl	test	0.987991	0.606949	4.00939	foundation_model	scGPT|Foundation Models
replogle_k562_essential	2	scgpt	TXN+ctrl	val	0.98834	0.552194	3.67555	foundation_model	scGPT|Foundation Models
replogle_k562_essential	2	scgpt	UBAP1+ctrl	test	0.991422	0.524514	3.21162	foundation_model	scGPT|Foundation Models
replogle_k562_essential	2	scgpt	VPS28+ctrl	test	0.961922	0.44261	6.85173	foundation_model	scGPT|Foundation Models
replogle_k562_essential	2	scgpt	VPS29+ctrl	test	0.989979	0.304743	3.47377	foundation_model	scGPT|Foundation Models
replogle_k562_essential	2	scgpt	WDHD1+ctrl	test	0.992356	0.278051	3.04401	foundation_model	scGPT|Foundation Models
replogle_k562_essential	2	scgpt	WDR3+ctrl	test	0.991557	0.73011	3.13291	foundation_model	scGPT|Foundation Models
replogle_k562_essential	2	scgpt	XRCC5+ctrl	test	0.980764	0.370315	4.80682	foundation_model	scGPT|Foundation Models
replogle_k562_essential	2	scgpt	YEATS2+ctrl	test	0.992693	0.0569815	3.19038	foundation_model	scGPT|Foundation Models
replogle_k562_essential	2	scgpt	YTHDC1+ctrl	test	0.987073	0.307492	3.9867	foundation_model	scGPT|Foundation Models
replogle_k562_essential	2	scgpt	ZBTB17+ctrl	test	0.991116	0.104025	3.23525	foundation_model	scGPT|Foundation Models
replogle_k562_essential	2	scgpt	ZCRB1+ctrl	test	0.99139	0.0650439	3.22722	foundation_model	scGPT|Foundation Models
replogle_k562_essential	2	scgpt	ZMAT5+ctrl	test	0.990181	0.133108	3.41333	foundation_model	scGPT|Foundation Models
replogle_k562_essential	2	gears	ANAPC4+ctrl	test	0.991561	0.390555	3.2281	deep_learning	GEARS|Other DL Models
replogle_k562_essential	2	gears	AP2S1+ctrl	test	0.990619	0.30909	3.33007	deep_learning	GEARS|Other DL Models
replogle_k562_essential	2	gears	ARGLU1+ctrl	val	0.993797	-0.0426238	2.87268	deep_learning	GEARS|Other DL Models
replogle_k562_essential	2	gears	ATP6V0B+ctrl	test	0.992971	0.333513	2.98321	deep_learning	GEARS|Other DL Models
replogle_k562_essential	2	gears	ATP6V0C+ctrl	test	0.985905	0.400277	4.11569	deep_learning	GEARS|Other DL Models
replogle_k562_essential	2	gears	ATP6V1B2+ctrl	test	0.991086	0.567418	3.23397	deep_learning	GEARS|Other DL Models
replogle_k562_essential	2	gears	BANP+ctrl	test	0.992457	0.125399	3.04846	deep_learning	GEARS|Other DL Models
replogle_k562_essential	2	gears	BDP1+ctrl	val	0.989708	0.422351	3.39632	deep_learning	GEARS|Other DL Models
replogle_k562_essential	2	gears	BOP1+ctrl	test	0.993786	0.566798	2.87728	deep_learning	GEARS|Other DL Models
replogle_k562_essential	2	gears	BUB3+ctrl	val	0.993279	0.439806	2.93653	deep_learning	GEARS|Other DL Models
replogle_k562_essential	2	gears	CBLL1+ctrl	test	0.992052	0.0857927	3.04202	deep_learning	GEARS|Other DL Models
replogle_k562_essential	2	gears	CDC6+ctrl	test	0.987808	0.388053	3.7889	deep_learning	GEARS|Other DL Models
replogle_k562_essential	2	gears	CDC40+ctrl	test	0.991544	0.379551	3.36435	deep_learning	GEARS|Other DL Models
replogle_k562_essential	2	gears	CENPC+ctrl	test	0.995029	0.539949	2.69625	deep_learning	GEARS|Other DL Models
replogle_k562_essential	2	gears	CENPE+ctrl	test	0.995252	0.398206	2.3701	deep_learning	GEARS|Other DL Models
replogle_k562_essential	2	gears	CHAF1B+ctrl	test	0.97948	0.45667	5.04195	deep_learning	GEARS|Other DL Models
replogle_k562_essential	2	gears	CHERP+ctrl	test	0.983703	0.18737	4.67936	deep_learning	GEARS|Other DL Models
replogle_k562_essential	2	gears	CHMP1A+ctrl	test	0.988339	0.302731	3.89185	deep_learning	GEARS|Other DL Models
replogle_k562_essential	2	gears	CLP1+ctrl	test	0.988665	0.232116	3.65769	deep_learning	GEARS|Other DL Models
replogle_k562_essential	2	gears	CNIH4+ctrl	val	0.988697	0.201638	3.66968	deep_learning	GEARS|Other DL Models
replogle_k562_essential	2	gears	COPB1+ctrl	test	0.983726	0.669173	4.42309	deep_learning	GEARS|Other DL Models
replogle_k562_essential	2	gears	COPS6+ctrl	test	0.991404	0.2529	3.30281	deep_learning	GEARS|Other DL Models
replogle_k562_essential	2	gears	CRNKL1+ctrl	test	0.992598	0.532961	3.22703	deep_learning	GEARS|Other DL Models
replogle_k562_essential	2	gears	CTR9+ctrl	test	0.963921	0.201142	8.29774	deep_learning	GEARS|Other DL Models
replogle_k562_essential	2	gears	CWC22+ctrl	val	0.979785	0.419185	5.10649	deep_learning	GEARS|Other DL Models
replogle_k562_essential	2	gears	CYCS+ctrl	test	0.9936	0.133787	2.82102	deep_learning	GEARS|Other DL Models
replogle_k562_essential	2	gears	DAD1+ctrl	test	0.986497	-0.0546846	4.02431	deep_learning	GEARS|Other DL Models
replogle_k562_essential	2	gears	DDX5+ctrl	val	0.988753	-0.0521096	3.94094	deep_learning	GEARS|Other DL Models
replogle_k562_essential	2	gears	DICER1+ctrl	test	0.99483	0.242414	2.47516	deep_learning	GEARS|Other DL Models
replogle_k562_essential	2	gears	DKC1+ctrl	test	0.9864	0.272558	3.87103	deep_learning	GEARS|Other DL Models
replogle_k562_essential	2	gears	DNMT1+ctrl	test	0.992705	-0.0815453	3.03406	deep_learning	GEARS|Other DL Models
replogle_k562_essential	2	gears	DRAP1+ctrl	test	0.995665	0.107637	2.4116	deep_learning	GEARS|Other DL Models
replogle_k562_essential	2	gears	DYNC1I2+ctrl	test	0.996279	0.693141	2.06701	deep_learning	GEARS|Other DL Models
replogle_k562_essential	2	gears	DYNLL1+ctrl	test	0.989058	0.331134	3.61075	deep_learning	GEARS|Other DL Models
replogle_k562_essential	2	gears	EBNA1BP2+ctrl	test	0.987111	0.688162	4.1105	deep_learning	GEARS|Other DL Models
replogle_k562_essential	2	gears	EIF2B4+ctrl	test	0.979521	0.628134	5.15491	deep_learning	GEARS|Other DL Models
replogle_k562_essential	2	gears	EIF4G1+ctrl	test	0.986128	0.328365	4.38325	deep_learning	GEARS|Other DL Models
replogle_k562_essential	2	gears	EXOSC4+ctrl	test	0.972927	0.372755	5.40289	deep_learning	GEARS|Other DL Models
replogle_k562_essential	2	gears	EXOSC9+ctrl	val	0.96552	0.337519	6.33213	deep_learning	GEARS|Other DL Models
replogle_k562_essential	2	gears	FAM136A+ctrl	test	0.956135	0.467908	7.21312	deep_learning	GEARS|Other DL Models
replogle_k562_essential	2	gears	FNTA+ctrl	test	0.991521	0.264415	3.13321	deep_learning	GEARS|Other DL Models
replogle_k562_essential	2	gears	GATA1+ctrl	val	0.877684	0.348008	12.6512	deep_learning	GEARS|Other DL Models
replogle_k562_essential	2	gears	GRPEL1+ctrl	test	0.986315	0.586862	4.14412	deep_learning	GEARS|Other DL Models
replogle_k562_essential	2	gears	GTF2A1+ctrl	test	0.981162	0.267249	4.60806	deep_learning	GEARS|Other DL Models
replogle_k562_essential	2	gears	GTF2B+ctrl	test	0.984694	0.381905	4.22699	deep_learning	GEARS|Other DL Models
replogle_k562_essential	2	gears	HBS1L+ctrl	val	0.966582	0.595435	6.44061	deep_learning	GEARS|Other DL Models
replogle_k562_essential	2	gears	HSCB+ctrl	test	0.99403	0.258259	2.79363	deep_learning	GEARS|Other DL Models
replogle_k562_essential	2	gears	HUWE1+ctrl	val	0.991258	0.246475	3.32851	deep_learning	GEARS|Other DL Models
replogle_k562_essential	2	gears	IARS2+ctrl	test	0.984676	0.443599	4.33583	deep_learning	GEARS|Other DL Models
replogle_k562_essential	2	gears	ICE1+ctrl	test	0.989613	0.433103	3.70467	deep_learning	GEARS|Other DL Models
replogle_k562_essential	2	gears	IK+ctrl	test	0.991014	0.411757	3.26569	deep_learning	GEARS|Other DL Models
replogle_k562_essential	2	gears	ISCU+ctrl	test	0.981452	0.44206	4.66419	deep_learning	GEARS|Other DL Models
replogle_k562_essential	2	gears	KANSL1+ctrl	test	0.980131	0.247846	5.3224	deep_learning	GEARS|Other DL Models
replogle_k562_essential	2	gears	KANSL2+ctrl	test	0.986168	0.304379	4.29387	deep_learning	GEARS|Other DL Models
replogle_k562_essential	2	gears	KIF20A+ctrl	test	0.9885	0.265326	3.76369	deep_learning	GEARS|Other DL Models
replogle_k562_essential	2	gears	KIN+ctrl	test	0.991812	0.333751	3.14741	deep_learning	GEARS|Other DL Models
replogle_k562_essential	2	gears	MAD2L1+ctrl	test	0.992636	0.30405	3.03263	deep_learning	GEARS|Other DL Models
replogle_k562_essential	2	gears	MAT2A+ctrl	val	0.980217	0.262732	4.89271	deep_learning	GEARS|Other DL Models
replogle_k562_essential	2	gears	MCM10+ctrl	val	0.985566	0.30381	4.04783	deep_learning	GEARS|Other DL Models
replogle_k562_essential	2	gears	MDN1+ctrl	test	0.991008	0.506127	3.43037	deep_learning	GEARS|Other DL Models
replogle_k562_essential	2	gears	MED6+ctrl	test	0.976861	0.627054	5.03413	deep_learning	GEARS|Other DL Models
replogle_k562_essential	2	gears	MED14+ctrl	test	0.982714	0.61092	4.42782	deep_learning	GEARS|Other DL Models
replogle_k562_essential	2	gears	MED29+ctrl	val	0.982898	0.527401	4.57927	deep_learning	GEARS|Other DL Models
replogle_k562_essential	2	gears	MED31+ctrl	test	0.981227	0.237547	4.80809	deep_learning	GEARS|Other DL Models
replogle_k562_essential	2	gears	MFAP1+ctrl	val	0.980273	0.59528	4.92248	deep_learning	GEARS|Other DL Models
replogle_k562_essential	2	gears	MRPL16+ctrl	test	0.993908	0.128841	2.91412	deep_learning	GEARS|Other DL Models
replogle_k562_essential	2	gears	NAA10+ctrl	test	0.992151	0.1004	3.09922	deep_learning	GEARS|Other DL Models
replogle_k562_essential	2	gears	NCAPH+ctrl	test	0.990214	0.260431	3.40651	deep_learning	GEARS|Other DL Models
replogle_k562_essential	2	gears	NDUFA2+ctrl	test	0.969506	0.506884	5.96788	deep_learning	GEARS|Other DL Models
replogle_k562_essential	2	gears	NOLC1+ctrl	test	0.992536	0.191687	2.99455	deep_learning	GEARS|Other DL Models
replogle_k562_essential	2	gears	PELO+ctrl	test	0.993583	0.411599	2.7703	deep_learning	GEARS|Other DL Models
replogle_k562_essential	2	gears	PFDN2+ctrl	test	0.974925	0.113722	5.29105	deep_learning	GEARS|Other DL Models
replogle_k562_essential	2	gears	PNN+ctrl	test	0.982143	0.350783	4.58774	deep_learning	GEARS|Other DL Models
replogle_k562_essential	2	gears	PNPT1+ctrl	test	0.981075	0.206451	4.88854	deep_learning	GEARS|Other DL Models
replogle_k562_essential	2	gears	POLR2L+ctrl	test	0.981333	0.312865	4.55614	deep_learning	GEARS|Other DL Models
replogle_k562_essential	2	gears	PRPF3+ctrl	val	0.978021	0.624458	5.48271	deep_learning	GEARS|Other DL Models
replogle_k562_essential	2	gears	PSMB6+ctrl	test	0.974242	0.528351	5.48884	deep_learning	GEARS|Other DL Models
replogle_k562_essential	2	gears	RBBP8+ctrl	test	0.994636	0.271613	2.61386	deep_learning	GEARS|Other DL Models
replogle_k562_essential	2	gears	RBM39+ctrl	val	0.982924	0.350062	4.76454	deep_learning	GEARS|Other DL Models
replogle_k562_essential	2	gears	RBM48+ctrl	test	0.988643	0.225761	3.63955	deep_learning	GEARS|Other DL Models
replogle_k562_essential	2	gears	RNF20+ctrl	val	0.974613	0.274896	5.39833	deep_learning	GEARS|Other DL Models
replogle_k562_essential	2	gears	RNMT+ctrl	val	0.98315	-0.0119462	4.63357	deep_learning	GEARS|Other DL Models
replogle_k562_essential	2	gears	RPA3+ctrl	test	0.988744	0.490235	3.80543	deep_learning	GEARS|Other DL Models
replogle_k562_essential	2	gears	RPL10+ctrl	test	0.983265	0.80768	4.21217	deep_learning	GEARS|Other DL Models
replogle_k562_essential	2	gears	RPL12+ctrl	test	0.965933	0.539825	6.42542	deep_learning	GEARS|Other DL Models
replogle_k562_essential	2	gears	RPL15+ctrl	test	0.959306	0.651207	6.47325	deep_learning	GEARS|Other DL Models
replogle_k562_essential	2	gears	RPL17+ctrl	test	0.972814	0.822411	5.31915	deep_learning	GEARS|Other DL Models
replogle_k562_essential	2	gears	RPL23+ctrl	test	0.975766	0.833689	5.00069	deep_learning	GEARS|Other DL Models
replogle_k562_essential	2	gears	RPL27A+ctrl	test	0.980275	0.82238	4.57876	deep_learning	GEARS|Other DL Models
replogle_k562_essential	2	gears	RPL32+ctrl	test	0.984604	0.762894	4.12908	deep_learning	GEARS|Other DL Models
replogle_k562_essential	2	gears	RPL35A+ctrl	val	0.984601	0.804323	4.0537	deep_learning	GEARS|Other DL Models
replogle_k562_essential	2	gears	RPL37+ctrl	val	0.989395	0.741687	3.59907	deep_learning	GEARS|Other DL Models
replogle_k562_essential	2	gears	RPL37A+ctrl	val	0.982873	0.808938	4.31672	deep_learning	GEARS|Other DL Models
replogle_k562_essential	2	gears	RPS4X+ctrl	test	0.984642	0.874879	3.87928	deep_learning	GEARS|Other DL Models
replogle_k562_essential	2	gears	RPS6+ctrl	test	0.978785	0.848548	4.59087	deep_learning	GEARS|Other DL Models
replogle_k562_essential	2	gears	RPS14+ctrl	test	0.982779	0.821777	4.14057	deep_learning	GEARS|Other DL Models
replogle_k562_essential	2	gears	RPS18+ctrl	test	0.974106	0.817631	5.02425	deep_learning	GEARS|Other DL Models
replogle_k562_essential	2	gears	RPS19BP1+ctrl	test	0.980826	0.558275	4.59722	deep_learning	GEARS|Other DL Models
replogle_k562_essential	2	gears	RRP12+ctrl	test	0.989065	0.764802	3.47463	deep_learning	GEARS|Other DL Models
replogle_k562_essential	2	gears	RSL1D1+ctrl	val	0.991912	0.559279	3.2742	deep_learning	GEARS|Other DL Models
replogle_k562_essential	2	gears	SCFD1+ctrl	test	0.993903	0.54956	2.60037	deep_learning	GEARS|Other DL Models
replogle_k562_essential	2	gears	SLC39A9+ctrl	test	0.996677	0.296657	2.03329	deep_learning	GEARS|Other DL Models
replogle_k562_essential	2	gears	SNRNP27+ctrl	test	0.984487	0.207819	4.41131	deep_learning	GEARS|Other DL Models
replogle_k562_essential	2	gears	SNRPD1+ctrl	val	0.963154	0.646936	7.56702	deep_learning	GEARS|Other DL Models
replogle_k562_essential	2	gears	SPC25+ctrl	test	0.981744	0.774641	5.05458	deep_learning	GEARS|Other DL Models
replogle_k562_essential	2	gears	SRP54+ctrl	test	0.992998	0.516377	2.99836	deep_learning	GEARS|Other DL Models
replogle_k562_essential	2	gears	SRRM2+ctrl	test	0.986121	0.289058	4.33463	deep_learning	GEARS|Other DL Models
replogle_k562_essential	2	gears	SRSF11+ctrl	test	0.99162	-0.0537081	3.33376	deep_learning	GEARS|Other DL Models
replogle_k562_essential	2	gears	TADA3+ctrl	test	0.991242	0.113789	3.22482	deep_learning	GEARS|Other DL Models
replogle_k562_essential	2	gears	TAF1D+ctrl	test	0.990255	0.388532	3.35342	deep_learning	GEARS|Other DL Models
replogle_k562_essential	2	gears	TAF2+ctrl	test	0.967055	0.175389	6.23528	deep_learning	GEARS|Other DL Models
replogle_k562_essential	2	gears	TAF12+ctrl	test	0.960781	0.44894	6.51104	deep_learning	GEARS|Other DL Models
replogle_k562_essential	2	gears	TIMM13+ctrl	test	0.991126	0.339233	3.3219	deep_learning	GEARS|Other DL Models
replogle_k562_essential	2	gears	TOP1+ctrl	test	0.98842	0.264749	3.73731	deep_learning	GEARS|Other DL Models
replogle_k562_essential	2	gears	TPX2+ctrl	val	0.99306	0.524169	3.00498	deep_learning	GEARS|Other DL Models
replogle_k562_essential	2	gears	TTK+ctrl	test	0.986965	0.7101	4.22223	deep_learning	GEARS|Other DL Models
replogle_k562_essential	2	gears	TXN+ctrl	val	0.98757	0.404094	3.79337	deep_learning	GEARS|Other DL Models
replogle_k562_essential	2	gears	UBAP1+ctrl	test	0.99199	0.480559	3.15022	deep_learning	GEARS|Other DL Models
replogle_k562_essential	2	gears	VPS28+ctrl	test	0.966453	0.559346	6.42692	deep_learning	GEARS|Other DL Models
replogle_k562_essential	2	gears	VPS29+ctrl	test	0.992144	0.309029	3.21323	deep_learning	GEARS|Other DL Models
replogle_k562_essential	2	gears	WDHD1+ctrl	test	0.993191	0.0440685	3.05843	deep_learning	GEARS|Other DL Models
replogle_k562_essential	2	gears	WDR3+ctrl	test	0.991757	0.832441	2.93108	deep_learning	GEARS|Other DL Models
replogle_k562_essential	2	gears	XRCC5+ctrl	test	0.982712	0.447167	4.61578	deep_learning	GEARS|Other DL Models
replogle_k562_essential	2	gears	YEATS2+ctrl	test	0.993765	0.137081	2.69765	deep_learning	GEARS|Other DL Models
replogle_k562_essential	2	gears	YTHDC1+ctrl	test	0.988896	0.485733	3.52894	deep_learning	GEARS|Other DL Models
replogle_k562_essential	2	gears	ZBTB17+ctrl	test	0.993791	0.155582	2.77173	deep_learning	GEARS|Other DL Models
replogle_k562_essential	2	gears	ZCRB1+ctrl	test	0.993128	0.0424429	3.1521	deep_learning	GEARS|Other DL Models
replogle_k562_essential	2	gears	ZMAT5+ctrl	test	0.992577	0.342806	2.92833	deep_learning	GEARS|Other DL Models
replogle_k562_essential	2	geneformer	ANAPC4+ctrl	test	0.991858	0.425272	3.1572	foundation_model	Gene- former*|Foundation Models
replogle_k562_essential	2	geneformer	AP2S1+ctrl	test	0.991951	0.436562	3.11268	foundation_model	Gene- former*|Foundation Models
replogle_k562_essential	2	geneformer	ARGLU1+ctrl	val	0.99128	-0.0739274	3.42045	foundation_model	Gene- former*|Foundation Models
replogle_k562_essential	2	geneformer	ATP6V0B+ctrl	test	0.988034	0.365078	3.92188	foundation_model	Gene- former*|Foundation Models
replogle_k562_essential	2	geneformer	ATP6V0C+ctrl	test	0.987626	0.520552	3.96189	foundation_model	Gene- former*|Foundation Models
replogle_k562_essential	2	geneformer	ATP6V1B2+ctrl	test	0.990876	0.569051	3.24376	foundation_model	Gene- former*|Foundation Models
replogle_k562_essential	2	geneformer	BANP+ctrl	test	0.992811	0.233445	3.00772	foundation_model	Gene- former*|Foundation Models
replogle_k562_essential	2	geneformer	BDP1+ctrl	val	0.993471	0.70838	2.7158	foundation_model	Gene- former*|Foundation Models
replogle_k562_essential	2	geneformer	BOP1+ctrl	test	0.995833	0.551871	2.26514	foundation_model	Gene- former*|Foundation Models
replogle_k562_essential	2	geneformer	BUB3+ctrl	val	0.994118	0.465466	2.6866	foundation_model	Gene- former*|Foundation Models
replogle_k562_essential	2	geneformer	CBLL1+ctrl	test	0.991458	0.120298	3.19658	foundation_model	Gene- former*|Foundation Models
replogle_k562_essential	2	geneformer	CDC6+ctrl	test	0.990069	0.553228	3.38097	foundation_model	Gene- former*|Foundation Models
replogle_k562_essential	2	geneformer	CDC40+ctrl	test	0.992867	0.457437	3.12	foundation_model	Gene- former*|Foundation Models
replogle_k562_essential	2	geneformer	CENPC+ctrl	test	0.996134	0.668557	2.38402	foundation_model	Gene- former*|Foundation Models
replogle_k562_essential	2	geneformer	CENPE+ctrl	test	0.994706	0.406203	2.4868	foundation_model	Gene- former*|Foundation Models
replogle_k562_essential	2	geneformer	CHAF1B+ctrl	test	0.978085	0.365918	5.21072	foundation_model	Gene- former*|Foundation Models
replogle_k562_essential	2	geneformer	CHERP+ctrl	test	0.987609	0.419551	3.95659	foundation_model	Gene- former*|Foundation Models
replogle_k562_essential	2	geneformer	CHMP1A+ctrl	test	0.990616	0.317846	3.3414	foundation_model	Gene- former*|Foundation Models
replogle_k562_essential	2	geneformer	CLP1+ctrl	test	0.988142	0.22452	3.7317	foundation_model	Gene- former*|Foundation Models
replogle_k562_essential	2	geneformer	CNIH4+ctrl	val	0.989859	0.313063	3.46376	foundation_model	Gene- former*|Foundation Models
replogle_k562_essential	2	geneformer	COPB1+ctrl	test	0.981564	0.681472	4.75547	foundation_model	Gene- former*|Foundation Models
replogle_k562_essential	2	geneformer	COPS6+ctrl	test	0.992409	0.349783	3.06252	foundation_model	Gene- former*|Foundation Models
replogle_k562_essential	2	geneformer	CRNKL1+ctrl	test	0.994006	0.574975	2.96704	foundation_model	Gene- former*|Foundation Models
replogle_k562_essential	2	geneformer	CTR9+ctrl	test	0.96506	0.265535	8.00929	foundation_model	Gene- former*|Foundation Models
replogle_k562_essential	2	geneformer	CWC22+ctrl	val	0.980746	0.452436	4.95306	foundation_model	Gene- former*|Foundation Models
replogle_k562_essential	2	geneformer	CYCS+ctrl	test	0.991556	0.294753	3.21206	foundation_model	Gene- former*|Foundation Models
replogle_k562_essential	2	geneformer	DAD1+ctrl	test	0.986239	0.149711	4.11074	foundation_model	Gene- former*|Foundation Models
replogle_k562_essential	2	geneformer	DDX5+ctrl	val	0.989544	-0.0699233	3.68732	foundation_model	Gene- former*|Foundation Models
replogle_k562_essential	2	geneformer	DICER1+ctrl	test	0.995023	0.317351	2.44644	foundation_model	Gene- former*|Foundation Models
replogle_k562_essential	2	geneformer	DKC1+ctrl	test	0.986404	0.346777	3.87447	foundation_model	Gene- former*|Foundation Models
replogle_k562_essential	2	geneformer	DNMT1+ctrl	test	0.990013	-0.127704	3.60009	foundation_model	Gene- former*|Foundation Models
replogle_k562_essential	2	geneformer	DRAP1+ctrl	test	0.994557	0.144245	2.71032	foundation_model	Gene- former*|Foundation Models
replogle_k562_essential	2	geneformer	DYNC1I2+ctrl	test	0.996917	0.759929	1.89037	foundation_model	Gene- former*|Foundation Models
replogle_k562_essential	2	geneformer	DYNLL1+ctrl	test	0.988587	0.329047	3.68469	foundation_model	Gene- former*|Foundation Models
replogle_k562_essential	2	geneformer	EBNA1BP2+ctrl	test	0.988634	0.683578	3.60314	foundation_model	Gene- former*|Foundation Models
replogle_k562_essential	2	geneformer	EIF2B4+ctrl	test	0.975441	0.603957	5.6208	foundation_model	Gene- former*|Foundation Models
replogle_k562_essential	2	geneformer	EIF4G1+ctrl	test	0.987535	0.510343	3.95008	foundation_model	Gene- former*|Foundation Models
replogle_k562_essential	2	geneformer	EXOSC4+ctrl	test	0.975047	0.448813	5.25914	foundation_model	Gene- former*|Foundation Models
replogle_k562_essential	2	geneformer	EXOSC9+ctrl	val	0.968122	0.422194	6.06926	foundation_model	Gene- former*|Foundation Models
replogle_k562_essential	2	geneformer	FAM136A+ctrl	test	0.962385	0.619906	6.64738	foundation_model	Gene- former*|Foundation Models
replogle_k562_essential	2	geneformer	FNTA+ctrl	test	0.992085	0.359599	3.03553	foundation_model	Gene- former*|Foundation Models
replogle_k562_essential	2	geneformer	GATA1+ctrl	val	0.883998	0.46447	12.298	foundation_model	Gene- former*|Foundation Models
replogle_k562_essential	2	geneformer	GRPEL1+ctrl	test	0.985705	0.620633	4.10995	foundation_model	Gene- former*|Foundation Models
replogle_k562_essential	2	geneformer	GTF2A1+ctrl	test	0.982758	0.346736	4.39076	foundation_model	Gene- former*|Foundation Models
replogle_k562_essential	2	geneformer	GTF2B+ctrl	test	0.985902	0.451387	4.05258	foundation_model	Gene- former*|Foundation Models
replogle_k562_essential	2	geneformer	HBS1L+ctrl	val	0.968206	0.714105	6.31703	foundation_model	Gene- former*|Foundation Models
replogle_k562_essential	2	geneformer	HSCB+ctrl	test	0.994641	0.349094	2.64678	foundation_model	Gene- former*|Foundation Models
replogle_k562_essential	2	geneformer	HUWE1+ctrl	val	0.990663	0.22939	3.42456	foundation_model	Gene- former*|Foundation Models
replogle_k562_essential	2	geneformer	IARS2+ctrl	test	0.98621	0.541443	4.06815	foundation_model	Gene- former*|Foundation Models
replogle_k562_essential	2	geneformer	ICE1+ctrl	test	0.989777	0.447435	3.72003	foundation_model	Gene- former*|Foundation Models
replogle_k562_essential	2	geneformer	IK+ctrl	test	0.992774	0.568619	2.91827	foundation_model	Gene- former*|Foundation Models
replogle_k562_essential	2	geneformer	ISCU+ctrl	test	0.983747	0.578325	4.36821	foundation_model	Gene- former*|Foundation Models
replogle_k562_essential	2	geneformer	KANSL1+ctrl	test	0.981582	0.351574	5.09586	foundation_model	Gene- former*|Foundation Models
replogle_k562_essential	2	geneformer	KANSL2+ctrl	test	0.987084	0.395219	4.12187	foundation_model	Gene- former*|Foundation Models
replogle_k562_essential	2	geneformer	KIF20A+ctrl	test	0.988203	0.278511	3.82147	foundation_model	Gene- former*|Foundation Models
replogle_k562_essential	2	geneformer	KIN+ctrl	test	0.993344	0.457343	2.79332	foundation_model	Gene- former*|Foundation Models
replogle_k562_essential	2	geneformer	MAD2L1+ctrl	test	0.992528	0.32924	3.01961	foundation_model	Gene- former*|Foundation Models
replogle_k562_essential	2	geneformer	MAT2A+ctrl	val	0.979701	0.262303	4.93431	foundation_model	Gene- former*|Foundation Models
replogle_k562_essential	2	geneformer	MCM10+ctrl	val	0.989705	0.614747	3.42566	foundation_model	Gene- former*|Foundation Models
replogle_k562_essential	2	geneformer	MDN1+ctrl	test	0.991251	0.493688	3.24907	foundation_model	Gene- former*|Foundation Models
replogle_k562_essential	2	geneformer	MED6+ctrl	test	0.973364	0.612321	5.59674	foundation_model	Gene- former*|Foundation Models
replogle_k562_essential	2	geneformer	MED14+ctrl	test	0.983064	0.663281	4.39166	foundation_model	Gene- former*|Foundation Models
replogle_k562_essential	2	geneformer	MED29+ctrl	val	0.982437	0.565113	4.79742	foundation_model	Gene- former*|Foundation Models
replogle_k562_essential	2	geneformer	MED31+ctrl	test	0.986802	0.222104	3.90424	foundation_model	Gene- former*|Foundation Models
replogle_k562_essential	2	geneformer	MFAP1+ctrl	val	0.98006	0.674407	5.0205	foundation_model	Gene- former*|Foundation Models
replogle_k562_essential	2	geneformer	MRPL16+ctrl	test	0.992859	0.188746	3.0938	foundation_model	Gene- former*|Foundation Models
replogle_k562_essential	2	geneformer	NAA10+ctrl	test	0.992277	0.120382	3.03009	foundation_model	Gene- former*|Foundation Models
replogle_k562_essential	2	geneformer	NCAPH+ctrl	test	0.9928	0.538813	2.88866	foundation_model	Gene- former*|Foundation Models
replogle_k562_essential	2	geneformer	NDUFA2+ctrl	test	0.97394	0.67893	5.51395	foundation_model	Gene- former*|Foundation Models
replogle_k562_essential	2	geneformer	NOLC1+ctrl	test	0.991029	0.213237	3.34638	foundation_model	Gene- former*|Foundation Models
replogle_k562_essential	2	geneformer	PELO+ctrl	test	0.994813	0.563249	2.49771	foundation_model	Gene- former*|Foundation Models
replogle_k562_essential	2	geneformer	PFDN2+ctrl	test	0.979092	0.339592	4.8348	foundation_model	Gene- former*|Foundation Models
replogle_k562_essential	2	geneformer	PNN+ctrl	test	0.98338	0.415769	4.38396	foundation_model	Gene- former*|Foundation Models
replogle_k562_essential	2	geneformer	PNPT1+ctrl	test	0.980689	0.203902	4.91299	foundation_model	Gene- former*|Foundation Models
replogle_k562_essential	2	geneformer	POLR2L+ctrl	test	0.982202	0.207269	4.48728	foundation_model	Gene- former*|Foundation Models
replogle_k562_essential	2	geneformer	PRPF3+ctrl	val	0.97598	0.687632	5.63319	foundation_model	Gene- former*|Foundation Models
replogle_k562_essential	2	geneformer	PSMB6+ctrl	test	0.971796	0.481583	5.78165	foundation_model	Gene- former*|Foundation Models
replogle_k562_essential	2	geneformer	RBBP8+ctrl	test	0.993585	0.235249	2.89578	foundation_model	Gene- former*|Foundation Models
replogle_k562_essential	2	geneformer	RBM39+ctrl	val	0.983556	0.392866	4.58421	foundation_model	Gene- former*|Foundation Models
replogle_k562_essential	2	geneformer	RBM48+ctrl	test	0.990045	0.386982	3.37199	foundation_model	Gene- former*|Foundation Models
replogle_k562_essential	2	geneformer	RNF20+ctrl	val	0.979873	0.573078	4.78799	foundation_model	Gene- former*|Foundation Models
replogle_k562_essential	2	geneformer	RNMT+ctrl	val	0.983109	0.0498829	4.65085	foundation_model	Gene- former*|Foundation Models
replogle_k562_essential	2	geneformer	RPA3+ctrl	test	0.989271	0.551562	3.78605	foundation_model	Gene- former*|Foundation Models
replogle_k562_essential	2	geneformer	RPL10+ctrl	test	0.964793	0.502881	6.44903	foundation_model	Gene- former*|Foundation Models
replogle_k562_essential	2	geneformer	RPL12+ctrl	test	0.947234	0.311175	7.94392	foundation_model	Gene- former*|Foundation Models
replogle_k562_essential	2	geneformer	RPL15+ctrl	test	0.964104	0.70676	6.25079	foundation_model	Gene- former*|Foundation Models
replogle_k562_essential	2	geneformer	RPL17+ctrl	test	0.922416	0.010225	9.82303	foundation_model	Gene- former*|Foundation Models
replogle_k562_essential	2	geneformer	RPL23+ctrl	test	0.965892	0.803294	6.11925	foundation_model	Gene- former*|Foundation Models
replogle_k562_essential	2	geneformer	RPL27A+ctrl	test	0.955398	0.578837	7.16815	foundation_model	Gene- former*|Foundation Models
replogle_k562_essential	2	geneformer	RPL32+ctrl	test	0.979707	0.729079	4.77052	foundation_model	Gene- former*|Foundation Models
replogle_k562_essential	2	geneformer	RPL35A+ctrl	val	0.970412	0.535096	6.08021	foundation_model	Gene- former*|Foundation Models
replogle_k562_essential	2	geneformer	RPL37+ctrl	val	0.986244	0.62172	4.05422	foundation_model	Gene- former*|Foundation Models
replogle_k562_essential	2	geneformer	RPL37A+ctrl	val	0.974583	0.745647	5.22181	foundation_model	Gene- former*|Foundation Models
replogle_k562_essential	2	geneformer	RPS4X+ctrl	test	0.951638	0.33952	7.64312	foundation_model	Gene- former*|Foundation Models
replogle_k562_essential	2	geneformer	RPS6+ctrl	test	0.944121	0.16523	8.68403	foundation_model	Gene- former*|Foundation Models
replogle_k562_essential	2	geneformer	RPS14+ctrl	test	0.977482	0.51528	5.21526	foundation_model	Gene- former*|Foundation Models
replogle_k562_essential	2	geneformer	RPS18+ctrl	test	0.953787	0.223241	7.22032	foundation_model	Gene- former*|Foundation Models
replogle_k562_essential	2	geneformer	RPS19BP1+ctrl	test	0.973137	0.0917811	5.71902	foundation_model	Gene- former*|Foundation Models
replogle_k562_essential	2	geneformer	RRP12+ctrl	test	0.98182	0.421194	4.76693	foundation_model	Gene- former*|Foundation Models
replogle_k562_essential	2	geneformer	RSL1D1+ctrl	val	0.992722	0.58921	2.94203	foundation_model	Gene- former*|Foundation Models
replogle_k562_essential	2	geneformer	SCFD1+ctrl	test	0.994166	0.563787	2.57684	foundation_model	Gene- former*|Foundation Models
replogle_k562_essential	2	geneformer	SLC39A9+ctrl	test	0.99649	0.319335	2.10513	foundation_model	Gene- former*|Foundation Models
replogle_k562_essential	2	geneformer	SNRNP27+ctrl	test	0.985565	0.22305	4.297	foundation_model	Gene- former*|Foundation Models
replogle_k562_essential	2	geneformer	SNRPD1+ctrl	val	0.947996	0.566907	8.94228	foundation_model	Gene- former*|Foundation Models
replogle_k562_essential	2	geneformer	SPC25+ctrl	test	0.980812	0.804784	5.31322	foundation_model	Gene- former*|Foundation Models
replogle_k562_essential	2	geneformer	SRP54+ctrl	test	0.994115	0.641548	2.67488	foundation_model	Gene- former*|Foundation Models
replogle_k562_essential	2	geneformer	SRRM2+ctrl	test	0.989675	0.281246	3.55014	foundation_model	Gene- former*|Foundation Models
replogle_k562_essential	2	geneformer	SRSF11+ctrl	test	0.991752	-0.0370862	3.2405	foundation_model	Gene- former*|Foundation Models
replogle_k562_essential	2	geneformer	TADA3+ctrl	test	0.992156	0.126621	3.06809	foundation_model	Gene- former*|Foundation Models
replogle_k562_essential	2	geneformer	TAF1D+ctrl	test	0.989495	0.34212	3.74259	foundation_model	Gene- former*|Foundation Models
replogle_k562_essential	2	geneformer	TAF2+ctrl	test	0.968097	0.13673	6.20015	foundation_model	Gene- former*|Foundation Models
replogle_k562_essential	2	geneformer	TAF12+ctrl	test	0.959662	0.40545	6.8086	foundation_model	Gene- former*|Foundation Models
replogle_k562_essential	2	geneformer	TIMM13+ctrl	test	0.992691	0.557332	2.96543	foundation_model	Gene- former*|Foundation Models
replogle_k562_essential	2	geneformer	TOP1+ctrl	test	0.988742	0.29981	3.64942	foundation_model	Gene- former*|Foundation Models
replogle_k562_essential	2	geneformer	TPX2+ctrl	val	0.995432	0.718667	2.31747	foundation_model	Gene- former*|Foundation Models
replogle_k562_essential	2	geneformer	TTK+ctrl	test	0.990315	0.848066	3.64214	foundation_model	Gene- former*|Foundation Models
replogle_k562_essential	2	geneformer	TXN+ctrl	val	0.988043	0.461306	3.77715	foundation_model	Gene- former*|Foundation Models
replogle_k562_essential	2	geneformer	UBAP1+ctrl	test	0.993235	0.612923	2.84173	foundation_model	Gene- former*|Foundation Models
replogle_k562_essential	2	geneformer	VPS28+ctrl	test	0.965188	0.610471	6.53462	foundation_model	Gene- former*|Foundation Models
replogle_k562_essential	2	geneformer	VPS29+ctrl	test	0.991108	0.254181	3.32447	foundation_model	Gene- former*|Foundation Models
replogle_k562_essential	2	geneformer	WDHD1+ctrl	test	0.99384	0.0965939	2.86094	foundation_model	Gene- former*|Foundation Models
replogle_k562_essential	2	geneformer	WDR3+ctrl	test	0.98559	0.45391	4.2154	foundation_model	Gene- former*|Foundation Models
replogle_k562_essential	2	geneformer	XRCC5+ctrl	test	0.981421	0.428985	4.67156	foundation_model	Gene- former*|Foundation Models
replogle_k562_essential	2	geneformer	YEATS2+ctrl	test	0.993106	0.151049	2.94118	foundation_model	Gene- former*|Foundation Models
replogle_k562_essential	2	geneformer	YTHDC1+ctrl	test	0.988684	0.467713	3.55228	foundation_model	Gene- former*|Foundation Models
replogle_k562_essential	2	geneformer	ZBTB17+ctrl	test	0.993648	0.240948	2.84665	foundation_model	Gene- former*|Foundation Models
replogle_k562_essential	2	geneformer	ZCRB1+ctrl	test	0.992512	0.096303	3.11066	foundation_model	Gene- former*|Foundation Models
replogle_k562_essential	2	geneformer	ZMAT5+ctrl	test	0.992642	0.360133	2.90627	foundation_model	Gene- former*|Foundation Models
replogle_k562_essential	2	uce	ANAPC4+ctrl	test	0.991591	0.405896	3.20828	foundation_model	UCE*|Foundation Models
replogle_k562_essential	2	uce	AP2S1+ctrl	test	0.991864	0.416121	3.09906	foundation_model	UCE*|Foundation Models
replogle_k562_essential	2	uce	ARGLU1+ctrl	val	0.992154	-0.047359	3.25363	foundation_model	UCE*|Foundation Models
replogle_k562_essential	2	uce	ATP6V0B+ctrl	test	0.993516	0.369414	2.80416	foundation_model	UCE*|Foundation Models
replogle_k562_essential	2	uce	ATP6V0C+ctrl	test	0.986847	0.463882	3.93774	foundation_model	UCE*|Foundation Models
replogle_k562_essential	2	uce	ATP6V1B2+ctrl	test	0.991214	0.584247	3.19128	foundation_model	UCE*|Foundation Models
replogle_k562_essential	2	uce	BANP+ctrl	test	0.992482	0.240597	3.08398	foundation_model	UCE*|Foundation Models
replogle_k562_essential	2	uce	BDP1+ctrl	val	0.993216	0.698097	2.76749	foundation_model	UCE*|Foundation Models
replogle_k562_essential	2	uce	BOP1+ctrl	test	0.995675	0.537163	2.32866	foundation_model	UCE*|Foundation Models
replogle_k562_essential	2	uce	BUB3+ctrl	val	0.994136	0.467241	2.67145	foundation_model	UCE*|Foundation Models
replogle_k562_essential	2	uce	CBLL1+ctrl	test	0.991202	0.125811	3.26164	foundation_model	UCE*|Foundation Models
replogle_k562_essential	2	uce	CDC6+ctrl	test	0.989915	0.545229	3.40831	foundation_model	UCE*|Foundation Models
replogle_k562_essential	2	uce	CDC40+ctrl	test	0.992349	0.416671	3.2001	foundation_model	UCE*|Foundation Models
replogle_k562_essential	2	uce	CENPC+ctrl	test	0.995972	0.651781	2.40123	foundation_model	UCE*|Foundation Models
replogle_k562_essential	2	uce	CENPE+ctrl	test	0.995134	0.437182	2.38687	foundation_model	UCE*|Foundation Models
replogle_k562_essential	2	uce	CHAF1B+ctrl	test	0.978094	0.365008	5.20764	foundation_model	UCE*|Foundation Models
replogle_k562_essential	2	uce	CHERP+ctrl	test	0.987382	0.398268	4.00305	foundation_model	UCE*|Foundation Models
replogle_k562_essential	2	uce	CHMP1A+ctrl	test	0.990063	0.286511	3.4579	foundation_model	UCE*|Foundation Models
replogle_k562_essential	2	uce	CLP1+ctrl	test	0.988105	0.237785	3.73814	foundation_model	UCE*|Foundation Models
replogle_k562_essential	2	uce	CNIH4+ctrl	val	0.990278	0.357187	3.41435	foundation_model	UCE*|Foundation Models
replogle_k562_essential	2	uce	COPB1+ctrl	test	0.982082	0.69728	4.6754	foundation_model	UCE*|Foundation Models
replogle_k562_essential	2	uce	COPS6+ctrl	test	0.99213	0.327232	3.11586	foundation_model	UCE*|Foundation Models
replogle_k562_essential	2	uce	CRNKL1+ctrl	test	0.993461	0.522144	3.07708	foundation_model	UCE*|Foundation Models
replogle_k562_essential	2	uce	CTR9+ctrl	test	0.965796	0.296751	7.92663	foundation_model	UCE*|Foundation Models
replogle_k562_essential	2	uce	CWC22+ctrl	val	0.980069	0.407477	5.03668	foundation_model	UCE*|Foundation Models
replogle_k562_essential	2	uce	CYCS+ctrl	test	0.993156	0.215017	2.93166	foundation_model	UCE*|Foundation Models
replogle_k562_essential	2	uce	DAD1+ctrl	test	0.987102	0.072935	3.98104	foundation_model	UCE*|Foundation Models
replogle_k562_essential	2	uce	DDX5+ctrl	val	0.990018	-0.0795236	3.58868	foundation_model	UCE*|Foundation Models
replogle_k562_essential	2	uce	DICER1+ctrl	test	0.994689	0.316194	2.55378	foundation_model	UCE*|Foundation Models
replogle_k562_essential	2	uce	DKC1+ctrl	test	0.985534	0.238516	4.09608	foundation_model	UCE*|Foundation Models
replogle_k562_essential	2	uce	DNMT1+ctrl	test	0.991013	-0.119593	3.42125	foundation_model	UCE*|Foundation Models
replogle_k562_essential	2	uce	DRAP1+ctrl	test	0.994402	0.137374	2.74936	foundation_model	UCE*|Foundation Models
replogle_k562_essential	2	uce	DYNC1I2+ctrl	test	0.996996	0.760766	1.84403	foundation_model	UCE*|Foundation Models
replogle_k562_essential	2	uce	DYNLL1+ctrl	test	0.988533	0.309619	3.6926	foundation_model	UCE*|Foundation Models
replogle_k562_essential	2	uce	EBNA1BP2+ctrl	test	0.984416	0.491249	4.25152	foundation_model	UCE*|Foundation Models
replogle_k562_essential	2	uce	EIF2B4+ctrl	test	0.976834	0.634606	5.47228	foundation_model	UCE*|Foundation Models
replogle_k562_essential	2	uce	EIF4G1+ctrl	test	0.987274	0.426583	4.05191	foundation_model	UCE*|Foundation Models
replogle_k562_essential	2	uce	EXOSC4+ctrl	test	0.975151	0.451853	5.24027	foundation_model	UCE*|Foundation Models
replogle_k562_essential	2	uce	EXOSC9+ctrl	val	0.96839	0.441619	6.03524	foundation_model	UCE*|Foundation Models
replogle_k562_essential	2	uce	FAM136A+ctrl	test	0.963817	0.699863	6.51554	foundation_model	UCE*|Foundation Models
replogle_k562_essential	2	uce	FNTA+ctrl	test	0.991617	0.344098	3.14168	foundation_model	UCE*|Foundation Models
replogle_k562_essential	2	uce	GATA1+ctrl	val	0.888985	0.580107	11.99	foundation_model	UCE*|Foundation Models
replogle_k562_essential	2	uce	GRPEL1+ctrl	test	0.984916	0.603468	4.22448	foundation_model	UCE*|Foundation Models
replogle_k562_essential	2	uce	GTF2A1+ctrl	test	0.982532	0.334454	4.46271	foundation_model	UCE*|Foundation Models
replogle_k562_essential	2	uce	GTF2B+ctrl	test	0.985321	0.413369	4.1387	foundation_model	UCE*|Foundation Models
replogle_k562_essential	2	uce	HBS1L+ctrl	val	0.96799	0.698377	6.34206	foundation_model	UCE*|Foundation Models
replogle_k562_essential	2	uce	HSCB+ctrl	test	0.994456	0.33714	2.69863	foundation_model	UCE*|Foundation Models
replogle_k562_essential	2	uce	HUWE1+ctrl	val	0.991118	0.264049	3.34077	foundation_model	UCE*|Foundation Models
replogle_k562_essential	2	uce	IARS2+ctrl	test	0.98537	0.496097	4.17258	foundation_model	UCE*|Foundation Models
replogle_k562_essential	2	uce	ICE1+ctrl	test	0.989864	0.452554	3.67808	foundation_model	UCE*|Foundation Models
replogle_k562_essential	2	uce	IK+ctrl	test	0.992349	0.536182	2.98444	foundation_model	UCE*|Foundation Models
replogle_k562_essential	2	uce	ISCU+ctrl	test	0.983104	0.535105	4.45681	foundation_model	UCE*|Foundation Models
replogle_k562_essential	2	uce	KANSL1+ctrl	test	0.981007	0.299659	5.20318	foundation_model	UCE*|Foundation Models
replogle_k562_essential	2	uce	KANSL2+ctrl	test	0.986607	0.345841	4.23234	foundation_model	UCE*|Foundation Models
replogle_k562_essential	2	uce	KIF20A+ctrl	test	0.98858	0.309721	3.774	foundation_model	UCE*|Foundation Models
replogle_k562_essential	2	uce	KIN+ctrl	test	0.992695	0.397107	2.9312	foundation_model	UCE*|Foundation Models
replogle_k562_essential	2	uce	MAD2L1+ctrl	test	0.993052	0.368004	2.9306	foundation_model	UCE*|Foundation Models
replogle_k562_essential	2	uce	MAT2A+ctrl	val	0.98089	0.309252	4.79207	foundation_model	UCE*|Foundation Models
replogle_k562_essential	2	uce	MCM10+ctrl	val	0.988399	0.517196	3.64754	foundation_model	UCE*|Foundation Models
replogle_k562_essential	2	uce	MDN1+ctrl	test	0.989796	0.348843	3.49582	foundation_model	UCE*|Foundation Models
replogle_k562_essential	2	uce	MED6+ctrl	test	0.974434	0.664063	5.48413	foundation_model	UCE*|Foundation Models
replogle_k562_essential	2	uce	MED14+ctrl	test	0.983273	0.657083	4.35041	foundation_model	UCE*|Foundation Models
replogle_k562_essential	2	uce	MED29+ctrl	val	0.982904	0.567374	4.70629	foundation_model	UCE*|Foundation Models
replogle_k562_essential	2	uce	MED31+ctrl	test	0.986364	0.222602	3.95644	foundation_model	UCE*|Foundation Models
replogle_k562_essential	2	uce	MFAP1+ctrl	val	0.979205	0.61931	5.12691	foundation_model	UCE*|Foundation Models
replogle_k562_essential	2	uce	MRPL16+ctrl	test	0.993046	0.177156	3.07997	foundation_model	UCE*|Foundation Models
replogle_k562_essential	2	uce	NAA10+ctrl	test	0.992647	0.152587	2.97777	foundation_model	UCE*|Foundation Models
replogle_k562_essential	2	uce	NCAPH+ctrl	test	0.992833	0.537107	2.88725	foundation_model	UCE*|Foundation Models
replogle_k562_essential	2	uce	NDUFA2+ctrl	test	0.972908	0.614494	5.61161	foundation_model	UCE*|Foundation Models
replogle_k562_essential	2	uce	NOLC1+ctrl	test	0.991799	0.148511	3.25493	foundation_model	UCE*|Foundation Models
replogle_k562_essential	2	uce	PELO+ctrl	test	0.994896	0.570797	2.48944	foundation_model	UCE*|Foundation Models
replogle_k562_essential	2	uce	PFDN2+ctrl	test	0.980339	0.412283	4.68197	foundation_model	UCE*|Foundation Models
replogle_k562_essential	2	uce	PNN+ctrl	test	0.98369	0.409985	4.34669	foundation_model	UCE*|Foundation Models
replogle_k562_essential	2	uce	PNPT1+ctrl	test	0.980824	0.218718	4.94427	foundation_model	UCE*|Foundation Models
replogle_k562_essential	2	uce	POLR2L+ctrl	test	0.983845	0.3446	4.23209	foundation_model	UCE*|Foundation Models
replogle_k562_essential	2	uce	PRPF3+ctrl	val	0.97414	0.605505	5.85893	foundation_model	UCE*|Foundation Models
replogle_k562_essential	2	uce	PSMB6+ctrl	test	0.970458	0.446437	5.94263	foundation_model	UCE*|Foundation Models
replogle_k562_essential	2	uce	RBBP8+ctrl	test	0.993779	0.273795	2.89049	foundation_model	UCE*|Foundation Models
replogle_k562_essential	2	uce	RBM39+ctrl	val	0.982911	0.35178	4.66729	foundation_model	UCE*|Foundation Models
replogle_k562_essential	2	uce	RBM48+ctrl	test	0.990003	0.389785	3.38115	foundation_model	UCE*|Foundation Models
replogle_k562_essential	2	uce	RNF20+ctrl	val	0.980137	0.564493	4.74744	foundation_model	UCE*|Foundation Models
replogle_k562_essential	2	uce	RNMT+ctrl	val	0.983192	0.100295	4.60819	foundation_model	UCE*|Foundation Models
replogle_k562_essential	2	uce	RPA3+ctrl	test	0.988975	0.523749	3.77608	foundation_model	UCE*|Foundation Models
replogle_k562_essential	2	uce	RPL10+ctrl	test	0.966907	0.638322	6.1531	foundation_model	UCE*|Foundation Models
replogle_k562_essential	2	uce	RPL12+ctrl	test	0.973435	0.737681	5.48031	foundation_model	UCE*|Foundation Models
replogle_k562_essential	2	uce	RPL15+ctrl	test	0.95679	0.703415	6.86363	foundation_model	UCE*|Foundation Models
replogle_k562_essential	2	uce	RPL17+ctrl	test	0.942238	0.674307	8.14612	foundation_model	UCE*|Foundation Models
replogle_k562_essential	2	uce	RPL23+ctrl	test	0.959677	0.682212	6.77691	foundation_model	UCE*|Foundation Models
replogle_k562_essential	2	uce	RPL27A+ctrl	test	0.958073	0.686744	6.85693	foundation_model	UCE*|Foundation Models
replogle_k562_essential	2	uce	RPL32+ctrl	test	0.975295	0.633074	5.29329	foundation_model	UCE*|Foundation Models
replogle_k562_essential	2	uce	RPL35A+ctrl	val	0.970433	0.628415	5.86683	foundation_model	UCE*|Foundation Models
replogle_k562_essential	2	uce	RPL37+ctrl	val	0.986581	0.516159	3.96861	foundation_model	UCE*|Foundation Models
replogle_k562_essential	2	uce	RPL37A+ctrl	val	0.966486	0.642303	6.19627	foundation_model	UCE*|Foundation Models
replogle_k562_essential	2	uce	RPS4X+ctrl	test	0.956162	0.517159	7.27962	foundation_model	UCE*|Foundation Models
replogle_k562_essential	2	uce	RPS6+ctrl	test	0.955908	0.491062	7.10401	foundation_model	UCE*|Foundation Models
replogle_k562_essential	2	uce	RPS14+ctrl	test	0.975639	0.429423	5.43995	foundation_model	UCE*|Foundation Models
replogle_k562_essential	2	uce	RPS18+ctrl	test	0.961616	0.433584	6.76433	foundation_model	UCE*|Foundation Models
replogle_k562_essential	2	uce	RPS19BP1+ctrl	test	0.976459	0.299453	5.316	foundation_model	UCE*|Foundation Models
replogle_k562_essential	2	uce	RRP12+ctrl	test	0.98083	0.371849	4.88087	foundation_model	UCE*|Foundation Models
replogle_k562_essential	2	uce	RSL1D1+ctrl	val	0.990954	0.430619	3.25737	foundation_model	UCE*|Foundation Models
replogle_k562_essential	2	uce	SCFD1+ctrl	test	0.99475	0.612644	2.42854	foundation_model	UCE*|Foundation Models
replogle_k562_essential	2	uce	SLC39A9+ctrl	test	0.996115	0.32067	2.25059	foundation_model	UCE*|Foundation Models
replogle_k562_essential	2	uce	SNRNP27+ctrl	test	0.984948	0.215526	4.3571	foundation_model	UCE*|Foundation Models
replogle_k562_essential	2	uce	SNRPD1+ctrl	val	0.950168	0.657472	8.71999	foundation_model	UCE*|Foundation Models
replogle_k562_essential	2	uce	SPC25+ctrl	test	0.980751	0.807376	5.30166	foundation_model	UCE*|Foundation Models
replogle_k562_essential	2	uce	SRP54+ctrl	test	0.993498	0.579179	2.83772	foundation_model	UCE*|Foundation Models
replogle_k562_essential	2	uce	SRRM2+ctrl	test	0.991703	0.317156	3.15886	foundation_model	UCE*|Foundation Models
replogle_k562_essential	2	uce	SRSF11+ctrl	test	0.992577	-0.0327283	3.0642	foundation_model	UCE*|Foundation Models
replogle_k562_essential	2	uce	TADA3+ctrl	test	0.99169	0.140612	3.14068	foundation_model	UCE*|Foundation Models
replogle_k562_essential	2	uce	TAF1D+ctrl	test	0.990395	0.418733	3.53616	foundation_model	UCE*|Foundation Models
replogle_k562_essential	2	uce	TAF2+ctrl	test	0.968324	0.15455	6.18135	foundation_model	UCE*|Foundation Models
replogle_k562_essential	2	uce	TAF12+ctrl	test	0.96121	0.471226	6.63708	foundation_model	UCE*|Foundation Models
replogle_k562_essential	2	uce	TIMM13+ctrl	test	0.991469	0.404359	3.21341	foundation_model	UCE*|Foundation Models
replogle_k562_essential	2	uce	TOP1+ctrl	test	0.98931	0.31755	3.55199	foundation_model	UCE*|Foundation Models
replogle_k562_essential	2	uce	TPX2+ctrl	val	0.995596	0.742544	2.32512	foundation_model	UCE*|Foundation Models
replogle_k562_essential	2	uce	TTK+ctrl	test	0.991009	0.877985	3.49873	foundation_model	UCE*|Foundation Models
replogle_k562_essential	2	uce	TXN+ctrl	val	0.988216	0.454538	3.7063	foundation_model	UCE*|Foundation Models
replogle_k562_essential	2	uce	UBAP1+ctrl	test	0.993339	0.608804	2.84187	foundation_model	UCE*|Foundation Models
replogle_k562_essential	2	uce	VPS28+ctrl	test	0.964457	0.596352	6.60403	foundation_model	UCE*|Foundation Models
replogle_k562_essential	2	uce	VPS29+ctrl	test	0.991549	0.300539	3.24271	foundation_model	UCE*|Foundation Models
replogle_k562_essential	2	uce	WDHD1+ctrl	test	0.993624	0.0792693	2.92468	foundation_model	UCE*|Foundation Models
replogle_k562_essential	2	uce	WDR3+ctrl	test	0.984352	0.382632	4.39442	foundation_model	UCE*|Foundation Models
replogle_k562_essential	2	uce	XRCC5+ctrl	test	0.981942	0.428208	4.57444	foundation_model	UCE*|Foundation Models
replogle_k562_essential	2	uce	YEATS2+ctrl	test	0.992777	0.187202	3.01696	foundation_model	UCE*|Foundation Models
replogle_k562_essential	2	uce	YTHDC1+ctrl	test	0.989382	0.509821	3.46432	foundation_model	UCE*|Foundation Models
replogle_k562_essential	2	uce	ZBTB17+ctrl	test	0.99338	0.228195	2.9156	foundation_model	UCE*|Foundation Models
replogle_k562_essential	2	uce	ZCRB1+ctrl	test	0.992837	0.128147	3.06984	foundation_model	UCE*|Foundation Models
replogle_k562_essential	2	uce	ZMAT5+ctrl	test	0.992642	0.374734	2.91045	foundation_model	UCE*|Foundation Models
replogle_k562_essential	2	scbert	ANAPC4+ctrl	test	0.99176	0.415307	3.18436	foundation_model	scBERT*|Foundation Models
replogle_k562_essential	2	scbert	AP2S1+ctrl	test	0.99161	0.384779	3.13149	foundation_model	scBERT*|Foundation Models
replogle_k562_essential	2	scbert	ARGLU1+ctrl	val	0.992478	-0.0446892	3.16568	foundation_model	scBERT*|Foundation Models
replogle_k562_essential	2	scbert	ATP6V0B+ctrl	test	0.993297	0.33004	2.83009	foundation_model	scBERT*|Foundation Models
replogle_k562_essential	2	scbert	ATP6V0C+ctrl	test	0.986226	0.423545	4.01556	foundation_model	scBERT*|Foundation Models
replogle_k562_essential	2	scbert	ATP6V1B2+ctrl	test	0.990517	0.536529	3.30889	foundation_model	scBERT*|Foundation Models
replogle_k562_essential	2	scbert	BANP+ctrl	test	0.992816	0.251572	2.99721	foundation_model	scBERT*|Foundation Models
replogle_k562_essential	2	scbert	BDP1+ctrl	val	0.993185	0.705017	2.76929	foundation_model	scBERT*|Foundation Models
replogle_k562_essential	2	scbert	BOP1+ctrl	test	0.996044	0.5704	2.2119	foundation_model	scBERT*|Foundation Models
replogle_k562_essential	2	scbert	BUB3+ctrl	val	0.994381	0.486195	2.61615	foundation_model	scBERT*|Foundation Models
replogle_k562_essential	2	scbert	CBLL1+ctrl	test	0.99126	0.102774	3.23325	foundation_model	scBERT*|Foundation Models
replogle_k562_essential	2	scbert	CDC6+ctrl	test	0.989133	0.491604	3.53632	foundation_model	scBERT*|Foundation Models
replogle_k562_essential	2	scbert	CDC40+ctrl	test	0.992906	0.463144	3.11525	foundation_model	scBERT*|Foundation Models
replogle_k562_essential	2	scbert	CENPC+ctrl	test	0.995913	0.645202	2.44648	foundation_model	scBERT*|Foundation Models
replogle_k562_essential	2	scbert	CENPE+ctrl	test	0.995195	0.429097	2.37096	foundation_model	scBERT*|Foundation Models
replogle_k562_essential	2	scbert	CHAF1B+ctrl	test	0.977043	0.310167	5.321	foundation_model	scBERT*|Foundation Models
replogle_k562_essential	2	scbert	CHERP+ctrl	test	0.987617	0.416961	3.96553	foundation_model	scBERT*|Foundation Models
replogle_k562_essential	2	scbert	CHMP1A+ctrl	test	0.990465	0.310332	3.3824	foundation_model	scBERT*|Foundation Models
replogle_k562_essential	2	scbert	CLP1+ctrl	test	0.988129	0.226293	3.73091	foundation_model	scBERT*|Foundation Models
replogle_k562_essential	2	scbert	CNIH4+ctrl	val	0.989886	0.313792	3.46184	foundation_model	scBERT*|Foundation Models
replogle_k562_essential	2	scbert	COPB1+ctrl	test	0.981384	0.680389	4.77707	foundation_model	scBERT*|Foundation Models
replogle_k562_essential	2	scbert	COPS6+ctrl	test	0.99257	0.358756	3.02441	foundation_model	scBERT*|Foundation Models
replogle_k562_essential	2	scbert	CRNKL1+ctrl	test	0.993805	0.553568	3.03999	foundation_model	scBERT*|Foundation Models
replogle_k562_essential	2	scbert	CTR9+ctrl	test	0.965709	0.29955	7.9605	foundation_model	scBERT*|Foundation Models
replogle_k562_essential	2	scbert	CWC22+ctrl	val	0.98073	0.450183	4.9726	foundation_model	scBERT*|Foundation Models
replogle_k562_essential	2	scbert	CYCS+ctrl	test	0.993182	0.196075	2.91297	foundation_model	scBERT*|Foundation Models
replogle_k562_essential	2	scbert	DAD1+ctrl	test	0.986796	0.0228893	4.00718	foundation_model	scBERT*|Foundation Models
replogle_k562_essential	2	scbert	DDX5+ctrl	val	0.990597	-0.0503915	3.47048	foundation_model	scBERT*|Foundation Models
replogle_k562_essential	2	scbert	DICER1+ctrl	test	0.994795	0.303364	2.50869	foundation_model	scBERT*|Foundation Models
replogle_k562_essential	2	scbert	DKC1+ctrl	test	0.98598	0.254885	4.02676	foundation_model	scBERT*|Foundation Models
replogle_k562_essential	2	scbert	DNMT1+ctrl	test	0.991351	-0.122383	3.33652	foundation_model	scBERT*|Foundation Models
replogle_k562_essential	2	scbert	DRAP1+ctrl	test	0.99467	0.14268	2.66714	foundation_model	scBERT*|Foundation Models
replogle_k562_essential	2	scbert	DYNC1I2+ctrl	test	0.996958	0.759219	1.87166	foundation_model	scBERT*|Foundation Models
replogle_k562_essential	2	scbert	DYNLL1+ctrl	test	0.988105	0.266734	3.75309	foundation_model	scBERT*|Foundation Models
replogle_k562_essential	2	scbert	EBNA1BP2+ctrl	test	0.985133	0.539396	4.14544	foundation_model	scBERT*|Foundation Models
replogle_k562_essential	2	scbert	EIF2B4+ctrl	test	0.97625	0.624983	5.55039	foundation_model	scBERT*|Foundation Models
replogle_k562_essential	2	scbert	EIF4G1+ctrl	test	0.987498	0.445321	4.02698	foundation_model	scBERT*|Foundation Models
replogle_k562_essential	2	scbert	EXOSC4+ctrl	test	0.974823	0.436951	5.29024	foundation_model	scBERT*|Foundation Models
replogle_k562_essential	2	scbert	EXOSC9+ctrl	val	0.96811	0.433199	6.0829	foundation_model	scBERT*|Foundation Models
replogle_k562_essential	2	scbert	FAM136A+ctrl	test	0.961802	0.642182	6.70796	foundation_model	scBERT*|Foundation Models
replogle_k562_essential	2	scbert	FNTA+ctrl	test	0.992131	0.379845	3.03534	foundation_model	scBERT*|Foundation Models
replogle_k562_essential	2	scbert	GATA1+ctrl	val	0.886652	0.541074	12.137	foundation_model	scBERT*|Foundation Models
replogle_k562_essential	2	scbert	GRPEL1+ctrl	test	0.984466	0.589948	4.28981	foundation_model	scBERT*|Foundation Models
replogle_k562_essential	2	scbert	GTF2A1+ctrl	test	0.981833	0.281316	4.54455	foundation_model	scBERT*|Foundation Models
replogle_k562_essential	2	scbert	GTF2B+ctrl	test	0.985214	0.405502	4.16435	foundation_model	scBERT*|Foundation Models
replogle_k562_essential	2	scbert	HBS1L+ctrl	val	0.967263	0.69157	6.4265	foundation_model	scBERT*|Foundation Models
replogle_k562_essential	2	scbert	HSCB+ctrl	test	0.994587	0.336248	2.64617	foundation_model	scBERT*|Foundation Models
replogle_k562_essential	2	scbert	HUWE1+ctrl	val	0.990838	0.22505	3.37663	foundation_model	scBERT*|Foundation Models
replogle_k562_essential	2	scbert	IARS2+ctrl	test	0.985354	0.501927	4.17502	foundation_model	scBERT*|Foundation Models
replogle_k562_essential	2	scbert	ICE1+ctrl	test	0.990524	0.506395	3.57967	foundation_model	scBERT*|Foundation Models
replogle_k562_essential	2	scbert	IK+ctrl	test	0.99276	0.571743	2.91284	foundation_model	scBERT*|Foundation Models
replogle_k562_essential	2	scbert	ISCU+ctrl	test	0.983011	0.538157	4.47899	foundation_model	scBERT*|Foundation Models
replogle_k562_essential	2	scbert	KANSL1+ctrl	test	0.981198	0.314208	5.17901	foundation_model	scBERT*|Foundation Models
replogle_k562_essential	2	scbert	KANSL2+ctrl	test	0.986754	0.357214	4.20475	foundation_model	scBERT*|Foundation Models
replogle_k562_essential	2	scbert	KIF20A+ctrl	test	0.988328	0.282807	3.79615	foundation_model	scBERT*|Foundation Models
replogle_k562_essential	2	scbert	KIN+ctrl	test	0.993596	0.475326	2.7423	foundation_model	scBERT*|Foundation Models
replogle_k562_essential	2	scbert	MAD2L1+ctrl	test	0.992964	0.348673	2.93503	foundation_model	scBERT*|Foundation Models
replogle_k562_essential	2	scbert	MAT2A+ctrl	val	0.981493	0.343961	4.71113	foundation_model	scBERT*|Foundation Models
replogle_k562_essential	2	scbert	MCM10+ctrl	val	0.987579	0.462215	3.76579	foundation_model	scBERT*|Foundation Models
replogle_k562_essential	2	scbert	MDN1+ctrl	test	0.990447	0.394631	3.37166	foundation_model	scBERT*|Foundation Models
replogle_k562_essential	2	scbert	MED6+ctrl	test	0.972842	0.608118	5.66768	foundation_model	scBERT*|Foundation Models
replogle_k562_essential	2	scbert	MED14+ctrl	test	0.982191	0.610822	4.5027	foundation_model	scBERT*|Foundation Models
replogle_k562_essential	2	scbert	MED29+ctrl	val	0.982036	0.528028	4.83649	foundation_model	scBERT*|Foundation Models
replogle_k562_essential	2	scbert	MED31+ctrl	test	0.986252	0.19747	3.96436	foundation_model	scBERT*|Foundation Models
replogle_k562_essential	2	scbert	MFAP1+ctrl	val	0.979594	0.655558	5.10343	foundation_model	scBERT*|Foundation Models
replogle_k562_essential	2	scbert	MRPL16+ctrl	test	0.992963	0.147966	3.08363	foundation_model	scBERT*|Foundation Models
replogle_k562_essential	2	scbert	NAA10+ctrl	test	0.992846	0.144334	2.9213	foundation_model	scBERT*|Foundation Models
replogle_k562_essential	2	scbert	NCAPH+ctrl	test	0.992884	0.541746	2.87236	foundation_model	scBERT*|Foundation Models
replogle_k562_essential	2	scbert	NDUFA2+ctrl	test	0.973426	0.655318	5.56611	foundation_model	scBERT*|Foundation Models
replogle_k562_essential	2	scbert	NOLC1+ctrl	test	0.992303	0.173684	3.13905	foundation_model	scBERT*|Foundation Models
replogle_k562_essential	2	scbert	PELO+ctrl	test	0.994715	0.551698	2.51677	foundation_model	scBERT*|Foundation Models
replogle_k562_essential	2	scbert	PFDN2+ctrl	test	0.979807	0.381434	4.74861	foundation_model	scBERT*|Foundation Models
replogle_k562_essential	2	scbert	PNN+ctrl	test	0.983525	0.397506	4.35787	foundation_model	scBERT*|Foundation Models
replogle_k562_essential	2	scbert	PNPT1+ctrl	test	0.980947	0.218314	4.90699	foundation_model	scBERT*|Foundation Models
replogle_k562_essential	2	scbert	POLR2L+ctrl	test	0.984008	0.347739	4.21512	foundation_model	scBERT*|Foundation Models
replogle_k562_essential	2	scbert	PRPF3+ctrl	val	0.974674	0.648664	5.82662	foundation_model	scBERT*|Foundation Models
replogle_k562_essential	2	scbert	PSMB6+ctrl	test	0.970679	0.463807	5.93867	foundation_model	scBERT*|Foundation Models
replogle_k562_essential	2	scbert	RBBP8+ctrl	test	0.993585	0.226328	2.8977	foundation_model	scBERT*|Foundation Models
replogle_k562_essential	2	scbert	RBM39+ctrl	val	0.983374	0.383065	4.60438	foundation_model	scBERT*|Foundation Models
replogle_k562_essential	2	scbert	RBM48+ctrl	test	0.989928	0.37643	3.39275	foundation_model	scBERT*|Foundation Models
replogle_k562_essential	2	scbert	RNF20+ctrl	val	0.979646	0.548788	4.81197	foundation_model	scBERT*|Foundation Models
replogle_k562_essential	2	scbert	RNMT+ctrl	val	0.983249	0.0803287	4.58279	foundation_model	scBERT*|Foundation Models
replogle_k562_essential	2	scbert	RPA3+ctrl	test	0.988164	0.472633	3.91288	foundation_model	scBERT*|Foundation Models
replogle_k562_essential	2	scbert	RPL10+ctrl	test	0.967356	0.670873	6.10908	foundation_model	scBERT*|Foundation Models
replogle_k562_essential	2	scbert	RPL12+ctrl	test	0.973168	0.748456	5.52309	foundation_model	scBERT*|Foundation Models
replogle_k562_essential	2	scbert	RPL15+ctrl	test	0.956175	0.701975	6.92326	foundation_model	scBERT*|Foundation Models
replogle_k562_essential	2	scbert	RPL17+ctrl	test	0.942446	0.699596	8.12868	foundation_model	scBERT*|Foundation Models
replogle_k562_essential	2	scbert	RPL23+ctrl	test	0.960011	0.712578	6.74777	foundation_model	scBERT*|Foundation Models
replogle_k562_essential	2	scbert	RPL27A+ctrl	test	0.958436	0.718796	6.82714	foundation_model	scBERT*|Foundation Models
replogle_k562_essential	2	scbert	RPL32+ctrl	test	0.975763	0.667822	5.24259	foundation_model	scBERT*|Foundation Models
replogle_k562_essential	2	scbert	RPL35A+ctrl	val	0.970814	0.65722	5.82602	foundation_model	scBERT*|Foundation Models
replogle_k562_essential	2	scbert	RPL37+ctrl	val	0.987225	0.5602	3.86595	foundation_model	scBERT*|Foundation Models
replogle_k562_essential	2	scbert	RPL37A+ctrl	val	0.966949	0.675574	6.1512	foundation_model	scBERT*|Foundation Models
replogle_k562_essential	2	scbert	RPS4X+ctrl	test	0.956788	0.544354	7.23215	foundation_model	scBERT*|Foundation Models
replogle_k562_essential	2	scbert	RPS6+ctrl	test	0.95675	0.526747	7.04178	foundation_model	scBERT*|Foundation Models
replogle_k562_essential	2	scbert	RPS14+ctrl	test	0.976345	0.460508	5.36772	foundation_model	scBERT*|Foundation Models
replogle_k562_essential	2	scbert	RPS18+ctrl	test	0.962411	0.464695	6.69904	foundation_model	scBERT*|Foundation Models
replogle_k562_essential	2	scbert	RPS19BP1+ctrl	test	0.976978	0.316705	5.2564	foundation_model	scBERT*|Foundation Models
replogle_k562_essential	2	scbert	RRP12+ctrl	test	0.981569	0.404322	4.79396	foundation_model	scBERT*|Foundation Models
replogle_k562_essential	2	scbert	RSL1D1+ctrl	val	0.991663	0.485408	3.11885	foundation_model	scBERT*|Foundation Models
replogle_k562_essential	2	scbert	SCFD1+ctrl	test	0.994471	0.582969	2.50375	foundation_model	scBERT*|Foundation Models
replogle_k562_essential	2	scbert	SLC39A9+ctrl	test	0.996308	0.316908	2.17357	foundation_model	scBERT*|Foundation Models
replogle_k562_essential	2	scbert	SNRNP27+ctrl	test	0.98541	0.233095	4.27634	foundation_model	scBERT*|Foundation Models
replogle_k562_essential	2	scbert	SNRPD1+ctrl	val	0.950611	0.698546	8.71843	foundation_model	scBERT*|Foundation Models
replogle_k562_essential	2	scbert	SPC25+ctrl	test	0.980314	0.808787	5.39157	foundation_model	scBERT*|Foundation Models
replogle_k562_essential	2	scbert	SRP54+ctrl	test	0.993349	0.570907	2.86793	foundation_model	scBERT*|Foundation Models
replogle_k562_essential	2	scbert	SRRM2+ctrl	test	0.991857	0.317307	3.1141	foundation_model	scBERT*|Foundation Models
replogle_k562_essential	2	scbert	SRSF11+ctrl	test	0.99274	-0.0551711	3.0111	foundation_model	scBERT*|Foundation Models
replogle_k562_essential	2	scbert	TADA3+ctrl	test	0.991926	0.132575	3.08357	foundation_model	scBERT*|Foundation Models
replogle_k562_essential	2	scbert	TAF1D+ctrl	test	0.990679	0.431827	3.46762	foundation_model	scBERT*|Foundation Models
replogle_k562_essential	2	scbert	TAF2+ctrl	test	0.967858	0.121844	6.24146	foundation_model	scBERT*|Foundation Models
replogle_k562_essential	2	scbert	TAF12+ctrl	test	0.960081	0.432312	6.75302	foundation_model	scBERT*|Foundation Models
replogle_k562_essential	2	scbert	TIMM13+ctrl	test	0.991576	0.409156	3.18747	foundation_model	scBERT*|Foundation Models
replogle_k562_essential	2	scbert	TOP1+ctrl	test	0.989143	0.289582	3.56392	foundation_model	scBERT*|Foundation Models
replogle_k562_essential	2	scbert	TPX2+ctrl	val	0.995192	0.713714	2.44294	foundation_model	scBERT*|Foundation Models
replogle_k562_essential	2	scbert	TTK+ctrl	test	0.990277	0.855678	3.65196	foundation_model	scBERT*|Foundation Models
replogle_k562_essential	2	scbert	TXN+ctrl	val	0.987398	0.3952	3.82192	foundation_model	scBERT*|Foundation Models
replogle_k562_essential	2	scbert	UBAP1+ctrl	test	0.993039	0.589825	2.90025	foundation_model	scBERT*|Foundation Models
replogle_k562_essential	2	scbert	VPS28+ctrl	test	0.963644	0.581306	6.68751	foundation_model	scBERT*|Foundation Models
replogle_k562_essential	2	scbert	VPS29+ctrl	test	0.991204	0.256278	3.30165	foundation_model	scBERT*|Foundation Models
replogle_k562_essential	2	scbert	WDHD1+ctrl	test	0.993527	0.0293981	2.9152	foundation_model	scBERT*|Foundation Models
replogle_k562_essential	2	scbert	WDR3+ctrl	test	0.984921	0.407544	4.32087	foundation_model	scBERT*|Foundation Models
replogle_k562_essential	2	scbert	XRCC5+ctrl	test	0.982594	0.47015	4.49631	foundation_model	scBERT*|Foundation Models
replogle_k562_essential	2	scbert	YEATS2+ctrl	test	0.992929	0.171068	2.96766	foundation_model	scBERT*|Foundation Models
replogle_k562_essential	2	scbert	YTHDC1+ctrl	test	0.989017	0.481984	3.5175	foundation_model	scBERT*|Foundation Models
replogle_k562_essential	2	scbert	ZBTB17+ctrl	test	0.993552	0.222965	2.85616	foundation_model	scBERT*|Foundation Models
replogle_k562_essential	2	scbert	ZCRB1+ctrl	test	0.992777	0.0955119	3.07007	foundation_model	scBERT*|Foundation Models
replogle_k562_essential	2	scbert	ZMAT5+ctrl	test	0.992475	0.344615	2.9387	foundation_model	scBERT*|Foundation Models
replogle_k562_essential	2	mean	RPS6+ctrl	test	0.956739	0.522017	7.04922	baseline	Mean|Baselines
replogle_k562_essential	2	mean	EIF4G1+ctrl	test	0.987554	0.449738	4.01387	baseline	Mean|Baselines
replogle_k562_essential	2	mean	FAM136A+ctrl	test	0.961869	0.640337	6.69955	baseline	Mean|Baselines
replogle_k562_essential	2	mean	SLC39A9+ctrl	test	0.996261	0.31773	2.18785	baseline	Mean|Baselines
replogle_k562_essential	2	mean	GRPEL1+ctrl	test	0.984906	0.614017	4.22822	baseline	Mean|Baselines
replogle_k562_essential	2	mean	RPL37+ctrl	val	0.987189	0.555938	3.87633	baseline	Mean|Baselines
replogle_k562_essential	2	mean	RSL1D1+ctrl	val	0.991635	0.483656	3.12644	baseline	Mean|Baselines
replogle_k562_essential	2	mean	BUB3+ctrl	val	0.994415	0.49198	2.60552	baseline	Mean|Baselines
replogle_k562_essential	2	mean	MFAP1+ctrl	val	0.979612	0.653232	5.09601	baseline	Mean|Baselines
replogle_k562_essential	2	mean	ARGLU1+ctrl	val	0.992423	-0.042106	3.17904	baseline	Mean|Baselines
replogle_k562_essential	2	mean	DYNC1I2+ctrl	test	0.996908	0.752848	1.88437	baseline	Mean|Baselines
replogle_k562_essential	2	mean	CRNKL1+ctrl	test	0.993809	0.55477	3.03017	baseline	Mean|Baselines
replogle_k562_essential	2	mean	SRSF11+ctrl	test	0.992685	-0.0526342	3.02346	baseline	Mean|Baselines
replogle_k562_essential	2	mean	DNMT1+ctrl	test	0.991237	-0.126809	3.35969	baseline	Mean|Baselines
replogle_k562_essential	2	mean	DYNLL1+ctrl	test	0.987991	0.260392	3.7698	baseline	Mean|Baselines
replogle_k562_essential	2	mean	ANAPC4+ctrl	test	0.991705	0.412429	3.19	baseline	Mean|Baselines
replogle_k562_essential	2	mean	ZBTB17+ctrl	test	0.99348	0.220525	2.87294	baseline	Mean|Baselines
replogle_k562_essential	2	mean	BDP1+ctrl	val	0.993266	0.709232	2.7545	baseline	Mean|Baselines
replogle_k562_essential	2	mean	CENPE+ctrl	test	0.995062	0.416674	2.40082	baseline	Mean|Baselines
replogle_k562_essential	2	mean	RPS14+ctrl	test	0.976269	0.454041	5.38288	baseline	Mean|Baselines
replogle_k562_essential	2	mean	RPL17+ctrl	test	0.942434	0.693114	8.13618	baseline	Mean|Baselines
replogle_k562_essential	2	mean	IARS2+ctrl	test	0.985753	0.52647	4.11775	baseline	Mean|Baselines
replogle_k562_essential	2	mean	TXN+ctrl	val	0.98736	0.393151	3.82864	baseline	Mean|Baselines
replogle_k562_essential	2	mean	CLP1+ctrl	test	0.988025	0.220955	3.74607	baseline	Mean|Baselines
replogle_k562_essential	2	mean	ICE1+ctrl	test	0.990498	0.504884	3.57795	baseline	Mean|Baselines
replogle_k562_essential	2	mean	RPA3+ctrl	test	0.98813	0.470482	3.91216	baseline	Mean|Baselines
replogle_k562_essential	2	mean	MAD2L1+ctrl	test	0.993036	0.359594	2.92012	baseline	Mean|Baselines
replogle_k562_essential	2	mean	EXOSC9+ctrl	val	0.96811	0.431108	6.08055	baseline	Mean|Baselines
replogle_k562_essential	2	mean	VPS29+ctrl	test	0.991189	0.259004	3.30116	baseline	Mean|Baselines
replogle_k562_essential	2	mean	FNTA+ctrl	test	0.992106	0.379999	3.04092	baseline	Mean|Baselines
replogle_k562_essential	2	mean	MRPL16+ctrl	test	0.992991	0.158097	3.07501	baseline	Mean|Baselines
replogle_k562_essential	2	mean	MED6+ctrl	test	0.972801	0.602527	5.66854	baseline	Mean|Baselines
replogle_k562_essential	2	mean	DRAP1+ctrl	test	0.994601	0.141818	2.68233	baseline	Mean|Baselines
replogle_k562_essential	2	mean	MCM10+ctrl	val	0.987451	0.453074	3.78639	baseline	Mean|Baselines
replogle_k562_essential	2	mean	CHAF1B+ctrl	test	0.976956	0.306081	5.32928	baseline	Mean|Baselines
replogle_k562_essential	2	mean	PELO+ctrl	test	0.99491	0.572555	2.47224	baseline	Mean|Baselines
replogle_k562_essential	2	mean	RPL32+ctrl	test	0.975765	0.663447	5.24716	baseline	Mean|Baselines
replogle_k562_essential	2	mean	RBBP8+ctrl	test	0.993459	0.217006	2.92719	baseline	Mean|Baselines
replogle_k562_essential	2	mean	MAT2A+ctrl	val	0.981377	0.337554	4.7255	baseline	Mean|Baselines
replogle_k562_essential	2	mean	EBNA1BP2+ctrl	test	0.985149	0.538736	4.14675	baseline	Mean|Baselines
replogle_k562_essential	2	mean	CDC40+ctrl	test	0.99289	0.463458	3.11101	baseline	Mean|Baselines
replogle_k562_essential	2	mean	UBAP1+ctrl	test	0.9931	0.594986	2.88533	baseline	Mean|Baselines
replogle_k562_essential	2	mean	TOP1+ctrl	test	0.98902	0.281445	3.58761	baseline	Mean|Baselines
replogle_k562_essential	2	mean	YTHDC1+ctrl	test	0.988947	0.476335	3.53151	baseline	Mean|Baselines
replogle_k562_essential	2	mean	WDHD1+ctrl	test	0.993403	0.0215618	2.94248	baseline	Mean|Baselines
replogle_k562_essential	2	mean	BOP1+ctrl	test	0.996035	0.571396	2.21836	baseline	Mean|Baselines
replogle_k562_essential	2	mean	NAA10+ctrl	test	0.992784	0.143362	2.93658	baseline	Mean|Baselines
replogle_k562_essential	2	mean	SNRNP27+ctrl	test	0.985375	0.232409	4.28778	baseline	Mean|Baselines
replogle_k562_essential	2	mean	SRP54+ctrl	test	0.993467	0.58162	2.84042	baseline	Mean|Baselines
replogle_k562_essential	2	mean	SNRPD1+ctrl	val	0.950732	0.698127	8.70205	baseline	Mean|Baselines
replogle_k562_essential	2	mean	DICER1+ctrl	test	0.99474	0.301803	2.52436	baseline	Mean|Baselines
replogle_k562_essential	2	mean	COPS6+ctrl	test	0.992573	0.362383	3.02207	baseline	Mean|Baselines
replogle_k562_essential	2	mean	DDX5+ctrl	val	0.99057	-0.0449969	3.47723	baseline	Mean|Baselines
replogle_k562_essential	2	mean	TIMM13+ctrl	test	0.991807	0.431353	3.14397	baseline	Mean|Baselines
replogle_k562_essential	2	mean	EXOSC4+ctrl	test	0.974772	0.432359	5.29608	baseline	Mean|Baselines
replogle_k562_essential	2	mean	RNF20+ctrl	val	0.979637	0.546041	4.81224	baseline	Mean|Baselines
replogle_k562_essential	2	mean	TPX2+ctrl	val	0.995156	0.709112	2.44581	baseline	Mean|Baselines
replogle_k562_essential	2	mean	BANP+ctrl	test	0.99276	0.249784	3.01367	baseline	Mean|Baselines
replogle_k562_essential	2	mean	KANSL1+ctrl	test	0.981176	0.314425	5.17673	baseline	Mean|Baselines
replogle_k562_essential	2	mean	MED31+ctrl	test	0.986105	0.188992	3.98741	baseline	Mean|Baselines
replogle_k562_essential	2	mean	DKC1+ctrl	test	0.985894	0.250148	4.04339	baseline	Mean|Baselines
replogle_k562_essential	2	mean	CDC6+ctrl	test	0.98905	0.485327	3.54889	baseline	Mean|Baselines
replogle_k562_essential	2	mean	RBM39+ctrl	val	0.983292	0.37865	4.61223	baseline	Mean|Baselines
replogle_k562_essential	2	mean	RPL27A+ctrl	test	0.958431	0.712829	6.83242	baseline	Mean|Baselines
replogle_k562_essential	2	mean	ZMAT5+ctrl	test	0.992416	0.341869	2.94979	baseline	Mean|Baselines
replogle_k562_essential	2	mean	PSMB6+ctrl	test	0.970653	0.460768	5.93765	baseline	Mean|Baselines
replogle_k562_essential	2	mean	KANSL2+ctrl	test	0.986694	0.354746	4.20989	baseline	Mean|Baselines
replogle_k562_essential	2	mean	POLR2L+ctrl	test	0.983826	0.336086	4.24034	baseline	Mean|Baselines
replogle_k562_essential	2	mean	KIN+ctrl	test	0.993525	0.470251	2.75664	baseline	Mean|Baselines
replogle_k562_essential	2	mean	PNN+ctrl	test	0.983413	0.390162	4.37609	baseline	Mean|Baselines
replogle_k562_essential	2	mean	SCFD1+ctrl	test	0.99456	0.591524	2.48244	baseline	Mean|Baselines
replogle_k562_essential	2	mean	MDN1+ctrl	test	0.990445	0.395992	3.37499	baseline	Mean|Baselines
replogle_k562_essential	2	mean	CHERP+ctrl	test	0.987633	0.419059	3.95998	baseline	Mean|Baselines
replogle_k562_essential	2	mean	RPL10+ctrl	test	0.967318	0.664297	6.11816	baseline	Mean|Baselines
replogle_k562_essential	2	mean	AP2S1+ctrl	test	0.991744	0.398988	3.10912	baseline	Mean|Baselines
replogle_k562_essential	2	mean	ZCRB1+ctrl	test	0.99265	0.088259	3.09146	baseline	Mean|Baselines
replogle_k562_essential	2	mean	GTF2B+ctrl	test	0.985113	0.398956	4.17537	baseline	Mean|Baselines
replogle_k562_essential	2	mean	RPS4X+ctrl	test	0.956778	0.539335	7.24128	baseline	Mean|Baselines
replogle_k562_essential	2	mean	RPL23+ctrl	test	0.959997	0.706284	6.75476	baseline	Mean|Baselines
replogle_k562_essential	2	mean	RPL15+ctrl	test	0.956288	0.70012	6.91708	baseline	Mean|Baselines
replogle_k562_essential	2	mean	SRRM2+ctrl	test	0.991784	0.313441	3.13025	baseline	Mean|Baselines
replogle_k562_essential	2	mean	CTR9+ctrl	test	0.965633	0.296682	7.95592	baseline	Mean|Baselines
replogle_k562_essential	2	mean	NDUFA2+ctrl	test	0.973535	0.656542	5.55338	baseline	Mean|Baselines
replogle_k562_essential	2	mean	RPL37A+ctrl	val	0.966927	0.669642	6.15881	baseline	Mean|Baselines
replogle_k562_essential	2	mean	ATP6V1B2+ctrl	test	0.990637	0.545405	3.28785	baseline	Mean|Baselines
[truncated: 3,062 more rows]

## Sheet: Panel C
dataset_name	seed	method	perturbation	train	r2	r2_delta	l2
adamson	1	scgpt	CHERP+ctrl	train	0.987901	0.751801	4.03736
adamson	1	scgpt	COPB1+ctrl	test	0.990458	0.761983	3.57285
adamson	1	scgpt	DAD1+ctrl	test	0.994125	0.86299	2.83772
adamson	1	scgpt	DDOST+ctrl	train	0.994359	0.856571	2.7506
adamson	1	scgpt	DERL2+ctrl	val	0.993112	0.816049	3.20421
adamson	1	scgpt	DHDDS+ctrl	test	0.97738	0.629042	5.53485
adamson	1	scgpt	EIF2B2+ctrl	test	0.968745	0.515827	6.41595
adamson	1	scgpt	EIF2B3+ctrl	train	0.989846	0.887683	3.67638
adamson	1	scgpt	EIF2B4+ctrl	val	0.983225	0.672744	4.73413
adamson	1	scgpt	EIF2S1+ctrl	val	0.938928	0.517073	8.968
adamson	1	scgpt	FARSB+ctrl	train	0.991601	0.862065	3.33264
adamson	1	scgpt	GBF1+ctrl	train	0.994659	0.847383	2.69673
adamson	1	scgpt	HSPA5+ctrl	train	0.992622	0.916883	3.17749
adamson	1	scgpt	HSPA9+ctrl	train	0.98934	0.920486	3.7526
adamson	1	scgpt	IARS2+ctrl	train	0.990973	0.905066	3.45867
adamson	1	scgpt	MRGBP+ctrl	train	0.991742	0.812917	3.34753
adamson	1	scgpt	NEDD8+ctrl	train	0.98401	0.774201	4.52681
adamson	1	scgpt	PSMD4+ctrl	train	0.986259	0.872827	4.34308
adamson	1	scgpt	SAMM50+ctrl	test	0.987392	0.717596	4.18668
adamson	1	scgpt	SPCS3+ctrl	train	0.993884	0.866488	2.86212
adamson	1	scgpt	SRP68+ctrl	train	0.991285	0.782404	3.40711
adamson	1	scgpt	SRP72+ctrl	test	0.989416	0.745357	3.77699
adamson	1	scgpt	SRPRB+ctrl	train	0.991383	0.808334	3.38014
adamson	1	scgpt	TELO2+ctrl	train	0.993757	0.84008	2.92232
adamson	1	scgpt	TIMM44+ctrl	train	0.991482	0.897136	3.38181
adamson	1	scgpt	TTI1+ctrl	train	0.98616	0.792484	4.25189
adamson	1	scgpt	UFL1+ctrl	train	0.994334	0.851507	2.7486
adamson	1	scgpt	UFM1+ctrl	train	0.994829	0.861215	2.64084
adamson	1	scgpt	ctrl	train	0.995577		2.53968
adamson	1	gears	CHERP+ctrl	train	0.987415	0.728298	4.11917
adamson	1	gears	COPB1+ctrl	test	0.993999	0.851744	2.82849
adamson	1	gears	DAD1+ctrl	test	0.995591	0.889368	2.39195
adamson	1	gears	DDOST+ctrl	train	0.99625	0.900667	2.28272
adamson	1	gears	DERL2+ctrl	val	0.99742	0.928485	1.82264
adamson	1	gears	DHDDS+ctrl	test	0.981209	0.713131	5.05594
adamson	1	gears	EIF2B2+ctrl	test	0.994108	0.924461	2.85269
adamson	1	gears	EIF2B3+ctrl	train	0.995534	0.948363	2.53047
adamson	1	gears	EIF2B4+ctrl	val	0.99163	0.877587	3.34594
adamson	1	gears	EIF2S1+ctrl	val	0.944526	0.631008	8.35242
adamson	1	gears	FARSB+ctrl	train	0.994998	0.916131	2.63165
adamson	1	gears	GBF1+ctrl	train	0.99732	0.919267	1.8683
adamson	1	gears	HSPA5+ctrl	train	0.995298	0.949896	2.52129
adamson	1	gears	HSPA9+ctrl	train	0.992145	0.945236	3.22907
adamson	1	gears	IARS2+ctrl	train	0.99704	0.968804	2.06521
adamson	1	gears	MRGBP+ctrl	train	0.993913	0.854631	2.90536
adamson	1	gears	NEDD8+ctrl	train	0.978894	0.697236	5.1843
adamson	1	gears	PSMD4+ctrl	train	0.967852	0.70768	6.52491
adamson	1	gears	SAMM50+ctrl	test	0.992063	0.816225	3.46814
adamson	1	gears	SPCS3+ctrl	train	0.995063	0.886347	2.56899
adamson	1	gears	SRP68+ctrl	train	0.992908	0.82958	3.18347
adamson	1	gears	SRP72+ctrl	test	0.992326	0.807037	3.14352
adamson	1	gears	SRPRB+ctrl	train	0.992383	0.843379	3.12593
adamson	1	gears	TELO2+ctrl	train	0.996696	0.917877	2.08405
adamson	1	gears	TIMM44+ctrl	train	0.99577	0.948293	2.46504
adamson	1	gears	TTI1+ctrl	train	0.985492	0.803889	4.30297
adamson	1	gears	UFL1+ctrl	train	0.997305	0.925315	1.91549
adamson	1	gears	UFM1+ctrl	train	0.997012	0.914818	1.99158
adamson	1	gears	ctrl	train	0.997956		1.76061
adamson	1	geneformer	CHERP+ctrl	train	0.988422	0.755623	3.93646
adamson	1	geneformer	COPB1+ctrl	test	0.995323	0.886252	2.46805
adamson	1	geneformer	DAD1+ctrl	test	0.99551	0.886202	2.41962
adamson	1	geneformer	DDOST+ctrl	train	0.996481	0.906338	2.16759
adamson	1	geneformer	DERL2+ctrl	val	0.997796	0.938308	1.69186
adamson	1	geneformer	DHDDS+ctrl	test	0.981127	0.706127	5.048
adamson	1	geneformer	EIF2B2+ctrl	test	0.979255	0.71088	5.17196
adamson	1	geneformer	EIF2B3+ctrl	train	0.973499	0.690385	5.83911
adamson	1	geneformer	EIF2B4+ctrl	val	0.987597	0.768211	4.00028
adamson	1	geneformer	EIF2S1+ctrl	val	0.946012	0.646473	8.31067
adamson	1	geneformer	FARSB+ctrl	train	0.986537	0.775958	4.17489
adamson	1	geneformer	GBF1+ctrl	train	0.998864	0.966562	1.21589
adamson	1	geneformer	HSPA5+ctrl	train	0.999967	0.999915	0.218132
adamson	1	geneformer	HSPA9+ctrl	train	0.962213	0.711017	6.97344
adamson	1	geneformer	IARS2+ctrl	train	0.969935	0.649385	6.22937
adamson	1	geneformer	MRGBP+ctrl	train	0.993757	0.853847	2.9191
adamson	1	geneformer	NEDD8+ctrl	train	0.999854	0.998941	0.450596
adamson	1	geneformer	PSMD4+ctrl	train	0.969979	0.723084	6.31827
adamson	1	geneformer	SAMM50+ctrl	test	0.99277	0.835519	3.32136
adamson	1	geneformer	SPCS3+ctrl	train	0.995799	0.90974	2.3722
adamson	1	geneformer	SRP68+ctrl	train	0.994094	0.854327	2.77971
adamson	1	geneformer	SRP72+ctrl	test	0.993006	0.827278	3.00784
adamson	1	geneformer	SRPRB+ctrl	train	0.99216	0.827375	3.22268
adamson	1	geneformer	TELO2+ctrl	train	0.996239	0.903708	2.22396
adamson	1	geneformer	TIMM44+ctrl	train	0.977169	0.714823	5.4241
adamson	1	geneformer	TTI1+ctrl	train	0.985964	0.809729	4.24007
adamson	1	geneformer	UFL1+ctrl	train	0.997518	0.930175	1.95854
adamson	1	geneformer	UFM1+ctrl	train	0.997905	0.941064	1.70981
adamson	1	geneformer	ctrl	train	0.999996		0.0844141
adamson	1	uce	CHERP+ctrl	train	0.98739	0.730453	4.10583
adamson	1	uce	COPB1+ctrl	test	0.995246	0.884378	2.48478
adamson	1	uce	DAD1+ctrl	test	0.995102	0.875089	2.52864
adamson	1	uce	DDOST+ctrl	train	0.995724	0.885282	2.38536
adamson	1	uce	DERL2+ctrl	val	0.997296	0.924178	1.86445
adamson	1	uce	DHDDS+ctrl	test	0.982398	0.731709	4.88228
adamson	1	uce	EIF2B2+ctrl	test	0.981307	0.751491	4.90814
adamson	1	uce	EIF2B3+ctrl	train	0.974176	0.703661	5.76313
adamson	1	uce	EIF2B4+ctrl	val	0.98934	0.808379	3.71007
adamson	1	uce	EIF2S1+ctrl	val	0.946693	0.660014	8.25177
adamson	1	uce	FARSB+ctrl	train	0.986974	0.786654	4.10861
adamson	1	uce	GBF1+ctrl	train	0.998319	0.950233	1.48308
adamson	1	uce	HSPA5+ctrl	train	0.97186	0.6465	6.11886
adamson	1	uce	HSPA9+ctrl	train	0.959525	0.680197	7.22008
adamson	1	uce	IARS2+ctrl	train	0.972415	0.694487	5.96333
adamson	1	uce	MRGBP+ctrl	train	0.992492	0.820758	3.19792
adamson	1	uce	NEDD8+ctrl	train	0.978543	0.68434	5.29173
adamson	1	uce	PSMD4+ctrl	train	0.965196	0.651458	6.80711
adamson	1	uce	SAMM50+ctrl	test	0.993222	0.847251	3.21766
adamson	1	uce	SPCS3+ctrl	train	0.995532	0.903862	2.46689
adamson	1	uce	SRP68+ctrl	train	0.993889	0.848934	2.82539
adamson	1	uce	SRP72+ctrl	test	0.992759	0.820178	3.05662
adamson	1	uce	SRPRB+ctrl	train	0.990883	0.795828	3.45222
adamson	1	uce	TELO2+ctrl	train	0.995311	0.878149	2.48172
adamson	1	uce	TIMM44+ctrl	train	0.977979	0.731202	5.32618
adamson	1	uce	TTI1+ctrl	train	0.98466	0.78464	4.43316
adamson	1	uce	UFL1+ctrl	train	0.996941	0.913237	2.15184
adamson	1	uce	UFM1+ctrl	train	0.997175	0.91972	1.98128
adamson	1	uce	ctrl	train	0.985432		4.72685
adamson	1	uce33	CHERP+ctrl	train	0.987387	0.730379	4.10618
adamson	1	uce33	COPB1+ctrl	test	0.995244	0.884321	2.4854
adamson	1	uce33	DAD1+ctrl	test	0.995094	0.87486	2.53088
adamson	1	uce33	DDOST+ctrl	train	0.995718	0.885113	2.38701
adamson	1	uce33	DERL2+ctrl	val	0.997296	0.9242	1.86431
adamson	1	uce33	DHDDS+ctrl	test	0.982402	0.731791	4.88175
adamson	1	uce33	EIF2B2+ctrl	test	0.981329	0.751891	4.90537
adamson	1	uce33	EIF2B3+ctrl	train	0.97419	0.703908	5.76157
adamson	1	uce33	EIF2B4+ctrl	val	0.989324	0.808027	3.7129
adamson	1	uce33	EIF2S1+ctrl	val	0.946715	0.660252	8.24998
adamson	1	uce33	FARSB+ctrl	train	0.986979	0.786754	4.10783
adamson	1	uce33	GBF1+ctrl	train	0.998322	0.950341	1.48148
adamson	1	uce33	HSPA5+ctrl	train	0.97186	0.646502	6.11888
adamson	1	uce33	HSPA9+ctrl	train	0.959512	0.680033	7.22123
adamson	1	uce33	IARS2+ctrl	train	0.972441	0.694917	5.96054
adamson	1	uce33	MRGBP+ctrl	train	0.992495	0.820833	3.19737
adamson	1	uce33	NEDD8+ctrl	train	0.978562	0.684722	5.2892
adamson	1	uce33	PSMD4+ctrl	train	0.965206	0.651597	6.80622
adamson	1	uce33	SAMM50+ctrl	test	0.993226	0.847351	3.21675
adamson	1	uce33	SPCS3+ctrl	train	0.995536	0.903951	2.46587
adamson	1	uce33	SRP68+ctrl	train	0.993894	0.849069	2.8242
adamson	1	uce33	SRP72+ctrl	test	0.992758	0.820161	3.05673
adamson	1	uce33	SRPRB+ctrl	train	0.990887	0.795939	3.45139
adamson	1	uce33	TELO2+ctrl	train	0.995314	0.878227	2.48082
adamson	1	uce33	TIMM44+ctrl	train	0.977981	0.731226	5.32589
adamson	1	uce33	TTI1+ctrl	train	0.984668	0.784801	4.43205
adamson	1	uce33	UFL1+ctrl	train	0.996944	0.913322	2.1507
adamson	1	uce33	UFM1+ctrl	train	0.99718	0.919867	1.97965
adamson	1	uce33	ctrl	train	0.985443		4.72499
adamson	1	scbert	CHERP+ctrl	train	0.987841	0.74161	4.03201
adamson	1	scbert	COPB1+ctrl	test	0.995398	0.889011	2.44701
adamson	1	scbert	DAD1+ctrl	test	0.995921	0.897836	2.30778
adamson	1	scbert	DDOST+ctrl	train	0.996499	0.90774	2.15976
adamson	1	scbert	DERL2+ctrl	val	0.998016	0.944864	1.60938
adamson	1	scbert	DHDDS+ctrl	test	0.9812	0.708448	5.03856
adamson	1	scbert	EIF2B2+ctrl	test	0.977862	0.684743	5.34279
adamson	1	scbert	EIF2B3+ctrl	train	0.970039	0.630137	6.21082
adamson	1	scbert	EIF2B4+ctrl	val	0.98689	0.752776	4.11251
adamson	1	scbert	EIF2S1+ctrl	val	0.9416	0.59243	8.6388
adamson	1	scbert	FARSB+ctrl	train	0.984137	0.725398	4.53463
adamson	1	scbert	GBF1+ctrl	train	0.998879	0.96712	1.21366
adamson	1	scbert	HSPA5+ctrl	train	0.970601	0.624164	6.24979
adamson	1	scbert	HSPA9+ctrl	train	0.954981	0.613037	7.61924
adamson	1	scbert	IARS2+ctrl	train	0.968219	0.621365	6.40463
adamson	1	scbert	MRGBP+ctrl	train	0.993658	0.852041	2.94228
adamson	1	scbert	NEDD8+ctrl	train	0.979006	0.693168	5.23656
adamson	1	scbert	PSMD4+ctrl	train	0.966506	0.674729	6.6847
adamson	1	scbert	SAMM50+ctrl	test	0.992077	0.818158	3.42738
adamson	1	scbert	SPCS3+ctrl	train	0.995554	0.905782	2.45266
adamson	1	scbert	SRP68+ctrl	train	0.994098	0.854436	2.7838
adamson	1	scbert	SRP72+ctrl	test	0.99378	0.847337	2.83263
adamson	1	scbert	SRPRB+ctrl	train	0.991607	0.813793	3.32396
adamson	1	scbert	TELO2+ctrl	train	0.996377	0.908103	2.18269
adamson	1	scbert	TIMM44+ctrl	train	0.97421	0.661581	5.76559
adamson	1	scbert	TTI1+ctrl	train	0.985637	0.805886	4.29154
adamson	1	scbert	UFL1+ctrl	train	0.997694	0.935603	1.89708
adamson	1	scbert	UFM1+ctrl	train	0.997955	0.94291	1.69775
adamson	1	scbert	ctrl	train	0.985754		4.68523
adamson	1	cpa	CHERP+ctrl	train	0.950836	0.0996679	23.7581
adamson	1	cpa	COPB1+ctrl	test	0.947572	0.0984139	26.7321
adamson	1	cpa	DAD1+ctrl	test	0.965837	0.224574	22.5697
adamson	1	cpa	DDOST+ctrl	train	0.966445	0.188855	22.3773
adamson	1	cpa	DERL2+ctrl	val	0.970317	0.222038	21.524
adamson	1	cpa	DHDDS+ctrl	test	0.952148	0.262366	25.492
adamson	1	cpa	EIF2B2+ctrl	test	0.93839	0.0215149	22.3111
adamson	1	cpa	EIF2B3+ctrl	train	0.943947	0.302071	24.8699
adamson	1	cpa	EIF2B4+ctrl	val	0.957205	0.296952	24.9414
adamson	1	cpa	EIF2S1+ctrl	val	0.896791	0.195144	25.8894
adamson	1	cpa	FARSB+ctrl	train	0.954828	0.131006	22.5712
adamson	1	cpa	GBF1+ctrl	train	0.970599	0.265993	21.4936
adamson	1	cpa	HSPA5+ctrl	train	0.945083	0.228741	22.7591
adamson	1	cpa	HSPA9+ctrl	train	0.924912	0.299977	26.195
adamson	1	cpa	IARS2+ctrl	train	0.940143	0.280665	25.24
adamson	1	cpa	MRGBP+ctrl	train	0.965518	0.335839	24.2107
adamson	1	cpa	NEDD8+ctrl	train	0.950061	0.289494	24.309
adamson	1	cpa	PSMD4+ctrl	train	0.931414	0.189439	23.9491
adamson	1	cpa	SAMM50+ctrl	test	0.956807	0.256673	24.8001
adamson	1	cpa	SPCS3+ctrl	train	0.965049	0.203161	21.3817
adamson	1	cpa	SRP68+ctrl	train	0.96382	0.161175	23.1225
adamson	1	cpa	SRP72+ctrl	test	0.943798	0.0597749	25.0263
adamson	1	cpa	SRPRB+ctrl	train	0.963223	0.307165	24.2268
adamson	1	cpa	TELO2+ctrl	train	0.960472	0.227426	24.7253
adamson	1	cpa	TIMM44+ctrl	train	0.951825	0.381482	25.6727
adamson	1	cpa	TTI1+ctrl	train	0.953716	0.295656	23.6733
adamson	1	cpa	UFL1+ctrl	train	0.967182	0.171697	21.3753
adamson	1	cpa	UFM1+ctrl	train	0.973538	0.277754	20.4835
adamson	1	cpa	ctrl	train	0.98583		19.5121
adamson	1	mean	ctrl	train	0.985427		4.72759
adamson	1	mean	EIF2B4+ctrl	val	0.989328	0.808106	3.71218
adamson	1	mean	DAD1+ctrl	test	0.995089	0.874714	2.53228
adamson	1	mean	IARS2+ctrl	train	0.972394	0.69411	5.96564
adamson	1	mean	UFL1+ctrl	train	0.996935	0.913073	2.15366
adamson	1	mean	SAMM50+ctrl	test	0.993223	0.847285	3.21748
adamson	1	mean	MRGBP+ctrl	train	0.992486	0.820595	3.1992
adamson	1	mean	DERL2+ctrl	val	0.997294	0.924128	1.86509
adamson	1	mean	NEDD8+ctrl	train	0.978524	0.683964	5.2939
adamson	1	mean	TELO2+ctrl	train	0.995303	0.877922	2.48371
adamson	1	mean	HSPA9+ctrl	train	0.959469	0.679436	7.22513
adamson	1	mean	GBF1+ctrl	train	0.998318	0.95023	1.48312
adamson	1	mean	FARSB+ctrl	train	0.986965	0.786447	4.11011
adamson	1	mean	EIF2B2+ctrl	test	0.98133	0.751893	4.90518
adamson	1	mean	TTI1+ctrl	train	0.984639	0.784223	4.43625
adamson	1	mean	HSPA5+ctrl	train	0.971828	0.645922	6.1224
adamson	1	mean	PSMD4+ctrl	train	0.965152	0.650749	6.81141
adamson	1	mean	SRP72+ctrl	test	0.992756	0.820117	3.05708
adamson	1	mean	SRP68+ctrl	train	0.993883	0.848796	2.82666
adamson	1	mean	EIF2S1+ctrl	val	0.946711	0.660199	8.25021
adamson	1	mean	TIMM44+ctrl	train	0.977949	0.730654	5.32983
adamson	1	mean	DDOST+ctrl	train	0.995711	0.8849	2.38907
adamson	1	mean	UFM1+ctrl	train	0.997175	0.919736	1.98119
adamson	1	mean	COPB1+ctrl	test	0.995245	0.884352	2.48505
adamson	1	mean	CHERP+ctrl	train	0.987374	0.73006	4.10834
adamson	1	mean	SRPRB+ctrl	train	0.99087	0.795503	3.45479
adamson	1	mean	DHDDS+ctrl	test	0.982396	0.731681	4.88254
adamson	1	mean	EIF2B3+ctrl	train	0.974116	0.702626	5.76979
adamson	1	mean	SPCS3+ctrl	train	0.99553	0.903808	2.46763
adamson	1	lpm_selftrained	ctrl	train	0.985427		4.72759
adamson	1	lpm_selftrained	EIF2B4+ctrl	val	0.990895	0.840686	3.4426
adamson	1	lpm_selftrained	DAD1+ctrl	test	0.994708	0.87506	2.67802
adamson	1	lpm_selftrained	IARS2+ctrl	train	0.985452	0.881838	4.32619
adamson	1	lpm_selftrained	UFL1+ctrl	train	0.997689	0.937346	1.89075
adamson	1	lpm_selftrained	SAMM50+ctrl	test	0.99376	0.860349	3.1929
adamson	1	lpm_selftrained	MRGBP+ctrl	train	0.990852	0.781961	3.53462
adamson	1	lpm_selftrained	DERL2+ctrl	val	0.997557	0.931656	1.79764
adamson	1	lpm_selftrained	NEDD8+ctrl	train	0.996756	0.960631	2.02334
adamson	1	lpm_selftrained	TELO2+ctrl	train	0.992923	0.828017	3.03986
adamson	1	lpm_selftrained	HSPA9+ctrl	train	0.994563	0.965261	2.71924
adamson	1	lpm_selftrained	GBF1+ctrl	train	0.9988	0.964675	1.24606
adamson	1	lpm_selftrained	FARSB+ctrl	train	0.994296	0.915692	2.72427
adamson	1	lpm_selftrained	EIF2B2+ctrl	test	0.984744	0.823106	4.43929
adamson	1	lpm_selftrained	TTI1+ctrl	train	0.983315	0.752946	4.61824
adamson	1	lpm_selftrained	HSPA5+ctrl	train	0.993945	0.949319	2.9077
adamson	1	lpm_selftrained	PSMD4+ctrl	train	0.993936	0.967167	2.85158
adamson	1	lpm_selftrained	SRP72+ctrl	test	0.990026	0.770367	3.59186
adamson	1	lpm_selftrained	SRP68+ctrl	train	0.994048	0.854379	2.77291
adamson	1	lpm_selftrained	EIF2S1+ctrl	val	0.964859	0.837805	6.82297
adamson	1	lpm_selftrained	TIMM44+ctrl	train	0.993395	0.945424	2.9604
adamson	1	lpm_selftrained	DDOST+ctrl	train	0.996426	0.911094	2.16851
adamson	1	lpm_selftrained	UFM1+ctrl	train	0.997349	0.925759	1.92586
adamson	1	lpm_selftrained	COPB1+ctrl	test	0.995312	0.888494	2.47281
adamson	1	lpm_selftrained	CHERP+ctrl	train	0.988244	0.751296	3.96827
adamson	1	lpm_selftrained	SRPRB+ctrl	train	0.991492	0.813668	3.31312
adamson	1	lpm_selftrained	DHDDS+ctrl	test	0.981778	0.719937	4.96436
adamson	1	lpm_selftrained	EIF2B3+ctrl	train	0.990223	0.927266	3.57369
adamson	1	lpm_selftrained	SPCS3+ctrl	train	0.995209	0.898296	2.55812
adamson	1	lpm_randomPertEmb	ctrl	train	0.990155		3.97009
adamson	1	lpm_randomPertEmb	EIF2B4+ctrl	val	0.987825	0.784678	3.98597
adamson	1	lpm_randomPertEmb	DAD1+ctrl	test	0.995014	0.873417	2.53209
adamson	1	lpm_randomPertEmb	IARS2+ctrl	train	0.98146	0.832377	4.88863
adamson	1	lpm_randomPertEmb	UFL1+ctrl	train	0.997139	0.920493	2.01031
adamson	1	lpm_randomPertEmb	SAMM50+ctrl	test	0.989894	0.760944	3.85196
adamson	1	lpm_randomPertEmb	MRGBP+ctrl	train	0.994034	0.866889	2.85056
adamson	1	lpm_randomPertEmb	DERL2+ctrl	val	0.99594	0.890035	2.33343
adamson	1	lpm_randomPertEmb	NEDD8+ctrl	train	0.983394	0.769036	4.60718
adamson	1	lpm_randomPertEmb	TELO2+ctrl	train	0.991888	0.779081	3.29244
adamson	1	lpm_randomPertEmb	HSPA9+ctrl	train	0.960762	0.707222	7.11329
adamson	1	lpm_randomPertEmb	GBF1+ctrl	train	0.996928	0.929934	1.98149
adamson	1	lpm_randomPertEmb	FARSB+ctrl	train	0.991384	0.881586	3.33989
adamson	1	lpm_randomPertEmb	EIF2B2+ctrl	test	0.984967	0.808202	4.42069
adamson	1	lpm_randomPertEmb	TTI1+ctrl	train	0.988107	0.861288	3.98581
adamson	1	lpm_randomPertEmb	HSPA5+ctrl	train	0.970185	0.618378	6.29658
adamson	1	lpm_randomPertEmb	PSMD4+ctrl	train	0.989287	0.937498	3.78701
adamson	1	lpm_randomPertEmb	SRP72+ctrl	test	0.991426	0.782788	3.37481
adamson	1	lpm_randomPertEmb	SRP68+ctrl	train	0.991931	0.796457	3.21927
adamson	1	lpm_randomPertEmb	EIF2S1+ctrl	val	0.942781	0.601301	8.55709
adamson	1	lpm_randomPertEmb	TIMM44+ctrl	train	0.976793	0.703627	5.47002
adamson	1	lpm_randomPertEmb	DDOST+ctrl	train	0.994461	0.857514	2.7147
adamson	1	lpm_randomPertEmb	UFM1+ctrl	train	0.997307	0.923845	1.94541
adamson	1	lpm_randomPertEmb	COPB1+ctrl	test	0.991713	0.793327	3.29726
adamson	1	lpm_randomPertEmb	CHERP+ctrl	train	0.989953	0.794902	3.67078
adamson	1	lpm_randomPertEmb	SRPRB+ctrl	train	0.992118	0.827999	3.19989
adamson	1	lpm_randomPertEmb	DHDDS+ctrl	test	0.976096	0.604075	5.67741
adamson	1	lpm_randomPertEmb	EIF2B3+ctrl	train	0.979284	0.77094	5.15615
adamson	1	lpm_randomPertEmb	SPCS3+ctrl	train	0.996611	0.92531	2.13154
adamson	1	lpm_randomGeneEmb	ctrl	train	0.985427		4.72759
adamson	1	lpm_randomGeneEmb	EIF2B4+ctrl	val	0.989328	0.808109	3.71209
adamson	1	lpm_randomGeneEmb	DAD1+ctrl	test	0.99509	0.874758	2.53199
adamson	1	lpm_randomGeneEmb	IARS2+ctrl	train	0.972406	0.694276	5.96454
adamson	1	lpm_randomGeneEmb	UFL1+ctrl	train	0.996937	0.913122	2.15331
adamson	1	lpm_randomGeneEmb	SAMM50+ctrl	test	0.993219	0.847172	3.21834
adamson	1	lpm_randomGeneEmb	MRGBP+ctrl	train	0.992481	0.820496	3.19995
adamson	1	lpm_randomGeneEmb	DERL2+ctrl	val	0.997296	0.924191	1.86437
adamson	1	lpm_randomGeneEmb	NEDD8+ctrl	train	0.978558	0.684674	5.28966
adamson	1	lpm_randomGeneEmb	TELO2+ctrl	train	0.995305	0.877986	2.48303
adamson	1	lpm_randomGeneEmb	HSPA9+ctrl	train	0.959492	0.679635	7.2236
adamson	1	lpm_randomGeneEmb	GBF1+ctrl	train	0.998319	0.950247	1.48284
adamson	1	lpm_randomGeneEmb	FARSB+ctrl	train	0.986977	0.786689	4.1082
adamson	1	lpm_randomGeneEmb	EIF2B2+ctrl	test	0.981333	0.751956	4.90481
adamson	1	lpm_randomGeneEmb	TTI1+ctrl	train	0.98465	0.784421	4.43476
adamson	1	lpm_randomGeneEmb	HSPA5+ctrl	train	0.971969	0.648519	6.10713
adamson	1	lpm_randomGeneEmb	PSMD4+ctrl	train	0.96524	0.652102	6.80313
adamson	1	lpm_randomGeneEmb	SRP72+ctrl	test	0.992749	0.81992	3.05865
adamson	1	lpm_randomGeneEmb	SRP68+ctrl	train	0.993881	0.848736	2.82715
adamson	1	lpm_randomGeneEmb	EIF2S1+ctrl	val	0.946703	0.659972	8.25122
adamson	1	lpm_randomGeneEmb	TIMM44+ctrl	train	0.977966	0.730943	5.32789
adamson	1	lpm_randomGeneEmb	DDOST+ctrl	train	0.995717	0.885043	2.3877
adamson	1	lpm_randomGeneEmb	UFM1+ctrl	train	0.997177	0.919772	1.98094
adamson	1	lpm_randomGeneEmb	COPB1+ctrl	test	0.995251	0.884498	2.48365
adamson	1	lpm_randomGeneEmb	CHERP+ctrl	train	0.987377	0.730156	4.10771
adamson	1	lpm_randomGeneEmb	SRPRB+ctrl	train	0.990876	0.795661	3.45357
adamson	1	lpm_randomGeneEmb	DHDDS+ctrl	test	0.982395	0.73165	4.88275
adamson	1	lpm_randomGeneEmb	EIF2B3+ctrl	train	0.974129	0.702827	5.76849
adamson	1	lpm_randomGeneEmb	SPCS3+ctrl	train	0.995531	0.903813	2.46768
adamson	1	lpm_scgptGeneEmb	ctrl	train	0.985751		4.55638
adamson	1	lpm_scgptGeneEmb	EIF2B4+ctrl	val	0.990049	0.812281	3.51069
adamson	1	lpm_scgptGeneEmb	DAD1+ctrl	test	0.995049	0.872695	2.54619
adamson	1	lpm_scgptGeneEmb	IARS2+ctrl	train	0.978039	0.757203	5.18546
adamson	1	lpm_scgptGeneEmb	UFL1+ctrl	train	0.997276	0.922811	1.97805
adamson	1	lpm_scgptGeneEmb	SAMM50+ctrl	test	0.993238	0.839937	3.20998
adamson	1	lpm_scgptGeneEmb	MRGBP+ctrl	train	0.992244	0.811875	3.16603
adamson	1	lpm_scgptGeneEmb	DERL2+ctrl	val	0.997634	0.932773	1.69939
adamson	1	lpm_scgptGeneEmb	NEDD8+ctrl	train	0.985473	0.811599	4.12484
adamson	1	lpm_scgptGeneEmb	TELO2+ctrl	train	0.994828	0.864239	2.52203
adamson	1	lpm_scgptGeneEmb	HSPA9+ctrl	train	0.975779	0.826337	5.48292
adamson	1	lpm_scgptGeneEmb	GBF1+ctrl	train	0.998511	0.955054	1.34366
adamson	1	lpm_scgptGeneEmb	FARSB+ctrl	train	0.989925	0.831088	3.51744
adamson	1	lpm_scgptGeneEmb	EIF2B2+ctrl	test	0.983064	0.765472	4.56108
adamson	1	lpm_scgptGeneEmb	TTI1+ctrl	train	0.984657	0.783358	4.30457
adamson	1	lpm_scgptGeneEmb	HSPA5+ctrl	train	0.984641	0.846832	4.42103
adamson	1	lpm_scgptGeneEmb	PSMD4+ctrl	train	0.979244	0.829404	5.11208
adamson	1	lpm_scgptGeneEmb	SRP72+ctrl	test	0.991816	0.795795	3.16138
adamson	1	lpm_scgptGeneEmb	SRP68+ctrl	train	0.993904	0.846488	2.73613
adamson	1	lpm_scgptGeneEmb	EIF2S1+ctrl	val	0.953882	0.714833	7.62601
adamson	1	lpm_scgptGeneEmb	TIMM44+ctrl	train	0.983609	0.804337	4.50595
adamson	1	lpm_scgptGeneEmb	DDOST+ctrl	train	0.995954	0.892725	2.2545
adamson	1	lpm_scgptGeneEmb	UFM1+ctrl	train	0.997342	0.923945	1.88155
adamson	1	lpm_scgptGeneEmb	COPB1+ctrl	test	0.995191	0.881509	2.43028
adamson	1	lpm_scgptGeneEmb	CHERP+ctrl	train	0.988361	0.734973	3.85688
adamson	1	lpm_scgptGeneEmb	SRPRB+ctrl	train	0.99151	0.807765	3.2283
adamson	1	lpm_scgptGeneEmb	DHDDS+ctrl	test	0.982019	0.718414	4.81946
adamson	1	lpm_scgptGeneEmb	EIF2B3+ctrl	train	0.980133	0.776069	4.95333
adamson	1	lpm_scgptGeneEmb	SPCS3+ctrl	train	0.995148	0.896007	2.52353
adamson	1	lpm_scFoundationGeneEmb	ctrl	train	0.985718		4.51793
adamson	1	lpm_scFoundationGeneEmb	EIF2B4+ctrl	val	0.989981	0.814859	3.4544
adamson	1	lpm_scFoundationGeneEmb	DAD1+ctrl	test	0.994937	0.870302	2.47486
adamson	1	lpm_scFoundationGeneEmb	IARS2+ctrl	train	0.976886	0.750363	5.22512
adamson	1	lpm_scFoundationGeneEmb	UFL1+ctrl	train	0.997259	0.922716	1.97019
adamson	1	lpm_scFoundationGeneEmb	SAMM50+ctrl	test	0.993503	0.848033	3.08245
adamson	1	lpm_scFoundationGeneEmb	MRGBP+ctrl	train	0.992128	0.810978	3.13178
adamson	1	lpm_scFoundationGeneEmb	DERL2+ctrl	val	0.997699	0.934806	1.65178
adamson	1	lpm_scFoundationGeneEmb	NEDD8+ctrl	train	0.984176	0.79556	4.28901
adamson	1	lpm_scFoundationGeneEmb	TELO2+ctrl	train	0.994749	0.863058	2.50476
adamson	1	lpm_scFoundationGeneEmb	HSPA9+ctrl	train	0.97134	0.808509	5.81441
adamson	1	lpm_scFoundationGeneEmb	GBF1+ctrl	train	0.998438	0.953208	1.36227
adamson	1	lpm_scFoundationGeneEmb	FARSB+ctrl	train	0.989785	0.835021	3.49014
adamson	1	lpm_scFoundationGeneEmb	EIF2B2+ctrl	test	0.982604	0.763387	4.53822
adamson	1	lpm_scFoundationGeneEmb	TTI1+ctrl	train	0.984249	0.781567	4.28447
adamson	1	lpm_scFoundationGeneEmb	HSPA5+ctrl	train	0.97783	0.759106	5.22105
adamson	1	lpm_scFoundationGeneEmb	PSMD4+ctrl	train	0.973267	0.773003	5.70589
adamson	1	lpm_scFoundationGeneEmb	SRP72+ctrl	test	0.992094	0.802282	3.0544
adamson	1	lpm_scFoundationGeneEmb	SRP68+ctrl	train	0.993745	0.844401	2.73694
adamson	1	lpm_scFoundationGeneEmb	EIF2S1+ctrl	val	0.95156	0.712955	7.55443
adamson	1	lpm_scFoundationGeneEmb	TIMM44+ctrl	train	0.982749	0.801936	4.51983
adamson	1	lpm_scFoundationGeneEmb	DDOST+ctrl	train	0.996069	0.895698	2.18797
adamson	1	lpm_scFoundationGeneEmb	UFM1+ctrl	train	0.997348	0.9244	1.8501
adamson	1	lpm_scFoundationGeneEmb	COPB1+ctrl	test	0.995274	0.884231	2.36969
adamson	1	lpm_scFoundationGeneEmb	CHERP+ctrl	train	0.98806	0.72693	3.84187
adamson	1	lpm_scFoundationGeneEmb	SRPRB+ctrl	train	0.990879	0.795488	3.30407
adamson	1	lpm_scFoundationGeneEmb	DHDDS+ctrl	test	0.981804	0.719291	4.77645
adamson	1	lpm_scFoundationGeneEmb	EIF2B3+ctrl	train	0.979449	0.776056	4.92602
adamson	1	lpm_scFoundationGeneEmb	SPCS3+ctrl	train	0.995346	0.901456	2.42538
adamson	1	lpm_gearsPertEmb	ctrl	train	0.985427		4.72759
adamson	1	lpm_gearsPertEmb	EIF2B4+ctrl	val	0.988785	0.794798	3.80406
adamson	1	lpm_gearsPertEmb	DAD1+ctrl	test	0.995101	0.875035	2.52893
adamson	1	lpm_gearsPertEmb	IARS2+ctrl	train	0.972327	0.692699	5.97276
adamson	1	lpm_gearsPertEmb	UFL1+ctrl	train	0.996953	0.913559	2.14937
adamson	1	lpm_gearsPertEmb	SAMM50+ctrl	test	0.993112	0.844147	3.23683
adamson	1	lpm_gearsPertEmb	MRGBP+ctrl	train	0.993099	0.841153	3.09347
adamson	1	lpm_gearsPertEmb	DERL2+ctrl	val	0.997314	0.924729	1.85823
adamson	1	lpm_gearsPertEmb	NEDD8+ctrl	train	0.981964	0.760965	5.01503
adamson	1	lpm_gearsPertEmb	TELO2+ctrl	train	0.995844	0.892672	2.34261
adamson	1	lpm_gearsPertEmb	HSPA9+ctrl	train	0.959347	0.676945	7.23551
adamson	1	lpm_gearsPertEmb	GBF1+ctrl	train	0.99832	0.950284	1.48235
adamson	1	lpm_gearsPertEmb	FARSB+ctrl	train	0.98487	0.73972	4.42458
adamson	1	lpm_gearsPertEmb	EIF2B2+ctrl	test	0.980736	0.738908	4.98142
adamson	1	lpm_gearsPertEmb	TTI1+ctrl	train	0.986642	0.840629	4.17605
adamson	1	lpm_gearsPertEmb	HSPA5+ctrl	train	0.971797	0.645325	6.12557
adamson	1	lpm_gearsPertEmb	PSMD4+ctrl	train	0.975771	0.839569	5.67014
adamson	1	lpm_gearsPertEmb	SRP72+ctrl	test	0.993264	0.834116	2.94854
adamson	1	lpm_gearsPertEmb	SRP68+ctrl	train	0.994012	0.852388	2.79779
adamson	1	lpm_gearsPertEmb	EIF2S1+ctrl	val	0.946391	0.655238	8.27368
adamson	1	lpm_gearsPertEmb	TIMM44+ctrl	train	0.977569	0.722989	5.37493
adamson	1	lpm_gearsPertEmb	DDOST+ctrl	train	0.995753	0.885941	2.37891
adamson	1	lpm_gearsPertEmb	UFM1+ctrl	train	0.996933	0.91423	2.13233
adamson	1	lpm_gearsPertEmb	COPB1+ctrl	test	0.99522	0.883329	2.49292
adamson	1	lpm_gearsPertEmb	CHERP+ctrl	train	0.987851	0.74153	4.03328
adamson	1	lpm_gearsPertEmb	SRPRB+ctrl	train	0.991033	0.799667	3.42519
adamson	1	lpm_gearsPertEmb	DHDDS+ctrl	test	0.979806	0.686405	5.22378
adamson	1	lpm_gearsPertEmb	EIF2B3+ctrl	train	0.97324	0.685498	5.86496
adamson	1	lpm_gearsPertEmb	SPCS3+ctrl	train	0.995375	0.89877	2.50696
adamson	1	lpm_k562PertEmb	ctrl	train	0.988092		4.37683
adamson	1	lpm_k562PertEmb	EIF2B4+ctrl	val	0.989395	0.908905	3.73071
adamson	1	lpm_k562PertEmb	DAD1+ctrl	test	0.995129	0.87566	2.50924
adamson	1	lpm_k562PertEmb	IARS2+ctrl	train	0.994008	0.961066	2.79415
adamson	1	lpm_k562PertEmb	UFL1+ctrl	train	0.997443	0.934417	1.87571
adamson	1	lpm_k562PertEmb	SAMM50+ctrl	test	0.991862	0.857971	3.50863
adamson	1	lpm_k562PertEmb	MRGBP+ctrl	train	0.994909	0.884907	2.60395
adamson	1	lpm_k562PertEmb	DERL2+ctrl	val	0.995854	0.884467	2.32664
adamson	1	lpm_k562PertEmb	NEDD8+ctrl	train	0.996378	0.956268	2.23696
adamson	1	lpm_k562PertEmb	TELO2+ctrl	train	0.995969	0.914717	2.29003
adamson	1	lpm_k562PertEmb	HSPA9+ctrl	train	0.996329	0.973401	2.18473
adamson	1	lpm_k562PertEmb	GBF1+ctrl	train	0.998117	0.943551	1.57263
adamson	1	lpm_k562PertEmb	FARSB+ctrl	train	0.996638	0.954969	2.08764
adamson	1	lpm_k562PertEmb	EIF2B2+ctrl	test	0.996849	0.966023	2.03879
adamson	1	lpm_k562PertEmb	TTI1+ctrl	train	0.991755	0.88924	3.25521
adamson	1	lpm_k562PertEmb	HSPA5+ctrl	train	0.985176	0.841074	4.52936
adamson	1	lpm_k562PertEmb	PSMD4+ctrl	train	0.99555	0.963755	2.44642
adamson	1	lpm_k562PertEmb	SRP72+ctrl	test	0.995781	0.902173	2.33614
adamson	1	lpm_k562PertEmb	SRP68+ctrl	train	0.995409	0.891414	2.43592
adamson	1	lpm_k562PertEmb	EIF2S1+ctrl	val	0.982481	0.92648	5.10398
adamson	1	lpm_k562PertEmb	TIMM44+ctrl	train	0.996742	0.967655	2.05809
adamson	1	lpm_k562PertEmb	DDOST+ctrl	train	0.996573	0.909578	2.13316
adamson	1	lpm_k562PertEmb	UFM1+ctrl	train	0.996338	0.895979	2.18091
adamson	1	lpm_k562PertEmb	COPB1+ctrl	test	0.994502	0.885805	2.67942
adamson	1	lpm_k562PertEmb	CHERP+ctrl	train	0.996443	0.937431	2.23935
adamson	1	lpm_k562PertEmb	SRPRB+ctrl	train	0.995713	0.916351	2.37227
adamson	1	lpm_k562PertEmb	DHDDS+ctrl	test	0.985702	0.798498	4.40317
adamson	1	lpm_k562PertEmb	EIF2B3+ctrl	train	0.997561	0.975657	1.78175
adamson	1	lpm_k562PertEmb	SPCS3+ctrl	train	0.99457	0.884592	2.67648
adamson	1	lpm_rpe1PertEmb	ctrl	train	0.987287		4.49364
adamson	1	lpm_rpe1PertEmb	EIF2B4+ctrl	val	0.989315	0.910956	3.74554
adamson	1	lpm_rpe1PertEmb	DAD1+ctrl	test	0.996011	0.900795	2.27229
adamson	1	lpm_rpe1PertEmb	IARS2+ctrl	train	0.984826	0.869104	4.43283
adamson	1	lpm_rpe1PertEmb	UFL1+ctrl	train	0.997299	0.925618	1.99209
adamson	1	lpm_rpe1PertEmb	SAMM50+ctrl	test	0.988944	0.815887	4.07292
adamson	1	lpm_rpe1PertEmb	MRGBP+ctrl	train	0.990428	0.790197	3.58642
adamson	1	lpm_rpe1PertEmb	DERL2+ctrl	val	0.996084	0.894687	2.35223
adamson	1	lpm_rpe1PertEmb	NEDD8+ctrl	train	0.987911	0.839039	4.00824
adamson	1	lpm_rpe1PertEmb	TELO2+ctrl	train	0.997199	0.930274	1.92488
adamson	1	lpm_rpe1PertEmb	HSPA9+ctrl	train	0.996758	0.976852	2.05565
adamson	1	lpm_rpe1PertEmb	GBF1+ctrl	train	0.998884	0.96831	1.19433
adamson	1	lpm_rpe1PertEmb	FARSB+ctrl	train	0.99697	0.952873	2.00745
adamson	1	lpm_rpe1PertEmb	EIF2B2+ctrl	test	0.997226	0.965376	1.91399
adamson	1	lpm_rpe1PertEmb	TTI1+ctrl	train	0.99055	0.876303	3.50256
adamson	1	lpm_rpe1PertEmb	HSPA5+ctrl	train	0.996175	0.962116	2.26207
adamson	1	lpm_rpe1PertEmb	PSMD4+ctrl	train	0.996054	0.964783	2.33615
adamson	1	lpm_rpe1PertEmb	SRP72+ctrl	test	0.993399	0.840917	2.95505
adamson	1	lpm_rpe1PertEmb	SRP68+ctrl	train	0.995771	0.90469	2.32802
adamson	1	lpm_rpe1PertEmb	EIF2S1+ctrl	val	0.983362	0.900255	4.91198
adamson	1	lpm_rpe1PertEmb	TIMM44+ctrl	train	0.994899	0.945349	2.57215
adamson	1	lpm_rpe1PertEmb	DDOST+ctrl	train	0.997425	0.93341	1.85404
adamson	1	lpm_rpe1PertEmb	UFM1+ctrl	train	0.997239	0.923544	1.90017
adamson	1	lpm_rpe1PertEmb	COPB1+ctrl	test	0.976916	0.668198	5.47318
adamson	1	lpm_rpe1PertEmb	CHERP+ctrl	train	0.989781	0.790938	3.69417
adamson	1	lpm_rpe1PertEmb	SRPRB+ctrl	train	0.994925	0.894073	2.54471
adamson	1	lpm_rpe1PertEmb	DHDDS+ctrl	test	0.983651	0.750023	4.70224
adamson	1	lpm_rpe1PertEmb	EIF2B3+ctrl	train	0.997089	0.973051	1.95361
adamson	1	lpm_rpe1PertEmb	SPCS3+ctrl	train	0.995174	0.900577	2.53068
adamson	2	scgpt	CHERP+ctrl	train	0.98168	0.579327	4.96061
adamson	2	scgpt	COPB1+ctrl	train	0.98796	0.675319	3.95813
adamson	2	scgpt	DAD1+ctrl	train	0.987855	0.684679	4.00111
adamson	2	scgpt	DDOST+ctrl	test	0.987264	0.649481	4.10623
adamson	2	scgpt	DERL2+ctrl	train	0.990296	0.693008	3.63462
adamson	2	scgpt	DHDDS+ctrl	val	0.975324	0.586922	5.78247
adamson	2	scgpt	EIF2B2+ctrl	test	0.975885	0.650145	5.59461
adamson	2	scgpt	EIF2B3+ctrl	train	0.967957	0.59798	6.44863
adamson	2	scgpt	EIF2B4+ctrl	test	0.982937	0.65213	4.74362
adamson	2	scgpt	EIF2S1+ctrl	train	0.939932	0.56861	8.85165
adamson	2	scgpt	FARSB+ctrl	train	0.979511	0.622411	5.14438
adamson	2	scgpt	GBF1+ctrl	train	0.99178	0.737475	3.28586
adamson	2	scgpt	HSPA5+ctrl	test	0.968263	0.581242	6.55934
adamson	2	scgpt	HSPA9+ctrl	train	0.952091	0.579498	7.85344
adamson	2	scgpt	IARS2+ctrl	test	0.965825	0.581376	6.61602
adamson	2	scgpt	MRGBP+ctrl	test	0.984936	0.612192	4.5334
adamson	2	scgpt	NEDD8+ctrl	test	0.974534	0.611946	5.8181
adamson	2	scgpt	PSMD4+ctrl	test	0.953999	0.467943	7.79433
adamson	2	scgpt	SAMM50+ctrl	train	0.985865	0.651334	4.54115
adamson	2	scgpt	SPCS3+ctrl	train	0.988858	0.729682	3.87583
adamson	2	scgpt	SRP68+ctrl	test	0.986055	0.635671	4.21963
adamson	2	scgpt	SRP72+ctrl	train	0.984276	0.594808	4.53921
adamson	2	scgpt	SRPRB+ctrl	train	0.980524	0.526185	5.03302
adamson	2	scgpt	TELO2+ctrl	train	0.988004	0.650111	4.04038
adamson	2	scgpt	TIMM44+ctrl	train	0.969516	0.572504	6.31445
adamson	2	scgpt	TTI1+ctrl	train	0.975169	0.590158	5.71403
adamson	2	scgpt	UFL1+ctrl	test	0.990121	0.690678	3.88416
adamson	2	scgpt	UFM1+ctrl	train	0.989125	0.676155	3.82652
adamson	2	scgpt	ctrl	train	0.994708		2.88569
adamson	2	gears	CHERP+ctrl	train	0.986272	0.704349	4.28827
adamson	2	gears	COPB1+ctrl	train	0.994032	0.851477	2.81842
adamson	2	gears	DAD1+ctrl	train	0.995389	0.887835	2.4539
adamson	2	gears	DDOST+ctrl	test	0.995549	0.884355	2.44495
adamson	2	gears	DERL2+ctrl	train	0.997221	0.927299	1.87442
adamson	2	gears	DHDDS+ctrl	val	0.979811	0.684469	5.22141
adamson	2	gears	EIF2B2+ctrl	test	0.992409	0.923365	3.17463
adamson	2	gears	EIF2B3+ctrl	train	0.993129	0.929903	3.05746
adamson	2	gears	EIF2B4+ctrl	test	0.994915	0.907221	2.64098
adamson	2	gears	EIF2S1+ctrl	train	0.987723	0.939337	3.97605
adamson	2	gears	FARSB+ctrl	train	0.9924	0.884516	3.18283
adamson	2	gears	GBF1+ctrl	train	0.997632	0.930825	1.78804
adamson	2	gears	HSPA5+ctrl	test	0.97353	0.69279	5.99191
adamson	2	gears	HSPA9+ctrl	train	0.989911	0.937257	3.70217
adamson	2	gears	IARS2+ctrl	test	0.98441	0.878384	4.4809
adamson	2	gears	MRGBP+ctrl	test	0.991698	0.800714	3.34408
adamson	2	gears	NEDD8+ctrl	test	0.976969	0.659967	5.46525
adamson	2	gears	PSMD4+ctrl	test	0.963373	0.631359	6.97462
adamson	2	gears	SAMM50+ctrl	train	0.992285	0.828901	3.28852
adamson	2	gears	SPCS3+ctrl	train	0.994734	0.889614	2.65874
adamson	2	gears	SRP68+ctrl	test	0.992512	0.813672	3.11143
adamson	2	gears	SRP72+ctrl	train	0.994154	0.857532	2.74991
adamson	2	gears	SRPRB+ctrl	train	0.99152	0.816884	3.28249
adamson	2	gears	TELO2+ctrl	train	0.9964	0.905974	2.21166
adamson	2	gears	TIMM44+ctrl	train	0.991081	0.926396	3.46823
adamson	2	gears	TTI1+ctrl	train	0.987105	0.836793	4.0594
adamson	2	gears	UFL1+ctrl	test	0.996399	0.901217	2.23608
adamson	2	gears	UFM1+ctrl	train	0.997052	0.921224	1.99618
adamson	2	gears	ctrl	train	0.998697		1.34877
adamson	2	geneformer	CHERP+ctrl	train	0.987832	0.741594	4.02958
adamson	2	geneformer	COPB1+ctrl	train	0.99534	0.888805	2.45313
adamson	2	geneformer	DAD1+ctrl	train	0.995221	0.878322	2.50375
adamson	2	geneformer	DDOST+ctrl	test	0.995311	0.87361	2.49661
adamson	2	geneformer	DERL2+ctrl	train	0.997189	0.921033	1.89422
adamson	2	geneformer	DHDDS+ctrl	val	0.981588	0.720332	4.99252
adamson	2	geneformer	EIF2B2+ctrl	test	0.981655	0.764779	4.86882
adamson	2	geneformer	EIF2B3+ctrl	train	0.976265	0.743689	5.52654
adamson	2	geneformer	EIF2B4+ctrl	test	0.990429	0.838776	3.5326
adamson	2	geneformer	EIF2S1+ctrl	train	0.953696	0.757618	7.71271
adamson	2	geneformer	FARSB+ctrl	train	0.989261	0.839837	3.72328
adamson	2	geneformer	GBF1+ctrl	train	0.998198	0.946778	1.57116
adamson	2	geneformer	HSPA5+ctrl	test	0.972505	0.663673	6.0975
adamson	2	geneformer	HSPA9+ctrl	train	0.968539	0.807111	6.36345
adamson	2	geneformer	IARS2+ctrl	test	0.972385	0.698836	5.96327
adamson	2	geneformer	MRGBP+ctrl	test	0.991542	0.796696	3.41037
adamson	2	geneformer	NEDD8+ctrl	test	0.977496	0.664683	5.46238
adamson	2	geneformer	PSMD4+ctrl	test	0.961442	0.591612	7.14134
adamson	2	geneformer	SAMM50+ctrl	train	0.994002	0.868772	3.10172
adamson	2	geneformer	SPCS3+ctrl	train	0.995738	0.910531	2.42153
adamson	2	geneformer	SRP68+ctrl	test	0.993578	0.84074	2.87368
adamson	2	geneformer	SRP72+ctrl	train	0.992006	0.799802	3.22021
adamson	2	geneformer	SRPRB+ctrl	train	0.990954	0.797581	3.42716
adamson	2	geneformer	TELO2+ctrl	train	0.995225	0.87652	2.52923
adamson	2	geneformer	TIMM44+ctrl	train	0.980896	0.789827	4.96841
adamson	2	geneformer	TTI1+ctrl	train	0.9843	0.783308	4.50228
adamson	2	geneformer	UFL1+ctrl	test	0.996635	0.904575	2.30401
adamson	2	geneformer	UFM1+ctrl	train	0.996792	0.908657	2.14457
adamson	2	geneformer	ctrl	train	0.999999		0.027007
adamson	2	uce	CHERP+ctrl	train	0.987475	0.732737	4.08709
adamson	2	uce	COPB1+ctrl	train	0.994992	0.880015	2.54254
adamson	2	uce	DAD1+ctrl	train	0.994674	0.864033	2.65797
adamson	2	uce	DDOST+ctrl	test	0.99504	0.866885	2.56673
adamson	2	uce	DERL2+ctrl	train	0.996935	0.913738	1.97858
adamson	2	uce	DHDDS+ctrl	val	0.981777	0.724394	4.96624
adamson	2	uce	EIF2B2+ctrl	test	0.982132	0.775737	4.80412
adamson	2	uce	EIF2B3+ctrl	train	0.974844	0.723514	5.69223
adamson	2	uce	EIF2B4+ctrl	test	0.990124	0.832565	3.58296
adamson	2	uce	EIF2S1+ctrl	train	0.947039	0.676502	8.245
adamson	2	uce	FARSB+ctrl	train	0.987354	0.801114	4.04128
adamson	2	uce	GBF1+ctrl	train	0.997982	0.940085	1.65111
adamson	2	uce	HSPA5+ctrl	test	0.970694	0.628893	6.25923
adamson	2	uce	HSPA9+ctrl	train	0.95964	0.692735	7.21343
adamson	2	uce	IARS2+ctrl	test	0.972756	0.708404	5.9236
adamson	2	uce	MRGBP+ctrl	test	0.991711	0.801379	3.36961
adamson	2	uce	NEDD8+ctrl	test	0.978157	0.678954	5.37095
adamson	2	uce	PSMD4+ctrl	test	0.963276	0.626016	6.9781
adamson	2	uce	SAMM50+ctrl	train	0.993814	0.866161	3.16041
adamson	2	uce	SPCS3+ctrl	train	0.995253	0.902124	2.57085
adamson	2	uce	SRP68+ctrl	test	0.99363	0.842304	2.86712
adamson	2	uce	SRP72+ctrl	train	0.992665	0.817028	3.09099
adamson	2	uce	SRPRB+ctrl	train	0.990634	0.78961	3.47987
adamson	2	uce	TELO2+ctrl	train	0.994843	0.865765	2.62074
adamson	2	uce	TIMM44+ctrl	train	0.978644	0.752075	5.25257
adamson	2	uce	TTI1+ctrl	train	0.983602	0.769522	4.5979
adamson	2	uce	UFL1+ctrl	test	0.996531	0.901738	2.3273
adamson	2	uce	UFM1+ctrl	train	0.996821	0.909912	2.13261
adamson	2	uce	ctrl	train	0.986959		4.45685
adamson	2	uce33	CHERP+ctrl	train	0.987472	0.732663	4.08755
adamson	2	uce33	COPB1+ctrl	train	0.994992	0.879986	2.54249
adamson	2	uce33	DAD1+ctrl	train	0.994677	0.864105	2.65719
adamson	2	uce33	DDOST+ctrl	test	0.995035	0.866775	2.56819
adamson	2	uce33	DERL2+ctrl	train	0.996936	0.913772	1.9781
adamson	2	uce33	DHDDS+ctrl	val	0.981769	0.724296	4.96738
adamson	2	uce33	EIF2B2+ctrl	test	0.982118	0.775581	4.80611
adamson	2	uce33	EIF2B3+ctrl	train	0.974848	0.723742	5.69178
adamson	2	uce33	EIF2B4+ctrl	test	0.990126	0.832514	3.58241
adamson	2	uce33	EIF2S1+ctrl	train	0.947038	0.676262	8.24468
adamson	2	uce33	FARSB+ctrl	train	0.98735	0.801163	4.04186
adamson	2	uce33	GBF1+ctrl	train	0.997985	0.940202	1.64976
adamson	2	uce33	HSPA5+ctrl	test	0.970703	0.629033	6.25815
adamson	2	uce33	HSPA9+ctrl	train	0.959644	0.692842	7.21316
adamson	2	uce33	IARS2+ctrl	test	0.972764	0.708411	5.92273
adamson	2	uce33	MRGBP+ctrl	test	0.991717	0.801565	3.36848
adamson	2	uce33	NEDD8+ctrl	test	0.978153	0.678905	5.37178
adamson	2	uce33	PSMD4+ctrl	test	0.963295	0.62622	6.97649
adamson	2	uce33	SAMM50+ctrl	train	0.993813	0.866141	3.16014
adamson	2	uce33	SPCS3+ctrl	train	0.99525	0.902056	2.57183
adamson	2	uce33	SRP68+ctrl	test	0.993624	0.842146	2.86815
adamson	2	uce33	SRP72+ctrl	train	0.992671	0.817188	3.08983
adamson	2	uce33	SRPRB+ctrl	train	0.990647	0.789955	3.47755
adamson	2	uce33	TELO2+ctrl	train	0.994845	0.865829	2.62043
adamson	2	uce33	TIMM44+ctrl	train	0.978645	0.752047	5.2523
adamson	2	uce33	TTI1+ctrl	train	0.983575	0.769102	4.602
adamson	2	uce33	UFL1+ctrl	test	0.996535	0.901861	2.32521
adamson	2	uce33	UFM1+ctrl	train	0.996816	0.909766	2.13423
adamson	2	uce33	ctrl	train	0.986922		4.46373
adamson	2	scbert	CHERP+ctrl	train	0.987798	0.742404	4.03244
adamson	2	scbert	COPB1+ctrl	train	0.99522	0.889081	2.48391
adamson	2	scbert	DAD1+ctrl	train	0.995537	0.890936	2.44029
adamson	2	scbert	DDOST+ctrl	test	0.995838	0.892774	2.35201
adamson	2	scbert	DERL2+ctrl	train	0.997658	0.93713	1.73693
adamson	2	scbert	DHDDS+ctrl	val	0.980588	0.702222	5.11911
adamson	2	scbert	EIF2B2+ctrl	test	0.978742	0.70948	5.24156
adamson	2	scbert	EIF2B3+ctrl	train	0.970889	0.652158	6.12685
adamson	2	scbert	EIF2B4+ctrl	test	0.987711	0.777087	3.99362
adamson	2	scbert	EIF2S1+ctrl	train	0.941989	0.60946	8.63268
adamson	2	scbert	FARSB+ctrl	train	0.984696	0.742967	4.44672
adamson	2	scbert	GBF1+ctrl	train	0.998587	0.960781	1.39843
adamson	2	scbert	HSPA5+ctrl	test	0.969534	0.608547	6.38006
adamson	2	scbert	HSPA9+ctrl	train	0.955287	0.628311	7.59761
adamson	2	scbert	IARS2+ctrl	test	0.968828	0.638586	6.34018
adamson	2	scbert	MRGBP+ctrl	test	0.992834	0.834763	3.13914
adamson	2	scbert	NEDD8+ctrl	test	0.978545	0.688483	5.33097
adamson	2	scbert	PSMD4+ctrl	test	0.964498	0.651588	6.86513
adamson	2	scbert	SAMM50+ctrl	train	0.99264	0.836759	3.38904
adamson	2	scbert	SPCS3+ctrl	train	0.995232	0.905826	2.57322
adamson	2	scbert	SRP68+ctrl	test	0.993915	0.851553	2.80519
adamson	2	scbert	SRP72+ctrl	train	0.99369	0.847103	2.87096
adamson	2	scbert	SRPRB+ctrl	train	0.991418	0.811536	3.33708
adamson	2	scbert	TELO2+ctrl	train	0.995892	0.898579	2.34749
adamson	2	scbert	TIMM44+ctrl	train	0.97499	0.683619	5.68587
adamson	2	scbert	TTI1+ctrl	train	0.984472	0.792978	4.47935
adamson	2	scbert	UFL1+ctrl	test	0.997301	0.927391	2.09698
adamson	2	scbert	UFM1+ctrl	train	0.997614	0.936375	1.87445
adamson	2	scbert	ctrl	train	0.987644		4.34995
adamson	2	cpa	CHERP+ctrl	train	0.952243	0.0419838	21.3162
adamson	2	cpa	COPB1+ctrl	train	0.954381	0.100201	24.5629
adamson	2	cpa	DAD1+ctrl	train	0.965884	0.171906	22.1296
adamson	2	cpa	DDOST+ctrl	test	0.967878	0.148713	20.8241
adamson	2	cpa	DERL2+ctrl	train	0.973626	0.212055	20.4919
adamson	2	cpa	DHDDS+ctrl	val	0.951318	0.204069	23.9647
adamson	2	cpa	EIF2B2+ctrl	test	0.944348	0.0927837	22.3993
adamson	2	cpa	EIF2B3+ctrl	train	0.942455	0.198877	23.1989
adamson	2	cpa	EIF2B4+ctrl	test	0.957305	0.207045	21.7984
adamson	2	cpa	EIF2S1+ctrl	train	0.898335	0.15704	24.9818
adamson	2	cpa	FARSB+ctrl	train	0.950881	0.0065454	22.1666
adamson	2	cpa	GBF1+ctrl	train	0.975443	0.283994	20.2876
adamson	2	cpa	HSPA5+ctrl	test	0.926021	0.0227716	24.6369
adamson	2	cpa	HSPA9+ctrl	train	0.934724	0.395841	25.9347
adamson	2	cpa	IARS2+ctrl	test	0.926867	0.0948324	25.7419
adamson	2	cpa	MRGBP+ctrl	test	0.962077	0.255481	23.2092
adamson	2	cpa	NEDD8+ctrl	test	0.949466	0.227541	23.1414
adamson	2	cpa	PSMD4+ctrl	test	0.925282	0.105527	24.1118
adamson	2	cpa	SAMM50+ctrl	train	0.968852	0.348869	21.4614
adamson	2	cpa	SPCS3+ctrl	train	0.964006	0.11117	20.0551
adamson	2	cpa	SRP68+ctrl	test	0.96053	0.101393	23.9625
adamson	2	cpa	SRP72+ctrl	train	0.947574	-0.0544081	22.6371
adamson	2	cpa	SRPRB+ctrl	train	0.961565	0.1861	22.8674
adamson	2	cpa	TELO2+ctrl	train	0.965054	0.265315	23.7918
adamson	2	cpa	TIMM44+ctrl	train	0.956627	0.418165	24.0357
adamson	2	cpa	TTI1+ctrl	train	0.951954	0.199641	22.7578
adamson	2	cpa	UFL1+ctrl	test	0.967104	0.115172	20.8034
adamson	2	cpa	UFM1+ctrl	train	0.974861	0.267211	20.3085
adamson	2	cpa	ctrl	train	0.986926		19.0944
adamson	2	mean	ctrl	train	0.9869		4.46716
adamson	2	mean	EIF2B4+ctrl	test	0.99013	0.832577	3.58174
adamson	2	mean	DAD1+ctrl	train	0.994672	0.863966	2.6584
adamson	2	mean	IARS2+ctrl	test	0.972758	0.708341	5.92337
adamson	2	mean	UFL1+ctrl	test	0.996535	0.901861	2.32525
adamson	2	mean	SAMM50+ctrl	train	0.993805	0.865936	3.16255
adamson	2	mean	MRGBP+ctrl	test	0.991718	0.80159	3.36821
adamson	2	mean	DERL2+ctrl	train	0.996929	0.913554	1.98045
adamson	2	mean	NEDD8+ctrl	test	0.978152	0.678857	5.37172
adamson	2	mean	TELO2+ctrl	train	0.99484	0.86569	2.62189
adamson	2	mean	HSPA9+ctrl	train	0.959597	0.692152	7.21735
adamson	2	mean	GBF1+ctrl	train	0.99798	0.940041	1.65185
adamson	2	mean	FARSB+ctrl	train	0.98733	0.800653	4.04518
adamson	2	mean	EIF2B2+ctrl	test	0.982125	0.775733	4.80517
adamson	2	mean	TTI1+ctrl	train	0.983551	0.768623	4.60532
adamson	2	mean	HSPA5+ctrl	test	0.9707	0.628985	6.2587
adamson	2	mean	PSMD4+ctrl	test	0.963291	0.626158	6.9768
adamson	2	mean	SRP72+ctrl	train	0.992655	0.816753	3.09307
adamson	2	mean	SRP68+ctrl	test	0.993628	0.842252	2.86743
adamson	2	mean	EIF2S1+ctrl	train	0.94697	0.6754	8.25029
adamson	2	mean	TIMM44+ctrl	train	0.978621	0.751611	5.25526
adamson	2	mean	DDOST+ctrl	test	0.995036	0.866793	2.56788
adamson	2	mean	UFM1+ctrl	train	0.996815	0.909713	2.13461
adamson	2	mean	COPB1+ctrl	train	0.994984	0.879805	2.54444
adamson	2	mean	CHERP+ctrl	train	0.987455	0.732219	4.09035
adamson	2	mean	SRPRB+ctrl	train	0.990631	0.78952	3.48051
adamson	2	mean	DHDDS+ctrl	val	0.981766	0.724247	4.96784
adamson	2	mean	EIF2B3+ctrl	train	0.974798	0.722854	5.69754
adamson	2	mean	SPCS3+ctrl	train	0.995242	0.901864	2.5739
adamson	2	lpm_selftrained	ctrl	train	0.9869		4.46716
adamson	2	lpm_selftrained	EIF2B4+ctrl	test	0.992579	0.883827	3.12713
adamson	2	lpm_selftrained	DAD1+ctrl	train	0.995618	0.888544	2.37974
adamson	2	lpm_selftrained	IARS2+ctrl	test	0.984775	0.871072	4.42683
adamson	2	lpm_selftrained	UFL1+ctrl	test	0.995962	0.887499	2.57231
adamson	2	lpm_selftrained	SAMM50+ctrl	train	0.995235	0.893984	2.77461
adamson	2	lpm_selftrained	MRGBP+ctrl	test	0.987739	0.715336	4.06507
adamson	2	lpm_selftrained	DERL2+ctrl	train	0.997674	0.93444	1.74054
adamson	2	lpm_selftrained	NEDD8+ctrl	test	0.964869	0.560712	6.64189
adamson	2	lpm_selftrained	TELO2+ctrl	train	0.993843	0.842986	2.83842
adamson	2	lpm_selftrained	HSPA9+ctrl	train	0.995976	0.971117	2.37721
adamson	2	lpm_selftrained	GBF1+ctrl	train	0.998474	0.955232	1.43924
adamson	2	lpm_selftrained	FARSB+ctrl	train	0.996437	0.945622	2.16432
adamson	2	lpm_selftrained	EIF2B2+ctrl	test	0.987334	0.868818	4.05088
adamson	2	lpm_selftrained	TTI1+ctrl	train	0.981282	0.715375	4.92061
adamson	2	lpm_selftrained	HSPA5+ctrl	test	0.934983	0.0610454	9.3964
adamson	2	lpm_selftrained	PSMD4+ctrl	test	0.953401	0.448254	7.87455
adamson	2	lpm_selftrained	SRP72+ctrl	train	0.995571	0.898394	2.41902
adamson	2	lpm_selftrained	SRP68+ctrl	test	0.992992	0.824491	2.99719
adamson	2	lpm_selftrained	EIF2S1+ctrl	train	0.992874	0.971291	3.04159
adamson	2	lpm_selftrained	TIMM44+ctrl	train	0.99327	0.936648	2.97522
adamson	2	lpm_selftrained	DDOST+ctrl	test	0.994694	0.856193	2.65019
adamson	2	lpm_selftrained	UFM1+ctrl	train	0.995624	0.873735	2.45943
adamson	2	lpm_selftrained	COPB1+ctrl	train	0.995365	0.909254	2.45737
adamson	2	lpm_selftrained	CHERP+ctrl	train	0.988221	0.750561	3.96863
adamson	2	lpm_selftrained	SRPRB+ctrl	train	0.991998	0.830343	3.25271
adamson	2	lpm_selftrained	DHDDS+ctrl	val	0.981321	0.719705	5.03286
adamson	2	lpm_selftrained	EIF2B3+ctrl	train	0.994756	0.963614	2.65371
adamson	2	lpm_selftrained	SPCS3+ctrl	train	0.995572	0.901286	2.41159
adamson	2	lpm_randomPertEmb	ctrl	train	0.989224		4.06626
adamson	2	lpm_randomPertEmb	EIF2B4+ctrl	test	0.991209	0.842491	3.37213
adamson	2	lpm_randomPertEmb	DAD1+ctrl	train	0.988642	0.682388	3.97669
adamson	2	lpm_randomPertEmb	IARS2+ctrl	test	0.966383	0.617485	6.65255
adamson	2	lpm_randomPertEmb	UFL1+ctrl	test	0.992926	0.821356	3.17136
adamson	2	lpm_randomPertEmb	SAMM50+ctrl	train	0.992235	0.828903	3.43314
adamson	2	lpm_randomPertEmb	MRGBP+ctrl	test	0.986273	0.659546	4.54741
adamson	2	lpm_randomPertEmb	DERL2+ctrl	train	0.993176	0.7927	3.08736
adamson	2	lpm_randomPertEmb	NEDD8+ctrl	test	0.977006	0.659525	5.40803
adamson	2	lpm_randomPertEmb	TELO2+ctrl	train	0.996057	0.900198	2.26704
adamson	2	lpm_randomPertEmb	HSPA9+ctrl	train	0.979127	0.877026	5.18329
adamson	2	lpm_randomPertEmb	GBF1+ctrl	train	0.997938	0.951301	1.7216
adamson	2	lpm_randomPertEmb	FARSB+ctrl	train	0.988049	0.806154	3.94433
adamson	2	lpm_randomPertEmb	EIF2B2+ctrl	test	0.974428	0.630053	5.73292
adamson	2	lpm_randomPertEmb	TTI1+ctrl	train	0.988162	0.844112	3.91769
adamson	2	lpm_randomPertEmb	HSPA5+ctrl	test	0.977839	0.740392	5.47708
adamson	2	lpm_randomPertEmb	PSMD4+ctrl	test	0.959554	0.585352	7.32387
adamson	2	lpm_randomPertEmb	SRP72+ctrl	train	0.993818	0.856262	2.8633
adamson	2	lpm_randomPertEmb	SRP68+ctrl	test	0.993125	0.842328	3.05713
adamson	2	lpm_randomPertEmb	EIF2S1+ctrl	train	0.960648	0.822478	7.09703
adamson	2	lpm_randomPertEmb	TIMM44+ctrl	train	0.981237	0.790462	4.91372
adamson	2	lpm_randomPertEmb	DDOST+ctrl	test	0.993702	0.832562	2.90822
adamson	2	lpm_randomPertEmb	UFM1+ctrl	train	0.995105	0.869659	2.57296
adamson	2	lpm_randomPertEmb	COPB1+ctrl	train	0.994989	0.883999	2.58858
adamson	2	lpm_randomPertEmb	CHERP+ctrl	train	0.991329	0.821994	3.42694
adamson	2	lpm_randomPertEmb	SRPRB+ctrl	train	0.993266	0.854341	2.95936
adamson	2	lpm_randomPertEmb	DHDDS+ctrl	val	0.983197	0.742975	4.7787
adamson	2	lpm_randomPertEmb	EIF2B3+ctrl	train	0.977223	0.837493	5.52052
adamson	2	lpm_randomPertEmb	SPCS3+ctrl	train	0.994283	0.87022	2.87387
adamson	2	lpm_randomGeneEmb	ctrl	train	0.9869		4.46716
adamson	2	lpm_randomGeneEmb	EIF2B4+ctrl	test	0.990137	0.832778	3.58047
adamson	2	lpm_randomGeneEmb	DAD1+ctrl	train	0.994686	0.864361	2.65479
adamson	2	lpm_randomGeneEmb	IARS2+ctrl	test	0.972792	0.708907	5.91989
adamson	2	lpm_randomGeneEmb	UFL1+ctrl	test	0.996538	0.901937	2.32526
adamson	2	lpm_randomGeneEmb	SAMM50+ctrl	train	0.993811	0.866043	3.16127
adamson	2	lpm_randomGeneEmb	MRGBP+ctrl	test	0.991711	0.801428	3.36918
adamson	2	lpm_randomGeneEmb	DERL2+ctrl	train	0.996933	0.913656	1.97923
adamson	2	lpm_randomGeneEmb	NEDD8+ctrl	test	0.978159	0.67888	5.36915
adamson	2	lpm_randomGeneEmb	TELO2+ctrl	train	0.994839	0.865664	2.62186
adamson	2	lpm_randomGeneEmb	HSPA9+ctrl	train	0.959747	0.694475	7.2042
adamson	2	lpm_randomGeneEmb	GBF1+ctrl	train	0.997985	0.94018	1.65031
adamson	2	lpm_randomGeneEmb	FARSB+ctrl	train	0.987358	0.801257	4.04071
adamson	2	lpm_randomGeneEmb	EIF2B2+ctrl	test	0.982131	0.775882	4.80442
adamson	2	lpm_randomGeneEmb	TTI1+ctrl	train	0.983555	0.768708	4.60492
adamson	2	lpm_randomGeneEmb	HSPA5+ctrl	test	0.97061	0.627185	6.2691
adamson	2	lpm_randomGeneEmb	PSMD4+ctrl	test	0.963271	0.625871	6.97857
adamson	2	lpm_randomGeneEmb	SRP72+ctrl	train	0.992664	0.816996	3.09161
adamson	2	lpm_randomGeneEmb	SRP68+ctrl	test	0.993627	0.842237	2.86749
adamson	2	lpm_randomGeneEmb	EIF2S1+ctrl	train	0.947107	0.676876	8.23901
adamson	2	lpm_randomGeneEmb	TIMM44+ctrl	train	0.978666	0.752359	5.2499
adamson	2	lpm_randomGeneEmb	DDOST+ctrl	test	0.995038	0.866816	2.56749
adamson	2	lpm_randomGeneEmb	UFM1+ctrl	train	0.996809	0.909522	2.13622
adamson	2	lpm_randomGeneEmb	COPB1+ctrl	train	0.994982	0.879775	2.54493
adamson	2	lpm_randomGeneEmb	CHERP+ctrl	train	0.987457	0.73228	4.08999
adamson	2	lpm_randomGeneEmb	SRPRB+ctrl	train	0.990645	0.78985	3.47791
adamson	2	lpm_randomGeneEmb	DHDDS+ctrl	val	0.981765	0.724269	4.96797
adamson	2	lpm_randomGeneEmb	EIF2B3+ctrl	train	0.974853	0.724012	5.69133
adamson	2	lpm_randomGeneEmb	SPCS3+ctrl	train	0.995243	0.901739	2.57334
adamson	2	lpm_scgptGeneEmb	ctrl	train	0.987188		4.30483
adamson	2	lpm_scgptGeneEmb	EIF2B4+ctrl	test	0.991188	0.845392	3.31955
adamson	2	lpm_scgptGeneEmb	DAD1+ctrl	train	0.995259	0.878446	2.40211
adamson	2	lpm_scgptGeneEmb	IARS2+ctrl	test	0.978099	0.763869	5.17901
adamson	2	lpm_scgptGeneEmb	UFL1+ctrl	test	0.996348	0.895848	2.44042
adamson	2	lpm_scgptGeneEmb	SAMM50+ctrl	train	0.994469	0.872654	2.86384
adamson	2	lpm_scgptGeneEmb	MRGBP+ctrl	test	0.990953	0.77708	3.39566
adamson	2	lpm_scgptGeneEmb	DERL2+ctrl	train	0.997336	0.924158	1.80438
adamson	2	lpm_scgptGeneEmb	NEDD8+ctrl	test	0.974929	0.633641	5.45173
adamson	2	lpm_scgptGeneEmb	TELO2+ctrl	train	0.994727	0.859982	2.54683
adamson	2	lpm_scgptGeneEmb	HSPA9+ctrl	train	0.977629	0.852896	5.27472
adamson	2	lpm_scgptGeneEmb	GBF1+ctrl	train	0.99816	0.944617	1.52632
adamson	2	lpm_scgptGeneEmb	FARSB+ctrl	train	0.991155	0.858785	3.29703
adamson	2	lpm_scgptGeneEmb	EIF2B2+ctrl	test	0.984121	0.792115	4.42179
adamson	2	lpm_scgptGeneEmb	TTI1+ctrl	train	0.983665	0.76801	4.47459
adamson	2	lpm_scgptGeneEmb	HSPA5+ctrl	test	0.957523	0.376171	7.37381
adamson	2	lpm_scgptGeneEmb	PSMD4+ctrl	test	0.959097	0.551632	7.16849
adamson	2	lpm_scgptGeneEmb	SRP72+ctrl	train	0.993662	0.842414	2.81471
adamson	2	lpm_scgptGeneEmb	SRP68+ctrl	test	0.993563	0.836811	2.79815
adamson	2	lpm_scgptGeneEmb	EIF2S1+ctrl	train	0.965532	0.81481	6.41498
adamson	2	lpm_scgptGeneEmb	TIMM44+ctrl	train	0.984099	0.815011	4.42317
adamson	2	lpm_scgptGeneEmb	DDOST+ctrl	test	0.994994	0.862568	2.50818
adamson	2	lpm_scgptGeneEmb	UFM1+ctrl	train	0.996673	0.903978	2.09677
adamson	2	lpm_scgptGeneEmb	COPB1+ctrl	train	0.995198	0.887898	2.43543
adamson	2	lpm_scgptGeneEmb	CHERP+ctrl	train	0.988481	0.737577	3.83709
adamson	2	lpm_scgptGeneEmb	SRPRB+ctrl	train	0.991865	0.817248	3.19841
adamson	2	lpm_scgptGeneEmb	DHDDS+ctrl	val	0.981486	0.714111	4.89906
adamson	2	lpm_scgptGeneEmb	EIF2B3+ctrl	train	0.982391	0.813795	4.66795
adamson	2	lpm_scgptGeneEmb	SPCS3+ctrl	train	0.995427	0.901513	2.39067
adamson	2	lpm_scFoundationGeneEmb	ctrl	train	0.98718		4.26578
adamson	2	lpm_scFoundationGeneEmb	EIF2B4+ctrl	test	0.991016	0.845155	3.28635
adamson	2	lpm_scFoundationGeneEmb	DAD1+ctrl	train	0.995381	0.883515	2.34547
adamson	2	lpm_scFoundationGeneEmb	IARS2+ctrl	test	0.977052	0.75961	5.20546
adamson	2	lpm_scFoundationGeneEmb	UFL1+ctrl	test	0.996475	0.900399	2.29143
adamson	2	lpm_scFoundationGeneEmb	SAMM50+ctrl	train	0.994254	0.869139	2.94669
adamson	2	lpm_scFoundationGeneEmb	MRGBP+ctrl	test	0.990855	0.777467	3.37094
adamson	2	lpm_scFoundationGeneEmb	DERL2+ctrl	train	0.997331	0.924378	1.77388
adamson	2	lpm_scFoundationGeneEmb	NEDD8+ctrl	test	0.975495	0.641512	5.34652
adamson	2	lpm_scFoundationGeneEmb	TELO2+ctrl	train	0.99458	0.857662	2.55697
adamson	2	lpm_scFoundationGeneEmb	HSPA9+ctrl	train	0.973149	0.833773	5.63058
adamson	2	lpm_scFoundationGeneEmb	GBF1+ctrl	train	0.998123	0.943715	1.52439
adamson	2	lpm_scFoundationGeneEmb	FARSB+ctrl	train	0.991025	0.864366	3.26955
adamson	2	lpm_scFoundationGeneEmb	EIF2B2+ctrl	test	0.983897	0.795788	4.37293
adamson	2	lpm_scFoundationGeneEmb	TTI1+ctrl	train	0.98303	0.76281	4.46416
adamson	2	lpm_scFoundationGeneEmb	HSPA5+ctrl	test	0.962744	0.490211	6.79097
adamson	2	lpm_scFoundationGeneEmb	PSMD4+ctrl	test	0.960082	0.582998	6.96367
adamson	2	lpm_scFoundationGeneEmb	SRP72+ctrl	train	0.993628	0.841927	2.765
adamson	2	lpm_scFoundationGeneEmb	SRP68+ctrl	test	0.993372	0.834209	2.79917
adamson	2	lpm_scFoundationGeneEmb	EIF2S1+ctrl	train	0.961191	0.804765	6.71609
adamson	2	lpm_scFoundationGeneEmb	TIMM44+ctrl	train	0.983378	0.81733	4.4405
adamson	2	lpm_scFoundationGeneEmb	DDOST+ctrl	test	0.994889	0.861382	2.49482
adamson	2	lpm_scFoundationGeneEmb	UFM1+ctrl	train	0.996679	0.904792	2.08054
adamson	2	lpm_scFoundationGeneEmb	COPB1+ctrl	train	0.995135	0.88552	2.39878
adamson	2	lpm_scFoundationGeneEmb	CHERP+ctrl	train	0.988194	0.729544	3.82032
adamson	2	lpm_scFoundationGeneEmb	SRPRB+ctrl	train	0.991047	0.799902	3.26838
adamson	2	lpm_scFoundationGeneEmb	DHDDS+ctrl	val	0.98119	0.712833	4.85698
adamson	2	lpm_scFoundationGeneEmb	EIF2B3+ctrl	train	0.981769	0.819019	4.64453
adamson	2	lpm_scFoundationGeneEmb	SPCS3+ctrl	train	0.995298	0.901991	2.4246
adamson	2	lpm_gearsPertEmb	ctrl	train	0.9869		4.46716
adamson	2	lpm_gearsPertEmb	EIF2B4+ctrl	test	0.991452	0.854114	3.32827
adamson	2	lpm_gearsPertEmb	DAD1+ctrl	train	0.994633	0.862601	2.66562
adamson	2	lpm_gearsPertEmb	IARS2+ctrl	test	0.97305	0.712273	5.89124
adamson	2	lpm_gearsPertEmb	UFL1+ctrl	test	0.996431	0.898296	2.34795
adamson	2	lpm_gearsPertEmb	SAMM50+ctrl	train	0.99423	0.873631	3.05159
adamson	2	lpm_gearsPertEmb	MRGBP+ctrl	test	0.990818	0.787278	3.59682
adamson	2	lpm_gearsPertEmb	DERL2+ctrl	train	0.996885	0.912134	1.99373
adamson	2	lpm_gearsPertEmb	NEDD8+ctrl	test	0.97634	0.653168	5.83112
adamson	2	lpm_gearsPertEmb	TELO2+ctrl	train	0.99414	0.846186	2.78134
adamson	2	lpm_gearsPertEmb	HSPA9+ctrl	train	0.960243	0.698822	7.15754
adamson	2	lpm_gearsPertEmb	GBF1+ctrl	train	0.997974	0.939816	1.6537
adamson	2	lpm_gearsPertEmb	FARSB+ctrl	train	0.991331	0.861399	3.37277
adamson	2	lpm_gearsPertEmb	EIF2B2+ctrl	test	0.983867	0.799818	4.56091
adamson	2	lpm_gearsPertEmb	TTI1+ctrl	train	0.982284	0.76197	4.85765
adamson	2	lpm_gearsPertEmb	HSPA5+ctrl	test	0.970728	0.629322	6.25527
adamson	2	lpm_gearsPertEmb	PSMD4+ctrl	test	0.959982	0.572837	7.27046
adamson	2	lpm_gearsPertEmb	SRP72+ctrl	train	0.991638	0.794504	3.28478
adamson	2	lpm_gearsPertEmb	SRP68+ctrl	test	0.993556	0.840378	2.88955
adamson	2	lpm_gearsPertEmb	EIF2S1+ctrl	train	0.94794	0.684502	8.16954
adamson	2	lpm_gearsPertEmb	TIMM44+ctrl	train	0.979588	0.76521	5.13228
adamson	2	lpm_gearsPertEmb	DDOST+ctrl	test	0.994784	0.858767	2.63146
adamson	2	lpm_gearsPertEmb	UFM1+ctrl	train	0.995267	0.865287	2.68439
adamson	2	lpm_gearsPertEmb	COPB1+ctrl	train	0.994776	0.871708	2.59945
adamson	2	lpm_gearsPertEmb	CHERP+ctrl	train	0.986502	0.7133	4.24916
adamson	2	lpm_gearsPertEmb	SRPRB+ctrl	train	0.99055	0.787282	3.49756
adamson	2	lpm_gearsPertEmb	DHDDS+ctrl	val	0.978819	0.686572	5.37704
adamson	2	lpm_gearsPertEmb	EIF2B3+ctrl	train	0.977189	0.754313	5.41479
adamson	2	lpm_gearsPertEmb	SPCS3+ctrl	train	0.995353	0.898889	2.53191
adamson	2	lpm_k562PertEmb	ctrl	train	0.988119		4.38746
adamson	2	lpm_k562PertEmb	EIF2B4+ctrl	test	0.995578	0.948053	2.40556
adamson	2	lpm_k562PertEmb	DAD1+ctrl	train	0.996853	0.922348	2.02326
adamson	2	lpm_k562PertEmb	IARS2+ctrl	test	0.986466	0.885161	4.28668
adamson	2	lpm_k562PertEmb	UFL1+ctrl	test	0.997537	0.939392	1.84469
adamson	2	lpm_k562PertEmb	SAMM50+ctrl	train	0.996876	0.932596	2.17805
adamson	2	lpm_k562PertEmb	MRGBP+ctrl	test	0.994102	0.863134	2.83713
adamson	2	lpm_k562PertEmb	DERL2+ctrl	train	0.99693	0.917887	1.9728
adamson	2	lpm_k562PertEmb	NEDD8+ctrl	test	0.975734	0.667188	5.71162
adamson	2	lpm_k562PertEmb	TELO2+ctrl	train	0.996996	0.932683	1.97433
adamson	2	lpm_k562PertEmb	HSPA9+ctrl	train	0.995684	0.97326	2.3735
adamson	2	lpm_k562PertEmb	GBF1+ctrl	train	0.998593	0.957891	1.35345
adamson	2	lpm_k562PertEmb	FARSB+ctrl	train	0.996953	0.953719	1.99236
adamson	2	lpm_k562PertEmb	EIF2B2+ctrl	test	0.998336	0.9796	1.4821
adamson	2	lpm_k562PertEmb	TTI1+ctrl	train	0.994129	0.925098	2.76414
adamson	2	lpm_k562PertEmb	HSPA5+ctrl	test	0.973616	0.722242	5.99279
adamson	2	lpm_k562PertEmb	PSMD4+ctrl	test	0.968438	0.68054	6.52569
adamson	2	lpm_k562PertEmb	SRP72+ctrl	train	0.995364	0.891881	2.45088
adamson	2	lpm_k562PertEmb	SRP68+ctrl	test	0.995251	0.889405	2.47565
adamson	2	lpm_k562PertEmb	EIF2S1+ctrl	train	0.997702	0.98635	1.83034
adamson	2	lpm_k562PertEmb	TIMM44+ctrl	train	0.995172	0.962357	2.50515
adamson	2	lpm_k562PertEmb	DDOST+ctrl	test	0.995989	0.896395	2.30429
adamson	2	lpm_k562PertEmb	UFM1+ctrl	train	0.997329	0.92907	1.87665
adamson	2	lpm_k562PertEmb	COPB1+ctrl	train	0.996298	0.917258	2.21628
adamson	2	lpm_k562PertEmb	CHERP+ctrl	train	0.996869	0.944036	2.07185
adamson	2	lpm_k562PertEmb	SRPRB+ctrl	train	0.994439	0.880876	2.68867
adamson	2	lpm_k562PertEmb	DHDDS+ctrl	val	0.9818	0.719233	4.95609
adamson	2	lpm_k562PertEmb	EIF2B3+ctrl	train	0.995593	0.9657	2.39163
adamson	2	lpm_k562PertEmb	SPCS3+ctrl	train	0.994525	0.884913	2.67323
adamson	2	lpm_rpe1PertEmb	ctrl	train	0.987928		4.36941
adamson	2	lpm_rpe1PertEmb	EIF2B4+ctrl	test	0.99084	0.930056	3.43927
adamson	2	lpm_rpe1PertEmb	DAD1+ctrl	train	0.996686	0.917322	2.06927
adamson	2	lpm_rpe1PertEmb	IARS2+ctrl	test	0.98899	0.907914	3.79584
adamson	2	lpm_rpe1PertEmb	UFL1+ctrl	test	0.996323	0.897451	2.30106
adamson	2	lpm_rpe1PertEmb	SAMM50+ctrl	train	0.990995	0.854759	3.60799
adamson	2	lpm_rpe1PertEmb	MRGBP+ctrl	test	0.981211	0.637975	4.98688
adamson	2	lpm_rpe1PertEmb	DERL2+ctrl	train	0.99709	0.92013	2.02031
adamson	2	lpm_rpe1PertEmb	NEDD8+ctrl	test	0.965805	0.574295	6.59111
adamson	2	lpm_rpe1PertEmb	TELO2+ctrl	train	0.996478	0.912403	2.15221
adamson	2	lpm_rpe1PertEmb	HSPA9+ctrl	train	0.995275	0.97339	2.48594
adamson	2	lpm_rpe1PertEmb	GBF1+ctrl	train	0.998169	0.951577	1.52766
adamson	2	lpm_rpe1PertEmb	FARSB+ctrl	train	0.996736	0.95167	2.08862
adamson	2	lpm_rpe1PertEmb	EIF2B2+ctrl	test	0.997846	0.974948	1.68908
adamson	2	lpm_rpe1PertEmb	TTI1+ctrl	train	0.990822	0.881232	3.42343
adamson	2	lpm_rpe1PertEmb	HSPA5+ctrl	test	0.939839	0.25	8.97544
adamson	2	lpm_rpe1PertEmb	PSMD4+ctrl	test	0.962295	0.71489	7.17708
adamson	2	lpm_rpe1PertEmb	SRP72+ctrl	train	0.997307	0.937716	1.86946
adamson	2	lpm_rpe1PertEmb	SRP68+ctrl	test	0.994965	0.879498	2.571
adamson	2	lpm_rpe1PertEmb	EIF2S1+ctrl	train	0.993755	0.963285	2.92562
adamson	2	lpm_rpe1PertEmb	TIMM44+ctrl	train	0.997964	0.978659	1.63498
adamson	2	lpm_rpe1PertEmb	DDOST+ctrl	test	0.996531	0.907677	2.18858
adamson	2	lpm_rpe1PertEmb	UFM1+ctrl	train	0.996357	0.89729	2.2495
adamson	2	lpm_rpe1PertEmb	COPB1+ctrl	train	0.997111	0.92922	1.97804
adamson	2	lpm_rpe1PertEmb	CHERP+ctrl	train	0.991516	0.829586	3.36629
adamson	2	lpm_rpe1PertEmb	SRPRB+ctrl	train	0.994558	0.885046	2.67851
adamson	2	lpm_rpe1PertEmb	DHDDS+ctrl	val	0.967455	0.457745	6.60991
adamson	2	lpm_rpe1PertEmb	EIF2B3+ctrl	train	0.997332	0.973201	1.86936
adamson	2	lpm_rpe1PertEmb	SPCS3+ctrl	train	0.994341	0.87828	2.73494
replogle_k562_essential	1	scgpt	ABCB7+ctrl	train	0.994376	0.221038	2.64385
replogle_k562_essential	1	scgpt	ABCE1+ctrl	train	0.983817	0.72802	4.14051
replogle_k562_essential	1	scgpt	ACTB+ctrl	val	0.988831	0.338586	3.62206
replogle_k562_essential	1	scgpt	AHCTF1+ctrl	train	0.993812	0.302793	2.77574
replogle_k562_essential	1	scgpt	AKIRIN2+ctrl	train	0.992389	0.117137	3.08673
replogle_k562_essential	1	scgpt	ALG2+ctrl	train	0.994522	0.156159	2.60345
replogle_k562_essential	1	scgpt	ALG13+ctrl	test	0.992836	0.0122834	2.99947
replogle_k562_essential	1	scgpt	ANKRD11+ctrl	test	0.989666	0.144056	3.79981
replogle_k562_essential	1	scgpt	ARCN1+ctrl	train	0.991719	0.500637	3.20075
replogle_k562_essential	1	scgpt	ARGLU1+ctrl	test	0.992381	0.248473	3.17379
replogle_k562_essential	1	scgpt	ARIH1+ctrl	test	0.987962	0.0822111	4.05982
replogle_k562_essential	1	scgpt	ATF5+ctrl	train	0.973112	0.465836	5.643
replogle_k562_essential	1	scgpt	ATP6AP1+ctrl	test	0.991646	0.344434	3.48602
replogle_k562_essential	1	scgpt	ATP6V0B+ctrl	val	0.991781	0.533996	3.12671
replogle_k562_essential	1	scgpt	ATP6V0C+ctrl	val	0.98625	0.468315	4.05954
replogle_k562_essential	1	scgpt	ATP6V1A+ctrl	train	0.991987	0.271526	3.17581
replogle_k562_essential	1	scgpt	ATP6V1B2+ctrl	train	0.990807	0.522467	3.39183
replogle_k562_essential	1	scgpt	ATR+ctrl	train	0.992906	0.230711	2.97384
replogle_k562_essential	1	scgpt	BANP+ctrl	train	0.991368	0.13181	3.23447
replogle_k562_essential	1	scgpt	BDP1+ctrl	train	0.989381	0.423874	3.52986
replogle_k562_essential	1	scgpt	BOP1+ctrl	train	0.993082	0.32719	2.86351
replogle_k562_essential	1	scgpt	BRIX1+ctrl	test	0.987113	0.538184	3.89552
replogle_k562_essential	1	scgpt	BUD31+ctrl	train	0.974091	0.195414	5.83721
replogle_k562_essential	1	scgpt	CASP8AP2+ctrl	train	0.98162	0.531634	4.79464
replogle_k562_essential	1	scgpt	CBLL1+ctrl	train	0.98999	0.0466564	3.44895
replogle_k562_essential	1	scgpt	CCDC59+ctrl	train	0.991636	0.410046	3.17025
replogle_k562_essential	1	scgpt	CCDC174+ctrl	train	0.986313	0.315865	4.10781
replogle_k562_essential	1	scgpt	CDC6+ctrl	val	0.991395	0.608678	3.27935
replogle_k562_essential	1	scgpt	CDC16+ctrl	train	0.99326	0.273264	2.9046
replogle_k562_essential	1	scgpt	CDK1+ctrl	train	0.992606	0.603286	3.07742
replogle_k562_essential	1	scgpt	CDK9+ctrl	train	0.99096	0.10247	3.3311
replogle_k562_essential	1	scgpt	CENPC+ctrl	test	0.992503	0.257175	3.20983
replogle_k562_essential	1	scgpt	CENPE+ctrl	test	0.9927	0.212072	2.95982
replogle_k562_essential	1	scgpt	CENPK+ctrl	train	0.989271	0.435196	3.68661
replogle_k562_essential	1	scgpt	CEP192+ctrl	val	0.994117	0.147429	2.87764
replogle_k562_essential	1	scgpt	CHAF1A+ctrl	val	0.967768	0.267973	6.30279
replogle_k562_essential	1	scgpt	CHAF1B+ctrl	train	0.979068	0.429199	5.08185
replogle_k562_essential	1	scgpt	CHERP+ctrl	test	0.983009	0.17433	4.56233
replogle_k562_essential	1	scgpt	CKAP5+ctrl	train	0.993787	0.335942	2.83016
replogle_k562_essential	1	scgpt	CLP1+ctrl	train	0.987163	0.214756	3.91062
replogle_k562_essential	1	scgpt	CLSPN+ctrl	train	0.99161	0.571438	3.32717
replogle_k562_essential	1	scgpt	CLTC+ctrl	val	0.992259	0.391492	3.18906
replogle_k562_essential	1	scgpt	CMTR1+ctrl	train	0.98	0.338544	4.87403
replogle_k562_essential	1	scgpt	CNIH4+ctrl	test	0.985847	0.120835	4.28947
replogle_k562_essential	1	scgpt	CNOT2+ctrl	train	0.984689	0.177234	4.25872
replogle_k562_essential	1	scgpt	COPB1+ctrl	train	0.982265	0.577113	4.67097
replogle_k562_essential	1	scgpt	COPS6+ctrl	train	0.991326	0.321565	3.30212
replogle_k562_essential	1	scgpt	CSTF3+ctrl	test	0.979367	0.154744	5.05169
replogle_k562_essential	1	scgpt	CTR9+ctrl	test	0.961091	0.175692	8.11962
replogle_k562_essential	1	scgpt	CUL1+ctrl	test	0.99403	0.110753	2.76788
replogle_k562_essential	1	scgpt	CUL2+ctrl	train	0.989596	0.202635	3.52014
replogle_k562_essential	1	scgpt	CWF19L2+ctrl	train	0.988965	0.559835	3.75159
replogle_k562_essential	1	scgpt	DAD1+ctrl	test	0.986589	0.256459	4.13715
replogle_k562_essential	1	scgpt	DDOST+ctrl	test	0.988351	0.213123	3.79214
replogle_k562_essential	1	scgpt	DDX5+ctrl	test	0.98983	0.258878	3.49406
replogle_k562_essential	1	scgpt	DDX10+ctrl	train	0.990833	0.61818	3.21973
replogle_k562_essential	1	scgpt	DDX21+ctrl	train	0.99092	0.684525	3.31574
replogle_k562_essential	1	scgpt	DDX59+ctrl	train	0.993541	0.130176	2.80567
replogle_k562_essential	1	scgpt	DERL2+ctrl	test	0.990961	0.38187	3.51967
replogle_k562_essential	1	scgpt	DICER1+ctrl	train	0.992506	0.0384102	3.08277
replogle_k562_essential	1	scgpt	DKC1+ctrl	train	0.987637	0.410321	3.82425
replogle_k562_essential	1	scgpt	DNMT1+ctrl	train	0.992649	0.207418	3.0334
replogle_k562_essential	1	scgpt	DRAP1+ctrl	val	0.993525	0.252886	2.92314
replogle_k562_essential	1	scgpt	DSN1+ctrl	train	0.992499	0.511524	3.2003
replogle_k562_essential	1	scgpt	DTL+ctrl	train	0.991767	0.60655	3.21379
replogle_k562_essential	1	scgpt	DUT+ctrl	train	0.989164	0.530887	3.65314
replogle_k562_essential	1	scgpt	DYNC1H1+ctrl	test	0.994391	0.473879	2.82147
replogle_k562_essential	1	scgpt	DYNC1I2+ctrl	train	0.993684	0.365841	2.92392
replogle_k562_essential	1	scgpt	DYNLL1+ctrl	train	0.990381	0.487325	3.44995
replogle_k562_essential	1	scgpt	DYNLRB1+ctrl	test	0.995102	0.486885	2.6749
replogle_k562_essential	1	scgpt	EBNA1BP2+ctrl	test	0.981552	0.309641	4.92285
replogle_k562_essential	1	scgpt	EEF2+ctrl	train	0.981022	0.519547	4.59867
replogle_k562_essential	1	scgpt	EIF1AX+ctrl	train	0.986445	0.561906	4.11111
replogle_k562_essential	1	scgpt	EIF2B4+ctrl	train	0.982825	0.696213	4.60269
replogle_k562_essential	1	scgpt	EIF3A+ctrl	train	0.985882	0.81946	3.94908
replogle_k562_essential	1	scgpt	EIF3B+ctrl	train	0.960571	0.602462	6.73586
replogle_k562_essential	1	scgpt	EIF3D+ctrl	train	0.975299	0.597659	5.73991
replogle_k562_essential	1	scgpt	EIF4G1+ctrl	train	0.988079	0.514073	3.84982
replogle_k562_essential	1	scgpt	EIF4G2+ctrl	train	0.992459	0.450787	3.03414
replogle_k562_essential	1	scgpt	EIF5A+ctrl	test	0.984546	0.411907	4.36711
replogle_k562_essential	1	scgpt	EP400+ctrl	train	0.961698	0.566955	6.81911
replogle_k562_essential	1	scgpt	EXOC7+ctrl	test	0.978939	0.208624	5.11739
replogle_k562_essential	1	scgpt	EXOSC4+ctrl	train	0.973584	0.37534	5.42977
replogle_k562_essential	1	scgpt	EXOSC8+ctrl	val	0.974256	0.196128	5.60315
replogle_k562_essential	1	scgpt	EXOSC9+ctrl	train	0.965476	0.283107	6.35418
replogle_k562_essential	1	scgpt	FAM32A+ctrl	train	0.988536	0.483438	3.80649
replogle_k562_essential	1	scgpt	FAM50A+ctrl	test	0.968937	0.322619	6.16052
replogle_k562_essential	1	scgpt	FAM136A+ctrl	train	0.966654	0.584663	6.29367
replogle_k562_essential	1	scgpt	FNTA+ctrl	train	0.990997	0.286486	3.42772
replogle_k562_essential	1	scgpt	GAR1+ctrl	train	0.993904	0.362001	2.80086
replogle_k562_essential	1	scgpt	GBF1+ctrl	val	0.979903	0.413825	4.98496
replogle_k562_essential	1	scgpt	GINS2+ctrl	train	0.989032	0.593564	3.70152
replogle_k562_essential	1	scgpt	GNL3+ctrl	test	0.983612	0.495473	4.47156
replogle_k562_essential	1	scgpt	GOLT1B+ctrl	train	0.99441	0.214794	2.65457
replogle_k562_essential	1	scgpt	GRB2+ctrl	train	0.990236	0.158688	3.50194
replogle_k562_essential	1	scgpt	GRPEL1+ctrl	test	0.98277	0.457961	4.54346
replogle_k562_essential	1	scgpt	GTF2A1+ctrl	train	0.983839	0.407457	4.29199
replogle_k562_essential	1	scgpt	HAUS4+ctrl	train	0.992185	0.279862	3.15293
replogle_k562_essential	1	scgpt	HBS1L+ctrl	train	0.974004	0.65996	5.65054
replogle_k562_essential	1	scgpt	HDAC7+ctrl	train	0.98848	0.56248	3.76071
replogle_k562_essential	1	scgpt	HGS+ctrl	test	0.98197	0.233247	4.72806
replogle_k562_essential	1	scgpt	HMGCS1+ctrl	train	0.992665	0.284736	3.05214
replogle_k562_essential	1	scgpt	HNRNPH1+ctrl	test	0.985909	0.207478	4.12394
replogle_k562_essential	1	scgpt	HNRNPU+ctrl	test	0.980122	0.195542	4.85897
replogle_k562_essential	1	scgpt	HSCB+ctrl	test	0.990794	0.0682562	3.31854
replogle_k562_essential	1	scgpt	HSPA5+ctrl	train	0.969304	0.788769	6.23805
replogle_k562_essential	1	scgpt	HSPA9+ctrl	train	0.975154	0.846405	5.58665
replogle_k562_essential	1	scgpt	HSPE1+ctrl	test	0.970015	0.332978	6.10706
replogle_k562_essential	1	scgpt	HUWE1+ctrl	train	0.988494	0.153383	3.7472
replogle_k562_essential	1	scgpt	IARS2+ctrl	train	0.98584	0.504183	4.19489
replogle_k562_essential	1	scgpt	ICE1+ctrl	train	0.989543	0.481962	3.6153
replogle_k562_essential	1	scgpt	IGBP1+ctrl	test	0.987732	0.358242	3.84342
replogle_k562_essential	1	scgpt	IK+ctrl	val	0.99136	0.489125	3.28332
replogle_k562_essential	1	scgpt	INO80+ctrl	train	0.986706	0.0879423	4.01362
replogle_k562_essential	1	scgpt	INTS2+ctrl	train	0.974316	0.80145	5.74591
replogle_k562_essential	1	scgpt	INTS6+ctrl	val	0.992402	0.038805	3.04837
replogle_k562_essential	1	scgpt	INTS8+ctrl	train	0.976683	0.689284	5.39637
replogle_k562_essential	1	scgpt	IPO9+ctrl	train	0.994134	0.150012	2.7056
replogle_k562_essential	1	scgpt	ISCU+ctrl	test	0.979873	0.342868	4.9359
replogle_k562_essential	1	scgpt	KANSL1+ctrl	train	0.977506	0.239584	5.38549
replogle_k562_essential	1	scgpt	KCTD10+ctrl	train	0.988152	0.324213	3.84872
replogle_k562_essential	1	scgpt	KIN+ctrl	val	0.989955	0.219021	3.40991
replogle_k562_essential	1	scgpt	LONP1+ctrl	val	0.989513	0.306179	3.5845
replogle_k562_essential	1	scgpt	LRPPRC+ctrl	train	0.960833	0.0970122	6.81102
replogle_k562_essential	1	scgpt	LSG1+ctrl	train	0.986124	0.483208	3.99239
replogle_k562_essential	1	scgpt	LSM3+ctrl	train	0.984713	0.488926	4.41365
replogle_k562_essential	1	scgpt	MAD2L1+ctrl	train	0.991124	0.312976	3.35531
replogle_k562_essential	1	scgpt	MAT2A+ctrl	train	0.978183	0.202026	5.1509
replogle_k562_essential	1	scgpt	MAU2+ctrl	train	0.98626	0.0163792	4.08032
replogle_k562_essential	1	scgpt	MCM2+ctrl	train	0.992207	0.422542	3.13427
replogle_k562_essential	1	scgpt	MCM3+ctrl	train	0.992478	0.399811	3.14255
replogle_k562_essential	1	scgpt	MCM4+ctrl	train	0.989491	0.470851	3.5854
replogle_k562_essential	1	scgpt	MCM6+ctrl	train	0.993249	0.44258	2.94656
replogle_k562_essential	1	scgpt	MCM10+ctrl	test	0.989491	0.571557	3.51697
replogle_k562_essential	1	scgpt	MDN1+ctrl	test	0.988915	0.286225	3.7311
replogle_k562_essential	1	scgpt	MED6+ctrl	train	0.983746	0.76103	4.39051
replogle_k562_essential	1	scgpt	MED7+ctrl	train	0.982907	0.865401	4.49018
replogle_k562_essential	1	scgpt	MED14+ctrl	val	0.974049	0.0991779	5.60899
replogle_k562_essential	1	scgpt	MED19+ctrl	train	0.987967	0.840583	3.70593
replogle_k562_essential	1	scgpt	MED20+ctrl	test	0.978463	0.531142	4.98901
replogle_k562_essential	1	scgpt	MED29+ctrl	train	0.983129	0.513092	4.50778
replogle_k562_essential	1	scgpt	METTL14+ctrl	train	0.990772	0.0473308	3.3242
replogle_k562_essential	1	scgpt	METTL16+ctrl	train	0.984086	-0.0831342	4.41631
replogle_k562_essential	1	scgpt	MFAP1+ctrl	test	0.974561	0.368464	5.65902
replogle_k562_essential	1	scgpt	MOB4+ctrl	train	0.991073	0.17902	3.27578
replogle_k562_essential	1	scgpt	MPHOSPH10+ctrl	train	0.981109	0.670127	4.52812
replogle_k562_essential	1	scgpt	MRPS34+ctrl	train	0.988855	0.419731	3.68169
replogle_k562_essential	1	scgpt	MVD+ctrl	train	0.987759	0.348948	3.87936
replogle_k562_essential	1	scgpt	MYBL2+ctrl	train	0.990484	0.391496	3.46029
replogle_k562_essential	1	scgpt	NAA10+ctrl	train	0.99285	0.218011	3.08119
replogle_k562_essential	1	scgpt	NAA15+ctrl	test	0.991715	0.206761	3.21583
replogle_k562_essential	1	scgpt	NACA+ctrl	train	0.983142	0.734949	4.46739
replogle_k562_essential	1	scgpt	NAE1+ctrl	train	0.988243	0.174065	3.90154
replogle_k562_essential	1	scgpt	NBAS+ctrl	test	0.990994	0.190464	3.30058
replogle_k562_essential	1	scgpt	NCAPH+ctrl	test	0.989604	0.334177	3.68259
replogle_k562_essential	1	scgpt	NCKAP1+ctrl	train	0.988256	0.154679	3.81062
replogle_k562_essential	1	scgpt	NCL+ctrl	train	0.992553	0.628152	2.96341
replogle_k562_essential	1	scgpt	NDC80+ctrl	test	0.99271	0.477248	3.17156
replogle_k562_essential	1	scgpt	NDUFA2+ctrl	train	0.976901	0.60828	5.29455
replogle_k562_essential	1	scgpt	NEDD1+ctrl	test	0.99082	0.172762	3.38795
replogle_k562_essential	1	scgpt	NELFE+ctrl	train	0.985155	-0.0327601	4.24755
replogle_k562_essential	1	scgpt	NIFK+ctrl	val	0.979288	0.419829	4.94461
replogle_k562_essential	1	scgpt	NKAP+ctrl	train	0.983854	0.474619	4.47616
replogle_k562_essential	1	scgpt	NOLC1+ctrl	train	0.992577	0.363677	3.02744
replogle_k562_essential	1	scgpt	NOM1+ctrl	train	0.98734	0.404825	3.8088
replogle_k562_essential	1	scgpt	NPLOC4+ctrl	train	0.975247	0.597059	5.55779
replogle_k562_essential	1	scgpt	NRBP1+ctrl	test	0.984756	0.178443	4.55427
replogle_k562_essential	1	scgpt	NRDE2+ctrl	train	0.987759	0.591	3.9228
replogle_k562_essential	1	scgpt	NSRP1+ctrl	train	0.986399	0.625345	4.1364
replogle_k562_essential	1	scgpt	NUF2+ctrl	train	0.995751	0.423658	2.39519
replogle_k562_essential	1	scgpt	OGT+ctrl	train	0.973661	0.0263378	5.69297
replogle_k562_essential	1	scgpt	OPA1+ctrl	test	0.989396	0.220908	3.9031
replogle_k562_essential	1	scgpt	ORC1+ctrl	train	0.994283	0.490131	2.698
replogle_k562_essential	1	scgpt	PCF11+ctrl	test	0.983926	0.28223	4.52923
replogle_k562_essential	1	scgpt	PCNA+ctrl	train	0.969126	0.653973	6.20451
replogle_k562_essential	1	scgpt	PDCD2+ctrl	test	0.985449	0.00059886	4.58767
replogle_k562_essential	1	scgpt	PDRG1+ctrl	train	0.991544	0.26604	3.22352
replogle_k562_essential	1	scgpt	PFDN2+ctrl	train	0.983154	0.489572	4.50778
replogle_k562_essential	1	scgpt	PKM+ctrl	val	0.991844	0.40579	3.22383
replogle_k562_essential	1	scgpt	PLRG1+ctrl	train	0.966806	0.603907	6.4908
replogle_k562_essential	1	scgpt	PMPCB+ctrl	train	0.988002	0.640429	3.86079
replogle_k562_essential	1	scgpt	PNISR+ctrl	train	0.99035	0.280806	3.47951
replogle_k562_essential	1	scgpt	PNN+ctrl	train	0.981666	0.328945	4.625
replogle_k562_essential	1	scgpt	PNPT1+ctrl	train	0.977817	0.0713225	5.24771
replogle_k562_essential	1	scgpt	POLA1+ctrl	test	0.989399	0.408805	3.59406
replogle_k562_essential	1	scgpt	POLD3+ctrl	train	0.987502	0.501269	3.9471
replogle_k562_essential	1	scgpt	POLR3C+ctrl	test	0.993084	0.0234642	2.89985
replogle_k562_essential	1	scgpt	PPP4R2+ctrl	test	0.991419	0.149977	3.28548
replogle_k562_essential	1	scgpt	PRIM1+ctrl	train	0.987373	0.614269	3.93284
replogle_k562_essential	1	scgpt	PRPF3+ctrl	test	0.967552	0.303358	6.6139
replogle_k562_essential	1	scgpt	PRPF4B+ctrl	test	0.988743	0.176196	3.72521
replogle_k562_essential	1	scgpt	PSMB6+ctrl	train	0.970589	0.399471	5.92158
replogle_k562_essential	1	scgpt	RAD21+ctrl	train	0.978579	0.458599	5.07695
replogle_k562_essential	1	scgpt	RBBP6+ctrl	train	0.983607	0.286351	4.41901
replogle_k562_essential	1	scgpt	RBBP8+ctrl	train	0.992957	0.24201	2.96205
replogle_k562_essential	1	scgpt	RBM39+ctrl	test	0.979316	0.258358	5.06284
replogle_k562_essential	1	scgpt	RBM42+ctrl	test	0.986244	0.18121	4.30467
replogle_k562_essential	1	scgpt	RBM48+ctrl	train	0.986712	0.114948	4.00421
replogle_k562_essential	1	scgpt	RFC1+ctrl	train	0.990835	0.578254	3.36409
replogle_k562_essential	1	scgpt	RFC2+ctrl	train	0.991617	0.562896	3.24878
replogle_k562_essential	1	scgpt	RFC4+ctrl	test	0.990507	0.445337	3.57058
replogle_k562_essential	1	scgpt	RIOK1+ctrl	test	0.982015	0.219104	5.02054
replogle_k562_essential	1	scgpt	RNASEH2C+ctrl	train	0.992064	0.236149	3.20021
replogle_k562_essential	1	scgpt	RNF20+ctrl	train	0.978449	0.431387	5.02698
replogle_k562_essential	1	scgpt	RNF113A+ctrl	train	0.987087	0.585517	4.03106
replogle_k562_essential	1	scgpt	RNGTT+ctrl	test	0.991589	-0.015278	3.41146
replogle_k562_essential	1	scgpt	RNMT+ctrl	test	0.978154	-0.184692	5.56762
replogle_k562_essential	1	scgpt	RNPC3+ctrl	train	0.988975	0.204871	3.68335
replogle_k562_essential	1	scgpt	RPA2+ctrl	train	0.987156	0.572756	4.01963
replogle_k562_essential	1	scgpt	RPA3+ctrl	val	0.988963	0.533886	3.67112
replogle_k562_essential	1	scgpt	RPL10+ctrl	test	0.98496	0.830961	4.00057
replogle_k562_essential	1	scgpt	RPL12+ctrl	train	0.983949	0.77721	4.28812
replogle_k562_essential	1	scgpt	RPL13A+ctrl	train	0.993189	0.626247	2.81587
replogle_k562_essential	1	scgpt	RPL14+ctrl	train	0.987457	0.896004	3.57307
replogle_k562_essential	1	scgpt	RPL15+ctrl	train	0.978291	0.813285	4.81955
replogle_k562_essential	1	scgpt	RPL17+ctrl	train	0.983712	0.894731	4.07938
replogle_k562_essential	1	scgpt	RPL23+ctrl	train	0.987698	0.890106	3.57334
replogle_k562_essential	1	scgpt	RPL27A+ctrl	train	0.984738	0.86668	3.98813
replogle_k562_essential	1	scgpt	RPL32+ctrl	train	0.989511	0.846711	3.33513
replogle_k562_essential	1	scgpt	RPL34+ctrl	train	0.988325	0.897224	3.47074
replogle_k562_essential	1	scgpt	RPL35A+ctrl	test	0.986553	0.827824	3.81478
replogle_k562_essential	1	scgpt	RPL37+ctrl	train	0.992747	0.777606	2.88679
replogle_k562_essential	1	scgpt	RPL37A+ctrl	train	0.98889	0.878904	3.41078
replogle_k562_essential	1	scgpt	RPL39+ctrl	train	0.985472	0.73824	4.01866
replogle_k562_essential	1	scgpt	RPS3+ctrl	train	0.988424	0.892242	3.35985
replogle_k562_essential	1	scgpt	RPS3A+ctrl	train	0.989794	0.871983	3.19699
replogle_k562_essential	1	scgpt	RPS6+ctrl	test	0.98644	0.880635	3.66484
replogle_k562_essential	1	scgpt	RPS9+ctrl	train	0.990107	0.890591	3.14117
replogle_k562_essential	1	scgpt	RPS12+ctrl	train	0.991407	0.894391	2.97534
replogle_k562_essential	1	scgpt	RPS14+ctrl	test	0.989043	0.854818	3.33817
replogle_k562_essential	1	scgpt	RPS18+ctrl	train	0.9881	0.885368	3.41782
replogle_k562_essential	1	scgpt	RPS19BP1+ctrl	train	0.985828	0.675863	4.00782
replogle_k562_essential	1	scgpt	RPS20+ctrl	train	0.990258	0.850651	3.22746
replogle_k562_essential	1	scgpt	RPS27+ctrl	train	0.990044	0.838854	3.21968
replogle_k562_essential	1	scgpt	RRN3+ctrl	test	0.968896	0.085212	6.27121
replogle_k562_essential	1	scgpt	RRP9+ctrl	train	0.991954	0.481443	3.13429
replogle_k562_essential	1	scgpt	RRP12+ctrl	train	0.991362	0.804271	2.98584
replogle_k562_essential	1	scgpt	RRS1+ctrl	train	0.986718	0.634927	3.88573
replogle_k562_essential	1	scgpt	RSL1D1+ctrl	train	0.992965	0.638275	2.87087
replogle_k562_essential	1	scgpt	SBNO1+ctrl	train	0.991472	0.0723023	3.25087
replogle_k562_essential	1	scgpt	SCFD1+ctrl	test	0.990698	0.191818	3.59118
replogle_k562_essential	1	scgpt	SDE2+ctrl	train	0.992506	0.251048	3.14599
replogle_k562_essential	1	scgpt	SETDB1+ctrl	train	0.988488	0.0063715	3.77469
replogle_k562_essential	1	scgpt	SF3B4+ctrl	train	0.987477	0.532607	3.9241
replogle_k562_essential	1	scgpt	SFPQ+ctrl	test	0.940115	0.166897	10.0561
replogle_k562_essential	1	scgpt	SLBP+ctrl	train	0.974913	0.394346	5.53941
replogle_k562_essential	1	scgpt	SLC7A6OS+ctrl	train	0.982539	0.256108	4.61384
replogle_k562_essential	1	scgpt	SLC39A9+ctrl	train	0.994438	0.139252	2.67005
replogle_k562_essential	1	scgpt	SLU7+ctrl	test	0.951177	0.44515	8.45157
replogle_k562_essential	1	scgpt	SMC1A+ctrl	train	0.972404	0.647314	5.69596
replogle_k562_essential	1	scgpt	SMC2+ctrl	train	0.992059	0.444179	3.1903
replogle_k562_essential	1	scgpt	SMC3+ctrl	val	0.960523	0.170099	6.9857
replogle_k562_essential	1	scgpt	SMC4+ctrl	test	0.99294	0.375916	2.97494
replogle_k562_essential	1	scgpt	SMU1+ctrl	train	0.972579	0.651479	5.6798
replogle_k562_essential	1	scgpt	SNAPC5+ctrl	train	0.992236	0.186143	3.10742
replogle_k562_essential	1	scgpt	SNIP1+ctrl	train	0.987319	0.264341	3.88568
replogle_k562_essential	1	scgpt	SNRNP25+ctrl	train	0.992563	0.322049	3.05913
replogle_k562_essential	1	scgpt	SNRNP27+ctrl	test	0.981861	0.00969389	5.14055
replogle_k562_essential	1	scgpt	SNRNP48+ctrl	test	0.98841	0.408563	3.76862
replogle_k562_essential	1	scgpt	SNRPA1+ctrl	train	0.96217	0.652997	7.52451
replogle_k562_essential	1	scgpt	SNRPD1+ctrl	test	0.939047	0.279081	9.50751
replogle_k562_essential	1	scgpt	SNW1+ctrl	train	0.990568	0.330368	3.37042
replogle_k562_essential	1	scgpt	SON+ctrl	test	0.950438	0.24367	8.07203
replogle_k562_essential	1	scgpt	SPC24+ctrl	train	0.98446	0.595734	4.56348
replogle_k562_essential	1	scgpt	SPC25+ctrl	test	0.973527	0.348874	6.08456
replogle_k562_essential	1	scgpt	SPCS3+ctrl	test	0.99064	0.204806	3.65346
replogle_k562_essential	1	scgpt	SRP54+ctrl	train	0.9899	0.340419	3.53036
replogle_k562_essential	1	scgpt	SRRM1+ctrl	test	0.985473	0.187558	4.16368
replogle_k562_essential	1	scgpt	SRRM2+ctrl	train	0.990342	0.279126	3.44957
replogle_k562_essential	1	scgpt	SRSF2+ctrl	train	0.981262	0.28284	4.78797
replogle_k562_essential	1	scgpt	SRSF7+ctrl	train	0.983567	0.356117	4.5203
replogle_k562_essential	1	scgpt	SRSF11+ctrl	train	0.992422	0.155422	3.09061
replogle_k562_essential	1	scgpt	SYF2+ctrl	train	0.985496	0.282895	4.29319
replogle_k562_essential	1	scgpt	TADA3+ctrl	train	0.99081	0.0643217	3.3701
replogle_k562_essential	1	scgpt	TAF1D+ctrl	train	0.991903	0.545163	3.0978
replogle_k562_essential	1	scgpt	TAF2+ctrl	train	0.969927	0.231618	6.0043
replogle_k562_essential	1	scgpt	TAF7+ctrl	train	0.977038	0.188162	5.34359
replogle_k562_essential	1	scgpt	TAF8+ctrl	train	0.972059	0.178265	5.72773
replogle_k562_essential	1	scgpt	TAF10+ctrl	test	0.945441	0.0166109	8.11096
replogle_k562_essential	1	scgpt	TERF2+ctrl	train	0.98328	0.3678	4.54942
replogle_k562_essential	1	scgpt	THAP1+ctrl	train	0.988524	0.194937	3.72675
replogle_k562_essential	1	scgpt	TIMM9+ctrl	val	0.993131	0.0816578	2.86582
replogle_k562_essential	1	scgpt	TIMM13+ctrl	train	0.992357	0.559613	3.17845
replogle_k562_essential	1	scgpt	TMSB10+ctrl	train	0.992303	0.163549	3.14563
replogle_k562_essential	1	scgpt	TOMM40+ctrl	train	0.988665	0.285301	3.73198
replogle_k562_essential	1	scgpt	TOP1+ctrl	train	0.988134	0.24849	3.76536
replogle_k562_essential	1	scgpt	TPR+ctrl	train	0.982701	0.490697	4.52061
replogle_k562_essential	1	scgpt	TPX2+ctrl	train	0.993199	0.500665	3.0086
replogle_k562_essential	1	scgpt	TRMT112+ctrl	train	0.991501	0.648389	3.10782
replogle_k562_essential	1	scgpt	TSG101+ctrl	val	0.973855	0.31461	5.63491
replogle_k562_essential	1	scgpt	TTK+ctrl	train	0.989685	0.658555	3.68037
replogle_k562_essential	1	scgpt	U2SURP+ctrl	train	0.981244	0.506879	4.89055
replogle_k562_essential	1	scgpt	UBA3+ctrl	val	0.986772	0.0370847	4.39868
replogle_k562_essential	1	scgpt	UBAP1+ctrl	train	0.990822	0.450725	3.34586
replogle_k562_essential	1	scgpt	UFL1+ctrl	train	0.993317	0.121196	2.90509
replogle_k562_essential	1	scgpt	UFM1+ctrl	train	0.992959	0.231724	2.99939
replogle_k562_essential	1	scgpt	UPF2+ctrl	train	0.984339	0.14214	4.41296
replogle_k562_essential	1	scgpt	UQCRQ+ctrl	train	0.993063	0.411276	2.94876
replogle_k562_essential	1	scgpt	USPL1+ctrl	train	0.990354	0.0875543	3.48847
replogle_k562_essential	1	scgpt	UTP3+ctrl	test	0.971315	0.332104	5.93416
replogle_k562_essential	1	scgpt	UTP20+ctrl	train	0.99009	0.770589	3.23364
replogle_k562_essential	1	scgpt	UTP23+ctrl	train	0.992206	0.62629	2.9995
replogle_k562_essential	1	scgpt	VPS28+ctrl	train	0.971519	0.626229	5.87699
replogle_k562_essential	1	scgpt	VPS29+ctrl	test	0.990173	0.30671	3.45664
replogle_k562_essential	1	scgpt	VPS54+ctrl	test	0.994965	0.250101	2.55583
replogle_k562_essential	1	scgpt	WAC+ctrl	train	0.992251	0.21706	3.08024
replogle_k562_essential	1	scgpt	WDHD1+ctrl	test	0.99319	0.310147	2.84022
replogle_k562_essential	1	scgpt	WDR12+ctrl	test	0.985233	0.380412	4.17108
replogle_k562_essential	1	scgpt	WDR43+ctrl	test	0.96716	0.427695	6.24306
replogle_k562_essential	1	scgpt	WDTC1+ctrl	test	0.98322	0.131231	4.5426
replogle_k562_essential	1	scgpt	XPO1+ctrl	test	0.960601	0.330907	7.18022
replogle_k562_essential	1	scgpt	XRCC5+ctrl	train	0.98373	0.480361	4.45612
replogle_k562_essential	1	scgpt	YEATS2+ctrl	test	0.989689	-0.190421	4.10385
replogle_k562_essential	1	scgpt	YTHDC1+ctrl	train	0.986625	0.340938	3.97876
replogle_k562_essential	1	scgpt	ZBTB17+ctrl	test	0.991777	0.118353	3.16916
replogle_k562_essential	1	scgpt	ZCRB1+ctrl	test	0.989779	0.0330543	3.65692
replogle_k562_essential	1	scgpt	ZFC3H1+ctrl	train	0.979505	0.106367	4.92057
replogle_k562_essential	1	scgpt	ZMAT5+ctrl	train	0.989777	0.133368	3.52368
replogle_k562_essential	1	scgpt	ctrl	train	0.996271		2.30698
replogle_k562_essential	1	gears	ABCB7+ctrl	train	0.997014	0.507246	1.85747
replogle_k562_essential	1	gears	ABCE1+ctrl	train	0.978447	0.608433	5.03194
replogle_k562_essential	1	gears	ACTB+ctrl	val	0.991099	-0.113545	3.23537
replogle_k562_essential	1	gears	AHCTF1+ctrl	train	0.9951	0.255937	2.51313
replogle_k562_essential	1	gears	AKIRIN2+ctrl	train	0.995338	0.292817	2.40637
replogle_k562_essential	1	gears	ALG2+ctrl	train	0.996315	0.0712456	2.10296
replogle_k562_essential	1	gears	ALG13+ctrl	test	0.995816	0.0418603	2.22891
replogle_k562_essential	1	gears	ANKRD11+ctrl	test	0.991655	9.57316e-05	3.5546
replogle_k562_essential	1	gears	ARCN1+ctrl	train	0.994884	0.752469	2.54579
replogle_k562_essential	1	gears	ARGLU1+ctrl	test	0.992461	-0.0198046	3.2307
replogle_k562_essential	1	gears	ARIH1+ctrl	test	0.991628	0.356272	3.09884
replogle_k562_essential	1	gears	ATF5+ctrl	train	0.97503	0.508972	5.82408
replogle_k562_essential	1	gears	ATP6AP1+ctrl	test	0.99397	0.413464	2.63947
replogle_k562_essential	1	gears	ATP6V0B+ctrl	val	0.993923	0.345554	2.64883
replogle_k562_essential	1	gears	ATP6V0C+ctrl	val	0.985824	0.394162	4.05769
replogle_k562_essential	1	gears	ATP6V1A+ctrl	train	0.993129	0.310815	2.83996
replogle_k562_essential	1	gears	ATP6V1B2+ctrl	train	0.990052	0.502209	3.39084
replogle_k562_essential	1	gears	ATR+ctrl	train	0.99526	0.254273	2.56884
replogle_k562_essential	1	gears	BANP+ctrl	train	0.993132	0.195205	2.8238
replogle_k562_essential	1	gears	BDP1+ctrl	train	0.993103	0.671298	2.83544
replogle_k562_essential	1	gears	BOP1+ctrl	train	0.995913	0.606638	2.24147
replogle_k562_essential	1	gears	BRIX1+ctrl	test	0.984568	0.423454	4.24853
replogle_k562_essential	1	gears	BUD31+ctrl	train	0.972859	0.123	6.2735
replogle_k562_essential	1	gears	CASP8AP2+ctrl	train	0.984452	0.594638	4.55074
replogle_k562_essential	1	gears	CBLL1+ctrl	train	0.992426	0.0509471	2.96447
replogle_k562_essential	1	gears	CCDC59+ctrl	train	0.992112	0.387409	2.94623
replogle_k562_essential	1	gears	CCDC174+ctrl	train	0.987623	0.347693	4.02953
replogle_k562_essential	1	gears	CDC6+ctrl	val	0.989355	0.541555	3.52121
replogle_k562_essential	1	gears	CDC16+ctrl	train	0.99564	0.391096	2.35007
replogle_k562_essential	1	gears	CDK1+ctrl	train	0.994029	0.681291	2.77916
replogle_k562_essential	1	gears	CDK9+ctrl	train	0.992024	0.0758586	3.07016
replogle_k562_essential	1	gears	CENPC+ctrl	test	0.993936	0.364216	3.1409
replogle_k562_essential	1	gears	CENPE+ctrl	test	0.995425	0.385575	2.354
replogle_k562_essential	1	gears	CENPK+ctrl	train	0.991278	0.515447	3.60128
replogle_k562_essential	1	gears	CEP192+ctrl	val	0.99685	0.335173	1.96351
replogle_k562_essential	1	gears	CHAF1A+ctrl	val	0.972322	0.467784	5.88204
replogle_k562_essential	1	gears	CHAF1B+ctrl	train	0.981164	0.492906	4.92342
replogle_k562_essential	1	gears	CHERP+ctrl	test	0.986441	0.345966	4.13452
replogle_k562_essential	1	gears	CKAP5+ctrl	train	0.995783	0.474507	2.45332
replogle_k562_essential	1	gears	CLP1+ctrl	train	0.989265	0.278231	3.57193
replogle_k562_essential	1	gears	CLSPN+ctrl	train	0.990803	0.554882	3.36831
replogle_k562_essential	1	gears	CLTC+ctrl	val	0.993614	0.377641	2.733
replogle_k562_essential	1	gears	CMTR1+ctrl	train	0.979672	0.2581	4.93068
replogle_k562_essential	1	gears	CNIH4+ctrl	test	0.987693	-0.0180355	3.78716
replogle_k562_essential	1	gears	CNOT2+ctrl	train	0.986013	0.282032	3.96277
replogle_k562_essential	1	gears	COPB1+ctrl	train	0.988203	0.757694	3.76134
replogle_k562_essential	1	gears	COPS6+ctrl	train	0.992431	0.308898	3.01418
replogle_k562_essential	1	gears	CSTF3+ctrl	test	0.980584	0.20743	4.81366
replogle_k562_essential	1	gears	CTR9+ctrl	test	0.969897	0.380432	7.42398
replogle_k562_essential	1	gears	CUL1+ctrl	test	0.996281	0.0677504	2.14259
replogle_k562_essential	1	gears	CUL2+ctrl	train	0.992841	0.450048	2.95544
replogle_k562_essential	1	gears	CWF19L2+ctrl	train	0.989234	0.560636	3.69678
replogle_k562_essential	1	gears	DAD1+ctrl	test	0.988209	-0.00761473	3.73262
replogle_k562_essential	1	gears	DDOST+ctrl	test	0.990772	0.0683641	3.31557
replogle_k562_essential	1	gears	DDX5+ctrl	test	0.988071	0.0119699	4.06069
replogle_k562_essential	1	gears	DDX10+ctrl	train	0.991203	0.657626	3.10469
replogle_k562_essential	1	gears	DDX21+ctrl	train	0.989211	0.608278	3.40196
replogle_k562_essential	1	gears	DDX59+ctrl	train	0.996192	0.182643	2.18028
replogle_k562_essential	1	gears	DERL2+ctrl	test	0.992934	0.310571	2.93685
replogle_k562_essential	1	gears	DICER1+ctrl	train	0.99517	0.225474	2.36268
replogle_k562_essential	1	gears	DKC1+ctrl	train	0.988404	0.466833	3.55245
replogle_k562_essential	1	gears	DNMT1+ctrl	train	0.993624	-0.086121	2.77761
replogle_k562_essential	1	gears	DRAP1+ctrl	val	0.993767	0.061147	2.86651
replogle_k562_essential	1	gears	DSN1+ctrl	train	0.996144	0.792216	2.37379
replogle_k562_essential	1	gears	DTL+ctrl	train	0.992457	0.666589	2.96077
replogle_k562_essential	1	gears	DUT+ctrl	train	0.988001	0.453506	3.80969
replogle_k562_essential	1	gears	DYNC1H1+ctrl	test	0.99546	0.593661	2.37387
replogle_k562_essential	1	gears	DYNC1I2+ctrl	train	0.996276	0.707291	2.04802
replogle_k562_essential	1	gears	DYNLL1+ctrl	train	0.990076	0.43005	3.45061
replogle_k562_essential	1	gears	DYNLRB1+ctrl	test	0.996525	0.546747	2.04357
replogle_k562_essential	1	gears	EBNA1BP2+ctrl	test	0.990637	0.722288	3.32765
replogle_k562_essential	1	gears	EEF2+ctrl	train	0.975001	0.244183	5.24026
replogle_k562_essential	1	gears	EIF1AX+ctrl	train	0.987703	0.602128	4.01208
replogle_k562_essential	1	gears	EIF2B4+ctrl	train	0.995366	0.925504	2.58756
replogle_k562_essential	1	gears	EIF3A+ctrl	train	0.987542	0.828042	3.85977
replogle_k562_essential	1	gears	EIF3B+ctrl	train	0.971689	0.772608	5.64614
replogle_k562_essential	1	gears	EIF3D+ctrl	train	0.96914	0.401394	7.03604
replogle_k562_essential	1	gears	EIF4G1+ctrl	train	0.987526	0.415762	4.34036
replogle_k562_essential	1	gears	EIF4G2+ctrl	train	0.992639	0.274149	3.14818
replogle_k562_essential	1	gears	EIF5A+ctrl	test	0.983356	0.201099	4.57488
replogle_k562_essential	1	gears	EP400+ctrl	train	0.968192	0.67801	6.1711
replogle_k562_essential	1	gears	EXOC7+ctrl	test	0.978933	0.080376	5.09878
replogle_k562_essential	1	gears	EXOSC4+ctrl	train	0.973656	0.427961	5.27204
replogle_k562_essential	1	gears	EXOSC8+ctrl	val	0.975893	0.351209	5.13667
replogle_k562_essential	1	gears	EXOSC9+ctrl	train	0.966651	0.38163	6.16125
replogle_k562_essential	1	gears	FAM32A+ctrl	train	0.991795	0.648513	3.21722
replogle_k562_essential	1	gears	FAM50A+ctrl	test	0.966106	0.289601	6.23447
replogle_k562_essential	1	gears	FAM136A+ctrl	train	0.980823	0.779627	4.78634
replogle_k562_essential	1	gears	FNTA+ctrl	train	0.992162	0.334438	3.01655
replogle_k562_essential	1	gears	GAR1+ctrl	train	0.994785	0.321584	2.43044
replogle_k562_essential	1	gears	GBF1+ctrl	val	0.977794	0.335566	5.43026
replogle_k562_essential	1	gears	GINS2+ctrl	train	0.988006	0.563531	3.75679
replogle_k562_essential	1	gears	GNL3+ctrl	test	0.988137	0.667324	3.73573
replogle_k562_essential	1	gears	GOLT1B+ctrl	train	0.996843	0.359434	1.91604
replogle_k562_essential	1	gears	GRB2+ctrl	train	0.991358	0.185037	3.13655
replogle_k562_essential	1	gears	GRPEL1+ctrl	test	0.995063	0.868519	2.57107
replogle_k562_essential	1	gears	GTF2A1+ctrl	train	0.986169	0.552133	3.91935
replogle_k562_essential	1	gears	HAUS4+ctrl	train	0.994465	0.455599	2.74205
replogle_k562_essential	1	gears	HBS1L+ctrl	train	0.99048	0.881592	3.5889
replogle_k562_essential	1	gears	HDAC7+ctrl	train	0.987445	0.506822	3.91613
replogle_k562_essential	1	gears	HGS+ctrl	test	0.985049	0.410734	4.31442
replogle_k562_essential	1	gears	HMGCS1+ctrl	train	0.993295	0.203082	2.79812
replogle_k562_essential	1	gears	HNRNPH1+ctrl	test	0.987097	0.397505	4.01302
replogle_k562_essential	1	gears	HNRNPU+ctrl	test	0.98422	0.195692	4.30892
replogle_k562_essential	1	gears	HSCB+ctrl	test	0.994144	0.141434	2.64574
replogle_k562_essential	1	gears	HSPA5+ctrl	train	0.967435	0.733367	6.55959
replogle_k562_essential	1	gears	HSPA9+ctrl	train	0.987037	0.912307	4.48249
replogle_k562_essential	1	gears	HSPE1+ctrl	test	0.974083	0.42888	5.68503
replogle_k562_essential	1	gears	HUWE1+ctrl	train	0.991562	0.223021	3.23509
replogle_k562_essential	1	gears	IARS2+ctrl	train	0.993222	0.794649	2.91476
replogle_k562_essential	1	gears	ICE1+ctrl	train	0.992335	0.606881	3.2722
replogle_k562_essential	1	gears	IGBP1+ctrl	test	0.987126	0.258965	3.95856
replogle_k562_essential	1	gears	IK+ctrl	val	0.990763	0.375901	3.36911
replogle_k562_essential	1	gears	INO80+ctrl	train	0.989217	0.273074	3.58814
replogle_k562_essential	1	gears	INTS2+ctrl	train	0.972494	0.730523	6.26309
replogle_k562_essential	1	gears	INTS6+ctrl	val	0.976021	0.0878851	5.87053
replogle_k562_essential	1	gears	INTS8+ctrl	train	0.972169	0.590577	6.00512
replogle_k562_essential	1	gears	IPO9+ctrl	train	0.995634	0.0624317	2.28304
replogle_k562_essential	1	gears	ISCU+ctrl	test	0.982126	0.507332	4.62874
replogle_k562_essential	1	gears	KANSL1+ctrl	train	0.97975	0.254194	5.31389
replogle_k562_essential	1	gears	KCTD10+ctrl	train	0.989634	0.344794	3.80456
replogle_k562_essential	1	gears	KIN+ctrl	val	0.99124	0.201453	3.20309
replogle_k562_essential	1	gears	LONP1+ctrl	val	0.988506	0.181876	3.92823
replogle_k562_essential	1	gears	LRPPRC+ctrl	train	0.966399	0.346476	6.13489
replogle_k562_essential	1	gears	LSG1+ctrl	train	0.992574	0.728859	3.07378
replogle_k562_essential	1	gears	LSM3+ctrl	train	0.986499	0.515138	4.21156
replogle_k562_essential	1	gears	MAD2L1+ctrl	train	0.993074	0.326236	2.87506
replogle_k562_essential	1	gears	MAT2A+ctrl	train	0.980553	0.272493	4.82817
replogle_k562_essential	1	gears	MAU2+ctrl	train	0.988834	0.196719	3.61927
replogle_k562_essential	1	gears	MCM2+ctrl	train	0.993014	0.428364	2.90526
replogle_k562_essential	1	gears	MCM3+ctrl	train	0.994006	0.402244	2.8041
replogle_k562_essential	1	gears	MCM4+ctrl	train	0.990873	0.517872	3.25491
replogle_k562_essential	1	gears	MCM6+ctrl	train	0.993961	0.440711	2.72721
replogle_k562_essential	1	gears	MCM10+ctrl	test	0.986338	0.363343	3.95301
replogle_k562_essential	1	gears	MDN1+ctrl	test	0.992121	0.525125	3.03865
replogle_k562_essential	1	gears	MED6+ctrl	train	0.989413	0.825602	3.64421
replogle_k562_essential	1	gears	MED7+ctrl	train	0.987552	0.86604	4.11453
replogle_k562_essential	1	gears	MED14+ctrl	val	0.989473	0.788132	3.7899
replogle_k562_essential	1	gears	MED19+ctrl	train	0.990166	0.845122	3.53386
replogle_k562_essential	1	gears	MED20+ctrl	test	0.986648	0.740646	3.94371
replogle_k562_essential	1	gears	MED29+ctrl	train	0.989102	0.701286	3.96031
replogle_k562_essential	1	gears	METTL14+ctrl	train	0.992737	0.0744545	2.89438
replogle_k562_essential	1	gears	METTL16+ctrl	train	0.987973	0.0663376	3.81404
replogle_k562_essential	1	gears	MFAP1+ctrl	test	0.985042	0.72864	4.33426
replogle_k562_essential	1	gears	MOB4+ctrl	train	0.994649	0.450343	2.59925
replogle_k562_essential	1	gears	MPHOSPH10+ctrl	train	0.98417	0.747924	4.01338
replogle_k562_essential	1	gears	MRPS34+ctrl	train	0.989009	0.321635	3.67108
replogle_k562_essential	1	gears	MVD+ctrl	train	0.987415	0.273154	4.03192
replogle_k562_essential	1	gears	MYBL2+ctrl	train	0.991038	0.394593	3.35421
replogle_k562_essential	1	gears	NAA10+ctrl	train	0.993809	0.0289288	2.68058
replogle_k562_essential	1	gears	NAA15+ctrl	test	0.992573	0.0735364	2.91883
replogle_k562_essential	1	gears	NACA+ctrl	train	0.978877	0.670908	4.84989
replogle_k562_essential	1	gears	NAE1+ctrl	train	0.990043	0.0970305	3.48675
replogle_k562_essential	1	gears	NBAS+ctrl	test	0.993452	0.236404	2.84529
replogle_k562_essential	1	gears	NCAPH+ctrl	test	0.992044	0.463691	3.02831
replogle_k562_essential	1	gears	NCKAP1+ctrl	train	0.989539	0.229568	3.43416
replogle_k562_essential	1	gears	NCL+ctrl	train	0.991138	0.461092	3.22577
replogle_k562_essential	1	gears	NDC80+ctrl	test	0.992322	0.486533	3.15176
replogle_k562_essential	1	gears	NDUFA2+ctrl	train	0.977825	0.717957	5.07376
replogle_k562_essential	1	gears	NEDD1+ctrl	test	0.993679	0.21708	2.70476
replogle_k562_essential	1	gears	NELFE+ctrl	train	0.988239	-0.01401	3.69623
replogle_k562_essential	1	gears	NIFK+ctrl	val	0.975834	0.257357	5.23196
replogle_k562_essential	1	gears	NKAP+ctrl	train	0.984846	0.496544	4.43508
replogle_k562_essential	1	gears	NOLC1+ctrl	train	0.99356	0.276573	2.7688
replogle_k562_essential	1	gears	NOM1+ctrl	train	0.989552	0.554846	3.37385
replogle_k562_essential	1	gears	NPLOC4+ctrl	train	0.98118	0.702102	4.93531
replogle_k562_essential	1	gears	NRBP1+ctrl	test	0.986633	0.222302	3.87342
replogle_k562_essential	1	gears	NRDE2+ctrl	train	0.984166	0.368962	4.63862
replogle_k562_essential	1	gears	NSRP1+ctrl	train	0.985672	0.54572	4.8812
replogle_k562_essential	1	gears	NUF2+ctrl	train	0.997609	0.697968	1.72198
replogle_k562_essential	1	gears	OGT+ctrl	train	0.975486	0.040879	5.39709
replogle_k562_essential	1	gears	OPA1+ctrl	test	0.969631	0.147914	6.5735
replogle_k562_essential	1	gears	ORC1+ctrl	train	0.995279	0.555171	2.33291
replogle_k562_essential	1	gears	PCF11+ctrl	test	0.985059	0.325784	4.41375
replogle_k562_essential	1	gears	PCNA+ctrl	train	0.975004	0.699158	5.6793
replogle_k562_essential	1	gears	PDCD2+ctrl	test	0.988056	-0.026038	3.8168
replogle_k562_essential	1	gears	PDRG1+ctrl	train	0.993725	0.398364	2.69586
replogle_k562_essential	1	gears	PFDN2+ctrl	train	0.981645	0.482094	4.5228
replogle_k562_essential	1	gears	PKM+ctrl	val	0.992845	0.231852	2.97456
replogle_k562_essential	1	gears	PLRG1+ctrl	train	0.971292	0.657056	6.46964
replogle_k562_essential	1	gears	PMPCB+ctrl	train	0.996044	0.880546	2.47924
replogle_k562_essential	1	gears	PNISR+ctrl	train	0.992167	0.341493	3.05951
replogle_k562_essential	1	gears	PNN+ctrl	train	0.984286	0.450333	4.26264
replogle_k562_essential	1	gears	PNPT1+ctrl	train	0.985393	0.497006	4.32513
replogle_k562_essential	1	gears	POLA1+ctrl	test	0.991571	0.566639	3.17035
replogle_k562_essential	1	gears	POLD3+ctrl	train	0.988242	0.554963	3.70988
replogle_k562_essential	1	gears	POLR3C+ctrl	test	0.995707	0.20121	2.40206
replogle_k562_essential	1	gears	PPP4R2+ctrl	test	0.993386	0.0584114	2.81326
replogle_k562_essential	1	gears	PRIM1+ctrl	train	0.987405	0.589271	4.0464
replogle_k562_essential	1	gears	PRPF3+ctrl	test	0.98229	0.740383	4.86813
replogle_k562_essential	1	gears	PRPF4B+ctrl	test	0.991839	0.22068	3.1333
replogle_k562_essential	1	gears	PSMB6+ctrl	train	0.975853	0.559559	5.34433
replogle_k562_essential	1	gears	RAD21+ctrl	train	0.97957	0.539331	4.81202
replogle_k562_essential	1	gears	RBBP6+ctrl	train	0.985259	0.409587	4.08678
replogle_k562_essential	1	gears	RBBP8+ctrl	train	0.996071	0.518674	2.21702
replogle_k562_essential	1	gears	RBM39+ctrl	test	0.981096	0.232418	4.89092
replogle_k562_essential	1	gears	RBM42+ctrl	test	0.986263	0.174639	4.23566
replogle_k562_essential	1	gears	RBM48+ctrl	train	0.988213	0.200543	3.75386
replogle_k562_essential	1	gears	RFC1+ctrl	train	0.991022	0.581543	3.33008
replogle_k562_essential	1	gears	RFC2+ctrl	train	0.99141	0.51786	3.24093
replogle_k562_essential	1	gears	RFC4+ctrl	test	0.991335	0.456665	3.21173
replogle_k562_essential	1	gears	RIOK1+ctrl	test	0.990028	0.744104	3.33028
replogle_k562_essential	1	gears	RNASEH2C+ctrl	train	0.994166	0.234689	2.6611
replogle_k562_essential	1	gears	RNF20+ctrl	train	0.979127	0.491004	4.85877
replogle_k562_essential	1	gears	RNF113A+ctrl	train	0.987201	0.524292	4.52832
replogle_k562_essential	1	gears	RNGTT+ctrl	test	0.99365	0.0230601	2.74029
replogle_k562_essential	1	gears	RNMT+ctrl	test	0.984451	-0.0684083	4.35178
replogle_k562_essential	1	gears	RNPC3+ctrl	train	0.990924	0.323952	3.36096
replogle_k562_essential	1	gears	RPA2+ctrl	train	0.988216	0.625154	3.84107
replogle_k562_essential	1	gears	RPA3+ctrl	val	0.986519	0.414018	4.1248
replogle_k562_essential	1	gears	RPL10+ctrl	test	0.986364	0.837484	3.95679
replogle_k562_essential	1	gears	RPL12+ctrl	train	0.972988	0.588447	5.73825
replogle_k562_essential	1	gears	RPL13A+ctrl	train	0.99299	0.548491	2.89227
replogle_k562_essential	1	gears	RPL14+ctrl	train	0.984807	0.863865	4.11285
replogle_k562_essential	1	gears	RPL15+ctrl	train	0.970326	0.736347	5.56122
replogle_k562_essential	1	gears	RPL17+ctrl	train	0.978998	0.867222	4.75057
replogle_k562_essential	1	gears	RPL23+ctrl	train	0.986624	0.874361	3.83844
replogle_k562_essential	1	gears	RPL27A+ctrl	train	0.983721	0.872344	4.19882
replogle_k562_essential	1	gears	RPL32+ctrl	train	0.988141	0.813223	3.6341
replogle_k562_essential	1	gears	RPL34+ctrl	train	0.986589	0.87444	3.85305
replogle_k562_essential	1	gears	RPL35A+ctrl	test	0.986633	0.837186	3.7959
replogle_k562_essential	1	gears	RPL37+ctrl	train	0.993188	0.777024	2.83862
replogle_k562_essential	1	gears	RPL37A+ctrl	train	0.986828	0.849578	3.81688
replogle_k562_essential	1	gears	RPL39+ctrl	train	0.984087	0.689508	4.22853
replogle_k562_essential	1	gears	RPS3+ctrl	train	0.983954	0.847587	4.06592
replogle_k562_essential	1	gears	RPS3A+ctrl	train	0.986724	0.829626	3.64746
replogle_k562_essential	1	gears	RPS6+ctrl	test	0.980408	0.847069	4.38351
replogle_k562_essential	1	gears	RPS9+ctrl	train	0.987345	0.860309	3.61773
replogle_k562_essential	1	gears	RPS12+ctrl	train	0.987088	0.839103	3.61025
replogle_k562_essential	1	gears	RPS14+ctrl	test	0.988137	0.80581	3.45875
replogle_k562_essential	1	gears	RPS18+ctrl	train	0.982902	0.824642	4.10392
replogle_k562_essential	1	gears	RPS19BP1+ctrl	train	0.985651	0.697417	3.85431
replogle_k562_essential	1	gears	RPS20+ctrl	train	0.988637	0.838415	3.45265
replogle_k562_essential	1	gears	RPS27+ctrl	train	0.986603	0.792319	3.60718
replogle_k562_essential	1	gears	RRN3+ctrl	test	0.977944	0.607835	4.94121
replogle_k562_essential	1	gears	RRP9+ctrl	train	0.991548	0.520971	3.0263
replogle_k562_essential	1	gears	RRP12+ctrl	train	0.991034	0.805102	3.06603
replogle_k562_essential	1	gears	RRS1+ctrl	train	0.991614	0.757106	3.29635
replogle_k562_essential	1	gears	RSL1D1+ctrl	train	0.993262	0.597917	2.85488
replogle_k562_essential	1	gears	SBNO1+ctrl	train	0.992922	-0.112145	2.9081
replogle_k562_essential	1	gears	SCFD1+ctrl	test	0.993624	0.598889	2.66178
replogle_k562_essential	1	gears	SDE2+ctrl	train	0.99502	0.403769	2.48181
replogle_k562_essential	1	gears	SETDB1+ctrl	train	0.991267	0.0761518	3.23933
replogle_k562_essential	1	gears	SF3B4+ctrl	train	0.992852	0.760894	3.00669
replogle_k562_essential	1	gears	SFPQ+ctrl	test	0.944903	0.287634	10.1858
replogle_k562_essential	1	gears	SLBP+ctrl	train	0.981067	0.585694	4.90114
replogle_k562_essential	1	gears	SLC7A6OS+ctrl	train	0.984765	0.398514	4.26855
replogle_k562_essential	1	gears	SLC39A9+ctrl	train	0.997084	0.242341	1.85238
replogle_k562_essential	1	gears	SLU7+ctrl	test	0.946682	0.376561	9.18225
replogle_k562_essential	1	gears	SMC1A+ctrl	train	0.970935	0.619115	5.77062
replogle_k562_essential	1	gears	SMC2+ctrl	train	0.993773	0.599571	2.66607
replogle_k562_essential	1	gears	SMC3+ctrl	val	0.969584	0.523471	5.84629
replogle_k562_essential	1	gears	SMC4+ctrl	test	0.994763	0.606427	2.65489
replogle_k562_essential	1	gears	SMU1+ctrl	train	0.982726	0.791217	4.54941
replogle_k562_essential	1	gears	SNAPC5+ctrl	train	0.994557	0.330659	2.53359
replogle_k562_essential	1	gears	SNIP1+ctrl	train	0.990738	0.49241	3.34639
replogle_k562_essential	1	gears	SNRNP25+ctrl	train	0.994171	0.291667	2.5906
replogle_k562_essential	1	gears	SNRNP27+ctrl	test	0.983536	0.076326	4.36134
replogle_k562_essential	1	gears	SNRNP48+ctrl	test	0.987498	0.278996	4.21713
replogle_k562_essential	1	gears	SNRPA1+ctrl	train	0.967768	0.604781	7.73919
replogle_k562_essential	1	gears	SNRPD1+ctrl	test	0.97298	0.749638	6.51579
replogle_k562_essential	1	gears	SNW1+ctrl	train	0.994159	0.588162	2.711
replogle_k562_essential	1	gears	SON+ctrl	test	0.953619	0.484625	7.8677
replogle_k562_essential	1	gears	SPC24+ctrl	train	0.99192	0.822447	3.36773
replogle_k562_essential	1	gears	SPC25+ctrl	test	0.986199	0.838655	4.30111
replogle_k562_essential	1	gears	SPCS3+ctrl	test	0.993572	0.100067	2.82217
replogle_k562_essential	1	gears	SRP54+ctrl	train	0.993482	0.595528	2.79901
replogle_k562_essential	1	gears	SRRM1+ctrl	test	0.989245	0.360535	3.61087
replogle_k562_essential	1	gears	SRRM2+ctrl	train	0.992588	0.354952	2.94477
replogle_k562_essential	1	gears	SRSF2+ctrl	train	0.983708	0.362308	4.4248
replogle_k562_essential	1	gears	SRSF7+ctrl	train	0.983904	0.265277	4.59407
replogle_k562_essential	1	gears	SRSF11+ctrl	train	0.994573	-0.0471025	2.54927
replogle_k562_essential	1	gears	SYF2+ctrl	train	0.987359	0.324877	3.98949
replogle_k562_essential	1	gears	TADA3+ctrl	train	0.992905	0.0727932	2.86715
replogle_k562_essential	1	gears	TAF1D+ctrl	train	0.992675	0.616914	2.87328
replogle_k562_essential	1	gears	TAF2+ctrl	train	0.967816	0.212726	6.18587
replogle_k562_essential	1	gears	TAF7+ctrl	train	0.980719	0.400119	4.95397
replogle_k562_essential	1	gears	TAF8+ctrl	train	0.97147	0.129831	5.7772
replogle_k562_essential	1	gears	TAF10+ctrl	test	0.957584	0.456459	6.94638
replogle_k562_essential	1	gears	TERF2+ctrl	train	0.987956	0.599563	3.88147
replogle_k562_essential	1	gears	THAP1+ctrl	train	0.990823	0.268359	3.36754
replogle_k562_essential	1	gears	TIMM9+ctrl	val	0.993015	0.263155	3.03854
replogle_k562_essential	1	gears	TIMM13+ctrl	train	0.994399	0.656507	2.65375
replogle_k562_essential	1	gears	TMSB10+ctrl	train	0.995091	0.185853	2.40524
replogle_k562_essential	1	gears	TOMM40+ctrl	train	0.990976	0.331519	3.24642
replogle_k562_essential	1	gears	TOP1+ctrl	train	0.991075	0.447122	3.17167
replogle_k562_essential	1	gears	TPR+ctrl	train	0.984082	0.569168	4.25909
replogle_k562_essential	1	gears	TPX2+ctrl	train	0.995148	0.687817	2.46919
replogle_k562_essential	1	gears	TRMT112+ctrl	train	0.99132	0.649959	3.01856
replogle_k562_essential	1	gears	TSG101+ctrl	val	0.983516	0.625892	4.59106
replogle_k562_essential	1	gears	TTK+ctrl	train	0.995402	0.873591	2.37137
replogle_k562_essential	1	gears	U2SURP+ctrl	train	0.980773	0.477226	5.00886
replogle_k562_essential	1	gears	UBA3+ctrl	val	0.990032	-0.00666266	3.51072
replogle_k562_essential	1	gears	UBAP1+ctrl	train	0.992842	0.57939	2.96538
replogle_k562_essential	1	gears	UFL1+ctrl	train	0.996038	0.161542	2.20296
replogle_k562_essential	1	gears	UFM1+ctrl	train	0.994908	0.296406	2.46359
replogle_k562_essential	1	gears	UPF2+ctrl	train	0.986941	0.287265	3.98401
replogle_k562_essential	1	gears	UQCRQ+ctrl	train	0.994257	0.322211	2.66323
replogle_k562_essential	1	gears	USPL1+ctrl	train	0.993487	0.273133	2.79637
replogle_k562_essential	1	gears	UTP3+ctrl	test	0.975227	0.573661	5.23127
replogle_k562_essential	1	gears	UTP20+ctrl	train	0.989084	0.749752	3.43174
replogle_k562_essential	1	gears	UTP23+ctrl	train	0.991758	0.605172	3.05886
replogle_k562_essential	1	gears	VPS28+ctrl	train	0.973563	0.631283	5.84362
replogle_k562_essential	1	gears	VPS29+ctrl	test	0.991722	0.236977	3.25033
replogle_k562_essential	1	gears	VPS54+ctrl	test	0.997241	0.313109	1.78802
replogle_k562_essential	1	gears	WAC+ctrl	train	0.993887	0.157107	2.67355
replogle_k562_essential	1	gears	WDHD1+ctrl	test	0.995179	0.162977	2.52691
replogle_k562_essential	1	gears	WDR12+ctrl	test	0.992295	0.743141	2.99685
replogle_k562_essential	1	gears	WDR43+ctrl	test	0.979108	0.790437	4.76264
replogle_k562_essential	1	gears	WDTC1+ctrl	test	0.985769	0.286164	4.06329
replogle_k562_essential	1	gears	XPO1+ctrl	test	0.96288	0.478782	6.88914
replogle_k562_essential	1	gears	XRCC5+ctrl	train	0.984906	0.546311	4.35527
replogle_k562_essential	1	gears	YEATS2+ctrl	test	0.989216	0.11561	3.47345
replogle_k562_essential	1	gears	YTHDC1+ctrl	train	0.990298	0.582418	3.27457
replogle_k562_essential	1	gears	ZBTB17+ctrl	test	0.993728	0.0468758	2.72495
replogle_k562_essential	1	gears	ZCRB1+ctrl	test	0.992179	-0.117383	3.30729
replogle_k562_essential	1	gears	ZFC3H1+ctrl	train	0.982596	0.254441	4.49047
replogle_k562_essential	1	gears	ZMAT5+ctrl	train	0.993105	0.373664	2.86014
replogle_k562_essential	1	gears	ctrl	train	0.998053		1.6005
replogle_k562_essential	1	geneformer	ABCB7+ctrl	train	0.99664	0.542411	2.06281
replogle_k562_essential	1	geneformer	ABCE1+ctrl	train	0.981536	0.77849	4.53085
replogle_k562_essential	1	geneformer	ACTB+ctrl	val	0.983708	0.00115591	4.78063
replogle_k562_essential	1	geneformer	AHCTF1+ctrl	train	0.993908	0.277049	2.75542
replogle_k562_essential	1	geneformer	AKIRIN2+ctrl	train	0.994101	0.252638	2.68079
replogle_k562_essential	1	geneformer	ALG2+ctrl	train	0.995556	0.248842	2.43778
replogle_k562_essential	1	geneformer	ALG13+ctrl	test	0.995186	0.198983	2.4627
replogle_k562_essential	1	geneformer	ANKRD11+ctrl	test	0.988927	-0.15012	4.01074
replogle_k562_essential	1	geneformer	ARCN1+ctrl	train	0.994087	0.67731	2.70651
replogle_k562_essential	1	geneformer	ARGLU1+ctrl	test	0.991324	-0.0776125	3.40611
replogle_k562_essential	1	geneformer	ARIH1+ctrl	test	0.992485	0.476728	2.93872
replogle_k562_essential	1	geneformer	ATF5+ctrl	train	0.977119	0.694888	5.18907
replogle_k562_essential	1	geneformer	ATP6AP1+ctrl	test	0.994096	0.472434	2.63003
replogle_k562_essential	1	geneformer	ATP6V0B+ctrl	val	0.990689	0.376615	3.54266
replogle_k562_essential	1	geneformer	ATP6V0C+ctrl	val	0.98619	0.426557	4.03046
replogle_k562_essential	1	geneformer	ATP6V1A+ctrl	train	0.992568	0.300634	3.03049
replogle_k562_essential	1	geneformer	ATP6V1B2+ctrl	train	0.991143	0.586773	3.1978
replogle_k562_essential	1	geneformer	ATR+ctrl	train	0.995145	0.304304	2.65692
replogle_k562_essential	1	geneformer	BANP+ctrl	train	0.992713	0.260708	3.06363
replogle_k562_essential	1	geneformer	BDP1+ctrl	train	0.994146	0.745173	2.56962
replogle_k562_essential	1	geneformer	BOP1+ctrl	train	0.996558	0.628474	2.04403
replogle_k562_essential	1	geneformer	BRIX1+ctrl	test	0.989579	0.697513	3.4133
replogle_k562_essential	1	geneformer	BUD31+ctrl	train	0.976725	0.234121	5.73936
replogle_k562_essential	1	geneformer	CASP8AP2+ctrl	train	0.976079	0.248041	5.48205
replogle_k562_essential	1	geneformer	CBLL1+ctrl	train	0.991378	0.119208	3.22916
replogle_k562_essential	1	geneformer	CCDC59+ctrl	train	0.991257	0.2924	3.27729
replogle_k562_essential	1	geneformer	CCDC174+ctrl	train	0.989431	0.483189	3.68363
replogle_k562_essential	1	geneformer	CDC6+ctrl	val	0.990809	0.598955	3.25084
replogle_k562_essential	1	geneformer	CDC16+ctrl	train	0.995385	0.449124	2.39071
replogle_k562_essential	1	geneformer	CDK1+ctrl	train	0.99378	0.725922	2.71373
replogle_k562_essential	1	geneformer	CDK9+ctrl	train	0.990258	-0.0302444	3.43357
replogle_k562_essential	1	geneformer	CENPC+ctrl	test	0.995991	0.653635	2.41682
replogle_k562_essential	1	geneformer	CENPE+ctrl	test	0.995431	0.462684	2.29818
replogle_k562_essential	1	geneformer	CENPK+ctrl	train	0.991214	0.529997	3.61149
replogle_k562_essential	1	geneformer	CEP192+ctrl	val	0.997218	0.572263	1.81662
replogle_k562_essential	1	geneformer	CHAF1A+ctrl	val	0.970058	0.367088	6.03521
replogle_k562_essential	1	geneformer	CHAF1B+ctrl	train	0.977479	0.331027	5.28399
replogle_k562_essential	1	geneformer	CHERP+ctrl	test	0.987617	0.420094	3.95486
replogle_k562_essential	1	geneformer	CKAP5+ctrl	train	0.995975	0.528707	2.34903
replogle_k562_essential	1	geneformer	CLP1+ctrl	train	0.988432	0.255114	3.67979
replogle_k562_essential	1	geneformer	CLSPN+ctrl	train	0.993209	0.708741	2.89827
replogle_k562_essential	1	geneformer	CLTC+ctrl	val	0.992412	0.493705	3.0153
replogle_k562_essential	1	geneformer	CMTR1+ctrl	train	0.975584	0.00608467	5.63623
replogle_k562_essential	1	geneformer	CNIH4+ctrl	test	0.989891	0.329924	3.48444
replogle_k562_essential	1	geneformer	CNOT2+ctrl	train	0.987271	0.330728	3.87018
replogle_k562_essential	1	geneformer	COPB1+ctrl	train	0.983039	0.723118	4.55994
replogle_k562_essential	1	geneformer	COPS6+ctrl	train	0.992697	0.37268	3.0122
replogle_k562_essential	1	geneformer	CSTF3+ctrl	test	0.981796	0.307533	4.64178
replogle_k562_essential	1	geneformer	CTR9+ctrl	test	0.965788	0.292178	7.94309
replogle_k562_essential	1	geneformer	CUL1+ctrl	test	0.995078	0.117184	2.48447
replogle_k562_essential	1	geneformer	CUL2+ctrl	train	0.992068	0.387137	3.1088
replogle_k562_essential	1	geneformer	CWF19L2+ctrl	train	0.987243	0.447472	4.00455
replogle_k562_essential	1	geneformer	DAD1+ctrl	test	0.985851	0.0696373	4.21003
replogle_k562_essential	1	geneformer	DDOST+ctrl	test	0.990772	0.202264	3.37444
replogle_k562_essential	1	geneformer	DDX5+ctrl	test	0.989634	-0.061283	3.63803
replogle_k562_essential	1	geneformer	DDX10+ctrl	train	0.987603	0.387617	3.89898
replogle_k562_essential	1	geneformer	DDX21+ctrl	train	0.987615	0.510329	3.8493
replogle_k562_essential	1	geneformer	DDX59+ctrl	train	0.994838	0.16518	2.56707
replogle_k562_essential	1	geneformer	DERL2+ctrl	test	0.994292	0.527473	2.57008
replogle_k562_essential	1	geneformer	DICER1+ctrl	train	0.994845	0.330523	2.51011
replogle_k562_essential	1	geneformer	DKC1+ctrl	train	0.987678	0.416873	3.69342
replogle_k562_essential	1	geneformer	DNMT1+ctrl	train	0.990924	-0.0875104	3.406
replogle_k562_essential	1	geneformer	DRAP1+ctrl	val	0.994516	0.125124	2.72715
replogle_k562_essential	1	geneformer	DSN1+ctrl	train	0.995496	0.819252	2.58989
replogle_k562_essential	1	geneformer	DTL+ctrl	train	0.99346	0.760256	2.7152
replogle_k562_essential	1	geneformer	DUT+ctrl	train	0.988783	0.501601	3.66438
replogle_k562_essential	1	geneformer	DYNC1H1+ctrl	test	0.995456	0.637	2.30051
replogle_k562_essential	1	geneformer	DYNC1I2+ctrl	train	0.997113	0.770412	1.81509
replogle_k562_essential	1	geneformer	DYNLL1+ctrl	train	0.996859	0.896644	1.9795
replogle_k562_essential	1	geneformer	DYNLRB1+ctrl	test	0.99666	0.596966	1.94989
replogle_k562_essential	1	geneformer	EBNA1BP2+ctrl	test	0.988195	0.668413	3.65895
replogle_k562_essential	1	geneformer	EEF2+ctrl	train	0.99424	0.91258	2.66327
replogle_k562_essential	1	geneformer	EIF1AX+ctrl	train	0.986789	0.592418	4.18994
replogle_k562_essential	1	geneformer	EIF2B4+ctrl	train	0.976356	0.636653	5.50978
replogle_k562_essential	1	geneformer	EIF3A+ctrl	train	0.97675	0.771955	5.08871
replogle_k562_essential	1	geneformer	EIF3B+ctrl	train	0.962966	0.781765	6.41722
replogle_k562_essential	1	geneformer	EIF3D+ctrl	train	0.973998	0.667466	6.21588
replogle_k562_essential	1	geneformer	EIF4G1+ctrl	train	0.99055	0.622855	3.49059
replogle_k562_essential	1	geneformer	EIF4G2+ctrl	train	0.99389	0.504696	2.85423
replogle_k562_essential	1	geneformer	EIF5A+ctrl	test	0.981194	0.205158	4.87197
replogle_k562_essential	1	geneformer	EP400+ctrl	train	0.953446	0.515031	7.3669
replogle_k562_essential	1	geneformer	EXOC7+ctrl	test	0.982138	0.382294	4.57759
replogle_k562_essential	1	geneformer	EXOSC4+ctrl	train	0.975906	0.490264	5.17086
replogle_k562_essential	1	geneformer	EXOSC8+ctrl	val	0.977978	0.417446	4.99658
replogle_k562_essential	1	geneformer	EXOSC9+ctrl	train	0.96943	0.477574	5.93131
replogle_k562_essential	1	geneformer	FAM32A+ctrl	train	0.989706	0.542446	3.57213
replogle_k562_essential	1	geneformer	FAM50A+ctrl	test	0.970179	0.473417	5.82783
replogle_k562_essential	1	geneformer	FAM136A+ctrl	train	0.964229	0.682008	6.5028
replogle_k562_essential	1	geneformer	FNTA+ctrl	train	0.991926	0.37134	3.07881
replogle_k562_essential	1	geneformer	GAR1+ctrl	train	0.993852	0.337371	2.74415
replogle_k562_essential	1	geneformer	GBF1+ctrl	val	0.981653	0.531326	4.8311
replogle_k562_essential	1	geneformer	GINS2+ctrl	train	0.987093	0.514929	3.89748
replogle_k562_essential	1	geneformer	GNL3+ctrl	test	0.985012	0.597384	4.16244
replogle_k562_essential	1	geneformer	GOLT1B+ctrl	train	0.996315	0.431128	2.18882
replogle_k562_essential	1	geneformer	GRB2+ctrl	train	0.990449	0.264704	3.28736
replogle_k562_essential	1	geneformer	GRPEL1+ctrl	test	0.986318	0.66646	4.01281
replogle_k562_essential	1	geneformer	GTF2A1+ctrl	train	0.982841	0.351435	4.41528
replogle_k562_essential	1	geneformer	HAUS4+ctrl	train	0.994501	0.475161	2.67557
replogle_k562_essential	1	geneformer	HBS1L+ctrl	train	0.969529	0.740838	6.20345
replogle_k562_essential	1	geneformer	HDAC7+ctrl	train	0.986522	0.480971	3.99142
replogle_k562_essential	1	geneformer	HGS+ctrl	test	0.988397	0.600788	3.78265
replogle_k562_essential	1	geneformer	HMGCS1+ctrl	train	0.994898	0.533018	2.51044
replogle_k562_essential	1	geneformer	HNRNPH1+ctrl	test	0.98951	0.330422	3.47936
replogle_k562_essential	1	geneformer	HNRNPU+ctrl	test	0.982886	0.195776	4.51248
replogle_k562_essential	1	geneformer	HSCB+ctrl	test	0.994625	0.362539	2.65101
replogle_k562_essential	1	geneformer	HSPA5+ctrl	train	0.978415	0.964051	5.54271
replogle_k562_essential	1	geneformer	HSPA9+ctrl	train	0.954321	0.884529	7.97017
replogle_k562_essential	1	geneformer	HSPE1+ctrl	test	0.967394	0.177547	6.44782
replogle_k562_essential	1	geneformer	HUWE1+ctrl	train	0.990532	0.226239	3.45235
replogle_k562_essential	1	geneformer	IARS2+ctrl	train	0.986362	0.552471	4.04628
replogle_k562_essential	1	geneformer	ICE1+ctrl	train	0.990263	0.475567	3.65026
replogle_k562_essential	1	geneformer	IGBP1+ctrl	test	0.992175	0.693989	3.03511
replogle_k562_essential	1	geneformer	IK+ctrl	val	0.992935	0.58297	2.87776
replogle_k562_essential	1	geneformer	INO80+ctrl	train	0.987877	0.174375	3.791
replogle_k562_essential	1	geneformer	INTS2+ctrl	train	0.9478	0.663503	8.31435
replogle_k562_essential	1	geneformer	INTS6+ctrl	val	0.993412	0.0201254	2.88521
replogle_k562_essential	1	geneformer	INTS8+ctrl	train	0.963908	0.53638	6.70962
replogle_k562_essential	1	geneformer	IPO9+ctrl	train	0.994185	0.0777432	2.71093
replogle_k562_essential	1	geneformer	ISCU+ctrl	test	0.983518	0.558122	4.40858
replogle_k562_essential	1	geneformer	KANSL1+ctrl	train	0.982212	0.380591	5.02667
replogle_k562_essential	1	geneformer	KCTD10+ctrl	train	0.991683	0.523364	3.39535
replogle_k562_essential	1	geneformer	KIN+ctrl	val	0.993566	0.467751	2.74947
replogle_k562_essential	1	geneformer	LONP1+ctrl	val	0.99077	0.271033	3.53228
replogle_k562_essential	1	geneformer	LRPPRC+ctrl	train	0.971619	0.494924	5.67811
replogle_k562_essential	1	geneformer	LSG1+ctrl	train	0.985951	0.446978	4.08955
replogle_k562_essential	1	geneformer	LSM3+ctrl	train	0.985594	0.520514	4.27012
replogle_k562_essential	1	geneformer	MAD2L1+ctrl	train	0.99306	0.402497	2.912
replogle_k562_essential	1	geneformer	MAT2A+ctrl	train	0.98252	0.40469	4.58573
replogle_k562_essential	1	geneformer	MAU2+ctrl	train	0.989665	0.307145	3.49074
replogle_k562_essential	1	geneformer	MCM2+ctrl	train	0.993647	0.516077	2.83651
replogle_k562_essential	1	geneformer	MCM3+ctrl	train	0.9938	0.433489	2.89231
replogle_k562_essential	1	geneformer	MCM4+ctrl	train	0.991324	0.549942	3.19509
replogle_k562_essential	1	geneformer	MCM6+ctrl	train	0.992769	0.370816	3.09347
replogle_k562_essential	1	geneformer	MCM10+ctrl	test	0.988609	0.53175	3.60546
replogle_k562_essential	1	geneformer	MDN1+ctrl	test	0.991035	0.471957	3.26913
replogle_k562_essential	1	geneformer	MED6+ctrl	train	0.974029	0.641331	5.53252
replogle_k562_essential	1	geneformer	MED7+ctrl	train	0.959567	0.711912	7.09503
replogle_k562_essential	1	geneformer	MED14+ctrl	val	0.983394	0.663807	4.33812
replogle_k562_essential	1	geneformer	MED19+ctrl	train	0.972964	0.649981	5.61342
replogle_k562_essential	1	geneformer	MED20+ctrl	test	0.977627	0.567713	5.00873
replogle_k562_essential	1	geneformer	MED29+ctrl	train	0.982954	0.57618	4.71946
replogle_k562_essential	1	geneformer	METTL14+ctrl	train	0.991695	0.14929	3.11289
replogle_k562_essential	1	geneformer	METTL16+ctrl	train	0.986245	0.039249	4.24806
replogle_k562_essential	1	geneformer	MFAP1+ctrl	test	0.980008	0.650701	5.04459
replogle_k562_essential	1	geneformer	MOB4+ctrl	train	0.992521	0.258492	3.04394
replogle_k562_essential	1	geneformer	MPHOSPH10+ctrl	train	0.972966	0.435474	5.58822
replogle_k562_essential	1	geneformer	MRPS34+ctrl	train	0.989879	0.408101	3.51974
replogle_k562_essential	1	geneformer	MVD+ctrl	train	0.988262	0.373594	3.80937
replogle_k562_essential	1	geneformer	MYBL2+ctrl	train	0.993836	0.639111	2.76268
replogle_k562_essential	1	geneformer	NAA10+ctrl	train	0.993241	0.193599	2.8434
replogle_k562_essential	1	geneformer	NAA15+ctrl	test	0.993255	0.373105	2.78376
replogle_k562_essential	1	geneformer	NACA+ctrl	train	0.991204	0.966645	3.22581
replogle_k562_essential	1	geneformer	NAE1+ctrl	train	0.987965	0.0524328	3.91875
replogle_k562_essential	1	geneformer	NBAS+ctrl	test	0.99409	0.36778	2.71286
replogle_k562_essential	1	geneformer	NCAPH+ctrl	test	0.992656	0.52356	2.92335
replogle_k562_essential	1	geneformer	NCKAP1+ctrl	train	0.991246	0.416516	3.14031
replogle_k562_essential	1	geneformer	NCL+ctrl	train	0.999078	0.965021	1.09913
replogle_k562_essential	1	geneformer	NDC80+ctrl	test	0.995753	0.81032	2.37224
replogle_k562_essential	1	geneformer	NDUFA2+ctrl	train	0.974739	0.658965	5.42875
replogle_k562_essential	1	geneformer	NEDD1+ctrl	test	0.992981	0.293944	2.92022
replogle_k562_essential	1	geneformer	NELFE+ctrl	train	0.987122	0.100059	3.87845
replogle_k562_essential	1	geneformer	NIFK+ctrl	val	0.984712	0.720301	4.12203
replogle_k562_essential	1	geneformer	NKAP+ctrl	train	0.982491	0.39341	4.75408
replogle_k562_essential	1	geneformer	NOLC1+ctrl	train	0.992689	0.274954	3.01348
replogle_k562_essential	1	geneformer	NOM1+ctrl	train	0.986836	0.33057	3.92339
replogle_k562_essential	1	geneformer	NPLOC4+ctrl	train	0.972031	0.625556	6.02771
replogle_k562_essential	1	geneformer	NRBP1+ctrl	test	0.988872	0.391714	3.56909
replogle_k562_essential	1	geneformer	NRDE2+ctrl	train	0.986088	0.512137	4.32677
replogle_k562_essential	1	geneformer	NSRP1+ctrl	train	0.982863	0.490953	5.29335
replogle_k562_essential	1	geneformer	NUF2+ctrl	train	0.998755	0.834418	1.22675
replogle_k562_essential	1	geneformer	OGT+ctrl	train	0.973626	0.0312304	5.69974
replogle_k562_essential	1	geneformer	OPA1+ctrl	test	0.991069	0.330416	3.37659
replogle_k562_essential	1	geneformer	ORC1+ctrl	train	0.995946	0.643388	2.21233
replogle_k562_essential	1	geneformer	PCF11+ctrl	test	0.986495	0.438385	4.07255
replogle_k562_essential	1	geneformer	PCNA+ctrl	train	0.962851	0.743244	6.73953
replogle_k562_essential	1	geneformer	PDCD2+ctrl	test	0.988018	0.250363	3.76233
replogle_k562_essential	1	geneformer	PDRG1+ctrl	train	0.993181	0.377883	2.80151
replogle_k562_essential	1	geneformer	PFDN2+ctrl	train	0.979907	0.386285	4.73765
replogle_k562_essential	1	geneformer	PKM+ctrl	val	0.985977	0.269471	4.07125
replogle_k562_essential	1	geneformer	PLRG1+ctrl	train	0.960398	0.584109	7.72837
replogle_k562_essential	1	geneformer	PMPCB+ctrl	train	0.98661	0.617063	4.19621
replogle_k562_essential	1	geneformer	PNISR+ctrl	train	0.990677	0.271054	3.39282
replogle_k562_essential	1	geneformer	PNN+ctrl	train	0.987057	0.588465	3.81315
replogle_k562_essential	1	geneformer	PNPT1+ctrl	train	0.981516	0.27118	4.83849
replogle_k562_essential	1	geneformer	POLA1+ctrl	test	0.98921	0.40734	3.53223
replogle_k562_essential	1	geneformer	POLD3+ctrl	train	0.983799	0.281134	4.52857
replogle_k562_essential	1	geneformer	POLR3C+ctrl	test	0.995241	0.150994	2.52121
replogle_k562_essential	1	geneformer	PPP4R2+ctrl	test	0.993188	0.250266	2.93498
replogle_k562_essential	1	geneformer	PRIM1+ctrl	train	0.984869	0.540829	4.28428
replogle_k562_essential	1	geneformer	PRPF3+ctrl	test	0.976395	0.696483	5.57034
replogle_k562_essential	1	geneformer	PRPF4B+ctrl	test	0.99058	0.198121	3.46042
replogle_k562_essential	1	geneformer	PSMB6+ctrl	train	0.972586	0.516688	5.73516
replogle_k562_essential	1	geneformer	RAD21+ctrl	train	0.979272	0.5536	4.85905
replogle_k562_essential	1	geneformer	RBBP6+ctrl	train	0.986287	0.471601	3.94039
replogle_k562_essential	1	geneformer	RBBP8+ctrl	train	0.993392	0.249744	2.96662
replogle_k562_essential	1	geneformer	RBM39+ctrl	test	0.983355	0.380116	4.61181
replogle_k562_essential	1	geneformer	RBM42+ctrl	test	0.988264	0.208978	3.85514
replogle_k562_essential	1	geneformer	RBM48+ctrl	train	0.990328	0.411161	3.32596
replogle_k562_essential	1	geneformer	RFC1+ctrl	train	0.988499	0.430318	3.68903
replogle_k562_essential	1	geneformer	RFC2+ctrl	train	0.99179	0.544655	3.19206
replogle_k562_essential	1	geneformer	RFC4+ctrl	test	0.990805	0.426729	3.37632
replogle_k562_essential	1	geneformer	RIOK1+ctrl	test	0.982494	0.317301	4.72333
replogle_k562_essential	1	geneformer	RNASEH2C+ctrl	train	0.994059	0.32975	2.70032
replogle_k562_essential	1	geneformer	RNF20+ctrl	train	0.980616	0.588128	4.6922
replogle_k562_essential	1	geneformer	RNF113A+ctrl	train	0.985088	0.466204	4.88356
replogle_k562_essential	1	geneformer	RNGTT+ctrl	test	0.993861	0.269603	2.76974
replogle_k562_essential	1	geneformer	RNMT+ctrl	test	0.983208	0.092957	4.60652
replogle_k562_essential	1	geneformer	RNPC3+ctrl	train	0.991016	0.372152	3.25393
replogle_k562_essential	1	geneformer	RPA2+ctrl	train	0.98734	0.681784	3.95043
replogle_k562_essential	1	geneformer	RPA3+ctrl	val	0.988728	0.508175	3.85208
replogle_k562_essential	1	geneformer	RPL10+ctrl	test	0.967702	0.5628	5.90805
replogle_k562_essential	1	geneformer	RPL12+ctrl	train	0.997765	0.979735	1.64575
replogle_k562_essential	1	geneformer	RPL13A+ctrl	train	0.99693	0.796553	1.88742
replogle_k562_essential	1	geneformer	RPL14+ctrl	train	0.991255	0.984266	3.10301
replogle_k562_essential	1	geneformer	RPL15+ctrl	train	0.99321	0.973809	2.71593
replogle_k562_essential	1	geneformer	RPL17+ctrl	train	0.996044	0.994011	2.02735
replogle_k562_essential	1	geneformer	RPL23+ctrl	train	0.991321	0.969726	3.08623
replogle_k562_essential	1	geneformer	RPL27A+ctrl	train	0.987784	0.975121	3.65008
replogle_k562_essential	1	geneformer	RPL32+ctrl	train	0.997565	0.96932	1.63956
replogle_k562_essential	1	geneformer	RPL34+ctrl	train	0.991769	0.964294	3.02338
replogle_k562_essential	1	geneformer	RPL35A+ctrl	test	0.977973	0.806393	4.94997
replogle_k562_essential	1	geneformer	RPL37+ctrl	train	0.999327	0.981793	0.868539
replogle_k562_essential	1	geneformer	RPL37A+ctrl	train	0.996419	0.980068	1.94323
replogle_k562_essential	1	geneformer	RPL39+ctrl	train	0.993748	0.939843	2.66419
replogle_k562_essential	1	geneformer	RPS3+ctrl	train	0.998144	0.985022	1.37617
replogle_k562_essential	1	geneformer	RPS3A+ctrl	train	0.992685	0.960811	2.78476
replogle_k562_essential	1	geneformer	RPS6+ctrl	test	0.914085	-0.394315	10.2624
replogle_k562_essential	1	geneformer	RPS9+ctrl	train	0.99506	0.984087	2.32024
replogle_k562_essential	1	geneformer	RPS12+ctrl	train	0.996817	0.980634	1.86662
replogle_k562_essential	1	geneformer	RPS14+ctrl	test	0.97887	0.573439	4.92713
replogle_k562_essential	1	geneformer	RPS18+ctrl	train	0.998993	0.99197	1.00732
replogle_k562_essential	1	geneformer	RPS19BP1+ctrl	train	0.977565	0.358086	5.20463
replogle_k562_essential	1	geneformer	RPS20+ctrl	train	0.987969	0.882909	3.74924
replogle_k562_essential	1	geneformer	RPS27+ctrl	train	0.99465	0.976539	2.4146
replogle_k562_essential	1	geneformer	RRN3+ctrl	test	0.975423	0.453807	5.37429
replogle_k562_essential	1	geneformer	RRP9+ctrl	train	0.989594	0.257709	3.61446
replogle_k562_essential	1	geneformer	RRP12+ctrl	train	0.981685	0.411877	4.78629
replogle_k562_essential	1	geneformer	RRS1+ctrl	train	0.985373	0.634298	4.06688
replogle_k562_essential	1	geneformer	RSL1D1+ctrl	train	0.993204	0.611791	2.80857
replogle_k562_essential	1	geneformer	SBNO1+ctrl	train	0.991134	-0.0943197	3.36649
replogle_k562_essential	1	geneformer	SCFD1+ctrl	test	0.994422	0.584098	2.51554
replogle_k562_essential	1	geneformer	SDE2+ctrl	train	0.994413	0.37361	2.67665
replogle_k562_essential	1	geneformer	SETDB1+ctrl	train	0.990528	0.136885	3.47882
replogle_k562_essential	1	geneformer	SF3B4+ctrl	train	0.989444	0.695376	3.60112
replogle_k562_essential	1	geneformer	SFPQ+ctrl	test	0.95424	0.510804	9.46766
replogle_k562_essential	1	geneformer	SLBP+ctrl	train	0.977502	0.493593	5.27471
replogle_k562_essential	1	geneformer	SLC7A6OS+ctrl	train	0.985208	0.412312	4.22804
replogle_k562_essential	1	geneformer	SLC39A9+ctrl	train	0.996182	0.331021	2.22136
replogle_k562_essential	1	geneformer	SLU7+ctrl	test	0.95055	0.480628	8.86934
replogle_k562_essential	1	geneformer	SMC1A+ctrl	train	0.968223	0.643005	6.15311
replogle_k562_essential	1	geneformer	SMC2+ctrl	train	0.995522	0.739652	2.2443
replogle_k562_essential	1	geneformer	SMC3+ctrl	val	0.967486	0.501467	6.18262
replogle_k562_essential	1	geneformer	SMC4+ctrl	test	0.996107	0.64298	2.15593
replogle_k562_essential	1	geneformer	SMU1+ctrl	train	0.969698	0.765496	5.90586
replogle_k562_essential	1	geneformer	SNAPC5+ctrl	train	0.994146	0.336497	2.64722
replogle_k562_essential	1	geneformer	SNIP1+ctrl	train	0.991288	0.545052	3.23234
replogle_k562_essential	1	geneformer	SNRNP25+ctrl	train	0.994578	0.435544	2.531
replogle_k562_essential	1	geneformer	SNRNP27+ctrl	test	0.985305	0.228855	4.31377
replogle_k562_essential	1	geneformer	SNRNP48+ctrl	test	0.990962	0.512286	3.39926
replogle_k562_essential	1	geneformer	SNRPA1+ctrl	train	0.962514	0.77006	8.31929
replogle_k562_essential	1	geneformer	SNRPD1+ctrl	test	0.949277	0.585749	8.93662
replogle_k562_essential	1	geneformer	SNW1+ctrl	train	0.993959	0.561655	2.73012
replogle_k562_essential	1	geneformer	SON+ctrl	test	0.964297	0.691157	6.857
replogle_k562_essential	1	geneformer	SPC24+ctrl	train	0.985804	0.839151	4.63803
replogle_k562_essential	1	geneformer	SPC25+ctrl	test	0.981554	0.825926	5.20556
replogle_k562_essential	1	geneformer	SPCS3+ctrl	test	0.992265	0.168346	3.19636
replogle_k562_essential	1	geneformer	SRP54+ctrl	train	0.993817	0.608249	2.75928
replogle_k562_essential	1	geneformer	SRRM1+ctrl	test	0.988252	0.30891	3.74272
replogle_k562_essential	1	geneformer	SRRM2+ctrl	train	0.99155	0.340514	3.1895
replogle_k562_essential	1	geneformer	SRSF2+ctrl	train	0.987491	0.60474	3.87225
replogle_k562_essential	1	geneformer	SRSF7+ctrl	train	0.984769	0.353221	4.43627
replogle_k562_essential	1	geneformer	SRSF11+ctrl	train	0.991888	-0.0289863	3.20147
replogle_k562_essential	1	geneformer	SYF2+ctrl	train	0.985867	0.222845	4.24002
replogle_k562_essential	1	geneformer	TADA3+ctrl	train	0.992167	0.16336	3.04754
replogle_k562_essential	1	geneformer	TAF1D+ctrl	train	0.990375	0.447579	3.57526
replogle_k562_essential	1	geneformer	TAF2+ctrl	train	0.968225	0.153266	6.19703
replogle_k562_essential	1	geneformer	TAF7+ctrl	train	0.979943	0.352849	5.05193
replogle_k562_essential	1	geneformer	TAF8+ctrl	train	0.970733	0.114354	5.84499
replogle_k562_essential	1	geneformer	TAF10+ctrl	test	0.952706	0.345992	7.41997
replogle_k562_essential	1	geneformer	TERF2+ctrl	train	0.985261	0.502823	4.23977
replogle_k562_essential	1	geneformer	THAP1+ctrl	train	0.991312	0.363067	3.24995
replogle_k562_essential	1	geneformer	TIMM9+ctrl	val	0.995427	0.241255	2.44652
replogle_k562_essential	1	geneformer	TIMM13+ctrl	train	0.994846	0.748307	2.50502
replogle_k562_essential	1	geneformer	TMSB10+ctrl	train	0.998329	0.779553	1.50988
replogle_k562_essential	1	geneformer	TOMM40+ctrl	train	0.992192	0.520884	3.09101
replogle_k562_essential	1	geneformer	TOP1+ctrl	train	0.989305	0.344524	3.53475
replogle_k562_essential	1	geneformer	TPR+ctrl	train	0.983057	0.544251	4.36065
replogle_k562_essential	1	geneformer	TPX2+ctrl	train	0.995829	0.751655	2.26725
replogle_k562_essential	1	geneformer	TRMT112+ctrl	train	0.987038	0.329304	3.97676
replogle_k562_essential	1	geneformer	TSG101+ctrl	val	0.979103	0.595128	5.13285
replogle_k562_essential	1	geneformer	TTK+ctrl	train	0.991095	0.895546	3.48243
replogle_k562_essential	1	geneformer	U2SURP+ctrl	train	0.981156	0.465852	5.03059
replogle_k562_essential	1	geneformer	UBA3+ctrl	val	0.989015	0.0382134	3.77394
replogle_k562_essential	1	geneformer	UBAP1+ctrl	train	0.993366	0.614725	2.82515
replogle_k562_essential	1	geneformer	UFL1+ctrl	train	0.994501	0.134365	2.76023
replogle_k562_essential	1	geneformer	UFM1+ctrl	train	0.993872	0.277541	2.82618
replogle_k562_essential	1	geneformer	UPF2+ctrl	train	0.985417	0.209919	4.29305
replogle_k562_essential	1	geneformer	UQCRQ+ctrl	train	0.993854	0.30465	2.81361
replogle_k562_essential	1	geneformer	USPL1+ctrl	train	0.99291	0.296255	3.04427
replogle_k562_essential	1	geneformer	UTP3+ctrl	test	0.969892	0.361371	5.93892
replogle_k562_essential	1	geneformer	UTP20+ctrl	train	0.982489	0.503963	4.60979
replogle_k562_essential	1	geneformer	UTP23+ctrl	train	0.98891	0.311386	3.86631
replogle_k562_essential	1	geneformer	VPS28+ctrl	train	0.966615	0.655275	6.3989
replogle_k562_essential	1	geneformer	VPS29+ctrl	test	0.991014	0.24747	3.3499
replogle_k562_essential	1	geneformer	VPS54+ctrl	test	0.997476	0.56731	1.81751
replogle_k562_essential	1	geneformer	WAC+ctrl	train	0.993283	0.243446	2.8703
replogle_k562_essential	1	geneformer	WDHD1+ctrl	test	0.992689	-0.002269	3.0973
replogle_k562_essential	1	geneformer	WDR12+ctrl	test	0.987905	0.582563	3.74828
replogle_k562_essential	1	geneformer	WDR43+ctrl	test	0.968154	0.564842	6.11415
replogle_k562_essential	1	geneformer	WDTC1+ctrl	test	0.98551	0.301472	4.1013
replogle_k562_essential	1	geneformer	XPO1+ctrl	test	0.969106	0.685762	6.32625
replogle_k562_essential	1	geneformer	XRCC5+ctrl	train	0.987117	0.649033	3.88581
replogle_k562_essential	1	geneformer	YEATS2+ctrl	test	0.992792	0.14947	3.01615
replogle_k562_essential	1	geneformer	YTHDC1+ctrl	train	0.989346	0.506341	3.47436
replogle_k562_essential	1	geneformer	ZBTB17+ctrl	test	0.993742	0.259537	2.83713
replogle_k562_essential	1	geneformer	ZCRB1+ctrl	test	0.992876	0.12906	3.03102
replogle_k562_essential	1	geneformer	ZFC3H1+ctrl	train	0.981262	0.20455	4.68997
replogle_k562_essential	1	geneformer	ZMAT5+ctrl	train	0.992585	0.366706	2.91848
replogle_k562_essential	1	geneformer	ctrl	train	0.999947		0.274912
replogle_k562_essential	1	uce	ABCB7+ctrl	train	0.996573	0.537778	2.08034
replogle_k562_essential	1	uce	ABCE1+ctrl	train	0.980287	0.75358	4.69854
replogle_k562_essential	1	uce	ACTB+ctrl	val	0.991177	0.121486	3.27527
replogle_k562_essential	1	uce	AHCTF1+ctrl	train	0.993805	0.24044	2.79284
replogle_k562_essential	1	uce	AKIRIN2+ctrl	train	0.993784	0.231029	2.76627
replogle_k562_essential	1	uce	ALG2+ctrl	train	0.995475	0.274872	2.48293
replogle_k562_essential	1	uce	ALG13+ctrl	test	0.994642	0.198213	2.61001
replogle_k562_essential	1	uce	ANKRD11+ctrl	test	0.989274	-0.140984	3.94157
replogle_k562_essential	1	uce	ARCN1+ctrl	train	0.994043	0.670228	2.73018
replogle_k562_essential	1	uce	ARGLU1+ctrl	test	0.991715	-0.0570655	3.33136
replogle_k562_essential	1	uce	ARIH1+ctrl	test	0.992392	0.47885	2.94863
replogle_k562_essential	1	uce	ATF5+ctrl	train	0.977101	0.678164	5.20204
replogle_k562_essential	1	uce	ATP6AP1+ctrl	test	0.993958	0.471318	2.66822
replogle_k562_essential	1	uce	ATP6V0B+ctrl	val	0.993138	0.348066	2.87714
replogle_k562_essential	1	uce	ATP6V0C+ctrl	val	0.986529	0.442659	3.98177
replogle_k562_essential	1	uce	ATP6V1A+ctrl	train	0.991873	0.2598	3.16209
replogle_k562_essential	1	uce	ATP6V1B2+ctrl	train	0.990995	0.563491	3.23442
replogle_k562_essential	1	uce	ATR+ctrl	train	0.994513	0.255008	2.8505
replogle_k562_essential	1	uce	BANP+ctrl	train	0.992388	0.260047	3.08627
replogle_k562_essential	1	uce	BDP1+ctrl	train	0.993643	0.720896	2.67531
replogle_k562_essential	1	uce	BOP1+ctrl	train	0.995789	0.560414	2.29496
replogle_k562_essential	1	uce	BRIX1+ctrl	test	0.990254	0.729379	3.29191
replogle_k562_essential	1	uce	BUD31+ctrl	train	0.974813	0.111381	6.01537
replogle_k562_essential	1	uce	CASP8AP2+ctrl	train	0.975753	0.236211	5.52588
replogle_k562_essential	1	uce	CBLL1+ctrl	train	0.990945	0.130039	3.30016
replogle_k562_essential	1	uce	CCDC59+ctrl	train	0.990737	0.301694	3.3519
replogle_k562_essential	1	uce	CCDC174+ctrl	train	0.989182	0.457428	3.75201
replogle_k562_essential	1	uce	CDC6+ctrl	val	0.989477	0.512127	3.48541
replogle_k562_essential	1	uce	CDC16+ctrl	train	0.995135	0.426914	2.46312
replogle_k562_essential	1	uce	CDK1+ctrl	train	0.992682	0.635422	2.94868
replogle_k562_essential	1	uce	CDK9+ctrl	train	0.989747	-0.0466219	3.53095
replogle_k562_essential	1	uce	CENPC+ctrl	test	0.995813	0.637944	2.46335
replogle_k562_essential	1	uce	CENPE+ctrl	test	0.994846	0.423186	2.46471
replogle_k562_essential	1	uce	CENPK+ctrl	train	0.990524	0.475363	3.71743
replogle_k562_essential	1	uce	CEP192+ctrl	val	0.997004	0.559466	1.91005
replogle_k562_essential	1	uce	CHAF1A+ctrl	val	0.968351	0.288012	6.20867
replogle_k562_essential	1	uce	CHAF1B+ctrl	train	0.977598	0.336448	5.27221
replogle_k562_essential	1	uce	CHERP+ctrl	test	0.98724	0.387611	4.03826
replogle_k562_essential	1	uce	CKAP5+ctrl	train	0.995785	0.501887	2.43555
replogle_k562_essential	1	uce	CLP1+ctrl	train	0.987706	0.221839	3.80411
replogle_k562_essential	1	uce	CLSPN+ctrl	train	0.991322	0.589264	3.2486
replogle_k562_essential	1	uce	CLTC+ctrl	val	0.99391	0.47559	2.67803
replogle_k562_essential	1	uce	CMTR1+ctrl	train	0.974897	0.0198471	5.65452
replogle_k562_essential	1	uce	CNIH4+ctrl	test	0.990058	0.350544	3.44461
replogle_k562_essential	1	uce	CNOT2+ctrl	train	0.987158	0.346481	3.8732
replogle_k562_essential	1	uce	COPB1+ctrl	train	0.982489	0.69723	4.63867
replogle_k562_essential	1	uce	COPS6+ctrl	train	0.992131	0.337762	3.12831
replogle_k562_essential	1	uce	CSTF3+ctrl	test	0.981295	0.290416	4.70417
replogle_k562_essential	1	uce	CTR9+ctrl	test	0.965619	0.282277	7.97348
replogle_k562_essential	1	uce	CUL1+ctrl	test	0.994281	0.0883442	2.6924
replogle_k562_essential	1	uce	CUL2+ctrl	train	0.991936	0.387636	3.13485
replogle_k562_essential	1	uce	CWF19L2+ctrl	train	0.986492	0.394601	4.12738
replogle_k562_essential	1	uce	DAD1+ctrl	test	0.986628	0.0600531	4.04681
replogle_k562_essential	1	uce	DDOST+ctrl	test	0.990192	0.177367	3.48744
replogle_k562_essential	1	uce	DDX5+ctrl	test	0.989709	-0.0727983	3.64036
replogle_k562_essential	1	uce	DDX10+ctrl	train	0.986063	0.293041	4.16039
replogle_k562_essential	1	uce	DDX21+ctrl	train	0.985691	0.375048	4.23234
replogle_k562_essential	1	uce	DDX59+ctrl	train	0.994452	0.155632	2.67649
replogle_k562_essential	1	uce	DERL2+ctrl	test	0.994262	0.530279	2.58306
replogle_k562_essential	1	uce	DICER1+ctrl	train	0.994519	0.323545	2.58799
replogle_k562_essential	1	uce	DKC1+ctrl	train	0.985568	0.259127	4.07419
replogle_k562_essential	1	uce	DNMT1+ctrl	train	0.990599	-0.123813	3.48602
replogle_k562_essential	1	uce	DRAP1+ctrl	val	0.994102	0.130277	2.82296
replogle_k562_essential	1	uce	DSN1+ctrl	train	0.995077	0.76291	2.71196
replogle_k562_essential	1	uce	DTL+ctrl	train	0.992195	0.683322	2.96249
replogle_k562_essential	1	uce	DUT+ctrl	train	0.987586	0.423018	3.84876
replogle_k562_essential	1	uce	DYNC1H1+ctrl	test	0.996123	0.672192	2.1586
replogle_k562_essential	1	uce	DYNC1I2+ctrl	train	0.996926	0.753842	1.86746
replogle_k562_essential	1	uce	DYNLL1+ctrl	train	0.988156	0.291229	3.75725
replogle_k562_essential	1	uce	DYNLRB1+ctrl	test	0.996465	0.588735	2.01173
replogle_k562_essential	1	uce	EBNA1BP2+ctrl	test	0.985016	0.522467	4.16125
replogle_k562_essential	1	uce	EEF2+ctrl	train	0.978269	0.369632	4.92398
replogle_k562_essential	1	uce	EIF1AX+ctrl	train	0.985298	0.49939	4.36974
replogle_k562_essential	1	uce	EIF2B4+ctrl	train	0.977347	0.637753	5.43419
replogle_k562_essential	1	uce	EIF3A+ctrl	train	0.96861	0.582921	5.93135
replogle_k562_essential	1	uce	EIF3B+ctrl	train	0.955272	0.593361	7.05459
replogle_k562_essential	1	uce	EIF3D+ctrl	train	0.973492	0.623204	6.31072
replogle_k562_essential	1	uce	EIF4G1+ctrl	train	0.987456	0.434597	4.04656
replogle_k562_essential	1	uce	EIF4G2+ctrl	train	0.993514	0.417258	2.97521
replogle_k562_essential	1	uce	EIF5A+ctrl	test	0.985056	0.365453	4.28787
replogle_k562_essential	1	uce	EP400+ctrl	train	0.952165	0.464505	7.45947
replogle_k562_essential	1	uce	EXOC7+ctrl	test	0.981591	0.354966	4.65123
replogle_k562_essential	1	uce	EXOSC4+ctrl	train	0.975342	0.460943	5.20973
replogle_k562_essential	1	uce	EXOSC8+ctrl	val	0.978604	0.442228	4.89946
replogle_k562_essential	1	uce	EXOSC9+ctrl	train	0.968728	0.452121	6.00347
replogle_k562_essential	1	uce	FAM32A+ctrl	train	0.988792	0.469916	3.74123
replogle_k562_essential	1	uce	FAM50A+ctrl	test	0.969795	0.441534	5.85348
replogle_k562_essential	1	uce	FAM136A+ctrl	train	0.963974	0.685065	6.50462
replogle_k562_essential	1	uce	FNTA+ctrl	train	0.99146	0.342642	3.17103
replogle_k562_essential	1	uce	GAR1+ctrl	train	0.993562	0.317497	2.84854
replogle_k562_essential	1	uce	GBF1+ctrl	val	0.98162	0.507808	4.88329
replogle_k562_essential	1	uce	GINS2+ctrl	train	0.986956	0.504348	3.94007
replogle_k562_essential	1	uce	GNL3+ctrl	test	0.98332	0.509782	4.43394
replogle_k562_essential	1	uce	GOLT1B+ctrl	train	0.996036	0.412986	2.25449
replogle_k562_essential	1	uce	GRB2+ctrl	train	0.990494	0.250791	3.2736
replogle_k562_essential	1	uce	GRPEL1+ctrl	test	0.985144	0.602763	4.20292
replogle_k562_essential	1	uce	GTF2A1+ctrl	train	0.982195	0.327678	4.48185
replogle_k562_essential	1	uce	HAUS4+ctrl	train	0.994256	0.462179	2.71173
replogle_k562_essential	1	uce	HBS1L+ctrl	train	0.968832	0.706215	6.27761
replogle_k562_essential	1	uce	HDAC7+ctrl	train	0.986183	0.449825	4.05546
replogle_k562_essential	1	uce	HGS+ctrl	test	0.988873	0.615382	3.7402
replogle_k562_essential	1	uce	HMGCS1+ctrl	train	0.994059	0.430262	2.69246
replogle_k562_essential	1	uce	HNRNPH1+ctrl	test	0.989559	0.356467	3.47924
replogle_k562_essential	1	uce	HNRNPU+ctrl	test	0.984052	0.246729	4.35337
replogle_k562_essential	1	uce	HSCB+ctrl	test	0.994332	0.340241	2.73399
replogle_k562_essential	1	uce	HSPA5+ctrl	train	0.940318	0.566204	8.95944
replogle_k562_essential	1	uce	HSPA9+ctrl	train	0.937771	0.685236	9.19261
replogle_k562_essential	1	uce	HSPE1+ctrl	test	0.974315	0.375774	5.61133
replogle_k562_essential	1	uce	HUWE1+ctrl	train	0.990763	0.246334	3.41276
replogle_k562_essential	1	uce	IARS2+ctrl	train	0.985648	0.505421	4.14351
replogle_k562_essential	1	uce	ICE1+ctrl	train	0.989738	0.440012	3.72337
replogle_k562_essential	1	uce	IGBP1+ctrl	test	0.992199	0.685989	3.04475
replogle_k562_essential	1	uce	IK+ctrl	val	0.992373	0.538477	2.99025
replogle_k562_essential	1	uce	INO80+ctrl	train	0.987219	0.145858	3.88918
[truncated: 20,145 more rows]
