# Supplementary material for: Deep-learning-based gene perturbation effect prediction does not yet outperform simple linear baselines
Source: Nat Methods. 2025 Aug 4;22(8):1657–61. doi: 10.1038/s41592-025-02772-6 (PMC12328236; doi:10.1038/s41592-025-02772-6)
Supplement: Supplementary file 5 — The raw data used to make the plots in Extended Data Fig. 1. [file 41592_2025_2772_MOESM5_ESM.xlsx]

## Sheet: Panel B
dataset	umap	pert	cluster	n	ngenes	sel	label	point_label
norman_from_scfoundation	1.98825	AHR+FEV	1	59	2	FALSE		Double Perturbation
norman_from_scfoundation	-4.12076	AHR+KLF1	2	99	4	FALSE		Double Perturbation
norman_from_scfoundation	-0.268293	AHR+ctrl	2	99	4	FALSE		Single Perturbation
norman_from_scfoundation	0.595918	ARID1A+ctrl	3	67	2	FALSE		Single Perturbation
norman_from_scfoundation	-1.61956	ARRDC3+ctrl	2	99	4	FALSE		Single Perturbation
norman_from_scfoundation	1.18464	ATL1+ctrl	3	67	2	FALSE		Single Perturbation
norman_from_scfoundation	-3.21386	BAK1+ctrl	2	99	4	FALSE		Single Perturbation
norman_from_scfoundation	-3.15909	BCL2L11+BAK1	2	99	4	FALSE		Double Perturbation
norman_from_scfoundation	-3.06129	BCL2L11+TGFBR2	2	99	4	FALSE		Double Perturbation
norman_from_scfoundation	-3.01502	BCL2L11+ctrl	2	99	4	FALSE		Single Perturbation
norman_from_scfoundation	-2.17689	BCORL1+ctrl	2	99	4	FALSE		Single Perturbation
norman_from_scfoundation	1.95298	BPGM+SAMD1	3	67	2	FALSE		Double Perturbation
norman_from_scfoundation	1.33674	BPGM+ZBTB1	3	67	2	FALSE		Double Perturbation
norman_from_scfoundation	-0.642722	BPGM+ctrl	2	99	4	FALSE		Single Perturbation
norman_from_scfoundation	-0.881888	CBFA2T3+ctrl	2	99	4	FALSE		Single Perturbation
norman_from_scfoundation	2.63125	CBL+CNN1	3	67	2	FALSE		Double Perturbation
norman_from_scfoundation	2.05238	CBL+PTPN9	3	67	2	FALSE		Double Perturbation
norman_from_scfoundation	2.19283	CBL+PTPN12	3	67	2	FALSE		Double Perturbation
norman_from_scfoundation	-0.141917	CBL+TGFBR2	3	67	2	FALSE		Double Perturbation
norman_from_scfoundation	1.75245	CBL+UBASH3A	3	67	2	TRUE	CBL+UBASH3A	Double Perturbation
norman_from_scfoundation	2.52813	CBL+UBASH3B	3	67	2	FALSE		Double Perturbation
norman_from_scfoundation	-0.389567	CBL+ctrl	2	99	4	FALSE		Single Perturbation
norman_from_scfoundation	0.807409	CDKN1A+ctrl	3	67	2	FALSE		Single Perturbation
norman_from_scfoundation	0.964558	CDKN1B+CDKN1A	3	67	2	FALSE		Double Perturbation
norman_from_scfoundation	0.538812	CDKN1B+ctrl	3	67	2	FALSE		Single Perturbation
norman_from_scfoundation	0.948271	CDKN1C+CDKN1A	3	67	2	FALSE		Double Perturbation
norman_from_scfoundation	0.925894	CDKN1C+CDKN1B	3	67	2	FALSE		Double Perturbation
norman_from_scfoundation	0.772652	CDKN1C+ctrl	3	67	2	FALSE		Single Perturbation
norman_from_scfoundation	1.14938	CEBPA+ctrl	1	59	2	FALSE		Single Perturbation
norman_from_scfoundation	1.08878	CEBPB+CEBPA	1	59	2	FALSE		Double Perturbation
norman_from_scfoundation	-0.422423	CEBPB+MAPK1	1	59	2	FALSE		Double Perturbation
norman_from_scfoundation	0.644966	CEBPB+OSR2	1	59	2	FALSE		Double Perturbation
norman_from_scfoundation	0.0849809	CEBPB+PTPN12	1	59	2	FALSE		Double Perturbation
norman_from_scfoundation	0.694067	CEBPB+ctrl	1	59	2	FALSE		Single Perturbation
norman_from_scfoundation	1.02421	CEBPE+CEBPA	1	59	2	FALSE		Double Perturbation
norman_from_scfoundation	1.04658	CEBPE+CEBPB	1	59	2	FALSE		Double Perturbation
norman_from_scfoundation	-0.0621949	CEBPE+CNN1	3	67	2	FALSE		Double Perturbation
norman_from_scfoundation	-4.07764	CEBPE+KLF1	2	99	4	FALSE		Double Perturbation
norman_from_scfoundation	-0.115601	CEBPE+PTPN12	2	99	4	FALSE		Double Perturbation
norman_from_scfoundation	-0.646688	CEBPE+RUNX1T1	1	59	2	FALSE		Double Perturbation
norman_from_scfoundation	1.12132	CEBPE+SPI1	1	59	2	FALSE		Double Perturbation
norman_from_scfoundation	0.83543	CEBPE+ctrl	1	59	2	FALSE		Single Perturbation
norman_from_scfoundation	-1.38046	CELF2+ctrl	2	99	4	FALSE		Single Perturbation
norman_from_scfoundation	0.661844	CITED1+ctrl	1	59	2	FALSE		Single Perturbation
norman_from_scfoundation	0.201908	CKS1B+ctrl	3	67	2	FALSE		Single Perturbation
norman_from_scfoundation	0.773295	CLDN6+ctrl	3	67	2	FALSE		Single Perturbation
norman_from_scfoundation	-0.780018	CNN1+MAPK1	2	99	4	FALSE		Double Perturbation
norman_from_scfoundation	2.65697	CNN1+UBASH3A	3	67	2	FALSE		Double Perturbation
norman_from_scfoundation	-0.551925	CNN1+ctrl	2	99	4	FALSE		Single Perturbation
norman_from_scfoundation	-2.05041	CNNM4+ctrl	2	99	4	FALSE		Single Perturbation
norman_from_scfoundation	-0.728718	COL1A1+ctrl	1	59	2	FALSE		Single Perturbation
norman_from_scfoundation	-0.85131	COL2A1+ctrl	2	99	4	FALSE		Single Perturbation
norman_from_scfoundation	-3.22171	CSRNP1+ctrl	2	99	4	FALSE		Single Perturbation
norman_from_scfoundation	-0.743363	DLX2+ctrl	2	99	4	FALSE		Single Perturbation
norman_from_scfoundation	0.340949	DUSP9+ETS2	2	99	4	FALSE		Double Perturbation
norman_from_scfoundation	0.590865	DUSP9+IGDCC3	3	67	2	FALSE		Double Perturbation
norman_from_scfoundation	0.765426	DUSP9+KLF1	3	67	2	FALSE		Double Perturbation
norman_from_scfoundation	-2.28079	DUSP9+MAPK1	2	99	4	FALSE		Double Perturbation
norman_from_scfoundation	0.681366	DUSP9+PRTG	3	67	2	FALSE		Double Perturbation
norman_from_scfoundation	3.26974	DUSP9+SNAI1	1	59	2	FALSE		Double Perturbation
norman_from_scfoundation	0.528524	DUSP9+ctrl	3	67	2	FALSE		Single Perturbation
norman_from_scfoundation	-0.680086	EGR1+ctrl	2	99	4	FALSE		Single Perturbation
norman_from_scfoundation	-0.0855208	ETS2+CEBPE	1	59	2	FALSE		Double Perturbation
norman_from_scfoundation	-1.16572	ETS2+CNN1	2	99	4	FALSE		Double Perturbation
norman_from_scfoundation	-1.44524	ETS2+IGDCC3	2	99	4	FALSE		Double Perturbation
norman_from_scfoundation	1.42961	ETS2+IKZF3	3	67	2	FALSE		Double Perturbation
norman_from_scfoundation	-0.98862	ETS2+MAP7D1	2	99	4	FALSE		Double Perturbation
norman_from_scfoundation	-0.573851	ETS2+MAPK1	1	59	2	FALSE		Double Perturbation
norman_from_scfoundation	-1.33226	ETS2+PRTG	3	67	2	FALSE		Double Perturbation
norman_from_scfoundation	-1.12689	ETS2+ctrl	2	99	4	FALSE		Single Perturbation
norman_from_scfoundation	2.23063	FEV+CBFA2T3	1	59	2	FALSE		Double Perturbation
norman_from_scfoundation	1.98296	FEV+ISL2	1	59	2	FALSE		Double Perturbation
norman_from_scfoundation	1.67669	FEV+MAP7D1	2	99	4	FALSE		Double Perturbation
norman_from_scfoundation	1.56253	FEV+ctrl	2	99	4	FALSE		Single Perturbation
norman_from_scfoundation	1.01784	FOSB+CEBPB	1	59	2	FALSE		Double Perturbation
norman_from_scfoundation	1.06915	FOSB+CEBPE	1	59	2	FALSE		Double Perturbation
norman_from_scfoundation	1.41978	FOSB+IKZF3	3	67	2	FALSE		Double Perturbation
norman_from_scfoundation	0.00990287	FOSB+OSR2	1	59	2	FALSE		Double Perturbation
norman_from_scfoundation	-0.736096	FOSB+PTPN12	2	99	4	FALSE		Double Perturbation
norman_from_scfoundation	-1.32128	FOSB+UBASH3B	2	99	4	FALSE		Double Perturbation
norman_from_scfoundation	-1.32262	FOSB+ctrl	2	99	4	FALSE		Single Perturbation
norman_from_scfoundation	3.05535	FOXA1+FOXF1	1	59	2	FALSE		Double Perturbation
norman_from_scfoundation	3.05476	FOXA1+FOXL2	1	59	2	FALSE		Double Perturbation
norman_from_scfoundation	3.44095	FOXA1+HOXB9	1	59	2	FALSE		Double Perturbation
norman_from_scfoundation	-1.0874	FOXA1+ctrl	2	99	4	TRUE	FOXA1	Single Perturbation
norman_from_scfoundation	3.1596	FOXA3+FOXA1	1	59	2	FALSE		Double Perturbation
norman_from_scfoundation	3.06769	FOXA3+FOXF1	1	59	2	TRUE	FOXA3+FOXF1	Double Perturbation
norman_from_scfoundation	3.40422	FOXA3+FOXL2	1	59	2	FALSE		Double Perturbation
norman_from_scfoundation	3.41822	FOXA3+HOXB9	1	59	2	FALSE		Double Perturbation
norman_from_scfoundation	0.284971	FOXA3+ctrl	1	59	2	FALSE		Single Perturbation
norman_from_scfoundation	3.20761	FOXF1+FOXL2	1	59	2	FALSE		Double Perturbation
norman_from_scfoundation	3.08476	FOXF1+HOXB9	1	59	2	FALSE		Double Perturbation
norman_from_scfoundation	-1.56963	FOXF1+ctrl	2	99	4	FALSE		Single Perturbation
norman_from_scfoundation	3.31331	FOXL2+HOXB9	1	59	2	FALSE		Double Perturbation
norman_from_scfoundation	2.96354	FOXL2+MEIS1	1	59	2	FALSE		Double Perturbation
norman_from_scfoundation	0.336653	FOXL2+ctrl	1	59	2	FALSE		Single Perturbation
norman_from_scfoundation	0.416569	FOXO4+ctrl	3	67	2	FALSE		Single Perturbation
norman_from_scfoundation	-1.38134	GLB1L2+ctrl	2	99	4	FALSE		Single Perturbation
norman_from_scfoundation	2.89182	HES7+ctrl	1	59	2	FALSE		Single Perturbation
norman_from_scfoundation	-1.97936	HK2+ctrl	2	99	4	FALSE		Single Perturbation
norman_from_scfoundation	0.422707	HNF4A+ctrl	3	67	2	FALSE		Single Perturbation
norman_from_scfoundation	3.02175	HOXA13+ctrl	1	59	2	FALSE		Single Perturbation
norman_from_scfoundation	0.22843	HOXB9+ctrl	1	59	2	FALSE		Single Perturbation
norman_from_scfoundation	2.57696	HOXC13+ctrl	1	59	2	FALSE		Single Perturbation
norman_from_scfoundation	-1.50905	IGDCC3+MAPK1	2	99	4	FALSE		Double Perturbation
norman_from_scfoundation	0.332411	IGDCC3+PRTG	3	67	2	FALSE		Double Perturbation
norman_from_scfoundation	1.90755	IGDCC3+ZBTB25	3	67	2	FALSE		Double Perturbation
norman_from_scfoundation	0.200691	IGDCC3+ctrl	3	67	2	FALSE		Single Perturbation
norman_from_scfoundation	1.46624	IKZF3+ctrl	3	67	2	FALSE		Single Perturbation
norman_from_scfoundation	-0.136566	IRF1+SET	3	67	2	FALSE		Double Perturbation
norman_from_scfoundation	-1.33202	IRF1+ctrl	2	99	4	FALSE		Single Perturbation
norman_from_scfoundation	-2.17085	ISL2+ctrl	2	99	4	FALSE		Single Perturbation
norman_from_scfoundation	1.10978	JUN+CEBPA	1	59	2	FALSE		Double Perturbation
norman_from_scfoundation	1.04324	JUN+CEBPB	1	59	2	FALSE		Double Perturbation
norman_from_scfoundation	0.354604	JUN+ctrl	1	59	2	FALSE		Single Perturbation
norman_from_scfoundation	-2.17449	KIF2C+ctrl	2	99	4	FALSE		Single Perturbation
norman_from_scfoundation	-1.80174	KIF18B+KIF2C	2	99	4	FALSE		Double Perturbation
norman_from_scfoundation	-1.93554	KIF18B+ctrl	2	99	4	FALSE		Single Perturbation
norman_from_scfoundation	-4.05087	KLF1+BAK1	2	99	4	FALSE		Double Perturbation
norman_from_scfoundation	1.10708	KLF1+CEBPA	1	59	2	FALSE		Double Perturbation
norman_from_scfoundation	0.986535	KLF1+CLDN6	3	67	2	FALSE		Double Perturbation
norman_from_scfoundation	-0.840246	KLF1+COL2A1	2	99	4	FALSE		Double Perturbation
norman_from_scfoundation	-4.20684	KLF1+FOXA1	2	99	4	FALSE		Double Perturbation
norman_from_scfoundation	-4.01535	KLF1+MAP2K6	2	99	4	FALSE		Double Perturbation
norman_from_scfoundation	-4.09926	KLF1+TGFBR2	2	99	4	FALSE		Double Perturbation
norman_from_scfoundation	-4.08731	KLF1+ctrl	2	99	4	FALSE		Single Perturbation
norman_from_scfoundation	-2.2865	KMT2A+ctrl	2	99	4	FALSE		Single Perturbation
norman_from_scfoundation	-0.820862	LHX1+ctrl	2	99	4	FALSE		Single Perturbation
norman_from_scfoundation	0.115058	LYL1+CEBPB	1	59	2	FALSE		Double Perturbation
norman_from_scfoundation	-2.07676	LYL1+ctrl	2	99	4	FALSE		Single Perturbation
norman_from_scfoundation	-3.13493	MAML2+ctrl	2	99	4	FALSE		Single Perturbation
norman_from_scfoundation	1.44619	MAP2K3+IKZF3	3	67	2	FALSE		Double Perturbation
norman_from_scfoundation	-3.58652	MAP2K3+MAP2K6	2	99	4	FALSE		Double Perturbation
norman_from_scfoundation	-3.50024	MAP2K3+SLC38A2	2	99	4	FALSE		Double Perturbation
norman_from_scfoundation	-3.54121	MAP2K3+ctrl	2	99	4	FALSE		Single Perturbation
norman_from_scfoundation	1.37048	MAP2K6+IKZF3	3	67	2	FALSE		Double Perturbation
norman_from_scfoundation	-1.3905	MAP2K6+SPI1	2	99	4	FALSE		Double Perturbation
norman_from_scfoundation	-3.4588	MAP2K6+ctrl	2	99	4	TRUE	MAP2K6	Single Perturbation
norman_from_scfoundation	-2.01592	MAP4K3+ctrl	2	99	4	FALSE		Single Perturbation
norman_from_scfoundation	-1.92976	MAP4K5+ctrl	2	99	4	FALSE		Single Perturbation
norman_from_scfoundation	-3.28468	MAP7D1+ctrl	2	99	4	FALSE		Single Perturbation
norman_from_scfoundation	1.43992	MAPK1+IKZF3	3	67	2	FALSE		Double Perturbation
norman_from_scfoundation	-1.52198	MAPK1+PRTG	2	99	4	FALSE		Double Perturbation
norman_from_scfoundation	-0.984209	MAPK1+TGFBR2	2	99	4	FALSE		Double Perturbation
norman_from_scfoundation	-0.847823	MAPK1+ctrl	2	99	4	FALSE		Single Perturbation
norman_from_scfoundation	-2.2059	MEIS1+ctrl	2	99	4	FALSE		Single Perturbation
norman_from_scfoundation	2.66963	MIDN+ctrl	1	59	2	FALSE		Single Perturbation
norman_from_scfoundation	-2.13332	NCL+ctrl	2	99	4	FALSE		Single Perturbation
norman_from_scfoundation	0.51406	NIT1+ctrl	1	59	2	FALSE		Single Perturbation
norman_from_scfoundation	-1.61787	OSR2+ctrl	2	99	4	FALSE		Single Perturbation
norman_from_scfoundation	-0.625782	PLK4+STIL	1	59	2	TRUE	PLK4+STIL	Double Perturbation
norman_from_scfoundation	-1.45861	PLK4+ctrl	2	99	4	FALSE		Single Perturbation
norman_from_scfoundation	2.82	POU3F2+CBFA2T3	1	59	2	FALSE		Double Perturbation
norman_from_scfoundation	3.2908	POU3F2+FOXL2	1	59	2	FALSE		Double Perturbation
norman_from_scfoundation	-0.281243	POU3F2+ctrl	2	99	4	FALSE		Single Perturbation
norman_from_scfoundation	3.27706	PRDM1+CBFA2T3	1	59	2	FALSE		Double Perturbation
norman_from_scfoundation	1.66337	PRDM1+ctrl	3	67	2	FALSE		Single Perturbation
norman_from_scfoundation	0.266571	PRTG+ctrl	3	67	2	FALSE		Single Perturbation
norman_from_scfoundation	2.0724	PTPN1+ctrl	3	67	2	FALSE		Single Perturbation
norman_from_scfoundation	-0.707155	PTPN9+ctrl	2	99	4	FALSE		Single Perturbation
norman_from_scfoundation	-1.80219	PTPN12+OSR2	2	99	4	FALSE		Double Perturbation
norman_from_scfoundation	2.29369	PTPN12+PTPN9	3	67	2	FALSE		Double Perturbation
norman_from_scfoundation	-0.0847879	PTPN12+SNAI1	2	99	4	FALSE		Double Perturbation
norman_from_scfoundation	2.40775	PTPN12+UBASH3A	3	67	2	FALSE		Double Perturbation
norman_from_scfoundation	2.22958	PTPN12+ZBTB25	3	67	2	FALSE		Double Perturbation
norman_from_scfoundation	-0.622652	PTPN12+ctrl	2	99	4	FALSE		Single Perturbation
norman_from_scfoundation	-1.28783	PTPN13+ctrl	2	99	4	FALSE		Single Perturbation
norman_from_scfoundation	0.741955	RHOXF2+SET	3	67	2	FALSE		Double Perturbation
norman_from_scfoundation	1.66654	RHOXF2+ZBTB25	3	67	2	FALSE		Double Perturbation
norman_from_scfoundation	0.90016	RHOXF2+ctrl	3	67	2	FALSE		Single Perturbation
norman_from_scfoundation	-0.34292	RREB1+ctrl	2	99	4	TRUE	RREB1	Single Perturbation
norman_from_scfoundation	-2.25316	RUNX1T1+ctrl	2	99	4	FALSE		Single Perturbation
norman_from_scfoundation	-0.214795	S1PR2+ctrl	3	67	2	FALSE		Single Perturbation
norman_from_scfoundation	2.19658	SAMD1+PTPN12	3	67	2	FALSE		Double Perturbation
norman_from_scfoundation	0.581598	SAMD1+TGFBR2	3	67	2	FALSE		Double Perturbation
norman_from_scfoundation	1.93644	SAMD1+UBASH3B	3	67	2	FALSE		Double Perturbation
norman_from_scfoundation	1.63798	SAMD1+ZBTB1	3	67	2	FALSE		Double Perturbation
norman_from_scfoundation	0.104835	SAMD1+ctrl	3	67	2	FALSE		Single Perturbation
norman_from_scfoundation	-0.206137	SET+CEBPE	2	99	4	FALSE		Double Perturbation
norman_from_scfoundation	-0.648703	SET+KLF1	2	99	4	FALSE		Double Perturbation
norman_from_scfoundation	-0.0945235	SET+ctrl	2	99	4	FALSE		Single Perturbation
norman_from_scfoundation	0.962212	SGK1+S1PR2	3	67	2	TRUE	SGK1+S1PR2	Double Perturbation
norman_from_scfoundation	0.218543	SGK1+TBX2	3	67	2	FALSE		Double Perturbation
norman_from_scfoundation	-0.407831	SGK1+TBX3	3	67	2	FALSE		Double Perturbation
norman_from_scfoundation	0.192642	SGK1+ctrl	3	67	2	FALSE		Single Perturbation
norman_from_scfoundation	-1.90971	SLC4A1+ctrl	2	99	4	FALSE		Single Perturbation
norman_from_scfoundation	-1.68456	SLC6A9+ctrl	2	99	4	FALSE		Single Perturbation
norman_from_scfoundation	-3.2626	SLC38A2+ctrl	2	99	4	FALSE		Single Perturbation
norman_from_scfoundation	3.14991	SNAI1+DLX2	1	59	2	FALSE		Double Perturbation
norman_from_scfoundation	0.265982	SNAI1+UBASH3B	3	67	2	FALSE		Double Perturbation
norman_from_scfoundation	-0.54406	SNAI1+ctrl	2	99	4	FALSE		Single Perturbation
norman_from_scfoundation	0.866384	SPI1+ctrl	1	59	2	FALSE		Single Perturbation
norman_from_scfoundation	-1.32584	STIL+ctrl	2	99	4	FALSE		Single Perturbation
norman_from_scfoundation	-0.707852	TBX2+ctrl	2	99	4	FALSE		Single Perturbation
norman_from_scfoundation	-0.534053	TBX3+TBX2	3	67	2	FALSE		Double Perturbation
norman_from_scfoundation	-0.753937	TBX3+ctrl	2	99	4	FALSE		Single Perturbation
norman_from_scfoundation	-1.37233	TGFBR2+ETS2	2	99	4	FALSE		Double Perturbation
norman_from_scfoundation	0.232654	TGFBR2+IGDCC3	3	67	2	FALSE		Double Perturbation
norman_from_scfoundation	0.338986	TGFBR2+PRTG	3	67	2	FALSE		Double Perturbation
norman_from_scfoundation	-3.2301	TGFBR2+ctrl	2	99	4	FALSE		Single Perturbation
norman_from_scfoundation	-1.99947	TMSB4X+BAK1	2	99	4	FALSE		Double Perturbation
norman_from_scfoundation	-1.92233	TMSB4X+ctrl	2	99	4	FALSE		Single Perturbation
norman_from_scfoundation	3.24082	TP73+ctrl	1	59	2	FALSE		Single Perturbation
norman_from_scfoundation	-2.04586	TSC22D1+ctrl	2	99	4	FALSE		Single Perturbation
norman_from_scfoundation	-1.72379	UBASH3A+ctrl	2	99	4	FALSE		Single Perturbation
norman_from_scfoundation	2.60545	UBASH3B+CNN1	3	67	2	FALSE		Double Perturbation
norman_from_scfoundation	-1.83328	UBASH3B+OSR2	2	99	4	FALSE		Double Perturbation
norman_from_scfoundation	2.10749	UBASH3B+PTPN9	3	67	2	FALSE		Double Perturbation
norman_from_scfoundation	2.26998	UBASH3B+PTPN12	3	67	2	FALSE		Double Perturbation
norman_from_scfoundation	-0.172538	UBASH3B+UBASH3A	3	67	2	FALSE		Double Perturbation
norman_from_scfoundation	2.01422	UBASH3B+ZBTB25	3	67	2	FALSE		Double Perturbation
norman_from_scfoundation	-0.655768	UBASH3B+ctrl	2	99	4	FALSE		Single Perturbation
norman_from_scfoundation	-0.263793	ZBTB1+ctrl	3	67	2	FALSE		Single Perturbation
norman_from_scfoundation	3.15463	ZBTB10+DLX2	1	59	2	FALSE		Double Perturbation
norman_from_scfoundation	2.77845	ZBTB10+PTPN12	1	59	2	FALSE		Double Perturbation
norman_from_scfoundation	3.11549	ZBTB10+SNAI1	1	59	2	FALSE		Double Perturbation
norman_from_scfoundation	2.90717	ZBTB10+ctrl	1	59	2	FALSE		Single Perturbation
norman_from_scfoundation	-0.68538	ZBTB25+ctrl	2	99	4	FALSE		Single Perturbation
norman_from_scfoundation	1.12292	ZC3HAV1+CEBPA	1	59	2	FALSE		Double Perturbation
norman_from_scfoundation	-1.5498	ZC3HAV1+CEBPE	2	99	4	FALSE		Double Perturbation
norman_from_scfoundation	0.0985645	ZC3HAV1+HOXC13	2	99	4	FALSE		Double Perturbation
norman_from_scfoundation	-3.01092	ZC3HAV1+ctrl	2	99	4	FALSE		Single Perturbation
norman_from_scfoundation	0.367708	ZNF318+FOXL2	1	59	2	FALSE		Double Perturbation
norman_from_scfoundation	-2.09695	ZNF318+ctrl	2	99	4	FALSE		Single Perturbation
norman_from_scfoundation	-2.8225	ctrl	2	99	4	TRUE		No Perturbation
replogle_k562_essential	5.7659	AAMP+ctrl	1	124	1	FALSE		Single Perturbation
replogle_k562_essential	-2.59586	AARS+ctrl	2	50	0	FALSE		Single Perturbation
replogle_k562_essential	2.21228	AATF+ctrl	3	108	1	FALSE		Single Perturbation
replogle_k562_essential	-1.50085	ABCB7+ctrl	4	141	1	FALSE		Single Perturbation
replogle_k562_essential	6.54728	ABCE1+ctrl	1	124	1	FALSE		Single Perturbation
replogle_k562_essential	5.36554	ABCF1+ctrl	1	124	1	FALSE		Single Perturbation
replogle_k562_essential	1.5267	ABT1+ctrl	3	108	1	FALSE		Single Perturbation
replogle_k562_essential	-1.31547	ACTB+ctrl	5	210	2	FALSE		Single Perturbation
replogle_k562_essential	1.08346	ACTL6A+ctrl	6	172	1	FALSE		Single Perturbation
replogle_k562_essential	-0.708714	ACTR6+ctrl	5	210	2	FALSE		Single Perturbation
replogle_k562_essential	-1.22617	ACTR8+ctrl	5	210	2	FALSE		Single Perturbation
replogle_k562_essential	0.666417	AHCTF1+ctrl	5	210	2	FALSE		Single Perturbation
replogle_k562_essential	-0.472136	AHCY+ctrl	5	210	2	FALSE		Single Perturbation
replogle_k562_essential	-0.508343	AKIRIN2+ctrl	5	210	2	FALSE		Single Perturbation
replogle_k562_essential	0.576631	ALDOA+ctrl	6	172	1	FALSE		Single Perturbation
replogle_k562_essential	-0.776584	ALG2+ctrl	5	210	2	FALSE		Single Perturbation
replogle_k562_essential	-1.04023	ALG13+ctrl	5	210	2	FALSE		Single Perturbation
replogle_k562_essential	0.77437	ALYREF+ctrl	6	172	1	FALSE		Single Perturbation
replogle_k562_essential	0.715108	ANAPC2+ctrl	5	210	2	FALSE		Single Perturbation
replogle_k562_essential	1.02679	ANAPC4+ctrl	6	172	1	FALSE		Single Perturbation
replogle_k562_essential	-0.467522	ANKRD11+ctrl	5	210	2	FALSE		Single Perturbation
replogle_k562_essential	-1.65814	AP2S1+ctrl	4	141	1	FALSE		Single Perturbation
replogle_k562_essential	-4.91394	AQR+ctrl	7	105	1	FALSE		Single Perturbation
replogle_k562_essential	-2.36591	ARCN1+ctrl	4	141	1	FALSE		Single Perturbation
replogle_k562_essential	-0.706309	ARGLU1+ctrl	5	210	2	FALSE		Single Perturbation
replogle_k562_essential	-1.30643	ARIH1+ctrl	4	141	1	FALSE		Single Perturbation
replogle_k562_essential	1.07295	ARL2+ctrl	6	172	1	FALSE		Single Perturbation
replogle_k562_essential	-0.667371	ARMC7+ctrl	5	210	2	FALSE		Single Perturbation
replogle_k562_essential	-0.663916	ARPC4+ctrl	5	210	2	FALSE		Single Perturbation
replogle_k562_essential	-0.311723	ATF4+ctrl	5	210	2	FALSE		Single Perturbation
replogle_k562_essential	1.97883	ATF5+ctrl	6	172	1	FALSE		Single Perturbation
replogle_k562_essential	-0.0591606	ATP1A1+ctrl	8	81	1	FALSE		Single Perturbation
replogle_k562_essential	-1.71437	ATP6AP1+ctrl	4	141	1	FALSE		Single Perturbation
replogle_k562_essential	-1.48893	ATP6V0B+ctrl	4	141	1	TRUE	ATP6V0B	Single Perturbation
replogle_k562_essential	-1.82476	ATP6V0C+ctrl	4	141	1	FALSE		Single Perturbation
replogle_k562_essential	-1.56746	ATP6V1A+ctrl	4	141	1	FALSE		Single Perturbation
replogle_k562_essential	-2.06606	ATP6V1B2+ctrl	4	141	1	FALSE		Single Perturbation
replogle_k562_essential	0.976469	ATR+ctrl	6	172	1	FALSE		Single Perturbation
replogle_k562_essential	-0.441321	ATRIP+ctrl	5	210	2	FALSE		Single Perturbation
replogle_k562_essential	-0.965213	BANP+ctrl	5	210	2	FALSE		Single Perturbation
replogle_k562_essential	-1.25365	BAP1+ctrl	5	210	2	FALSE		Single Perturbation
replogle_k562_essential	-3.55193	BCAS2+ctrl	7	105	1	FALSE		Single Perturbation
replogle_k562_essential	5.37897	BDP1+ctrl	1	124	1	FALSE		Single Perturbation
replogle_k562_essential	1.40428	BGLAP+ctrl	6	172	1	FALSE		Single Perturbation
replogle_k562_essential	2.22453	BMS1+ctrl	3	108	1	FALSE		Single Perturbation
replogle_k562_essential	-1.82586	BNIP1+ctrl	4	141	1	FALSE		Single Perturbation
replogle_k562_essential	5.31099	BOP1+ctrl	1	124	1	FALSE		Single Perturbation
replogle_k562_essential	1.05611	BRD8+ctrl	9	62	0	FALSE		Single Perturbation
replogle_k562_essential	4.34483	BRIX1+ctrl	6	172	1	FALSE		Single Perturbation
replogle_k562_essential	-1.37406	BTF3+ctrl	5	210	2	FALSE		Single Perturbation
replogle_k562_essential	-1.8314	BUB3+ctrl	6	172	1	FALSE		Single Perturbation
replogle_k562_essential	-4.58488	BUD13+ctrl	7	105	1	FALSE		Single Perturbation
replogle_k562_essential	-4.04288	BUD31+ctrl	7	105	1	FALSE		Single Perturbation
replogle_k562_essential	2.06007	BYSL+ctrl	3	108	1	FALSE		Single Perturbation
replogle_k562_essential	-1.51026	C1QBP+ctrl	8	81	1	FALSE		Single Perturbation
replogle_k562_essential	1.57303	C12orf45+ctrl	3	108	1	FALSE		Single Perturbation
replogle_k562_essential	-4.51071	CACTIN+ctrl	7	105	1	FALSE		Single Perturbation
replogle_k562_essential	-1.56817	CAPZB+ctrl	5	210	2	FALSE		Single Perturbation
replogle_k562_essential	1.7869	CASP8AP2+ctrl	9	62	0	FALSE		Single Perturbation
replogle_k562_essential	-0.406689	CBLL1+ctrl	5	210	2	FALSE		Single Perturbation
replogle_k562_essential	1.39397	CCDC59+ctrl	3	108	1	FALSE		Single Perturbation
replogle_k562_essential	-1.56343	CCDC84+ctrl	4	141	1	FALSE		Single Perturbation
replogle_k562_essential	5.99318	CCDC86+ctrl	1	124	1	FALSE		Single Perturbation
replogle_k562_essential	-2.00356	CCDC174+ctrl	6	172	1	FALSE		Single Perturbation
replogle_k562_essential	-1.26803	CCNH+ctrl	8	81	1	FALSE		Single Perturbation
replogle_k562_essential	-0.309453	CCNK+ctrl	5	210	2	FALSE		Single Perturbation
replogle_k562_essential	-4.69716	CCT2+ctrl	6	172	1	FALSE		Single Perturbation
replogle_k562_essential	-4.69751	CCT3+ctrl	6	172	1	FALSE		Single Perturbation
replogle_k562_essential	-4.69723	CCT4+ctrl	6	172	1	FALSE		Single Perturbation
replogle_k562_essential	-4.69746	CCT5+ctrl	6	172	1	FALSE		Single Perturbation
replogle_k562_essential	-4.69748	CCT6A+ctrl	6	172	1	FALSE		Single Perturbation
replogle_k562_essential	-4.69728	CCT7+ctrl	6	172	1	FALSE		Single Perturbation
replogle_k562_essential	-4.69814	CCT8+ctrl	6	172	1	FALSE		Single Perturbation
replogle_k562_essential	4.68013	CD3EAP+ctrl	1	124	1	FALSE		Single Perturbation
replogle_k562_essential	-1.19176	CDAN1+ctrl	5	210	2	FALSE		Single Perturbation
replogle_k562_essential	-4.39492	CDC5L+ctrl	7	105	1	FALSE		Single Perturbation
replogle_k562_essential	1.61359	CDC6+ctrl	9	62	0	FALSE		Single Perturbation
replogle_k562_essential	0.834312	CDC16+ctrl	6	172	1	FALSE		Single Perturbation
replogle_k562_essential	0.875137	CDC23+ctrl	6	172	1	FALSE		Single Perturbation
replogle_k562_essential	0.920978	CDC27+ctrl	6	172	1	FALSE		Single Perturbation
replogle_k562_essential	-3.93862	CDC40+ctrl	7	105	1	FALSE		Single Perturbation
replogle_k562_essential	1.748	CDC73+ctrl	6	172	1	FALSE		Single Perturbation
replogle_k562_essential	-1.31563	CDC123+ctrl	4	141	1	FALSE		Single Perturbation
replogle_k562_essential	1.58223	CDK1+ctrl	9	62	0	FALSE		Single Perturbation
replogle_k562_essential	-0.768167	CDK9+ctrl	5	210	2	FALSE		Single Perturbation
replogle_k562_essential	6.08113	CEBPZ+ctrl	1	124	1	FALSE		Single Perturbation
replogle_k562_essential	1.45443	CENPC+ctrl	6	172	1	FALSE		Single Perturbation
replogle_k562_essential	0.911685	CENPE+ctrl	6	172	1	FALSE		Single Perturbation
replogle_k562_essential	6.07819	CENPJ+ctrl	1	124	1	FALSE		Single Perturbation
replogle_k562_essential	-3.98771	CENPK+ctrl	7	105	1	FALSE		Single Perturbation
replogle_k562_essential	0.704747	CEP192+ctrl	6	172	1	FALSE		Single Perturbation
replogle_k562_essential	1.79051	CHAF1A+ctrl	9	62	0	FALSE		Single Perturbation
replogle_k562_essential	1.81371	CHAF1B+ctrl	9	62	0	FALSE		Single Perturbation
replogle_k562_essential	-1.42132	CHCHD4+ctrl	4	141	1	FALSE		Single Perturbation
replogle_k562_essential	0.674025	CHD4+ctrl	9	62	0	FALSE		Single Perturbation
replogle_k562_essential	1.09855	CHEK1+ctrl	6	172	1	FALSE		Single Perturbation
replogle_k562_essential	-1.82838	CHERP+ctrl	6	172	1	FALSE		Single Perturbation
replogle_k562_essential	-5.22547	CHMP1A+ctrl	10	35	0	FALSE		Single Perturbation
replogle_k562_essential	-2.58349	CHMP2A+ctrl	6	172	1	FALSE		Single Perturbation
replogle_k562_essential	-3.36956	CHMP3+ctrl	10	35	0	FALSE		Single Perturbation
replogle_k562_essential	-2.52166	CHMP6+ctrl	10	35	0	FALSE		Single Perturbation
replogle_k562_essential	-1.61587	CIAPIN1+ctrl	4	141	1	FALSE		Single Perturbation
replogle_k562_essential	5.32614	CINP+ctrl	1	124	1	FALSE		Single Perturbation
replogle_k562_essential	1.08564	CKAP5+ctrl	6	172	1	FALSE		Single Perturbation
replogle_k562_essential	-2.78631	CLNS1A+ctrl	7	105	1	FALSE		Single Perturbation
replogle_k562_essential	0.70708	CLP1+ctrl	6	172	1	FALSE		Single Perturbation
replogle_k562_essential	1.59917	CLSPN+ctrl	9	62	0	FALSE		Single Perturbation
replogle_k562_essential	-1.65692	CLTC+ctrl	4	141	1	FALSE		Single Perturbation
replogle_k562_essential	-0.705519	CMTR1+ctrl	3	108	1	FALSE		Single Perturbation
replogle_k562_essential	-1.21799	CNIH4+ctrl	5	210	2	FALSE		Single Perturbation
replogle_k562_essential	-2.49583	CNOT1+ctrl	10	35	0	FALSE		Single Perturbation
replogle_k562_essential	-2.28251	CNOT2+ctrl	5	210	2	FALSE		Single Perturbation
replogle_k562_essential	-2.32949	CNOT3+ctrl	9	62	0	FALSE		Single Perturbation
replogle_k562_essential	-1.15627	COG2+ctrl	5	210	2	FALSE		Single Perturbation
replogle_k562_essential	-2.17509	COG3+ctrl	4	141	1	FALSE		Single Perturbation
replogle_k562_essential	-2.58738	COPB1+ctrl	2	50	0	FALSE		Single Perturbation
replogle_k562_essential	-2.63111	COPB2+ctrl	6	172	1	FALSE		Single Perturbation
replogle_k562_essential	-2.00317	COPS2+ctrl	5	210	2	FALSE		Single Perturbation
replogle_k562_essential	-1.98093	COPS3+ctrl	5	210	2	FALSE		Single Perturbation
replogle_k562_essential	-2.0106	COPS4+ctrl	5	210	2	FALSE		Single Perturbation
replogle_k562_essential	-1.98846	COPS5+ctrl	5	210	2	FALSE		Single Perturbation
replogle_k562_essential	-1.9969	COPS6+ctrl	5	210	2	FALSE		Single Perturbation
replogle_k562_essential	-1.91676	COPS8+ctrl	5	210	2	FALSE		Single Perturbation
replogle_k562_essential	-2.52646	COPZ1+ctrl	2	50	0	FALSE		Single Perturbation
replogle_k562_essential	-0.513824	COX7C+ctrl	4	141	1	FALSE		Single Perturbation
replogle_k562_essential	-0.714786	COX11+ctrl	4	141	1	FALSE		Single Perturbation
replogle_k562_essential	-1.7396	COX15+ctrl	4	141	1	FALSE		Single Perturbation
replogle_k562_essential	-0.723631	COX17+ctrl	4	141	1	FALSE		Single Perturbation
replogle_k562_essential	0.879413	CPSF1+ctrl	6	172	1	FALSE		Single Perturbation
replogle_k562_essential	0.956846	CPSF3+ctrl	6	172	1	TRUE	CPSF3	Single Perturbation
replogle_k562_essential	1.09553	CPSF4+ctrl	6	172	1	FALSE		Single Perturbation
replogle_k562_essential	-0.976327	CPSF6+ctrl	9	62	0	FALSE		Single Perturbation
replogle_k562_essential	-3.99731	CRNKL1+ctrl	7	105	1	FALSE		Single Perturbation
replogle_k562_essential	1.69342	CSE1L+ctrl	6	172	1	FALSE		Single Perturbation
replogle_k562_essential	-0.382247	CSNK1A1+ctrl	4	141	1	FALSE		Single Perturbation
replogle_k562_essential	-0.801313	CSNK2B+ctrl	4	141	1	FALSE		Single Perturbation
replogle_k562_essential	1.17107	CSTF1+ctrl	6	172	1	FALSE		Single Perturbation
replogle_k562_essential	1.0773	CSTF3+ctrl	6	172	1	FALSE		Single Perturbation
replogle_k562_essential	-1.66659	CTDP1+ctrl	8	81	1	FALSE		Single Perturbation
replogle_k562_essential	-1.79003	CTNNBL1+ctrl	5	210	2	FALSE		Single Perturbation
replogle_k562_essential	1.74256	CTR9+ctrl	7	105	1	FALSE		Single Perturbation
replogle_k562_essential	-0.488603	CUL1+ctrl	5	210	2	FALSE		Single Perturbation
replogle_k562_essential	5.24724	CUL2+ctrl	1	124	1	FALSE		Single Perturbation
replogle_k562_essential	-1.62827	CUL7+ctrl	8	81	1	FALSE		Single Perturbation
replogle_k562_essential	-4.66974	CWC15+ctrl	7	105	1	FALSE		Single Perturbation
replogle_k562_essential	-4.40137	CWC22+ctrl	7	105	1	FALSE		Single Perturbation
replogle_k562_essential	-4.31006	CWF19L2+ctrl	7	105	1	FALSE		Single Perturbation
replogle_k562_essential	-1.2531	CXXC1+ctrl	8	81	1	FALSE		Single Perturbation
replogle_k562_essential	-0.696114	CYCS+ctrl	4	141	1	FALSE		Single Perturbation
replogle_k562_essential	-0.68214	DAD1+ctrl	5	210	2	FALSE		Single Perturbation
replogle_k562_essential	-0.873128	DAP3+ctrl	4	141	1	FALSE		Single Perturbation
replogle_k562_essential	-2.24906	DARS+ctrl	2	50	0	FALSE		Single Perturbation
replogle_k562_essential	-0.19517	DBR1+ctrl	6	172	1	FALSE		Single Perturbation
replogle_k562_essential	-3.93576	DCUN1D5+ctrl	7	105	1	FALSE		Single Perturbation
replogle_k562_essential	-1.65408	DDB1+ctrl	6	172	1	FALSE		Single Perturbation
replogle_k562_essential	-0.384069	DDOST+ctrl	5	210	2	FALSE		Single Perturbation
replogle_k562_essential	-1.21372	DDX5+ctrl	5	210	2	FALSE		Single Perturbation
replogle_k562_essential	2.1729	DDX6+ctrl	6	172	1	FALSE		Single Perturbation
replogle_k562_essential	1.70064	DDX10+ctrl	3	108	1	FALSE		Single Perturbation
replogle_k562_essential	2.81772	DDX18+ctrl	3	108	1	FALSE		Single Perturbation
replogle_k562_essential	-2.72561	DDX20+ctrl	6	172	1	FALSE		Single Perturbation
replogle_k562_essential	1.58809	DDX21+ctrl	3	108	1	FALSE		Single Perturbation
replogle_k562_essential	-4.24337	DDX23+ctrl	7	105	1	FALSE		Single Perturbation
replogle_k562_essential	6.36992	DDX24+ctrl	1	124	1	FALSE		Single Perturbation
replogle_k562_essential	5.84374	DDX27+ctrl	1	124	1	FALSE		Single Perturbation
replogle_k562_essential	-4.68926	DDX41+ctrl	7	105	1	FALSE		Single Perturbation
replogle_k562_essential	-4.02066	DDX46+ctrl	7	105	1	FALSE		Single Perturbation
replogle_k562_essential	2.74904	DDX47+ctrl	3	108	1	FALSE		Single Perturbation
replogle_k562_essential	1.38784	DDX49+ctrl	3	108	1	FALSE		Single Perturbation
replogle_k562_essential	5.59889	DDX51+ctrl	1	124	1	FALSE		Single Perturbation
replogle_k562_essential	1.71985	DDX52+ctrl	3	108	1	FALSE		Single Perturbation
replogle_k562_essential	5.80809	DDX54+ctrl	1	124	1	FALSE		Single Perturbation
replogle_k562_essential	5.36509	DDX55+ctrl	1	124	1	FALSE		Single Perturbation
replogle_k562_essential	6.37378	DDX56+ctrl	1	124	1	FALSE		Single Perturbation
replogle_k562_essential	-0.267864	DDX59+ctrl	5	210	2	FALSE		Single Perturbation
replogle_k562_essential	-0.712558	DENR+ctrl	5	210	2	FALSE		Single Perturbation
replogle_k562_essential	1.40835	DERL2+ctrl	6	172	1	FALSE		Single Perturbation
replogle_k562_essential	-2.12801	DHDDS+ctrl	2	50	0	FALSE		Single Perturbation
replogle_k562_essential	-0.218476	DHODH+ctrl	5	210	2	FALSE		Single Perturbation
replogle_k562_essential	-4.39904	DHX15+ctrl	7	105	1	FALSE		Single Perturbation
replogle_k562_essential	-4.55626	DHX16+ctrl	7	105	1	FALSE		Single Perturbation
replogle_k562_essential	-0.441909	DHX33+ctrl	5	210	2	TRUE	DHX33	Single Perturbation
replogle_k562_essential	-1.36327	DHX36+ctrl	5	210	2	FALSE		Single Perturbation
replogle_k562_essential	1.64371	DHX37+ctrl	3	108	1	FALSE		Single Perturbation
replogle_k562_essential	-1.36445	DICER1+ctrl	5	210	2	FALSE		Single Perturbation
replogle_k562_essential	2.10133	DIMT1+ctrl	3	108	1	FALSE		Single Perturbation
replogle_k562_essential	-8.86662	DIS3+ctrl	3	108	1	FALSE		Single Perturbation
replogle_k562_essential	1.39585	DKC1+ctrl	3	108	1	FALSE		Single Perturbation
replogle_k562_essential	1.75777	DLD+ctrl	6	172	1	FALSE		Single Perturbation
replogle_k562_essential	1.42582	DMAP1+ctrl	9	62	0	FALSE		Single Perturbation
replogle_k562_essential	-1.68429	DNAJA3+ctrl	4	141	1	FALSE		Single Perturbation
replogle_k562_essential	-1.35758	DNAJC8+ctrl	5	210	2	FALSE		Single Perturbation
replogle_k562_essential	-4.61285	DNAJC17+ctrl	7	105	1	FALSE		Single Perturbation
replogle_k562_essential	-2.62949	DNAJC19+ctrl	2	50	0	FALSE		Single Perturbation
replogle_k562_essential	-1.12773	DNM1L+ctrl	4	141	1	FALSE		Single Perturbation
replogle_k562_essential	-0.474903	DNMT1+ctrl	5	210	2	FALSE		Single Perturbation
replogle_k562_essential	2.55931	DNTTIP2+ctrl	3	108	1	FALSE		Single Perturbation
replogle_k562_essential	-1.0685	DOHH+ctrl	5	210	2	FALSE		Single Perturbation
replogle_k562_essential	1.63256	DONSON+ctrl	9	62	0	FALSE		Single Perturbation
replogle_k562_essential	-0.531987	DPH2+ctrl	5	210	2	FALSE		Single Perturbation
replogle_k562_essential	-0.509003	DR1+ctrl	5	210	2	FALSE		Single Perturbation
replogle_k562_essential	-0.556793	DRAP1+ctrl	5	210	2	FALSE		Single Perturbation
replogle_k562_essential	1.85218	DSN1+ctrl	6	172	1	FALSE		Single Perturbation
replogle_k562_essential	1.60756	DTL+ctrl	9	62	0	FALSE		Single Perturbation
replogle_k562_essential	1.58006	DTYMK+ctrl	9	62	0	FALSE		Single Perturbation
replogle_k562_essential	1.47199	DUT+ctrl	9	62	0	FALSE		Single Perturbation
replogle_k562_essential	1.45425	DYNC1H1+ctrl	6	172	1	FALSE		Single Perturbation
replogle_k562_essential	1.49285	DYNC1I2+ctrl	6	172	1	FALSE		Single Perturbation
replogle_k562_essential	0.992127	DYNLL1+ctrl	9	62	0	FALSE		Single Perturbation
replogle_k562_essential	1.37963	DYNLRB1+ctrl	6	172	1	FALSE		Single Perturbation
replogle_k562_essential	-1.07869	E4F1+ctrl	4	141	1	FALSE		Single Perturbation
replogle_k562_essential	6.14662	EBNA1BP2+ctrl	1	124	1	FALSE		Single Perturbation
replogle_k562_essential	-3.94327	ECD+ctrl	7	105	1	FALSE		Single Perturbation
replogle_k562_essential	-1.29388	EEF1G+ctrl	4	141	1	FALSE		Single Perturbation
replogle_k562_essential	5.16477	EEF2+ctrl	1	124	1	FALSE		Single Perturbation
replogle_k562_essential	-4.68056	EFTUD2+ctrl	7	105	1	FALSE		Single Perturbation
replogle_k562_essential	4.93202	EIF1AX+ctrl	4	141	1	FALSE		Single Perturbation
replogle_k562_essential	-1.66711	EIF2B1+ctrl	4	141	1	FALSE		Single Perturbation
replogle_k562_essential	-2.55071	EIF2B2+ctrl	2	50	0	FALSE		Single Perturbation
replogle_k562_essential	-2.51377	EIF2B3+ctrl	2	50	0	FALSE		Single Perturbation
replogle_k562_essential	-2.59107	EIF2B4+ctrl	2	50	0	FALSE		Single Perturbation
replogle_k562_essential	-2.54364	EIF2B5+ctrl	2	50	0	FALSE		Single Perturbation
replogle_k562_essential	-2.66789	EIF2S1+ctrl	2	50	0	FALSE		Single Perturbation
replogle_k562_essential	-2.31621	EIF2S2+ctrl	2	50	0	FALSE		Single Perturbation
replogle_k562_essential	-2.64663	EIF2S3+ctrl	2	50	0	FALSE		Single Perturbation
replogle_k562_essential	2.85179	EIF3A+ctrl	3	108	1	FALSE		Single Perturbation
replogle_k562_essential	2.89487	EIF3B+ctrl	3	108	1	FALSE		Single Perturbation
replogle_k562_essential	5.26424	EIF3CL+ctrl	1	124	1	FALSE		Single Perturbation
replogle_k562_essential	2.24534	EIF3D+ctrl	6	172	1	FALSE		Single Perturbation
replogle_k562_essential	5.13237	EIF3E+ctrl	1	124	1	FALSE		Single Perturbation
replogle_k562_essential	5.04576	EIF3F+ctrl	1	124	1	FALSE		Single Perturbation
replogle_k562_essential	5.11549	EIF3G+ctrl	1	124	1	FALSE		Single Perturbation
replogle_k562_essential	4.82831	EIF3H+ctrl	4	141	1	FALSE		Single Perturbation
replogle_k562_essential	5.13045	EIF3I+ctrl	1	124	1	FALSE		Single Perturbation
replogle_k562_essential	-1.34724	EIF3J+ctrl	5	210	2	FALSE		Single Perturbation
replogle_k562_essential	5.03609	EIF3M+ctrl	1	124	1	FALSE		Single Perturbation
replogle_k562_essential	5.15716	EIF4E+ctrl	1	124	1	FALSE		Single Perturbation
replogle_k562_essential	5.19188	EIF4G1+ctrl	1	124	1	FALSE		Single Perturbation
replogle_k562_essential	0.135394	EIF4G2+ctrl	6	172	1	FALSE		Single Perturbation
replogle_k562_essential	-1.42009	EIF5+ctrl	4	141	1	FALSE		Single Perturbation
replogle_k562_essential	1.47109	EIF5A+ctrl	6	172	1	FALSE		Single Perturbation
replogle_k562_essential	6.02146	EIF6+ctrl	1	124	1	FALSE		Single Perturbation
replogle_k562_essential	-1.17124	ELP3+ctrl	5	210	2	FALSE		Single Perturbation
replogle_k562_essential	-1.19535	ELP5+ctrl	5	210	2	FALSE		Single Perturbation
replogle_k562_essential	1.46095	EP400+ctrl	9	62	0	FALSE		Single Perturbation
replogle_k562_essential	-1.72094	EPRS+ctrl	4	141	1	FALSE		Single Perturbation
replogle_k562_essential	-1.32711	ERCC2+ctrl	8	81	1	FALSE		Single Perturbation
replogle_k562_essential	-1.31205	ERCC3+ctrl	8	81	1	FALSE		Single Perturbation
replogle_k562_essential	2.01874	ERH+ctrl	6	172	1	FALSE		Single Perturbation
replogle_k562_essential	1.64638	ESF1+ctrl	3	108	1	FALSE		Single Perturbation
replogle_k562_essential	-2.57522	ETF1+ctrl	2	50	0	FALSE		Single Perturbation
replogle_k562_essential	-1.69767	EXOC7+ctrl	8	81	1	FALSE		Single Perturbation
replogle_k562_essential	-8.87853	EXOSC2+ctrl	6	172	1	FALSE		Single Perturbation
replogle_k562_essential	-8.8782	EXOSC3+ctrl	6	172	1	FALSE		Single Perturbation
replogle_k562_essential	-8.87809	EXOSC4+ctrl	6	172	1	FALSE		Single Perturbation
replogle_k562_essential	-8.87628	EXOSC5+ctrl	6	172	1	FALSE		Single Perturbation
replogle_k562_essential	-8.873	EXOSC6+ctrl	6	172	1	FALSE		Single Perturbation
replogle_k562_essential	-8.7857	EXOSC7+ctrl	5	210	2	FALSE		Single Perturbation
replogle_k562_essential	-8.87423	EXOSC8+ctrl	6	172	1	FALSE		Single Perturbation
replogle_k562_essential	-8.87817	EXOSC9+ctrl	6	172	1	FALSE		Single Perturbation
replogle_k562_essential	-0.387989	EXOSC10+ctrl	3	108	1	FALSE		Single Perturbation
replogle_k562_essential	-4.16317	FAM32A+ctrl	7	105	1	FALSE		Single Perturbation
replogle_k562_essential	-4.31623	FAM50A+ctrl	7	105	1	FALSE		Single Perturbation
replogle_k562_essential	4.7407	FAM136A+ctrl	8	81	1	FALSE		Single Perturbation
replogle_k562_essential	-2.19525	FARSA+ctrl	2	50	0	FALSE		Single Perturbation
replogle_k562_essential	-2.21432	FARSB+ctrl	2	50	0	FALSE		Single Perturbation
replogle_k562_essential	-0.779988	FASTKD5+ctrl	4	141	1	FALSE		Single Perturbation
replogle_k562_essential	2.74886	FBL+ctrl	3	108	1	FALSE		Single Perturbation
replogle_k562_essential	0.361228	FBXO5+ctrl	5	210	2	FALSE		Single Perturbation
replogle_k562_essential	2.30505	FCF1+ctrl	3	108	1	FALSE		Single Perturbation
replogle_k562_essential	-1.87208	FNTA+ctrl	6	172	1	FALSE		Single Perturbation
replogle_k562_essential	-5.09267	FTSJ3+ctrl	10	35	0	FALSE		Single Perturbation
replogle_k562_essential	0.538623	GAB2+ctrl	6	172	1	FALSE		Single Perturbation
replogle_k562_essential	-0.480855	GAR1+ctrl	5	210	2	FALSE		Single Perturbation
replogle_k562_essential	-1.12562	GARS+ctrl	5	210	2	FALSE		Single Perturbation
replogle_k562_essential	4.79907	GATA1+ctrl	8	81	1	FALSE		Single Perturbation
replogle_k562_essential	-2.21136	GBF1+ctrl	2	50	0	FALSE		Single Perturbation
replogle_k562_essential	-2.75496	GEMIN5+ctrl	7	105	1	FALSE		Single Perturbation
replogle_k562_essential	-1.33059	GFER+ctrl	4	141	1	FALSE		Single Perturbation
replogle_k562_essential	-0.529577	GFM1+ctrl	4	141	1	FALSE		Single Perturbation
replogle_k562_essential	1.7885	GINS1+ctrl	9	62	0	FALSE		Single Perturbation
replogle_k562_essential	1.73121	GINS2+ctrl	9	62	0	FALSE		Single Perturbation
replogle_k562_essential	1.25319	GINS3+ctrl	9	62	0	FALSE		Single Perturbation
replogle_k562_essential	1.68042	GINS4+ctrl	9	62	0	FALSE		Single Perturbation
replogle_k562_essential	1.6344	GLE1+ctrl	6	172	1	FALSE		Single Perturbation
replogle_k562_essential	0.514591	GMPS+ctrl	5	210	2	FALSE		Single Perturbation
replogle_k562_essential	6.3378	GNL2+ctrl	1	124	1	FALSE		Single Perturbation
replogle_k562_essential	6.18121	GNL3+ctrl	1	124	1	FALSE		Single Perturbation
replogle_k562_essential	5.39818	GNL3L+ctrl	1	124	1	FALSE		Single Perturbation
replogle_k562_essential	-1.42839	GOLT1B+ctrl	5	210	2	FALSE		Single Perturbation
replogle_k562_essential	-3.99395	GPKOW+ctrl	7	105	1	FALSE		Single Perturbation
replogle_k562_essential	-1.82188	GPN1+ctrl	8	81	1	FALSE		Single Perturbation
replogle_k562_essential	-1.75662	GPN2+ctrl	8	81	1	FALSE		Single Perturbation
replogle_k562_essential	-1.82346	GPN3+ctrl	8	81	1	FALSE		Single Perturbation
replogle_k562_essential	-1.97536	GPS1+ctrl	5	210	2	FALSE		Single Perturbation
replogle_k562_essential	-0.36734	GRB2+ctrl	5	210	2	FALSE		Single Perturbation
replogle_k562_essential	-2.34423	GRPEL1+ctrl	2	50	0	FALSE		Single Perturbation
replogle_k562_essential	-0.704813	GRSF1+ctrl	4	141	1	FALSE		Single Perturbation
replogle_k562_essential	-2.65197	GSPT1+ctrl	2	50	0	FALSE		Single Perturbation
replogle_k562_essential	-0.985512	GTF2A1+ctrl	8	81	1	FALSE		Single Perturbation
replogle_k562_essential	-0.88735	GTF2A2+ctrl	8	81	1	FALSE		Single Perturbation
replogle_k562_essential	-1.66306	GTF2B+ctrl	8	81	1	FALSE		Single Perturbation
replogle_k562_essential	-1.43604	GTF2E1+ctrl	8	81	1	FALSE		Single Perturbation
replogle_k562_essential	-1.49713	GTF2E2+ctrl	8	81	1	FALSE		Single Perturbation
replogle_k562_essential	-1.76348	GTF2F2+ctrl	8	81	1	FALSE		Single Perturbation
replogle_k562_essential	-1.7075	GTF2H1+ctrl	8	81	1	FALSE		Single Perturbation
replogle_k562_essential	-1.34048	GTF2H4+ctrl	8	81	1	FALSE		Single Perturbation
replogle_k562_essential	0.0244513	GTF3C3+ctrl	5	210	2	FALSE		Single Perturbation
replogle_k562_essential	6.05532	GTPBP4+ctrl	1	124	1	FALSE		Single Perturbation
replogle_k562_essential	-3.89123	GUCD1+ctrl	7	105	1	FALSE		Single Perturbation
replogle_k562_essential	-0.78513	HARS2+ctrl	4	141	1	FALSE		Single Perturbation
replogle_k562_essential	-2.56643	HARS+ctrl	2	50	0	FALSE		Single Perturbation
replogle_k562_essential	1.00503	HAUS4+ctrl	6	172	1	FALSE		Single Perturbation
replogle_k562_essential	0.874739	HAUS5+ctrl	6	172	1	FALSE		Single Perturbation
replogle_k562_essential	-2.60881	HBS1L+ctrl	2	50	0	FALSE		Single Perturbation
replogle_k562_essential	1.85873	HDAC7+ctrl	9	62	0	FALSE		Single Perturbation
replogle_k562_essential	4.41555	HEATR1+ctrl	1	124	1	FALSE		Single Perturbation
replogle_k562_essential	-2.2634	HGS+ctrl	2	50	0	FALSE		Single Perturbation
replogle_k562_essential	1.62865	HINFP+ctrl	9	62	0	FALSE		Single Perturbation
replogle_k562_essential	-0.302314	HIRA+ctrl	5	210	2	FALSE		Single Perturbation
replogle_k562_essential	-1.61069	HMGCS1+ctrl	4	141	1	FALSE		Single Perturbation
replogle_k562_essential	1.50445	HNRNPC+ctrl	6	172	1	FALSE		Single Perturbation
replogle_k562_essential	-1.37731	HNRNPH1+ctrl	5	210	2	FALSE		Single Perturbation
replogle_k562_essential	-0.743767	HNRNPL+ctrl	4	141	1	FALSE		Single Perturbation
replogle_k562_essential	-0.816877	HNRNPM+ctrl	6	172	1	FALSE		Single Perturbation
replogle_k562_essential	-1.59604	HNRNPU+ctrl	5	210	2	FALSE		Single Perturbation
replogle_k562_essential	-1.43389	HSCB+ctrl	4	141	1	FALSE		Single Perturbation
replogle_k562_essential	-2.2372	HSD17B12+ctrl	4	141	1	FALSE		Single Perturbation
replogle_k562_essential	-0.41871	HSF1+ctrl	4	141	1	FALSE		Single Perturbation
replogle_k562_essential	-2.65475	HSPA5+ctrl	2	50	0	FALSE		Single Perturbation
replogle_k562_essential	0.557627	HSPA8+ctrl	6	172	1	FALSE		Single Perturbation
replogle_k562_essential	-2.65957	HSPA9+ctrl	2	50	0	FALSE		Single Perturbation
replogle_k562_essential	-2.2506	HSPE1+ctrl	2	50	0	FALSE		Single Perturbation
replogle_k562_essential	-1.08191	HUWE1+ctrl	5	210	2	FALSE		Single Perturbation
replogle_k562_essential	-1.17322	HYPK+ctrl	5	210	2	FALSE		Single Perturbation
replogle_k562_essential	-2.24658	IARS2+ctrl	2	50	0	FALSE		Single Perturbation
replogle_k562_essential	-2.16671	IARS+ctrl	2	50	0	FALSE		Single Perturbation
replogle_k562_essential	-3.90042	ICE1+ctrl	7	105	1	FALSE		Single Perturbation
replogle_k562_essential	1.81565	IGBP1+ctrl	6	172	1	FALSE		Single Perturbation
replogle_k562_essential	-3.59239	IK+ctrl	7	105	1	FALSE		Single Perturbation
replogle_k562_essential	-0.0133563	ILF2+ctrl	5	210	2	FALSE		Single Perturbation
replogle_k562_essential	0.240439	ILF3+ctrl	5	210	2	FALSE		Single Perturbation
replogle_k562_essential	2.59155	IMP4+ctrl	3	108	1	FALSE		Single Perturbation
replogle_k562_essential	0.653636	IMPDH2+ctrl	9	62	0	FALSE		Single Perturbation
replogle_k562_essential	-1.36834	INO80+ctrl	5	210	2	FALSE		Single Perturbation
replogle_k562_essential	-1.05359	INO80B+ctrl	5	210	2	FALSE		Single Perturbation
replogle_k562_essential	-0.72737	INTS1+ctrl	5	210	2	FALSE		Single Perturbation
replogle_k562_essential	-4.10947	INTS2+ctrl	7	105	1	FALSE		Single Perturbation
replogle_k562_essential	-2.77213	INTS3+ctrl	7	105	1	FALSE		Single Perturbation
replogle_k562_essential	-4.77323	INTS4+ctrl	7	105	1	FALSE		Single Perturbation
replogle_k562_essential	-4.06563	INTS5+ctrl	6	172	1	FALSE		Single Perturbation
replogle_k562_essential	-0.783561	INTS6+ctrl	5	210	2	FALSE		Single Perturbation
replogle_k562_essential	-4.08206	INTS7+ctrl	7	105	1	FALSE		Single Perturbation
replogle_k562_essential	-4.07276	INTS8+ctrl	6	172	1	FALSE		Single Perturbation
replogle_k562_essential	-4.74245	INTS9+ctrl	7	105	1	FALSE		Single Perturbation
replogle_k562_essential	-1.07508	IPO9+ctrl	5	210	2	TRUE	IPO9	Single Perturbation
replogle_k562_essential	-1.90656	IPO13+ctrl	7	105	1	FALSE		Single Perturbation
replogle_k562_essential	-2.5125	ISCU+ctrl	6	172	1	FALSE		Single Perturbation
replogle_k562_essential	5.93765	ISG20L2+ctrl	1	124	1	FALSE		Single Perturbation
replogle_k562_essential	-0.840456	JAZF1+ctrl	5	210	2	FALSE		Single Perturbation
replogle_k562_essential	1.13494	KANSL1+ctrl	6	172	1	FALSE		Single Perturbation
replogle_k562_essential	1.08277	KANSL2+ctrl	6	172	1	FALSE		Single Perturbation
replogle_k562_essential	-0.506218	KANSL3+ctrl	5	210	2	FALSE		Single Perturbation
replogle_k562_essential	-1.71774	KARS+ctrl	4	141	1	FALSE		Single Perturbation
replogle_k562_essential	-0.502953	KAT8+ctrl	5	210	2	FALSE		Single Perturbation
replogle_k562_essential	0.49978	KCTD10+ctrl	6	172	1	FALSE		Single Perturbation
replogle_k562_essential	1.10807	KIF20A+ctrl	9	62	0	FALSE		Single Perturbation
replogle_k562_essential	-3.85478	KIN+ctrl	7	105	1	FALSE		Single Perturbation
replogle_k562_essential	1.65951	KPNB1+ctrl	6	172	1	FALSE		Single Perturbation
replogle_k562_essential	1.69097	KRI1+ctrl	3	108	1	FALSE		Single Perturbation
replogle_k562_essential	2.22335	KRR1+ctrl	3	108	1	FALSE		Single Perturbation
replogle_k562_essential	1.18439	LAMTOR2+ctrl	6	172	1	FALSE		Single Perturbation
replogle_k562_essential	-1.35536	LAMTOR4+ctrl	5	210	2	FALSE		Single Perturbation
replogle_k562_essential	-2.23664	LARS+ctrl	2	50	0	FALSE		Single Perturbation
replogle_k562_essential	5.35508	LAS1L+ctrl	1	124	1	FALSE		Single Perturbation
replogle_k562_essential	-1.40749	LETM1+ctrl	4	141	1	FALSE		Single Perturbation
replogle_k562_essential	-0.942674	LIN54+ctrl	5	210	2	FALSE		Single Perturbation
replogle_k562_essential	-0.282864	LONP1+ctrl	4	141	1	FALSE		Single Perturbation
replogle_k562_essential	-1.16465	LRPPRC+ctrl	4	141	1	FALSE		Single Perturbation
replogle_k562_essential	5.98356	LSG1+ctrl	1	124	1	FALSE		Single Perturbation
replogle_k562_essential	-4.66941	LSM2+ctrl	7	105	1	FALSE		Single Perturbation
replogle_k562_essential	-4.10754	LSM3+ctrl	7	105	1	FALSE		Single Perturbation
replogle_k562_essential	-4.27793	LSM4+ctrl	7	105	1	FALSE		Single Perturbation
replogle_k562_essential	-3.73239	LSM5+ctrl	7	105	1	FALSE		Single Perturbation
replogle_k562_essential	-4.63611	LSM6+ctrl	7	105	1	TRUE	LSM6	Single Perturbation
replogle_k562_essential	-4.16243	LSM7+ctrl	7	105	1	FALSE		Single Perturbation
replogle_k562_essential	0.0162707	LSM10+ctrl	5	210	2	FALSE		Single Perturbation
replogle_k562_essential	0.846244	LSM11+ctrl	6	172	1	FALSE		Single Perturbation
replogle_k562_essential	2.55821	LTV1+ctrl	3	108	1	FALSE		Single Perturbation
replogle_k562_essential	-1.53293	LUC7L3+ctrl	5	210	2	FALSE		Single Perturbation
replogle_k562_essential	-1.59987	MAD2L1+ctrl	4	141	1	FALSE		Single Perturbation
replogle_k562_essential	-1.95672	MAGOH+ctrl	7	105	1	FALSE		Single Perturbation
replogle_k562_essential	6.23822	MAK16+ctrl	1	124	1	FALSE		Single Perturbation
replogle_k562_essential	-0.464599	MARS2+ctrl	5	210	2	FALSE		Single Perturbation
replogle_k562_essential	-2.07315	MARS+ctrl	2	50	0	FALSE		Single Perturbation
replogle_k562_essential	-3.7022	MAT2A+ctrl	7	105	1	FALSE		Single Perturbation
replogle_k562_essential	-1.21174	MAU2+ctrl	5	210	2	FALSE		Single Perturbation
replogle_k562_essential	1.43878	MAX+ctrl	9	62	0	FALSE		Single Perturbation
replogle_k562_essential	1.21496	MCM2+ctrl	9	62	0	FALSE		Single Perturbation
replogle_k562_essential	0.973117	MCM3+ctrl	9	62	0	FALSE		Single Perturbation
replogle_k562_essential	0.466383	MCM3AP+ctrl	9	62	0	FALSE		Single Perturbation
replogle_k562_essential	0.87387	MCM4+ctrl	9	62	0	FALSE		Single Perturbation
replogle_k562_essential	0.93537	MCM6+ctrl	9	62	0	FALSE		Single Perturbation
replogle_k562_essential	1.6346	MCM10+ctrl	9	62	0	FALSE		Single Perturbation
replogle_k562_essential	-1.57866	MCMBP+ctrl	5	210	2	FALSE		Single Perturbation
replogle_k562_essential	5.38193	MDN1+ctrl	1	124	1	FALSE		Single Perturbation
replogle_k562_essential	4.74094	MED1+ctrl	8	81	1	FALSE		Single Perturbation
replogle_k562_essential	4.80073	MED4+ctrl	8	81	1	FALSE		Single Perturbation
replogle_k562_essential	4.59007	MED6+ctrl	8	81	1	FALSE		Single Perturbation
replogle_k562_essential	4.80347	MED7+ctrl	8	81	1	FALSE		Single Perturbation
replogle_k562_essential	4.49889	MED8+ctrl	8	81	1	FALSE		Single Perturbation
replogle_k562_essential	4.79154	MED9+ctrl	8	81	1	FALSE		Single Perturbation
replogle_k562_essential	4.51653	MED10+ctrl	8	81	1	FALSE		Single Perturbation
replogle_k562_essential	4.51148	MED11+ctrl	8	81	1	FALSE		Single Perturbation
replogle_k562_essential	4.78724	MED12+ctrl	8	81	1	FALSE		Single Perturbation
replogle_k562_essential	4.48835	MED14+ctrl	8	81	1	FALSE		Single Perturbation
replogle_k562_essential	4.78213	MED17+ctrl	8	81	1	FALSE		Single Perturbation
replogle_k562_essential	4.68571	MED19+ctrl	8	81	1	FALSE		Single Perturbation
replogle_k562_essential	4.53349	MED20+ctrl	8	81	1	FALSE		Single Perturbation
replogle_k562_essential	4.8025	MED21+ctrl	8	81	1	FALSE		Single Perturbation
replogle_k562_essential	4.60863	MED22+ctrl	8	81	1	FALSE		Single Perturbation
replogle_k562_essential	-1.34642	MED26+ctrl	5	210	2	FALSE		Single Perturbation
replogle_k562_essential	4.56502	MED28+ctrl	8	81	1	FALSE		Single Perturbation
replogle_k562_essential	4.48905	MED29+ctrl	8	81	1	FALSE		Single Perturbation
replogle_k562_essential	4.78604	MED30+ctrl	8	81	1	FALSE		Single Perturbation
replogle_k562_essential	-1.31832	MED31+ctrl	8	81	1	FALSE		Single Perturbation
replogle_k562_essential	-1.33978	METAP2+ctrl	5	210	2	FALSE		Single Perturbation
replogle_k562_essential	-0.425673	METTL3+ctrl	5	210	2	FALSE		Single Perturbation
replogle_k562_essential	-0.400354	METTL14+ctrl	5	210	2	FALSE		Single Perturbation
replogle_k562_essential	-1.96135	METTL16+ctrl	5	210	2	FALSE		Single Perturbation
replogle_k562_essential	-1.77209	MEX3A+ctrl	5	210	2	FALSE		Single Perturbation
replogle_k562_essential	-4.70951	MFAP1+ctrl	7	105	1	FALSE		Single Perturbation
replogle_k562_essential	-1.41402	MICOS10+ctrl	4	141	1	FALSE		Single Perturbation
replogle_k562_essential	-0.437055	MIOS+ctrl	5	210	2	FALSE		Single Perturbation
replogle_k562_essential	1.67374	MMS22L+ctrl	9	62	0	FALSE		Single Perturbation
replogle_k562_essential	-1.30407	MNAT1+ctrl	8	81	1	FALSE		Single Perturbation
replogle_k562_essential	0.247616	MOB4+ctrl	5	210	2	FALSE		Single Perturbation
replogle_k562_essential	2.29824	MPHOSPH10+ctrl	3	108	1	FALSE		Single Perturbation
replogle_k562_essential	0.514121	MRGBP+ctrl	5	210	2	FALSE		Single Perturbation
replogle_k562_essential	-0.321024	MRPL2+ctrl	4	141	1	FALSE		Single Perturbation
replogle_k562_essential	-0.286764	MRPL3+ctrl	4	141	1	FALSE		Single Perturbation
replogle_k562_essential	-0.558068	MRPL4+ctrl	4	141	1	FALSE		Single Perturbation
replogle_k562_essential	-0.211718	MRPL10+ctrl	4	141	1	FALSE		Single Perturbation
replogle_k562_essential	-0.339945	MRPL13+ctrl	4	141	1	FALSE		Single Perturbation
replogle_k562_essential	-0.686959	MRPL14+ctrl	4	141	1	FALSE		Single Perturbation
replogle_k562_essential	-0.469138	MRPL16+ctrl	4	141	1	FALSE		Single Perturbation
replogle_k562_essential	-0.217871	MRPL17+ctrl	4	141	1	FALSE		Single Perturbation
replogle_k562_essential	-0.177118	MRPL18+ctrl	4	141	1	FALSE		Single Perturbation
replogle_k562_essential	-0.182644	MRPL19+ctrl	4	141	1	FALSE		Single Perturbation
replogle_k562_essential	-0.310386	MRPL22+ctrl	4	141	1	FALSE		Single Perturbation
replogle_k562_essential	-0.53423	MRPL24+ctrl	4	141	1	FALSE		Single Perturbation
replogle_k562_essential	-0.185619	MRPL27+ctrl	4	141	1	FALSE		Single Perturbation
replogle_k562_essential	-0.246335	MRPL32+ctrl	4	141	1	FALSE		Single Perturbation
replogle_k562_essential	-0.229953	MRPL33+ctrl	4	141	1	FALSE		Single Perturbation
replogle_k562_essential	-0.151241	MRPL35+ctrl	4	141	1	FALSE		Single Perturbation
replogle_k562_essential	-0.520124	MRPL36+ctrl	4	141	1	FALSE		Single Perturbation
replogle_k562_essential	-0.269473	MRPL37+ctrl	4	141	1	FALSE		Single Perturbation
replogle_k562_essential	-0.487503	MRPL38+ctrl	4	141	1	FALSE		Single Perturbation
replogle_k562_essential	-0.201347	MRPL39+ctrl	4	141	1	FALSE		Single Perturbation
replogle_k562_essential	-0.555074	MRPL41+ctrl	4	141	1	FALSE		Single Perturbation
replogle_k562_essential	-0.229065	MRPL43+ctrl	4	141	1	FALSE		Single Perturbation
replogle_k562_essential	1.53478	MRPL49+ctrl	3	108	1	FALSE		Single Perturbation
replogle_k562_essential	-0.52611	MRPL50+ctrl	4	141	1	FALSE		Single Perturbation
replogle_k562_essential	-0.259164	MRPL51+ctrl	4	141	1	FALSE		Single Perturbation
replogle_k562_essential	-0.645809	MRPL53+ctrl	4	141	1	FALSE		Single Perturbation
replogle_k562_essential	-0.566561	MRPL54+ctrl	4	141	1	FALSE		Single Perturbation
replogle_k562_essential	-0.319814	MRPL55+ctrl	4	141	1	FALSE		Single Perturbation
replogle_k562_essential	-0.742903	MRPS2+ctrl	4	141	1	FALSE		Single Perturbation
replogle_k562_essential	-0.75163	MRPS7+ctrl	4	141	1	FALSE		Single Perturbation
replogle_k562_essential	-0.627638	MRPS9+ctrl	4	141	1	FALSE		Single Perturbation
replogle_k562_essential	-1.03277	MRPS10+ctrl	4	141	1	FALSE		Single Perturbation
replogle_k562_essential	-0.894613	MRPS11+ctrl	4	141	1	FALSE		Single Perturbation
replogle_k562_essential	-1.18482	MRPS14+ctrl	4	141	1	FALSE		Single Perturbation
replogle_k562_essential	-0.396959	MRPS18A+ctrl	4	141	1	FALSE		Single Perturbation
replogle_k562_essential	-0.847076	MRPS21+ctrl	4	141	1	FALSE		Single Perturbation
replogle_k562_essential	-0.705774	MRPS22+ctrl	4	141	1	FALSE		Single Perturbation
replogle_k562_essential	-0.712581	MRPS23+ctrl	4	141	1	FALSE		Single Perturbation
replogle_k562_essential	-0.87454	MRPS24+ctrl	4	141	1	FALSE		Single Perturbation
replogle_k562_essential	-1.03215	MRPS26+ctrl	4	141	1	FALSE		Single Perturbation
replogle_k562_essential	-0.197091	MRPS27+ctrl	4	141	1	FALSE		Single Perturbation
replogle_k562_essential	-0.645517	MRPS28+ctrl	4	141	1	FALSE		Single Perturbation
replogle_k562_essential	-0.142087	MRPS34+ctrl	6	172	1	FALSE		Single Perturbation
replogle_k562_essential	-1.0034	MRPS35+ctrl	4	141	1	FALSE		Single Perturbation
replogle_k562_essential	0.969122	MTBP+ctrl	9	62	0	FALSE		Single Perturbation
replogle_k562_essential	0.455657	MTOR+ctrl	6	172	1	FALSE		Single Perturbation
replogle_k562_essential	-1.18717	MTPAP+ctrl	4	141	1	FALSE		Single Perturbation
replogle_k562_essential	-0.131342	MVD+ctrl	4	141	1	FALSE		Single Perturbation
replogle_k562_essential	5.81982	MYBBP1A+ctrl	1	124	1	FALSE		Single Perturbation
replogle_k562_essential	1.31451	MYBL2+ctrl	6	172	1	FALSE		Single Perturbation
replogle_k562_essential	0.328774	MZT1+ctrl	5	210	2	FALSE		Single Perturbation
replogle_k562_essential	-0.907524	N6AMT1+ctrl	5	210	2	FALSE		Single Perturbation
replogle_k562_essential	-1.06179	NAA10+ctrl	5	210	2	FALSE		Single Perturbation
replogle_k562_essential	-1.18058	NAA15+ctrl	5	210	2	FALSE		Single Perturbation
replogle_k562_essential	-1.16797	NAA20+ctrl	5	210	2	FALSE		Single Perturbation
replogle_k562_essential	-1.29695	NAA25+ctrl	6	172	1	FALSE		Single Perturbation
replogle_k562_essential	2.11394	NACA+ctrl	6	172	1	FALSE		Single Perturbation
replogle_k562_essential	-1.5661	NAE1+ctrl	5	210	2	FALSE		Single Perturbation
replogle_k562_essential	-2.52191	NARS+ctrl	2	50	0	FALSE		Single Perturbation
replogle_k562_essential	2.16558	NAT10+ctrl	3	108	1	FALSE		Single Perturbation
replogle_k562_essential	-1.33166	NBAS+ctrl	4	141	1	FALSE		Single Perturbation
replogle_k562_essential	-1.77876	NCAPH+ctrl	4	141	1	FALSE		Single Perturbation
replogle_k562_essential	-0.911628	NCBP1+ctrl	8	81	1	FALSE		Single Perturbation
replogle_k562_essential	-0.921743	NCBP2+ctrl	8	81	1	FALSE		Single Perturbation
replogle_k562_essential	-1.29093	NCKAP1+ctrl	5	210	2	FALSE		Single Perturbation
replogle_k562_essential	5.10578	NCL+ctrl	1	124	1	FALSE		Single Perturbation
replogle_k562_essential	1.83198	NDC80+ctrl	6	172	1	FALSE		Single Perturbation
replogle_k562_essential	-4.47252	NDUFA2+ctrl	7	105	1	FALSE		Single Perturbation
replogle_k562_essential	-0.621271	NDUFA6+ctrl	4	141	1	FALSE		Single Perturbation
replogle_k562_essential	-0.451611	NDUFA8+ctrl	4	141	1	FALSE		Single Perturbation
replogle_k562_essential	-0.200052	NDUFAB1+ctrl	4	141	1	FALSE		Single Perturbation
replogle_k562_essential	-0.538623	NDUFB4+ctrl	4	141	1	FALSE		Single Perturbation
replogle_k562_essential	-0.447973	NDUFB8+ctrl	4	141	1	FALSE		Single Perturbation
replogle_k562_essential	-0.53932	NDUFB10+ctrl	5	210	2	FALSE		Single Perturbation
replogle_k562_essential	0.783419	NEDD1+ctrl	6	172	1	FALSE		Single Perturbation
replogle_k562_essential	-1.76414	NEDD8+ctrl	5	210	2	FALSE		Single Perturbation
replogle_k562_essential	-1.02376	NELFA+ctrl	5	210	2	FALSE		Single Perturbation
replogle_k562_essential	-1.20303	NELFB+ctrl	6	172	1	FALSE		Single Perturbation
replogle_k562_essential	-0.925944	NELFCD+ctrl	5	210	2	FALSE		Single Perturbation
replogle_k562_essential	-1.01171	NELFE+ctrl	5	210	2	FALSE		Single Perturbation
replogle_k562_essential	2.15808	NEPRO+ctrl	3	108	1	FALSE		Single Perturbation
replogle_k562_essential	-1.31333	NFRKB+ctrl	5	210	2	FALSE		Single Perturbation
replogle_k562_essential	-1.66806	NFS1+ctrl	4	141	1	FALSE		Single Perturbation
replogle_k562_essential	6.3519	NIFK+ctrl	1	124	1	FALSE		Single Perturbation
replogle_k562_essential	5.9077	NIP7+ctrl	1	124	1	FALSE		Single Perturbation
replogle_k562_essential	-4.42163	NKAP+ctrl	7	105	1	FALSE		Single Perturbation
replogle_k562_essential	6.15153	NLE1+ctrl	1	124	1	FALSE		Single Perturbation
replogle_k562_essential	5.84221	NMD3+ctrl	1	124	1	FALSE		Single Perturbation
replogle_k562_essential	1.45618	NOB1+ctrl	3	108	1	FALSE		Single Perturbation
replogle_k562_essential	5.83095	NOC3L+ctrl	1	124	1	FALSE		Single Perturbation
replogle_k562_essential	2.27327	NOC4L+ctrl	3	108	1	FALSE		Single Perturbation
replogle_k562_essential	2.66628	NOL6+ctrl	3	108	1	FALSE		Single Perturbation
replogle_k562_essential	5.80731	NOL8+ctrl	1	124	1	FALSE		Single Perturbation
replogle_k562_essential	4.43552	NOL11+ctrl	1	124	1	FALSE		Single Perturbation
replogle_k562_essential	5.56198	NOL12+ctrl	1	124	1	FALSE		Single Perturbation
replogle_k562_essential	-0.626456	NOLC1+ctrl	5	210	2	FALSE		Single Perturbation
replogle_k562_essential	1.44294	NOM1+ctrl	3	108	1	FALSE		Single Perturbation
replogle_k562_essential	6.39316	NOP2+ctrl	1	124	1	FALSE		Single Perturbation
replogle_k562_essential	1.42673	NOP10+ctrl	3	108	1	FALSE		Single Perturbation
replogle_k562_essential	2.11171	NOP14+ctrl	3	108	1	FALSE		Single Perturbation
replogle_k562_essential	6.28136	NOP16+ctrl	1	124	1	FALSE		Single Perturbation
replogle_k562_essential	2.0183	NOP58+ctrl	3	108	1	FALSE		Single Perturbation
replogle_k562_essential	-2.50917	NPLOC4+ctrl	2	50	0	FALSE		Single Perturbation
replogle_k562_essential	-1.23179	NRBP1+ctrl	5	210	2	FALSE		Single Perturbation
replogle_k562_essential	-2.03641	NRDE2+ctrl	6	172	1	FALSE		Single Perturbation
replogle_k562_essential	0.31585	NRF1+ctrl	5	210	2	FALSE		Single Perturbation
replogle_k562_essential	5.35931	NSA2+ctrl	1	124	1	FALSE		Single Perturbation
replogle_k562_essential	-4.66913	NSRP1+ctrl	7	105	1	FALSE		Single Perturbation
replogle_k562_essential	-1.46342	NUBP1+ctrl	4	141	1	FALSE		Single Perturbation
replogle_k562_essential	-1.35109	NUDC+ctrl	5	210	2	FALSE		Single Perturbation
replogle_k562_essential	0.734414	NUDCD3+ctrl	6	172	1	FALSE		Single Perturbation
replogle_k562_essential	-0.960929	NUDT21+ctrl	6	172	1	FALSE		Single Perturbation
replogle_k562_essential	1.37844	NUF2+ctrl	6	172	1	FALSE		Single Perturbation
replogle_k562_essential	1.35347	NUFIP1+ctrl	3	108	1	FALSE		Single Perturbation
replogle_k562_essential	-1.49969	NUMA1+ctrl	8	81	1	FALSE		Single Perturbation
replogle_k562_essential	1.90053	NUP54+ctrl	6	172	1	FALSE		Single Perturbation
replogle_k562_essential	1.95148	NUP62+ctrl	6	172	1	FALSE		Single Perturbation
replogle_k562_essential	1.74605	NUP85+ctrl	6	172	1	FALSE		Single Perturbation
replogle_k562_essential	1.83015	NUP88+ctrl	6	172	1	FALSE		Single Perturbation
replogle_k562_essential	1.92402	NUP98+ctrl	6	172	1	FALSE		Single Perturbation
replogle_k562_essential	1.80247	NUP107+ctrl	6	172	1	FALSE		Single Perturbation
replogle_k562_essential	1.56452	NUP133+ctrl	6	172	1	FALSE		Single Perturbation
replogle_k562_essential	1.74763	NUP160+ctrl	6	172	1	FALSE		Single Perturbation
replogle_k562_essential	1.78408	NUTF2+ctrl	6	172	1	FALSE		Single Perturbation
replogle_k562_essential	5.54824	NVL+ctrl	1	124	1	FALSE		Single Perturbation
replogle_k562_essential	-1.02304	OGFOD1+ctrl	5	210	2	FALSE		Single Perturbation
replogle_k562_essential	-0.192145	OGT+ctrl	5	210	2	FALSE		Single Perturbation
replogle_k562_essential	-1.26566	OPA1+ctrl	4	141	1	FALSE		Single Perturbation
replogle_k562_essential	1.22337	ORC1+ctrl	9	62	0	FALSE		Single Perturbation
replogle_k562_essential	0.260068	ORC5+ctrl	5	210	2	FALSE		Single Perturbation
replogle_k562_essential	-2.09492	OXA1L+ctrl	2	50	0	FALSE		Single Perturbation
replogle_k562_essential	-1.60057	PABPN1+ctrl	6	172	1	FALSE		Single Perturbation
replogle_k562_essential	1.74256	PAF1+ctrl	7	105	1	FALSE		Single Perturbation
replogle_k562_essential	-2.50284	PAM16+ctrl	2	50	0	FALSE		Single Perturbation
replogle_k562_essential	-3.5496	PAXBP1+ctrl	6	172	1	FALSE		Single Perturbation
replogle_k562_essential	-1.52506	PCBP1+ctrl	5	210	2	FALSE		Single Perturbation
replogle_k562_essential	1.10061	PCF11+ctrl	6	172	1	FALSE		Single Perturbation
replogle_k562_essential	-0.057613	PCID2+ctrl	5	210	2	FALSE		Single Perturbation
replogle_k562_essential	1.90709	PCNA+ctrl	9	62	0	FALSE		Single Perturbation
replogle_k562_essential	-1.79583	PDAP1+ctrl	4	141	1	FALSE		Single Perturbation
replogle_k562_essential	1.34645	PDCD2+ctrl	3	108	1	FALSE		Single Perturbation
replogle_k562_essential	0.422652	PDCD7+ctrl	6	172	1	FALSE		Single Perturbation
replogle_k562_essential	2.67969	PDCD11+ctrl	3	108	1	FALSE		Single Perturbation
replogle_k562_essential	-1.50623	PDRG1+ctrl	8	81	1	FALSE		Single Perturbation
replogle_k562_essential	-1.65303	PELO+ctrl	4	141	1	FALSE		Single Perturbation
replogle_k562_essential	5.07829	PELP1+ctrl	1	124	1	FALSE		Single Perturbation
replogle_k562_essential	6.21267	PES1+ctrl	1	124	1	FALSE		Single Perturbation
replogle_k562_essential	-0.433975	PET117+ctrl	5	210	2	FALSE		Single Perturbation
replogle_k562_essential	-1.79154	PFDN2+ctrl	8	81	1	FALSE		Single Perturbation
replogle_k562_essential	-0.482228	PFN1+ctrl	5	210	2	FALSE		Single Perturbation
replogle_k562_essential	-0.205467	PGAM1+ctrl	5	210	2	FALSE		Single Perturbation
replogle_k562_essential	-0.724708	PGD+ctrl	4	141	1	FALSE		Single Perturbation
replogle_k562_essential	-2.25858	PGPEP1+ctrl	6	172	1	FALSE		Single Perturbation
replogle_k562_essential	-3.95848	PHAX+ctrl	7	105	1	FALSE		Single Perturbation
replogle_k562_essential	-2.68986	PHB2+ctrl	2	50	0	FALSE		Single Perturbation
replogle_k562_essential	-2.66292	PHB+ctrl	2	50	0	FALSE		Single Perturbation
replogle_k562_essential	-4.31631	PHF5A+ctrl	7	105	1	FALSE		Single Perturbation
replogle_k562_essential	1.91888	PIAS4+ctrl	6	172	1	FALSE		Single Perturbation
replogle_k562_essential	-0.163538	PKM+ctrl	4	141	1	FALSE		Single Perturbation
replogle_k562_essential	-4.9336	PLRG1+ctrl	7	105	1	FALSE		Single Perturbation
replogle_k562_essential	1.36242	PMF1+ctrl	6	172	1	FALSE		Single Perturbation
replogle_k562_essential	-2.03408	PMPCA+ctrl	2	50	0	FALSE		Single Perturbation
replogle_k562_essential	-2.28568	PMPCB+ctrl	2	50	0	FALSE		Single Perturbation
replogle_k562_essential	0.537645	PNISR+ctrl	5	210	2	FALSE		Single Perturbation
replogle_k562_essential	0.39484	PNN+ctrl	9	62	0	FALSE		Single Perturbation
replogle_k562_essential	2.30321	PNO1+ctrl	3	108	1	FALSE		Single Perturbation
replogle_k562_essential	-1.22536	PNPT1+ctrl	4	141	1	FALSE		Single Perturbation
replogle_k562_essential	1.75953	POLA1+ctrl	9	62	0	FALSE		Single Perturbation
replogle_k562_essential	1.77342	POLA2+ctrl	9	62	0	FALSE		Single Perturbation
replogle_k562_essential	1.81185	POLD1+ctrl	9	62	0	FALSE		Single Perturbation
replogle_k562_essential	1.67973	POLD2+ctrl	9	62	0	FALSE		Single Perturbation
replogle_k562_essential	1.71258	POLD3+ctrl	9	62	0	FALSE		Single Perturbation
replogle_k562_essential	1.85161	POLE+ctrl	9	62	0	FALSE		Single Perturbation
replogle_k562_essential	4.42297	POLR1A+ctrl	1	124	1	FALSE		Single Perturbation
replogle_k562_essential	4.43577	POLR1B+ctrl	1	124	1	TRUE	POLR1B	Single Perturbation
replogle_k562_essential	4.70666	POLR1C+ctrl	1	124	1	FALSE		Single Perturbation
replogle_k562_essential	4.76969	POLR1E+ctrl	1	124	1	FALSE		Single Perturbation
replogle_k562_essential	-1.72433	POLR2A+ctrl	8	81	1	FALSE		Single Perturbation
replogle_k562_essential	-1.83514	POLR2B+ctrl	8	81	1	FALSE		Single Perturbation
replogle_k562_essential	-1.79724	POLR2C+ctrl	8	81	1	FALSE		Single Perturbation
replogle_k562_essential	-1.76857	POLR2D+ctrl	8	81	1	FALSE		Single Perturbation
replogle_k562_essential	-1.45011	POLR2E+ctrl	8	81	1	FALSE		Single Perturbation
replogle_k562_essential	-1.79767	POLR2F+ctrl	8	81	1	FALSE		Single Perturbation
replogle_k562_essential	-1.79537	POLR2G+ctrl	8	81	1	TRUE	POLR2G	Single Perturbation
replogle_k562_essential	-1.78496	POLR2H+ctrl	8	81	1	FALSE		Single Perturbation
replogle_k562_essential	-1.88171	POLR2I+ctrl	7	105	1	FALSE		Single Perturbation
replogle_k562_essential	-1.42955	POLR2L+ctrl	8	81	1	FALSE		Single Perturbation
replogle_k562_essential	0.0173936	POLR3B+ctrl	5	210	2	FALSE		Single Perturbation
replogle_k562_essential	-0.0368081	POLR3C+ctrl	5	210	2	FALSE		Single Perturbation
replogle_k562_essential	0.121475	POLR3D+ctrl	6	172	1	FALSE		Single Perturbation
replogle_k562_essential	0.100947	POLR3E+ctrl	5	210	2	FALSE		Single Perturbation
replogle_k562_essential	0.034087	POLR3F+ctrl	5	210	2	FALSE		Single Perturbation
replogle_k562_essential	-1.14721	POLRMT+ctrl	4	141	1	FALSE		Single Perturbation
replogle_k562_essential	1.67361	POP1+ctrl	3	108	1	FALSE		Single Perturbation
replogle_k562_essential	1.5351	POP4+ctrl	3	108	1	FALSE		Single Perturbation
replogle_k562_essential	1.68658	POP5+ctrl	3	108	1	FALSE		Single Perturbation
replogle_k562_essential	-0.672043	POP7+ctrl	5	210	2	FALSE		Single Perturbation
replogle_k562_essential	6.15375	PPAN+ctrl	1	124	1	FALSE		Single Perturbation
replogle_k562_essential	-0.848228	PPARGC1B+ctrl	5	210	2	FALSE		Single Perturbation
replogle_k562_essential	-4.64564	PPIE+ctrl	7	105	1	FALSE		Single Perturbation
replogle_k562_essential	-0.307769	PPIH+ctrl	6	172	1	FALSE		Single Perturbation
replogle_k562_essential	-4.31717	PPIL4+ctrl	7	105	1	FALSE		Single Perturbation
replogle_k562_essential	-0.763246	PPP1CA+ctrl	4	141	1	FALSE		Single Perturbation
replogle_k562_essential	-0.523998	PPP1R8+ctrl	5	210	2	FALSE		Single Perturbation
replogle_k562_essential	0.302634	PPP1R11+ctrl	5	210	2	FALSE		Single Perturbation
replogle_k562_essential	-0.469524	PPP2R1A+ctrl	5	210	2	FALSE		Single Perturbation
replogle_k562_essential	-1.35875	PPP4C+ctrl	5	210	2	FALSE		Single Perturbation
replogle_k562_essential	-1.34455	PPP4R2+ctrl	5	210	2	FALSE		Single Perturbation
replogle_k562_essential	1.34196	PPRC1+ctrl	3	108	1	FALSE		Single Perturbation
replogle_k562_essential	-1.30369	PRELID1+ctrl	4	141	1	FALSE		Single Perturbation
replogle_k562_essential	-2.27666	PRELID3B+ctrl	2	50	0	FALSE		Single Perturbation
replogle_k562_essential	1.86295	PRIM1+ctrl	9	62	0	FALSE		Single Perturbation
replogle_k562_essential	1.8495	PRIM2+ctrl	9	62	0	FALSE		Single Perturbation
replogle_k562_essential	0.369831	PRMT1+ctrl	5	210	2	FALSE		Single Perturbation
replogle_k562_essential	-1.79889	PRMT5+ctrl	5	210	2	FALSE		Single Perturbation
replogle_k562_essential	-4.7049	PRPF3+ctrl	7	105	1	FALSE		Single Perturbation
replogle_k562_essential	-4.6504	PRPF4+ctrl	7	105	1	FALSE		Single Perturbation
replogle_k562_essential	-1.92649	PRPF4B+ctrl	5	210	2	FALSE		Single Perturbation
replogle_k562_essential	-4.29334	PRPF6+ctrl	7	105	1	FALSE		Single Perturbation
replogle_k562_essential	-4.41216	PRPF8+ctrl	7	105	1	FALSE		Single Perturbation
replogle_k562_essential	-4.51665	PRPF18+ctrl	7	105	1	FALSE		Single Perturbation
replogle_k562_essential	-3.76372	PRPF19+ctrl	7	105	1	FALSE		Single Perturbation
replogle_k562_essential	-4.69056	PRPF31+ctrl	7	105	1	FALSE		Single Perturbation
replogle_k562_essential	-1.71468	PRPF40A+ctrl	7	105	1	FALSE		Single Perturbation
replogle_k562_essential	-0.408617	PRRC2A+ctrl	5	210	2	FALSE		Single Perturbation
replogle_k562_essential	-5.11223	PSMA1+ctrl	10	35	0	FALSE		Single Perturbation
replogle_k562_essential	-5.21862	PSMA2+ctrl	10	35	0	FALSE		Single Perturbation
replogle_k562_essential	-4.90506	PSMA3+ctrl	10	35	0	FALSE		Single Perturbation
replogle_k562_essential	-4.91392	PSMA4+ctrl	10	35	0	FALSE		Single Perturbation
replogle_k562_essential	-5.00734	PSMA6+ctrl	10	35	0	FALSE		Single Perturbation
replogle_k562_essential	-5.05982	PSMA7+ctrl	10	35	0	FALSE		Single Perturbation
replogle_k562_essential	-5.14703	PSMB1+ctrl	10	35	0	FALSE		Single Perturbation
replogle_k562_essential	-4.95748	PSMB2+ctrl	10	35	0	FALSE		Single Perturbation
replogle_k562_essential	-5.11815	PSMB3+ctrl	10	35	0	FALSE		Single Perturbation
replogle_k562_essential	-4.8247	PSMB5+ctrl	10	35	0	FALSE		Single Perturbation
replogle_k562_essential	-4.86409	PSMB6+ctrl	10	35	0	FALSE		Single Perturbation
replogle_k562_essential	-5.14584	PSMB7+ctrl	10	35	0	FALSE		Single Perturbation
replogle_k562_essential	-4.67479	PSMC1+ctrl	10	35	0	FALSE		Single Perturbation
replogle_k562_essential	-4.76051	PSMC2+ctrl	10	35	0	FALSE		Single Perturbation
replogle_k562_essential	-5.1532	PSMC3+ctrl	10	35	0	FALSE		Single Perturbation
replogle_k562_essential	-4.73653	PSMC4+ctrl	10	35	0	FALSE		Single Perturbation
replogle_k562_essential	-4.77308	PSMC6+ctrl	10	35	0	FALSE		Single Perturbation
replogle_k562_essential	-5.1211	PSMD1+ctrl	10	35	0	FALSE		Single Perturbation
replogle_k562_essential	-4.68021	PSMD2+ctrl	10	35	0	FALSE		Single Perturbation
replogle_k562_essential	-5.16454	PSMD3+ctrl	10	35	0	FALSE		Single Perturbation
replogle_k562_essential	-5.14217	PSMD4+ctrl	10	35	0	FALSE		Single Perturbation
replogle_k562_essential	-4.76185	PSMD6+ctrl	10	35	0	FALSE		Single Perturbation
replogle_k562_essential	-4.75328	PSMD7+ctrl	10	35	0	FALSE		Single Perturbation
replogle_k562_essential	-4.87995	PSMD11+ctrl	10	35	0	FALSE		Single Perturbation
replogle_k562_essential	-4.77144	PSMD12+ctrl	10	35	0	FALSE		Single Perturbation
replogle_k562_essential	-5.13083	PSMD13+ctrl	10	35	0	FALSE		Single Perturbation
replogle_k562_essential	-1.1821	PSMG3+ctrl	5	210	2	FALSE		Single Perturbation
replogle_k562_essential	1.65734	PSMG4+ctrl	3	108	1	FALSE		Single Perturbation
replogle_k562_essential	0.909967	PTBP1+ctrl	6	172	1	FALSE		Single Perturbation
replogle_k562_essential	-0.628922	PTCD1+ctrl	4	141	1	FALSE		Single Perturbation
replogle_k562_essential	-1.16249	PUF60+ctrl	5	210	2	FALSE		Single Perturbation
replogle_k562_essential	1.69124	PWP2+ctrl	3	108	1	FALSE		Single Perturbation
replogle_k562_essential	-2.56847	QARS+ctrl	2	50	0	FALSE		Single Perturbation
replogle_k562_essential	-0.541483	RABGGTA+ctrl	5	210	2	FALSE		Single Perturbation
replogle_k562_essential	1.1053	RACGAP1+ctrl	6	172	1	FALSE		Single Perturbation
replogle_k562_essential	2.16364	RAD21+ctrl	6	172	1	FALSE		Single Perturbation
replogle_k562_essential	0.92307	RAD51+ctrl	9	62	0	FALSE		Single Perturbation
replogle_k562_essential	1.00111	RAD51C+ctrl	9	62	0	FALSE		Single Perturbation
replogle_k562_essential	4.52144	RAE1+ctrl	6	172	1	FALSE		Single Perturbation
replogle_k562_essential	1.77867	RAN+ctrl	6	172	1	FALSE		Single Perturbation
replogle_k562_essential	1.6474	RANGAP1+ctrl	6	172	1	FALSE		Single Perturbation
replogle_k562_essential	-0.711478	RARS2+ctrl	4	141	1	FALSE		Single Perturbation
replogle_k562_essential	-2.45199	RARS+ctrl	2	50	0	FALSE		Single Perturbation
replogle_k562_essential	-1.40293	RBBP4+ctrl	4	141	1	FALSE		Single Perturbation
replogle_k562_essential	-1.40237	RBBP6+ctrl	6	172	1	FALSE		Single Perturbation
replogle_k562_essential	0.696134	RBBP8+ctrl	9	62	0	FALSE		Single Perturbation
replogle_k562_essential	-0.826014	RBM4+ctrl	5	210	2	FALSE		Single Perturbation
replogle_k562_essential	-1.93802	RBM8A+ctrl	6	172	1	FALSE		Single Perturbation
replogle_k562_essential	0.441265	RBM14+ctrl	5	210	2	FALSE		Single Perturbation
replogle_k562_essential	-1.53773	RBM17+ctrl	5	210	2	FALSE		Single Perturbation
replogle_k562_essential	1.38781	RBM19+ctrl	3	108	1	FALSE		Single Perturbation
replogle_k562_essential	-4.55756	RBM25+ctrl	7	105	1	FALSE		Single Perturbation
replogle_k562_essential	6.26162	RBM28+ctrl	1	124	1	FALSE		Single Perturbation
replogle_k562_essential	-3.65336	RBM39+ctrl	7	105	1	FALSE		Single Perturbation
replogle_k562_essential	-1.97981	RBM42+ctrl	5	210	2	FALSE		Single Perturbation
replogle_k562_essential	0.317725	RBM48+ctrl	6	172	1	FALSE		Single Perturbation
replogle_k562_essential	-4.4229	RBMX2+ctrl	7	105	1	FALSE		Single Perturbation
replogle_k562_essential	1.24906	RBMX+ctrl	6	172	1	FALSE		Single Perturbation
replogle_k562_essential	-1.71203	RBX1+ctrl	9	62	0	FALSE		Single Perturbation
replogle_k562_essential	0.604321	RCC1+ctrl	5	210	2	FALSE		Single Perturbation
replogle_k562_essential	2.18883	RCL1+ctrl	3	108	1	FALSE		Single Perturbation
replogle_k562_essential	-0.0683655	REXO2+ctrl	5	210	2	FALSE		Single Perturbation
replogle_k562_essential	1.77763	RFC1+ctrl	9	62	0	FALSE		Single Perturbation
replogle_k562_essential	1.59644	RFC2+ctrl	9	62	0	FALSE		Single Perturbation
replogle_k562_essential	1.52509	RFC3+ctrl	9	62	0	FALSE		Single Perturbation
replogle_k562_essential	1.55664	RFC4+ctrl	9	62	0	FALSE		Single Perturbation
replogle_k562_essential	1.09469	RFC5+ctrl	9	62	0	FALSE		Single Perturbation
replogle_k562_essential	-1.25819	RINT1+ctrl	4	141	1	FALSE		Single Perturbation
replogle_k562_essential	2.16467	RIOK1+ctrl	3	108	1	FALSE		Single Perturbation
replogle_k562_essential	2.15647	RIOK2+ctrl	3	108	1	FALSE		Single Perturbation
replogle_k562_essential	-1.45813	RMI1+ctrl	5	210	2	FALSE		Single Perturbation
replogle_k562_essential	-0.748639	RNASEH2C+ctrl	5	210	2	FALSE		Single Perturbation
replogle_k562_essential	1.97831	RNF20+ctrl	6	172	1	FALSE		Single Perturbation
replogle_k562_essential	-1.2974	RNF40+ctrl	6	172	1	FALSE		Single Perturbation
replogle_k562_essential	-4.6019	RNF113A+ctrl	7	105	1	FALSE		Single Perturbation
replogle_k562_essential	-1.20716	RNGTT+ctrl	5	210	2	FALSE		Single Perturbation
replogle_k562_essential	-0.77755	RNMT+ctrl	8	81	1	FALSE		Single Perturbation
replogle_k562_essential	0.362164	RNPC3+ctrl	6	172	1	FALSE		Single Perturbation
replogle_k562_essential	0.292433	RNPS1+ctrl	5	210	2	FALSE		Single Perturbation
replogle_k562_essential	-2.24033	ROMO1+ctrl	2	50	0	FALSE		Single Perturbation
replogle_k562_essential	1.33693	RPA1+ctrl	6	172	1	FALSE		Single Perturbation
replogle_k562_essential	1.85948	RPA2+ctrl	9	62	0	FALSE		Single Perturbation
replogle_k562_essential	1.82899	RPA3+ctrl	9	62	0	FALSE		Single Perturbation
replogle_k562_essential	-1.76321	RPAP1+ctrl	8	81	1	FALSE		Single Perturbation
replogle_k562_essential	-1.81435	RPAP2+ctrl	8	81	1	FALSE		Single Perturbation
replogle_k562_essential	5.98924	RPF1+ctrl	1	124	1	FALSE		Single Perturbation
replogle_k562_essential	5.82024	RPF2+ctrl	1	124	1	FALSE		Single Perturbation
replogle_k562_essential	6.42565	RPL4+ctrl	1	124	1	FALSE		Single Perturbation
replogle_k562_essential	6.43688	RPL5+ctrl	1	124	1	FALSE		Single Perturbation
replogle_k562_essential	6.41066	RPL6+ctrl	1	124	1	FALSE		Single Perturbation
replogle_k562_essential	6.41123	RPL7+ctrl	1	124	1	FALSE		Single Perturbation
replogle_k562_essential	6.32965	RPL7L1+ctrl	1	124	1	FALSE		Single Perturbation
replogle_k562_essential	6.43305	RPL8+ctrl	1	124	1	FALSE		Single Perturbation
replogle_k562_essential	6.41993	RPL9+ctrl	1	124	1	FALSE		Single Perturbation
replogle_k562_essential	6.43613	RPL10+ctrl	1	124	1	FALSE		Single Perturbation
replogle_k562_essential	6.49851	RPL10A+ctrl	1	124	1	FALSE		Single Perturbation
replogle_k562_essential	6.48045	RPL11+ctrl	1	124	1	FALSE		Single Perturbation
replogle_k562_essential	-2.50243	RPL12+ctrl	2	50	0	FALSE		Single Perturbation
replogle_k562_essential	6.42277	RPL13+ctrl	1	124	1	FALSE		Single Perturbation
replogle_k562_essential	5.27617	RPL13A+ctrl	1	124	1	FALSE		Single Perturbation
replogle_k562_essential	6.41217	RPL14+ctrl	1	124	1	FALSE		Single Perturbation
replogle_k562_essential	6.47272	RPL15+ctrl	1	124	1	FALSE		Single Perturbation
replogle_k562_essential	6.4681	RPL17+ctrl	1	124	1	FALSE		Single Perturbation
replogle_k562_essential	6.40849	RPL18+ctrl	1	124	1	FALSE		Single Perturbation
replogle_k562_essential	6.33929	RPL18A+ctrl	1	124	1	FALSE		Single Perturbation
replogle_k562_essential	6.41783	RPL19+ctrl	1	124	1	FALSE		Single Perturbation
replogle_k562_essential	6.48031	RPL21+ctrl	1	124	1	FALSE		Single Perturbation
replogle_k562_essential	6.41983	RPL23+ctrl	1	124	1	FALSE		Single Perturbation
replogle_k562_essential	6.42213	RPL23A+ctrl	1	124	1	FALSE		Single Perturbation
replogle_k562_essential	6.48301	RPL24+ctrl	1	124	1	FALSE		Single Perturbation
replogle_k562_essential	6.45814	RPL26+ctrl	1	124	1	FALSE		Single Perturbation
replogle_k562_essential	6.40718	RPL27+ctrl	1	124	1	FALSE		Single Perturbation
replogle_k562_essential	6.40499	RPL27A+ctrl	1	124	1	FALSE		Single Perturbation
replogle_k562_essential	6.46953	RPL30+ctrl	1	124	1	FALSE		Single Perturbation
replogle_k562_essential	6.42736	RPL31+ctrl	1	124	1	FALSE		Single Perturbation
replogle_k562_essential	6.48671	RPL32+ctrl	1	124	1	FALSE		Single Perturbation
replogle_k562_essential	6.43309	RPL34+ctrl	1	124	1	FALSE		Single Perturbation
replogle_k562_essential	6.46002	RPL35+ctrl	1	124	1	FALSE		Single Perturbation
replogle_k562_essential	6.40059	RPL35A+ctrl	1	124	1	FALSE		Single Perturbation
replogle_k562_essential	6.42246	RPL36+ctrl	1	124	1	FALSE		Single Perturbation
replogle_k562_essential	5.32286	RPL36A+ctrl	1	124	1	FALSE		Single Perturbation
replogle_k562_essential	6.19597	RPL37+ctrl	1	124	1	FALSE		Single Perturbation
replogle_k562_essential	6.44375	RPL37A+ctrl	1	124	1	FALSE		Single Perturbation
replogle_k562_essential	6.48131	RPL38+ctrl	1	124	1	FALSE		Single Perturbation
replogle_k562_essential	6.32862	RPL39+ctrl	1	124	1	FALSE		Single Perturbation
replogle_k562_essential	6.49377	RPLP0+ctrl	1	124	1	FALSE		Single Perturbation
replogle_k562_essential	5.69313	RPLP1+ctrl	1	124	1	FALSE		Single Perturbation
replogle_k562_essential	5.69008	RPLP2+ctrl	1	124	1	FALSE		Single Perturbation
replogle_k562_essential	1.67032	RPP14+ctrl	3	108	1	FALSE		Single Perturbation
replogle_k562_essential	1.77749	RPP30+ctrl	3	108	1	FALSE		Single Perturbation
replogle_k562_essential	1.444	RPP38+ctrl	3	108	1	FALSE		Single Perturbation
replogle_k562_essential	1.72914	RPP40+ctrl	3	108	1	FALSE		Single Perturbation
replogle_k562_essential	2.20381	RPS2+ctrl	3	108	1	FALSE		Single Perturbation
replogle_k562_essential	2.90371	RPS3+ctrl	3	108	1	FALSE		Single Perturbation
replogle_k562_essential	2.64225	RPS3A+ctrl	3	108	1	FALSE		Single Perturbation
replogle_k562_essential	2.94106	RPS4X+ctrl	3	108	1	FALSE		Single Perturbation
replogle_k562_essential	2.83482	RPS5+ctrl	3	108	1	FALSE		Single Perturbation
replogle_k562_essential	2.93816	RPS6+ctrl	3	108	1	FALSE		Single Perturbation
replogle_k562_essential	2.91552	RPS7+ctrl	3	108	1	FALSE		Single Perturbation
replogle_k562_essential	2.83802	RPS9+ctrl	3	108	1	FALSE		Single Perturbation
replogle_k562_essential	2.19979	RPS10+ctrl	3	108	1	FALSE		Single Perturbation
replogle_k562_essential	2.81011	RPS11+ctrl	3	108	1	FALSE		Single Perturbation
replogle_k562_essential	2.672	RPS12+ctrl	3	108	1	FALSE		Single Perturbation
replogle_k562_essential	2.91956	RPS13+ctrl	3	108	1	FALSE		Single Perturbation
replogle_k562_essential	2.53997	RPS14+ctrl	3	108	1	FALSE		Single Perturbation
replogle_k562_essential	2.81707	RPS15+ctrl	3	108	1	FALSE		Single Perturbation
replogle_k562_essential	2.73245	RPS15A+ctrl	3	108	1	FALSE		Single Perturbation
replogle_k562_essential	2.702	RPS16+ctrl	3	108	1	FALSE		Single Perturbation
replogle_k562_essential	2.59344	RPS17+ctrl	3	108	1	FALSE		Single Perturbation
replogle_k562_essential	2.84095	RPS18+ctrl	3	108	1	FALSE		Single Perturbation
replogle_k562_essential	2.73496	RPS19+ctrl	3	108	1	FALSE		Single Perturbation
replogle_k562_essential	2.07221	RPS19BP1+ctrl	3	108	1	FALSE		Single Perturbation
replogle_k562_essential	2.71629	RPS20+ctrl	3	108	1	FALSE		Single Perturbation
replogle_k562_essential	1.66435	RPS21+ctrl	3	108	1	FALSE		Single Perturbation
replogle_k562_essential	2.86716	RPS23+ctrl	3	108	1	FALSE		Single Perturbation
replogle_k562_essential	2.92846	RPS24+ctrl	3	108	1	FALSE		Single Perturbation
replogle_k562_essential	2.93205	RPS26+ctrl	3	108	1	FALSE		Single Perturbation
replogle_k562_essential	2.316	RPS27+ctrl	3	108	1	FALSE		Single Perturbation
replogle_k562_essential	2.93558	RPS27A+ctrl	3	108	1	FALSE		Single Perturbation
replogle_k562_essential	2.31307	RPS28+ctrl	3	108	1	FALSE		Single Perturbation
replogle_k562_essential	2.7067	RPS29+ctrl	3	108	1	FALSE		Single Perturbation
replogle_k562_essential	2.53201	RPSA+ctrl	3	108	1	FALSE		Single Perturbation
replogle_k562_essential	0.376986	RPTOR+ctrl	4	141	1	FALSE		Single Perturbation
replogle_k562_essential	-0.921816	RPUSD4+ctrl	4	141	1	FALSE		Single Perturbation
replogle_k562_essential	1.86607	RRM1+ctrl	9	62	0	FALSE		Single Perturbation
replogle_k562_essential	4.43589	RRN3+ctrl	1	124	1	FALSE		Single Perturbation
replogle_k562_essential	5.37841	RRP1+ctrl	1	124	1	FALSE		Single Perturbation
replogle_k562_essential	2.14506	RRP7A+ctrl	3	108	1	FALSE		Single Perturbation
replogle_k562_essential	1.39747	RRP9+ctrl	3	108	1	TRUE	RRP9	Single Perturbation
replogle_k562_essential	2.18687	RRP12+ctrl	3	108	1	FALSE		Single Perturbation
replogle_k562_essential	6.12823	RRS1+ctrl	1	124	1	FALSE		Single Perturbation
replogle_k562_essential	5.3855	RSL1D1+ctrl	1	124	1	FALSE		Single Perturbation
replogle_k562_essential	6.35082	RSL24D1+ctrl	1	124	1	FALSE		Single Perturbation
replogle_k562_essential	-1.19328	RTCB+ctrl	4	141	1	FALSE		Single Perturbation
replogle_k562_essential	1.70588	RTF1+ctrl	6	172	1	FALSE		Single Perturbation
replogle_k562_essential	-4.88712	RUVBL1+ctrl	7	105	1	FALSE		Single Perturbation
replogle_k562_essential	-0.87698	SAE1+ctrl	5	210	2	FALSE		Single Perturbation
replogle_k562_essential	-2.25865	SAMM50+ctrl	2	50	0	FALSE		Single Perturbation
replogle_k562_essential	-0.308346	SAP18+ctrl	3	108	1	FALSE		Single Perturbation
replogle_k562_essential	0.379871	SAP130+ctrl	5	210	2	FALSE		Single Perturbation
replogle_k562_essential	-0.778014	SARS2+ctrl	5	210	2	FALSE		Single Perturbation
replogle_k562_essential	-2.53558	SARS+ctrl	2	50	0	FALSE		Single Perturbation
replogle_k562_essential	-4.37472	SART1+ctrl	7	105	1	FALSE		Single Perturbation
replogle_k562_essential	-3.95205	SART3+ctrl	7	105	1	FALSE		Single Perturbation
replogle_k562_essential	-0.855065	SBNO1+ctrl	5	210	2	FALSE		Single Perturbation
replogle_k562_essential	-2.23648	SCAF1+ctrl	4	141	1	FALSE		Single Perturbation
replogle_k562_essential	-2.16946	SCFD1+ctrl	4	141	1	FALSE		Single Perturbation
replogle_k562_essential	6.06198	SDAD1+ctrl	1	124	1	FALSE		Single Perturbation
replogle_k562_essential	-0.630352	SDC1+ctrl	5	210	2	FALSE		Single Perturbation
replogle_k562_essential	-1.92012	SDE2+ctrl	5	210	2	FALSE		Single Perturbation
replogle_k562_essential	-0.783201	SDHC+ctrl	5	210	2	FALSE		Single Perturbation
replogle_k562_essential	1.8111	SEC13+ctrl	6	172	1	FALSE		Single Perturbation
replogle_k562_essential	-2.14695	SEC61A1+ctrl	6	172	1	FALSE		Single Perturbation
replogle_k562_essential	-2.19621	SEC61G+ctrl	6	172	1	FALSE		Single Perturbation
replogle_k562_essential	0.470243	SEH1L+ctrl	6	172	1	FALSE		Single Perturbation
replogle_k562_essential	-0.837675	SERBP1+ctrl	5	210	2	FALSE		Single Perturbation
replogle_k562_essential	-2.43195	SETD1A+ctrl	2	50	0	FALSE		Single Perturbation
replogle_k562_essential	-0.219606	SETDB1+ctrl	5	210	2	FALSE		Single Perturbation
replogle_k562_essential	1.08854	SF1+ctrl	6	172	1	FALSE		Single Perturbation
replogle_k562_essential	-3.91556	SF3A1+ctrl	6	172	1	FALSE		Single Perturbation
replogle_k562_essential	-4.14766	SF3A2+ctrl	7	105	1	FALSE		Single Perturbation
replogle_k562_essential	-4.95137	SF3B2+ctrl	7	105	1	FALSE		Single Perturbation
replogle_k562_essential	-4.95329	SF3B3+ctrl	7	105	1	FALSE		Single Perturbation
replogle_k562_essential	-4.27083	SF3B4+ctrl	7	105	1	FALSE		Single Perturbation
replogle_k562_essential	-4.89941	SF3B5+ctrl	7	105	1	FALSE		Single Perturbation
replogle_k562_essential	0.631277	SFPQ+ctrl	6	172	1	FALSE		Single Perturbation
replogle_k562_essential	-1.80253	SFSWAP+ctrl	6	172	1	FALSE		Single Perturbation
replogle_k562_essential	-0.453849	SIN3A+ctrl	5	210	2	FALSE		Single Perturbation
replogle_k562_essential	-0.518116	SKA3+ctrl	4	141	1	FALSE		Single Perturbation
replogle_k562_essential	1.25862	SKP1+ctrl	6	172	1	FALSE		Single Perturbation
replogle_k562_essential	1.77919	SLBP+ctrl	9	62	0	FALSE		Single Perturbation
replogle_k562_essential	-1.25523	SLC7A5+ctrl	4	141	1	FALSE		Single Perturbation
replogle_k562_essential	-1.71127	SLC7A6OS+ctrl	8	81	1	FALSE		Single Perturbation
replogle_k562_essential	-0.469116	SLC39A9+ctrl	5	210	2	FALSE		Single Perturbation
replogle_k562_essential	-4.95921	SLU7+ctrl	7	105	1	FALSE		Single Perturbation
replogle_k562_essential	-0.618646	SMARCB1+ctrl	5	210	2	FALSE		Single Perturbation
replogle_k562_essential	2.23653	SMC1A+ctrl	8	81	1	FALSE		Single Perturbation
replogle_k562_essential	-1.70659	SMC2+ctrl	6	172	1	FALSE		Single Perturbation
replogle_k562_essential	2.18511	SMC3+ctrl	6	172	1	FALSE		Single Perturbation
replogle_k562_essential	-1.72809	SMC4+ctrl	4	141	1	FALSE		Single Perturbation
replogle_k562_essential	-1.82365	SMG5+ctrl	4	141	1	FALSE		Single Perturbation
replogle_k562_essential	-4.95913	SMN2+ctrl	7	105	1	FALSE		Single Perturbation
replogle_k562_essential	-4.52994	SMU1+ctrl	7	105	1	FALSE		Single Perturbation
replogle_k562_essential	-3.85372	SNAPC1+ctrl	7	105	1	FALSE		Single Perturbation
replogle_k562_essential	-2.67644	SNAPC2+ctrl	5	210	2	FALSE		Single Perturbation
replogle_k562_essential	-2.655	SNAPC3+ctrl	5	210	2	FALSE		Single Perturbation
replogle_k562_essential	-2.5839	SNAPC5+ctrl	5	210	2	FALSE		Single Perturbation
replogle_k562_essential	-3.5107	SNIP1+ctrl	6	172	1	FALSE		Single Perturbation
replogle_k562_essential	0.152831	SNRNP25+ctrl	5	210	2	FALSE		Single Perturbation
replogle_k562_essential	-1.76182	SNRNP27+ctrl	5	210	2	FALSE		Single Perturbation
replogle_k562_essential	0.448763	SNRNP35+ctrl	6	172	1	FALSE		Single Perturbation
replogle_k562_essential	0.529935	SNRNP48+ctrl	6	172	1	FALSE		Single Perturbation
replogle_k562_essential	-4.61703	SNRNP70+ctrl	7	105	1	FALSE		Single Perturbation
replogle_k562_essential	-4.76772	SNRNP200+ctrl	7	105	1	FALSE		Single Perturbation
replogle_k562_essential	-4.96423	SNRPA1+ctrl	7	105	1	FALSE		Single Perturbation
replogle_k562_essential	-4.96572	SNRPB+ctrl	7	105	1	FALSE		Single Perturbation
replogle_k562_essential	-4.50894	SNRPC+ctrl	7	105	1	FALSE		Single Perturbation
replogle_k562_essential	-4.98489	SNRPD1+ctrl	7	105	1	FALSE		Single Perturbation
replogle_k562_essential	-4.96756	SNRPD3+ctrl	7	105	1	FALSE		Single Perturbation
replogle_k562_essential	-4.99893	SNRPE+ctrl	7	105	1	FALSE		Single Perturbation
replogle_k562_essential	-4.99602	SNRPF+ctrl	7	105	1	FALSE		Single Perturbation
replogle_k562_essential	-4.5558	SNRPG+ctrl	7	105	1	FALSE		Single Perturbation
replogle_k562_essential	-3.74329	SNW1+ctrl	7	105	1	FALSE		Single Perturbation
replogle_k562_essential	-4.0808	SON+ctrl	7	105	1	FALSE		Single Perturbation
replogle_k562_essential	2.01925	SPC24+ctrl	6	172	1	FALSE		Single Perturbation
replogle_k562_essential	1.9733	SPC25+ctrl	7	105	1	FALSE		Single Perturbation
replogle_k562_essential	-0.791378	SPCS3+ctrl	5	210	2	FALSE		Single Perturbation
replogle_k562_essential	-1.68567	SRBD1+ctrl	6	172	1	FALSE		Single Perturbation
replogle_k562_essential	1.68293	SRFBP1+ctrl	3	108	1	FALSE		Single Perturbation
replogle_k562_essential	-1.95289	SRP54+ctrl	6	172	1	FALSE		Single Perturbation
replogle_k562_essential	-1.98073	SRP68+ctrl	6	172	1	FALSE		Single Perturbation
replogle_k562_essential	-0.5407	SRP72+ctrl	5	210	2	FALSE		Single Perturbation
replogle_k562_essential	-0.313975	SRPRB+ctrl	4	141	1	FALSE		Single Perturbation
replogle_k562_essential	-1.9454	SRRM1+ctrl	6	172	1	FALSE		Single Perturbation
replogle_k562_essential	0.705527	SRRM2+ctrl	5	210	2	FALSE		Single Perturbation
replogle_k562_essential	0.813948	SRRT+ctrl	6	172	1	FALSE		Single Perturbation
replogle_k562_essential	-1.48064	SRSF1+ctrl	8	81	1	FALSE		Single Perturbation
replogle_k562_essential	1.21473	SRSF2+ctrl	6	172	1	FALSE		Single Perturbation
replogle_k562_essential	4.79024	SRSF3+ctrl	8	81	1	FALSE		Single Perturbation
replogle_k562_essential	1.13805	SRSF7+ctrl	6	172	1	FALSE		Single Perturbation
replogle_k562_essential	0.419728	SRSF10+ctrl	5	210	2	FALSE		Single Perturbation
replogle_k562_essential	-0.702533	SRSF11+ctrl	5	210	2	FALSE		Single Perturbation
replogle_k562_essential	0.292741	SS18L2+ctrl	5	210	2	FALSE		Single Perturbation
replogle_k562_essential	-1.16163	SSBP1+ctrl	4	141	1	FALSE		Single Perturbation
replogle_k562_essential	1.74818	SSRP1+ctrl	6	172	1	FALSE		Single Perturbation
replogle_k562_essential	-1.37594	SSU72+ctrl	6	172	1	FALSE		Single Perturbation
replogle_k562_essential	-1.01338	STARD7+ctrl	4	141	1	FALSE		Single Perturbation
replogle_k562_essential	-1.25866	STRAP+ctrl	5	210	2	FALSE		Single Perturbation
replogle_k562_essential	-1.21953	SUGP1+ctrl	5	210	2	FALSE		Single Perturbation
replogle_k562_essential	0.303234	SUGT1+ctrl	5	210	2	FALSE		Single Perturbation
replogle_k562_essential	-0.213804	SUPT4H1+ctrl	8	81	1	FALSE		Single Perturbation
replogle_k562_essential	-0.980805	SUPT5H+ctrl	8	81	1	FALSE		Single Perturbation
replogle_k562_essential	4.79217	SUPT6H+ctrl	8	81	1	FALSE		Single Perturbation
replogle_k562_essential	1.75409	SUPT16H+ctrl	6	172	1	FALSE		Single Perturbation
replogle_k562_essential	-1.16575	SUPV3L1+ctrl	4	141	1	FALSE		Single Perturbation
replogle_k562_essential	5.37581	SURF6+ctrl	1	124	1	FALSE		Single Perturbation
replogle_k562_essential	-2.01349	SYF2+ctrl	7	105	1	FALSE		Single Perturbation
replogle_k562_essential	1.13892	SYMPK+ctrl	6	172	1	FALSE		Single Perturbation
replogle_k562_essential	-1.13854	TADA3+ctrl	5	210	2	FALSE		Single Perturbation
replogle_k562_essential	-1.1016	TAF1+ctrl	8	81	1	FALSE		Single Perturbation
replogle_k562_essential	4.68784	TAF1C+ctrl	3	108	1	FALSE		Single Perturbation
replogle_k562_essential	4.70132	TAF1D+ctrl	1	124	1	FALSE		Single Perturbation
replogle_k562_essential	-1.1293	TAF2+ctrl	8	81	1	FALSE		Single Perturbation
replogle_k562_essential	-1.11065	TAF5+ctrl	8	81	1	FALSE		Single Perturbation
replogle_k562_essential	-1.16724	TAF6+ctrl	8	81	1	FALSE		Single Perturbation
replogle_k562_essential	0.774389	TAF7+ctrl	6	172	1	FALSE		Single Perturbation
replogle_k562_essential	-1.11458	TAF8+ctrl	8	81	1	FALSE		Single Perturbation
replogle_k562_essential	-1.09466	TAF10+ctrl	8	81	1	FALSE		Single Perturbation
replogle_k562_essential	-1.11473	TAF12+ctrl	8	81	1	FALSE		Single Perturbation
replogle_k562_essential	-1.75494	TANGO6+ctrl	8	81	1	FALSE		Single Perturbation
replogle_k562_essential	-2.22361	TARS+ctrl	2	50	0	FALSE		Single Perturbation
replogle_k562_essential	-1.52478	TBCB+ctrl	8	81	1	FALSE		Single Perturbation
replogle_k562_essential	1.69428	TBL3+ctrl	3	108	1	FALSE		Single Perturbation
replogle_k562_essential	-0.385821	TBP+ctrl	5	210	2	FALSE		Single Perturbation
replogle_k562_essential	-1.37011	TCERG1+ctrl	5	210	2	FALSE		Single Perturbation
replogle_k562_essential	-0.222442	TCOF1+ctrl	5	210	2	FALSE		Single Perturbation
replogle_k562_essential	-4.69739	TCP1+ctrl	6	172	1	FALSE		Single Perturbation
replogle_k562_essential	-1.15017	TEFM+ctrl	5	210	2	FALSE		Single Perturbation
replogle_k562_essential	1.27096	TELO2+ctrl	6	172	1	FALSE		Single Perturbation
replogle_k562_essential	-4.04689	TERF2+ctrl	7	105	1	FALSE		Single Perturbation
replogle_k562_essential	5.84049	TEX10+ctrl	1	124	1	FALSE		Single Perturbation
replogle_k562_essential	-0.126842	TFDP1+ctrl	5	210	2	FALSE		Single Perturbation
replogle_k562_essential	-3.98813	TFIP11+ctrl	7	105	1	FALSE		Single Perturbation
replogle_k562_essential	-5.18793	THAP1+ctrl	10	35	0	FALSE		Single Perturbation
replogle_k562_essential	-0.482973	THAP11+ctrl	5	210	2	FALSE		Single Perturbation
replogle_k562_essential	-2.16183	THG1L+ctrl	2	50	0	FALSE		Single Perturbation
replogle_k562_essential	1.59331	THOC1+ctrl	6	172	1	FALSE		Single Perturbation
replogle_k562_essential	1.73493	THOC2+ctrl	6	172	1	FALSE		Single Perturbation
replogle_k562_essential	0.889161	THOC3+ctrl	6	172	1	FALSE		Single Perturbation
replogle_k562_essential	1.67579	THOC5+ctrl	6	172	1	FALSE		Single Perturbation
replogle_k562_essential	-0.955768	THOC6+ctrl	5	210	2	FALSE		Single Perturbation
replogle_k562_essential	1.61628	THOC7+ctrl	6	172	1	FALSE		Single Perturbation
replogle_k562_essential	1.66664	TICRR+ctrl	9	62	0	FALSE		Single Perturbation
replogle_k562_essential	-0.672032	TIMM9+ctrl	5	210	2	FALSE		Single Perturbation
replogle_k562_essential	-1.55622	TIMM13+ctrl	4	141	1	FALSE		Single Perturbation
replogle_k562_essential	-2.62081	TIMM23B+ctrl	2	50	0	FALSE		Single Perturbation
replogle_k562_essential	-2.52364	TIMM44+ctrl	2	50	0	FALSE		Single Perturbation
replogle_k562_essential	5.31529	TMA16+ctrl	1	124	1	FALSE		Single Perturbation
replogle_k562_essential	-0.303277	TMSB10+ctrl	5	210	2	FALSE		Single Perturbation
replogle_k562_essential	4.49977	TMX2+ctrl	8	81	1	FALSE		Single Perturbation
replogle_k562_essential	-0.0590992	TNPO3+ctrl	5	210	2	FALSE		Single Perturbation
replogle_k562_essential	-1.29829	TOMM22+ctrl	4	141	1	FALSE		Single Perturbation
replogle_k562_essential	-1.3101	TOMM40+ctrl	4	141	1	FALSE		Single Perturbation
replogle_k562_essential	-0.215976	TOP1+ctrl	5	210	2	FALSE		Single Perturbation
replogle_k562_essential	1.83602	TPR+ctrl	6	172	1	FALSE		Single Perturbation
replogle_k562_essential	1.59177	TPX2+ctrl	6	172	1	FALSE		Single Perturbation
replogle_k562_essential	-0.726822	TRA2B+ctrl	4	141	1	FALSE		Single Perturbation
replogle_k562_essential	1.40182	TREX2+ctrl	6	172	1	FALSE		Single Perturbation
replogle_k562_essential	-1.55775	TRMT5+ctrl	4	141	1	FALSE		Single Perturbation
replogle_k562_essential	-1.02159	TRMT10C+ctrl	4	141	1	FALSE		Single Perturbation
replogle_k562_essential	1.63306	TRMT112+ctrl	3	108	1	FALSE		Single Perturbation
replogle_k562_essential	-0.141477	TRPM7+ctrl	6	172	1	FALSE		Single Perturbation
replogle_k562_essential	1.39505	TRRAP+ctrl	9	62	0	FALSE		Single Perturbation
replogle_k562_essential	-1.0108	TSEN2+ctrl	4	141	1	FALSE		Single Perturbation
replogle_k562_essential	-2.93209	TSG101+ctrl	10	35	0	FALSE		Single Perturbation
replogle_k562_essential	1.58812	TSR1+ctrl	3	108	1	FALSE		Single Perturbation
replogle_k562_essential	2.81614	TSR2+ctrl	3	108	1	FALSE		Single Perturbation
replogle_k562_essential	-3.73488	TTC27+ctrl	7	105	1	FALSE		Single Perturbation
replogle_k562_essential	1.23165	TTI1+ctrl	6	172	1	FALSE		Single Perturbation
replogle_k562_essential	2.02921	TTK+ctrl	6	172	1	FALSE		Single Perturbation
replogle_k562_essential	0.678571	TUBGCP2+ctrl	5	210	2	FALSE		Single Perturbation
replogle_k562_essential	-1.76717	TUT1+ctrl	5	210	2	FALSE		Single Perturbation
replogle_k562_essential	4.43634	TWISTNB+ctrl	1	124	1	FALSE		Single Perturbation
replogle_k562_essential	1.60011	TXN+ctrl	9	62	0	FALSE		Single Perturbation
replogle_k562_essential	-2.01791	TXNL4A+ctrl	5	210	2	FALSE		Single Perturbation
replogle_k562_essential	-4.56858	U2AF1+ctrl	7	105	1	FALSE		Single Perturbation
replogle_k562_essential	-1.96645	U2AF2+ctrl	6	172	1	FALSE		Single Perturbation
replogle_k562_essential	-1.87054	U2SURP+ctrl	7	105	1	FALSE		Single Perturbation
replogle_k562_essential	-5.02042	UBA1+ctrl	10	35	0	FALSE		Single Perturbation
replogle_k562_essential	-1.01162	UBA2+ctrl	5	210	2	FALSE		Single Perturbation
replogle_k562_essential	-1.5976	UBA3+ctrl	5	210	2	FALSE		Single Perturbation
replogle_k562_essential	6.25444	UBA52+ctrl	1	124	1	FALSE		Single Perturbation
replogle_k562_essential	-2.40001	UBAP1+ctrl	6	172	1	FALSE		Single Perturbation
replogle_k562_essential	-1.03357	UBE2I+ctrl	5	210	2	FALSE		Single Perturbation
replogle_k562_essential	-4.49556	UBL5+ctrl	7	105	1	FALSE		Single Perturbation
replogle_k562_essential	-1.49045	UBQLN4+ctrl	8	81	1	FALSE		Single Perturbation
replogle_k562_essential	-0.756106	UFL1+ctrl	5	210	2	FALSE		Single Perturbation
replogle_k562_essential	-0.866136	UFM1+ctrl	5	210	2	FALSE		Single Perturbation
replogle_k562_essential	-1.79615	UPF1+ctrl	4	141	1	FALSE		Single Perturbation
replogle_k562_essential	-1.7023	UPF2+ctrl	5	210	2	FALSE		Single Perturbation
replogle_k562_essential	-5.22815	UQCC2+ctrl	5	210	2	FALSE		Single Perturbation
replogle_k562_essential	-0.474154	UQCRB+ctrl	4	141	1	FALSE		Single Perturbation
replogle_k562_essential	-0.476539	UQCRC2+ctrl	4	141	1	FALSE		Single Perturbation
replogle_k562_essential	-0.809708	UQCRFS1+ctrl	4	141	1	FALSE		Single Perturbation
replogle_k562_essential	-0.53714	UQCRQ+ctrl	4	141	1	FALSE		Single Perturbation
replogle_k562_essential	5.31786	URB2+ctrl	1	124	1	FALSE		Single Perturbation
replogle_k562_essential	-1.49344	URI1+ctrl	8	81	1	FALSE		Single Perturbation
replogle_k562_essential	-1.19873	USP5+ctrl	5	210	2	FALSE		Single Perturbation
replogle_k562_essential	-0.630529	USP36+ctrl	5	210	2	FALSE		Single Perturbation
replogle_k562_essential	-4.25307	USP39+ctrl	7	105	1	FALSE		Single Perturbation
replogle_k562_essential	-2.61307	USPL1+ctrl	5	210	2	FALSE		Single Perturbation
replogle_k562_essential	2.21166	UTP3+ctrl	3	108	1	FALSE		Single Perturbation
replogle_k562_essential	2.21093	UTP6+ctrl	3	108	1	FALSE		Single Perturbation
replogle_k562_essential	4.43183	UTP15+ctrl	1	124	1	FALSE		Single Perturbation
replogle_k562_essential	1.5304	UTP18+ctrl	3	108	1	FALSE		Single Perturbation
replogle_k562_essential	2.19067	UTP20+ctrl	3	108	1	FALSE		Single Perturbation
replogle_k562_essential	1.62726	UTP23+ctrl	3	108	1	FALSE		Single Perturbation
replogle_k562_essential	-1.49423	UXT+ctrl	8	81	1	FALSE		Single Perturbation
replogle_k562_essential	-2.52572	VARS+ctrl	2	50	0	FALSE		Single Perturbation
replogle_k562_essential	-3.21528	VPS28+ctrl	10	35	0	FALSE		Single Perturbation
replogle_k562_essential	0.31014	VPS29+ctrl	6	172	1	FALSE		Single Perturbation
replogle_k562_essential	0.495589	VPS35+ctrl	6	172	1	FALSE		Single Perturbation
replogle_k562_essential	-1.48841	VPS54+ctrl	5	210	2	FALSE		Single Perturbation
replogle_k562_essential	-0.550021	VPS72+ctrl	5	210	2	FALSE		Single Perturbation
replogle_k562_essential	-1.15167	WAC+ctrl	5	210	2	FALSE		Single Perturbation
replogle_k562_essential	-3.94823	WBP11+ctrl	7	105	1	FALSE		Single Perturbation
replogle_k562_essential	0.440144	WDHD1+ctrl	5	210	2	FALSE		Single Perturbation
replogle_k562_essential	2.07335	WDR3+ctrl	3	108	1	FALSE		Single Perturbation
replogle_k562_essential	-0.752358	WDR5+ctrl	8	81	1	FALSE		Single Perturbation
replogle_k562_essential	6.20522	WDR12+ctrl	1	124	1	FALSE		Single Perturbation
replogle_k562_essential	1.54757	WDR24+ctrl	9	62	0	FALSE		Single Perturbation
replogle_k562_essential	-2.24138	WDR33+ctrl	4	141	1	FALSE		Single Perturbation
replogle_k562_essential	2.14113	WDR36+ctrl	3	108	1	FALSE		Single Perturbation
replogle_k562_essential	4.44116	WDR43+ctrl	1	124	1	FALSE		Single Perturbation
replogle_k562_essential	1.65135	WDR46+ctrl	3	108	1	FALSE		Single Perturbation
replogle_k562_essential	5.3316	WDR55+ctrl	1	124	1	FALSE		Single Perturbation
replogle_k562_essential	0.963229	WDR61+ctrl	6	172	1	FALSE		Single Perturbation
replogle_k562_essential	-4.26504	WDR70+ctrl	7	105	1	FALSE		Single Perturbation
replogle_k562_essential	5.34092	WDR74+ctrl	1	124	1	FALSE		Single Perturbation
replogle_k562_essential	4.43628	WDR75+ctrl	1	124	1	FALSE		Single Perturbation
replogle_k562_essential	4.45502	WDR82+ctrl	8	81	1	FALSE		Single Perturbation
replogle_k562_essential	-1.3561	WDTC1+ctrl	5	210	2	FALSE		Single Perturbation
replogle_k562_essential	-4.59625	XAB2+ctrl	7	105	1	FALSE		Single Perturbation
replogle_k562_essential	2.12213	XPO1+ctrl	6	172	1	FALSE		Single Perturbation
replogle_k562_essential	5.04637	XRCC5+ctrl	1	124	1	FALSE		Single Perturbation
replogle_k562_essential	5.12703	XRCC6+ctrl	1	124	1	FALSE		Single Perturbation
replogle_k562_essential	0.810196	XRN2+ctrl	6	172	1	FALSE		Single Perturbation
replogle_k562_essential	-0.266462	YEATS2+ctrl	5	210	2	FALSE		Single Perturbation
replogle_k562_essential	-0.652975	YEATS4+ctrl	5	210	2	FALSE		Single Perturbation
replogle_k562_essential	0.184468	YTHDC1+ctrl	6	172	1	FALSE		Single Perturbation
replogle_k562_essential	-1.36111	ZBTB17+ctrl	5	210	2	FALSE		Single Perturbation
replogle_k562_essential	0.725537	ZC3H18+ctrl	5	210	2	FALSE		Single Perturbation
replogle_k562_essential	2.08845	ZCCHC9+ctrl	3	108	1	FALSE		Single Perturbation
replogle_k562_essential	0.0517939	ZCRB1+ctrl	5	210	2	FALSE		Single Perturbation
replogle_k562_essential	-8.86073	ZFC3H1+ctrl	6	172	1	FALSE		Single Perturbation
replogle_k562_essential	-4.02619	ZMAT2+ctrl	7	105	1	FALSE		Single Perturbation
replogle_k562_essential	0.34297	ZMAT5+ctrl	6	172	1	FALSE		Single Perturbation
replogle_k562_essential	-1.92906	ZNF207+ctrl	6	172	1	FALSE		Single Perturbation
replogle_k562_essential	1.67125	ZNF236+ctrl	3	108	1	FALSE		Single Perturbation
replogle_k562_essential	-1.50323	ZNF335+ctrl	5	210	2	FALSE		Single Perturbation
replogle_k562_essential	-0.598781	ZNF574+ctrl	5	210	2	FALSE		Single Perturbation
replogle_k562_essential	1.45876	ZNHIT6+ctrl	3	108	1	FALSE		Single Perturbation
replogle_k562_essential	4.69487	ZNRD1+ctrl	1	124	1	FALSE		Single Perturbation
replogle_k562_essential	-0.780919	ctrl	5	210	2	FALSE		No Perturbation
replogle_rpe1_essential	2.56728	AARS+ctrl	1	179	1	FALSE		Single Perturbation
replogle_rpe1_essential	2.12875	AASDHPPT+ctrl	2	368	2	FALSE		Single Perturbation
replogle_rpe1_essential	-5.20263	AATF+ctrl	3	229	1	FALSE		Single Perturbation
replogle_rpe1_essential	-3.66811	ABCB7+ctrl	3	229	1	FALSE		Single Perturbation
replogle_rpe1_essential	-2.49862	ABCB10+ctrl	4	283	1	FALSE		Single Perturbation
replogle_rpe1_essential	4.16219	ABCE1+ctrl	5	219	1	FALSE		Single Perturbation
replogle_rpe1_essential	2.28039	ABCF1+ctrl	1	179	1	FALSE		Single Perturbation
replogle_rpe1_essential	-5.13613	ABT1+ctrl	3	229	1	FALSE		Single Perturbation
replogle_rpe1_essential	-1.34798	ACD+ctrl	4	283	1	FALSE		Single Perturbation
replogle_rpe1_essential	4.637	ACSS2+ctrl	6	233	1	TRUE	ACSS2	Single Perturbation
replogle_rpe1_essential	6.3366	ACTB+ctrl	6	233	1	FALSE		Single Perturbation
replogle_rpe1_essential	-1.66134	ACTR2+ctrl	4	283	1	FALSE		Single Perturbation
replogle_rpe1_essential	1.74965	ACTR5+ctrl	2	368	2	FALSE		Single Perturbation
replogle_rpe1_essential	2.9557	ACTR6+ctrl	2	368	2	FALSE		Single Perturbation
replogle_rpe1_essential	2.68836	ACTR8+ctrl	2	368	2	FALSE		Single Perturbation
replogle_rpe1_essential	-3.02183	ACTR10+ctrl	4	283	1	FALSE		Single Perturbation
replogle_rpe1_essential	4.15816	ADAM10+ctrl	6	233	1	FALSE		Single Perturbation
replogle_rpe1_essential	4.52383	ADAT3+ctrl	6	233	1	FALSE		Single Perturbation
replogle_rpe1_essential	3.37881	ADRM1+ctrl	2	368	2	FALSE		Single Perturbation
replogle_rpe1_essential	3.31287	AFG3L2+ctrl	6	233	1	FALSE		Single Perturbation
replogle_rpe1_essential	-3.55234	AGBL5+ctrl	3	229	1	FALSE		Single Perturbation
replogle_rpe1_essential	-0.198947	AHCTF1+ctrl	4	283	1	FALSE		Single Perturbation
replogle_rpe1_essential	-0.846324	AKIRIN2+ctrl	4	283	1	FALSE		Single Perturbation
replogle_rpe1_essential	-2.4912	ALDOA+ctrl	4	283	1	FALSE		Single Perturbation
replogle_rpe1_essential	2.55581	ALG1+ctrl	2	368	2	FALSE		Single Perturbation
replogle_rpe1_essential	2.3307	ALG2+ctrl	1	179	1	FALSE		Single Perturbation
replogle_rpe1_essential	1.26136	ALG13+ctrl	2	368	2	FALSE		Single Perturbation
replogle_rpe1_essential	2.39771	ALG14+ctrl	1	179	1	FALSE		Single Perturbation
replogle_rpe1_essential	-1.6331	ANAPC1+ctrl	4	283	1	FALSE		Single Perturbation
replogle_rpe1_essential	-0.846799	ANAPC2+ctrl	4	283	1	FALSE		Single Perturbation
replogle_rpe1_essential	-1.84582	ANAPC5+ctrl	4	283	1	FALSE		Single Perturbation
replogle_rpe1_essential	-1.23212	ANAPC11+ctrl	4	283	1	FALSE		Single Perturbation
replogle_rpe1_essential	2.92711	ANAPC13+ctrl	2	368	2	FALSE		Single Perturbation
replogle_rpe1_essential	-0.143068	ANKLE2+ctrl	2	368	2	FALSE		Single Perturbation
replogle_rpe1_essential	2.76913	ANKRD11+ctrl	2	368	2	FALSE		Single Perturbation
replogle_rpe1_essential	-2.17588	ANKRD17+ctrl	4	283	1	FALSE		Single Perturbation
replogle_rpe1_essential	3.46776	ANKRD49+ctrl	2	368	2	FALSE		Single Perturbation
replogle_rpe1_essential	4.99224	AP2M1+ctrl	6	233	1	FALSE		Single Perturbation
replogle_rpe1_essential	1.40468	ARCN1+ctrl	1	179	1	FALSE		Single Perturbation
replogle_rpe1_essential	2.82377	ARGLU1+ctrl	2	368	2	FALSE		Single Perturbation
replogle_rpe1_essential	-1.65652	ARHGAP6+ctrl	4	283	1	FALSE		Single Perturbation
replogle_rpe1_essential	6.52503	ARIH1+ctrl	6	233	1	FALSE		Single Perturbation
replogle_rpe1_essential	3.6054	ARL2+ctrl	2	368	2	FALSE		Single Perturbation
replogle_rpe1_essential	-1.42989	ARMC7+ctrl	4	283	1	FALSE		Single Perturbation
replogle_rpe1_essential	0.527302	ARPC2+ctrl	2	368	2	FALSE		Single Perturbation
replogle_rpe1_essential	2.45997	ARPC3+ctrl	2	368	2	FALSE		Single Perturbation
replogle_rpe1_essential	-1.99314	ARPC4+ctrl	4	283	1	FALSE		Single Perturbation
replogle_rpe1_essential	1.59943	ASCC3+ctrl	2	368	2	FALSE		Single Perturbation
replogle_rpe1_essential	-4.56867	ATF5+ctrl	3	229	1	FALSE		Single Perturbation
replogle_rpe1_essential	0.123394	ATIC+ctrl	2	368	2	FALSE		Single Perturbation
replogle_rpe1_essential	3.81565	ATL2+ctrl	2	368	2	FALSE		Single Perturbation
replogle_rpe1_essential	2.3693	ATP2A2+ctrl	1	179	1	FALSE		Single Perturbation
replogle_rpe1_essential	-2.73036	ATP5F1C+ctrl	5	219	1	FALSE		Single Perturbation
replogle_rpe1_essential	5.42388	ATP5MF+ctrl	6	233	1	FALSE		Single Perturbation
replogle_rpe1_essential	5.87453	ATP5PO+ctrl	6	233	1	FALSE		Single Perturbation
replogle_rpe1_essential	2.95665	ATP6AP1+ctrl	2	368	2	FALSE		Single Perturbation
replogle_rpe1_essential	3.32959	ATP6AP2+ctrl	2	368	2	FALSE		Single Perturbation
replogle_rpe1_essential	1.80682	ATP6V0B+ctrl	2	368	2	FALSE		Single Perturbation
replogle_rpe1_essential	1.67345	ATP6V0C+ctrl	2	368	2	FALSE		Single Perturbation
replogle_rpe1_essential	2.72761	ATP6V0D1+ctrl	2	368	2	FALSE		Single Perturbation
replogle_rpe1_essential	3.14475	ATP6V1A+ctrl	2	368	2	FALSE		Single Perturbation
replogle_rpe1_essential	1.58697	ATP6V1B2+ctrl	2	368	2	FALSE		Single Perturbation
replogle_rpe1_essential	3.13448	ATP6V1D+ctrl	2	368	2	FALSE		Single Perturbation
replogle_rpe1_essential	1.38187	ATP6V1E1+ctrl	2	368	2	FALSE		Single Perturbation
replogle_rpe1_essential	3.09757	ATP6V1G1+ctrl	2	368	2	FALSE		Single Perturbation
replogle_rpe1_essential	1.42586	ATP6V1H+ctrl	2	368	2	FALSE		Single Perturbation
replogle_rpe1_essential	-1.69772	ATP11B+ctrl	4	283	1	FALSE		Single Perturbation
replogle_rpe1_essential	-2.97215	ATR+ctrl	4	283	1	FALSE		Single Perturbation
replogle_rpe1_essential	-3.05372	ATRIP+ctrl	4	283	1	FALSE		Single Perturbation
replogle_rpe1_essential	4.42611	ATXN10+ctrl	6	233	1	FALSE		Single Perturbation
replogle_rpe1_essential	-3.71787	AURKA+ctrl	3	229	1	FALSE		Single Perturbation
replogle_rpe1_essential	-1.14456	AURKAIP1+ctrl	4	283	1	FALSE		Single Perturbation
replogle_rpe1_essential	3.0534	BAG6+ctrl	1	179	1	FALSE		Single Perturbation
replogle_rpe1_essential	-0.185464	BANF1+ctrl	2	368	2	FALSE		Single Perturbation
replogle_rpe1_essential	-4.3255	BANP+ctrl	3	229	1	FALSE		Single Perturbation
replogle_rpe1_essential	0.222151	BAP1+ctrl	2	368	2	FALSE		Single Perturbation
replogle_rpe1_essential	5.30753	BCAR1+ctrl	6	233	1	FALSE		Single Perturbation
replogle_rpe1_essential	-2.33193	BCAS2+ctrl	5	219	1	FALSE		Single Perturbation
replogle_rpe1_essential	5.45582	BCL2L1+ctrl	6	233	1	FALSE		Single Perturbation
replogle_rpe1_essential	2.61726	BDP1+ctrl	1	179	1	FALSE		Single Perturbation
replogle_rpe1_essential	1.40721	BET1+ctrl	1	179	1	FALSE		Single Perturbation
replogle_rpe1_essential	-0.502354	BGLAP+ctrl	4	283	1	FALSE		Single Perturbation
replogle_rpe1_essential	-5.14889	BMS1+ctrl	3	229	1	FALSE		Single Perturbation
replogle_rpe1_essential	1.6082	BNIP1+ctrl	1	179	1	FALSE		Single Perturbation
replogle_rpe1_essential	5.58279	BOD1L1+ctrl	6	233	1	FALSE		Single Perturbation
replogle_rpe1_essential	1.50297	BOP1+ctrl	2	368	2	FALSE		Single Perturbation
replogle_rpe1_essential	-2.57996	BORA+ctrl	4	283	1	FALSE		Single Perturbation
replogle_rpe1_essential	-0.0299296	BPTF+ctrl	2	368	2	FALSE		Single Perturbation
replogle_rpe1_essential	-1.36067	BRCA2+ctrl	4	283	1	FALSE		Single Perturbation
replogle_rpe1_essential	2.9603	BRD2+ctrl	2	368	2	FALSE		Single Perturbation
replogle_rpe1_essential	2.82661	BRF1+ctrl	1	179	1	FALSE		Single Perturbation
replogle_rpe1_essential	3.04054	BRF2+ctrl	2	368	2	FALSE		Single Perturbation
replogle_rpe1_essential	-4.58415	BRIX1+ctrl	3	229	1	FALSE		Single Perturbation
replogle_rpe1_essential	2.7592	BRK1+ctrl	2	368	2	FALSE		Single Perturbation
replogle_rpe1_essential	6.21969	BTAF1+ctrl	6	233	1	FALSE		Single Perturbation
replogle_rpe1_essential	-3.43298	BTF3+ctrl	3	229	1	FALSE		Single Perturbation
replogle_rpe1_essential	1.34993	BUB1+ctrl	2	368	2	FALSE		Single Perturbation
replogle_rpe1_essential	-0.562452	BUB1B+ctrl	4	283	1	FALSE		Single Perturbation
replogle_rpe1_essential	-2.96058	BUD13+ctrl	5	219	1	FALSE		Single Perturbation
replogle_rpe1_essential	-3.07047	BUD31+ctrl	5	219	1	FALSE		Single Perturbation
replogle_rpe1_essential	-1.70319	C1D+ctrl	4	283	1	FALSE		Single Perturbation
replogle_rpe1_essential	1.06673	C5orf30+ctrl	2	368	2	FALSE		Single Perturbation
replogle_rpe1_essential	4.1145	C9orf16+ctrl	2	368	2	FALSE		Single Perturbation
replogle_rpe1_essential	3.99273	C9orf78+ctrl	6	233	1	FALSE		Single Perturbation
replogle_rpe1_essential	0.815555	C12orf60+ctrl	2	368	2	FALSE		Single Perturbation
replogle_rpe1_essential	1.5357	C19orf25+ctrl	2	368	2	FALSE		Single Perturbation
replogle_rpe1_essential	5.47825	CABIN1+ctrl	6	233	1	FALSE		Single Perturbation
replogle_rpe1_essential	-2.98067	CACTIN+ctrl	5	219	1	FALSE		Single Perturbation
replogle_rpe1_essential	2.33602	CALR+ctrl	2	368	2	FALSE		Single Perturbation
replogle_rpe1_essential	5.54669	CAMLG+ctrl	6	233	1	FALSE		Single Perturbation
replogle_rpe1_essential	2.19433	CAPZB+ctrl	2	368	2	FALSE		Single Perturbation
replogle_rpe1_essential	3.0801	CARS+ctrl	1	179	1	FALSE		Single Perturbation
replogle_rpe1_essential	4.60045	CASC3+ctrl	6	233	1	FALSE		Single Perturbation
replogle_rpe1_essential	-2.65629	CASP8AP2+ctrl	4	283	1	FALSE		Single Perturbation
replogle_rpe1_essential	5.69744	CAST+ctrl	2	368	2	FALSE		Single Perturbation
replogle_rpe1_essential	4.07853	CBLL1+ctrl	6	233	1	FALSE		Single Perturbation
replogle_rpe1_essential	5.6154	CCAR1+ctrl	6	233	1	FALSE		Single Perturbation
replogle_rpe1_essential	5.79449	CCDC6+ctrl	6	233	1	FALSE		Single Perturbation
replogle_rpe1_essential	-4.77486	CCDC59+ctrl	3	229	1	FALSE		Single Perturbation
replogle_rpe1_essential	5.1212	CCDC78+ctrl	6	233	1	FALSE		Single Perturbation
replogle_rpe1_essential	-0.266557	CCDC84+ctrl	4	283	1	FALSE		Single Perturbation
replogle_rpe1_essential	-0.636432	CCDC115+ctrl	4	283	1	FALSE		Single Perturbation
replogle_rpe1_essential	-0.373642	CCDC130+ctrl	2	368	2	FALSE		Single Perturbation
replogle_rpe1_essential	1.17237	CCDC137+ctrl	2	368	2	FALSE		Single Perturbation
replogle_rpe1_essential	-2.85013	CCDC174+ctrl	5	219	1	FALSE		Single Perturbation
replogle_rpe1_essential	6.46072	CCNC+ctrl	6	233	1	FALSE		Single Perturbation
replogle_rpe1_essential	-0.541149	CCNH+ctrl	5	219	1	FALSE		Single Perturbation
replogle_rpe1_essential	5.83592	CCNK+ctrl	6	233	1	FALSE		Single Perturbation
replogle_rpe1_essential	-2.16038	CCNL1+ctrl	5	219	1	FALSE		Single Perturbation
replogle_rpe1_essential	2.88227	CCNQ+ctrl	1	179	1	FALSE		Single Perturbation
replogle_rpe1_essential	-4.85167	CCT2+ctrl	3	229	1	FALSE		Single Perturbation
replogle_rpe1_essential	-4.85222	CCT3+ctrl	3	229	1	FALSE		Single Perturbation
replogle_rpe1_essential	-4.85488	CCT4+ctrl	3	229	1	FALSE		Single Perturbation
replogle_rpe1_essential	-4.86488	CCT6A+ctrl	3	229	1	FALSE		Single Perturbation
replogle_rpe1_essential	-4.85916	CCT7+ctrl	3	229	1	FALSE		Single Perturbation
replogle_rpe1_essential	-4.83033	CCT8+ctrl	3	229	1	FALSE		Single Perturbation
replogle_rpe1_essential	3.47257	CD2BP2+ctrl	2	368	2	FALSE		Single Perturbation
replogle_rpe1_essential	-5.21606	CD3EAP+ctrl	3	229	1	FALSE		Single Perturbation
replogle_rpe1_essential	-1.26036	CDAN1+ctrl	4	283	1	FALSE		Single Perturbation
replogle_rpe1_essential	-2.89448	CDC5L+ctrl	5	219	1	FALSE		Single Perturbation
replogle_rpe1_essential	-3.89842	CDC6+ctrl	3	229	1	FALSE		Single Perturbation
replogle_rpe1_essential	-0.772738	CDC7+ctrl	4	283	1	FALSE		Single Perturbation
replogle_rpe1_essential	-1.79773	CDC16+ctrl	4	283	1	FALSE		Single Perturbation
replogle_rpe1_essential	-2.85135	CDC26+ctrl	5	219	1	FALSE		Single Perturbation
replogle_rpe1_essential	-2.87013	CDC27+ctrl	4	283	1	FALSE		Single Perturbation
replogle_rpe1_essential	-2.01176	CDC42+ctrl	4	283	1	FALSE		Single Perturbation
replogle_rpe1_essential	-2.06328	CDC45+ctrl	4	283	1	FALSE		Single Perturbation
replogle_rpe1_essential	-2.20803	CDC73+ctrl	5	219	1	FALSE		Single Perturbation
replogle_rpe1_essential	2.74626	CDC123+ctrl	1	179	1	FALSE		Single Perturbation
replogle_rpe1_essential	-2.35891	CDCA5+ctrl	4	283	1	FALSE		Single Perturbation
replogle_rpe1_essential	4.15631	CDIPT+ctrl	6	233	1	FALSE		Single Perturbation
replogle_rpe1_essential	-3.93298	CDK1+ctrl	3	229	1	FALSE		Single Perturbation
replogle_rpe1_essential	5.86792	CDK2+ctrl	6	233	1	FALSE		Single Perturbation
replogle_rpe1_essential	1.52443	CDK9+ctrl	2	368	2	FALSE		Single Perturbation
replogle_rpe1_essential	1.2823	CDK12+ctrl	2	368	2	FALSE		Single Perturbation
replogle_rpe1_essential	-3.57417	CDT1+ctrl	3	229	1	FALSE		Single Perturbation
replogle_rpe1_essential	-4.79217	CEBPZ+ctrl	3	229	1	FALSE		Single Perturbation
replogle_rpe1_essential	-3.10726	CENPC+ctrl	5	219	1	FALSE		Single Perturbation
replogle_rpe1_essential	-2.54306	CENPE+ctrl	4	283	1	FALSE		Single Perturbation
replogle_rpe1_essential	-0.310767	CENPH+ctrl	4	283	1	FALSE		Single Perturbation
replogle_rpe1_essential	-2.0499	CENPI+ctrl	4	283	1	FALSE		Single Perturbation
replogle_rpe1_essential	-4.56947	CENPJ+ctrl	3	229	1	FALSE		Single Perturbation
replogle_rpe1_essential	-1.98344	CENPK+ctrl	4	283	1	FALSE		Single Perturbation
replogle_rpe1_essential	-1.57539	CENPN+ctrl	4	283	1	FALSE		Single Perturbation
replogle_rpe1_essential	-3.19518	CENPP+ctrl	4	283	1	FALSE		Single Perturbation
replogle_rpe1_essential	1.49256	CENPW+ctrl	2	368	2	TRUE	CENPW	Single Perturbation
replogle_rpe1_essential	6.54037	CEP85+ctrl	6	233	1	FALSE		Single Perturbation
replogle_rpe1_essential	-2.7312	CEP192+ctrl	4	283	1	FALSE		Single Perturbation
replogle_rpe1_essential	2.72234	CFDP1+ctrl	2	368	2	FALSE		Single Perturbation
replogle_rpe1_essential	5.78292	CFL1+ctrl	6	233	1	FALSE		Single Perturbation
replogle_rpe1_essential	-2.87767	CHAF1A+ctrl	4	283	1	FALSE		Single Perturbation
replogle_rpe1_essential	-2.64269	CHAF1B+ctrl	4	283	1	FALSE		Single Perturbation
replogle_rpe1_essential	2.95554	CHCHD3+ctrl	2	368	2	FALSE		Single Perturbation
replogle_rpe1_essential	3.16025	CHCHD4+ctrl	1	179	1	FALSE		Single Perturbation
replogle_rpe1_essential	1.70672	CHD4+ctrl	2	368	2	FALSE		Single Perturbation
replogle_rpe1_essential	-2.45371	CHEK1+ctrl	4	283	1	FALSE		Single Perturbation
replogle_rpe1_essential	-2.65605	CHERP+ctrl	5	219	1	FALSE		Single Perturbation
replogle_rpe1_essential	-1.63135	CHMP3+ctrl	4	283	1	FALSE		Single Perturbation
replogle_rpe1_essential	1.58918	CHMP5+ctrl	2	368	2	FALSE		Single Perturbation
replogle_rpe1_essential	-1.65175	CHMP6+ctrl	4	283	1	FALSE		Single Perturbation
replogle_rpe1_essential	1.49741	CHMP7+ctrl	2	368	2	FALSE		Single Perturbation
replogle_rpe1_essential	2.55053	CHORDC1+ctrl	2	368	2	FALSE		Single Perturbation
replogle_rpe1_essential	1.71739	CHTF18+ctrl	2	368	2	FALSE		Single Perturbation
replogle_rpe1_essential	1.96466	CIAO1+ctrl	2	368	2	FALSE		Single Perturbation
replogle_rpe1_essential	-3.60311	CIAPIN1+ctrl	3	229	1	FALSE		Single Perturbation
replogle_rpe1_essential	-3.58923	CINP+ctrl	3	229	1	FALSE		Single Perturbation
replogle_rpe1_essential	0.492012	CKAP5+ctrl	2	368	2	FALSE		Single Perturbation
replogle_rpe1_essential	3.46414	CLASRP+ctrl	2	368	2	FALSE		Single Perturbation
replogle_rpe1_essential	-2.44513	CLNS1A+ctrl	5	219	1	FALSE		Single Perturbation
replogle_rpe1_essential	4.50178	CLOCK+ctrl	6	233	1	FALSE		Single Perturbation
replogle_rpe1_essential	-0.542705	CLP1+ctrl	4	283	1	FALSE		Single Perturbation
replogle_rpe1_essential	-3.24192	CLSPN+ctrl	5	219	1	FALSE		Single Perturbation
replogle_rpe1_essential	1.23766	CLTC+ctrl	2	368	2	FALSE		Single Perturbation
replogle_rpe1_essential	6.14085	CMTR1+ctrl	6	233	1	FALSE		Single Perturbation
replogle_rpe1_essential	5.7224	CNIH4+ctrl	6	233	1	FALSE		Single Perturbation
replogle_rpe1_essential	-1.66752	CNOT1+ctrl	4	283	1	FALSE		Single Perturbation
replogle_rpe1_essential	-1.64619	CNOT2+ctrl	4	283	1	FALSE		Single Perturbation
replogle_rpe1_essential	-1.70387	CNOT3+ctrl	4	283	1	FALSE		Single Perturbation
replogle_rpe1_essential	-2.08879	CNOT9+ctrl	4	283	1	FALSE		Single Perturbation
replogle_rpe1_essential	4.53836	CNOT10+ctrl	6	233	1	FALSE		Single Perturbation
replogle_rpe1_essential	4.53592	CNOT11+ctrl	6	233	1	FALSE		Single Perturbation
replogle_rpe1_essential	-0.0554792	COASY+ctrl	2	368	2	FALSE		Single Perturbation
replogle_rpe1_essential	-1.5294	COG1+ctrl	4	283	1	FALSE		Single Perturbation
replogle_rpe1_essential	0.840383	COG2+ctrl	2	368	2	FALSE		Single Perturbation
replogle_rpe1_essential	0.940263	COG4+ctrl	2	368	2	FALSE		Single Perturbation
replogle_rpe1_essential	3.3762	COG6+ctrl	2	368	2	FALSE		Single Perturbation
replogle_rpe1_essential	6.13263	COMTD1+ctrl	6	233	1	FALSE		Single Perturbation
replogle_rpe1_essential	1.40799	COPB1+ctrl	1	179	1	FALSE		Single Perturbation
replogle_rpe1_essential	-3.76961	COPS2+ctrl	3	229	1	FALSE		Single Perturbation
replogle_rpe1_essential	-3.75694	COPS3+ctrl	3	229	1	FALSE		Single Perturbation
replogle_rpe1_essential	-3.77	COPS4+ctrl	3	229	1	FALSE		Single Perturbation
replogle_rpe1_essential	-3.75657	COPS5+ctrl	3	229	1	FALSE		Single Perturbation
replogle_rpe1_essential	-3.75748	COPS6+ctrl	3	229	1	FALSE		Single Perturbation
replogle_rpe1_essential	-3.7571	COPS8+ctrl	3	229	1	FALSE		Single Perturbation
replogle_rpe1_essential	-2.11207	COQ4+ctrl	2	368	2	FALSE		Single Perturbation
replogle_rpe1_essential	1.91637	COTL1+ctrl	2	368	2	FALSE		Single Perturbation
replogle_rpe1_essential	-1.85323	COX11+ctrl	4	283	1	FALSE		Single Perturbation
replogle_rpe1_essential	4.70659	COX15+ctrl	6	233	1	FALSE		Single Perturbation
replogle_rpe1_essential	-4.38998	CPEB1+ctrl	3	229	1	FALSE		Single Perturbation
replogle_rpe1_essential	0.73743	CPNE1+ctrl	2	368	2	FALSE		Single Perturbation
replogle_rpe1_essential	2.84201	CPNE7+ctrl	2	368	2	FALSE		Single Perturbation
replogle_rpe1_essential	-2.70836	CPSF1+ctrl	5	219	1	FALSE		Single Perturbation
replogle_rpe1_essential	-2.6993	CPSF3+ctrl	5	219	1	FALSE		Single Perturbation
replogle_rpe1_essential	-2.72831	CPSF4+ctrl	5	219	1	FALSE		Single Perturbation
replogle_rpe1_essential	-1.87724	CPSF6+ctrl	3	229	1	FALSE		Single Perturbation
replogle_rpe1_essential	3.30687	CRCP+ctrl	6	233	1	FALSE		Single Perturbation
replogle_rpe1_essential	0.541999	CRKL+ctrl	2	368	2	FALSE		Single Perturbation
replogle_rpe1_essential	3.65601	CS+ctrl	2	368	2	FALSE		Single Perturbation
replogle_rpe1_essential	2.89865	CSDE1+ctrl	2	368	2	FALSE		Single Perturbation
replogle_rpe1_essential	-3.34245	CSE1L+ctrl	3	229	1	FALSE		Single Perturbation
replogle_rpe1_essential	2.23027	CSNK2B+ctrl	2	368	2	FALSE		Single Perturbation
replogle_rpe1_essential	-3.84406	CSTF1+ctrl	3	229	1	FALSE		Single Perturbation
replogle_rpe1_essential	-2.66878	CSTF3+ctrl	4	283	1	FALSE		Single Perturbation
replogle_rpe1_essential	0.952898	CTNNBL1+ctrl	2	368	2	FALSE		Single Perturbation
replogle_rpe1_essential	-2.90996	CTPS1+ctrl	5	219	1	FALSE		Single Perturbation
replogle_rpe1_essential	-2.04525	CTR9+ctrl	5	219	1	FALSE		Single Perturbation
replogle_rpe1_essential	3.13594	CTU2+ctrl	1	179	1	FALSE		Single Perturbation
replogle_rpe1_essential	4.59197	CUL1+ctrl	6	233	1	FALSE		Single Perturbation
replogle_rpe1_essential	-5.17462	CUL2+ctrl	3	229	1	FALSE		Single Perturbation
replogle_rpe1_essential	6.66586	CUL3+ctrl	6	233	1	FALSE		Single Perturbation
replogle_rpe1_essential	-0.0615296	CUL7+ctrl	2	368	2	FALSE		Single Perturbation
replogle_rpe1_essential	-2.82629	CWC15+ctrl	5	219	1	FALSE		Single Perturbation
replogle_rpe1_essential	-1.17554	CWC25+ctrl	4	283	1	FALSE		Single Perturbation
replogle_rpe1_essential	-1.22732	CWF19L2+ctrl	4	283	1	FALSE		Single Perturbation
replogle_rpe1_essential	1.40246	CXXC1+ctrl	2	368	2	FALSE		Single Perturbation
replogle_rpe1_essential	6.02668	CYC1+ctrl	6	233	1	FALSE		Single Perturbation
replogle_rpe1_essential	0.56703	CYFIP1+ctrl	2	368	2	FALSE		Single Perturbation
replogle_rpe1_essential	2.59832	CYREN+ctrl	2	368	2	FALSE		Single Perturbation
replogle_rpe1_essential	2.35798	DAD1+ctrl	1	179	1	FALSE		Single Perturbation
replogle_rpe1_essential	2.65162	DARS+ctrl	1	179	1	FALSE		Single Perturbation
replogle_rpe1_essential	6.58976	DAXX+ctrl	6	233	1	FALSE		Single Perturbation
replogle_rpe1_essential	-2.15518	DBR1+ctrl	5	219	1	FALSE		Single Perturbation
replogle_rpe1_essential	-2.97301	DCTN2+ctrl	4	283	1	FALSE		Single Perturbation
replogle_rpe1_essential	-1.49741	DCTN3+ctrl	4	283	1	FALSE		Single Perturbation
replogle_rpe1_essential	-3.90091	DCTN4+ctrl	3	229	1	FALSE		Single Perturbation
replogle_rpe1_essential	-2.95651	DCTN6+ctrl	4	283	1	FALSE		Single Perturbation
replogle_rpe1_essential	-2.94059	DCUN1D5+ctrl	5	219	1	FALSE		Single Perturbation
replogle_rpe1_essential	-0.104906	DDB1+ctrl	2	368	2	FALSE		Single Perturbation
replogle_rpe1_essential	2.37732	DDOST+ctrl	2	368	2	FALSE		Single Perturbation
replogle_rpe1_essential	3.29019	DDX1+ctrl	1	179	1	FALSE		Single Perturbation
replogle_rpe1_essential	4.09849	DDX5+ctrl	2	368	2	FALSE		Single Perturbation
replogle_rpe1_essential	-5.13441	DDX10+ctrl	3	229	1	FALSE		Single Perturbation
replogle_rpe1_essential	6.2521	DDX17+ctrl	6	233	1	FALSE		Single Perturbation
replogle_rpe1_essential	4.39397	DDX19A+ctrl	6	233	1	FALSE		Single Perturbation
replogle_rpe1_essential	-2.66063	DDX20+ctrl	5	219	1	FALSE		Single Perturbation
replogle_rpe1_essential	-5.36876	DDX21+ctrl	3	229	1	FALSE		Single Perturbation
replogle_rpe1_essential	-3.22861	DDX23+ctrl	5	219	1	FALSE		Single Perturbation
replogle_rpe1_essential	-5.11671	DDX27+ctrl	3	229	1	FALSE		Single Perturbation
replogle_rpe1_essential	-2.82427	DDX41+ctrl	5	219	1	FALSE		Single Perturbation
replogle_rpe1_essential	-2.71864	DDX46+ctrl	5	219	1	FALSE		Single Perturbation
replogle_rpe1_essential	-7.42314	DDX47+ctrl	3	229	1	FALSE		Single Perturbation
replogle_rpe1_essential	-3.01955	DDX51+ctrl	4	283	1	FALSE		Single Perturbation
replogle_rpe1_essential	-5.13494	DDX52+ctrl	3	229	1	FALSE		Single Perturbation
replogle_rpe1_essential	-0.635839	DDX54+ctrl	4	283	1	FALSE		Single Perturbation
replogle_rpe1_essential	-3.10609	DDX55+ctrl	4	283	1	FALSE		Single Perturbation
replogle_rpe1_essential	-4.80097	DDX56+ctrl	3	229	1	FALSE		Single Perturbation
replogle_rpe1_essential	-0.0661324	DDX59+ctrl	2	368	2	FALSE		Single Perturbation
replogle_rpe1_essential	3.72632	DENR+ctrl	2	368	2	FALSE		Single Perturbation
replogle_rpe1_essential	1.6775	DERL2+ctrl	1	179	1	FALSE		Single Perturbation
replogle_rpe1_essential	-1.81842	DESI1+ctrl	4	283	1	FALSE		Single Perturbation
replogle_rpe1_essential	-1.71964	DGCR8+ctrl	4	283	1	FALSE		Single Perturbation
replogle_rpe1_essential	1.83526	DHDDS+ctrl	1	179	1	FALSE		Single Perturbation
replogle_rpe1_essential	5.85203	DHPS+ctrl	6	233	1	FALSE		Single Perturbation
replogle_rpe1_essential	-3.04677	DHX8+ctrl	5	219	1	FALSE		Single Perturbation
replogle_rpe1_essential	5.07285	DHX9+ctrl	6	233	1	FALSE		Single Perturbation
replogle_rpe1_essential	-2.86412	DHX15+ctrl	5	219	1	FALSE		Single Perturbation
replogle_rpe1_essential	-2.87803	DHX16+ctrl	5	219	1	FALSE		Single Perturbation
replogle_rpe1_essential	6.20079	DHX30+ctrl	6	233	1	FALSE		Single Perturbation
replogle_rpe1_essential	-2.2557	DHX33+ctrl	4	283	1	FALSE		Single Perturbation
replogle_rpe1_essential	0.959567	DHX36+ctrl	2	368	2	FALSE		Single Perturbation
replogle_rpe1_essential	-4.60493	DHX37+ctrl	3	229	1	FALSE		Single Perturbation
replogle_rpe1_essential	3.22178	DICER1+ctrl	2	368	2	FALSE		Single Perturbation
replogle_rpe1_essential	-4.80959	DIMT1+ctrl	3	229	1	FALSE		Single Perturbation
replogle_rpe1_essential	-4.77108	DKC1+ctrl	3	229	1	FALSE		Single Perturbation
replogle_rpe1_essential	-3.24171	DLD+ctrl	5	219	1	FALSE		Single Perturbation
replogle_rpe1_essential	-3.00489	DMAP1+ctrl	4	283	1	FALSE		Single Perturbation
replogle_rpe1_essential	5.4927	DNAJA3+ctrl	6	233	1	FALSE		Single Perturbation
replogle_rpe1_essential	4.31399	DNAJC8+ctrl	6	233	1	FALSE		Single Perturbation
replogle_rpe1_essential	-2.88434	DNAJC17+ctrl	5	219	1	FALSE		Single Perturbation
replogle_rpe1_essential	-0.832956	DNM2+ctrl	4	283	1	FALSE		Single Perturbation
replogle_rpe1_essential	1.24344	DNMT1+ctrl	2	368	2	FALSE		Single Perturbation
replogle_rpe1_essential	5.1026	DOHH+ctrl	6	233	1	FALSE		Single Perturbation
replogle_rpe1_essential	6.49498	DOLK+ctrl	6	233	1	FALSE		Single Perturbation
replogle_rpe1_essential	2.36096	DPAGT1+ctrl	1	179	1	FALSE		Single Perturbation
replogle_rpe1_essential	5.72954	DPH1+ctrl	6	233	1	FALSE		Single Perturbation
replogle_rpe1_essential	2.31644	DPH2+ctrl	1	179	1	FALSE		Single Perturbation
replogle_rpe1_essential	3.19494	DPH3+ctrl	1	179	1	FALSE		Single Perturbation
replogle_rpe1_essential	4.59598	DPY19L4+ctrl	6	233	1	FALSE		Single Perturbation
replogle_rpe1_essential	-1.19614	DR1+ctrl	4	283	1	FALSE		Single Perturbation
replogle_rpe1_essential	4.50815	DRAP1+ctrl	6	233	1	FALSE		Single Perturbation
replogle_rpe1_essential	-2.29653	DSN1+ctrl	4	283	1	FALSE		Single Perturbation
replogle_rpe1_essential	5.89023	DSTYK+ctrl	6	233	1	FALSE		Single Perturbation
replogle_rpe1_essential	-1.95225	DTL+ctrl	4	283	1	FALSE		Single Perturbation
replogle_rpe1_essential	-1.00919	DUT+ctrl	4	283	1	FALSE		Single Perturbation
replogle_rpe1_essential	-0.292556	DYNC1H1+ctrl	4	283	1	FALSE		Single Perturbation
replogle_rpe1_essential	-3.08082	DYNC1I2+ctrl	5	219	1	FALSE		Single Perturbation
replogle_rpe1_essential	2.43388	DYNLL1+ctrl	2	368	2	FALSE		Single Perturbation
replogle_rpe1_essential	5.3649	DYNLL2+ctrl	6	233	1	FALSE		Single Perturbation
replogle_rpe1_essential	1.07063	DYNLRB1+ctrl	2	368	2	FALSE		Single Perturbation
replogle_rpe1_essential	-0.707146	E4F1+ctrl	4	283	1	FALSE		Single Perturbation
replogle_rpe1_essential	5.56575	EARS2+ctrl	6	233	1	FALSE		Single Perturbation
replogle_rpe1_essential	-4.70902	EBNA1BP2+ctrl	3	229	1	FALSE		Single Perturbation
replogle_rpe1_essential	-2.71774	ECD+ctrl	5	219	1	FALSE		Single Perturbation
replogle_rpe1_essential	1.04328	EDC4+ctrl	2	368	2	FALSE		Single Perturbation
replogle_rpe1_essential	3.07219	EEF1G+ctrl	1	179	1	FALSE		Single Perturbation
replogle_rpe1_essential	-1.81804	EEF2+ctrl	5	219	1	FALSE		Single Perturbation
replogle_rpe1_essential	-1.82561	EEFSEC+ctrl	4	283	1	FALSE		Single Perturbation
replogle_rpe1_essential	5.85349	EFR3A+ctrl	6	233	1	FALSE		Single Perturbation
replogle_rpe1_essential	-3.43371	EFTUD2+ctrl	5	219	1	FALSE		Single Perturbation
replogle_rpe1_essential	0.0706635	EHMT2+ctrl	2	368	2	FALSE		Single Perturbation
replogle_rpe1_essential	5.78074	EIF1+ctrl	6	233	1	FALSE		Single Perturbation
replogle_rpe1_essential	2.08425	EIF1AX+ctrl	1	179	1	FALSE		Single Perturbation
replogle_rpe1_essential	-1.02294	EIF2B1+ctrl	1	179	1	FALSE		Single Perturbation
replogle_rpe1_essential	2.67934	EIF2B2+ctrl	1	179	1	FALSE		Single Perturbation
replogle_rpe1_essential	2.66554	EIF2B3+ctrl	1	179	1	FALSE		Single Perturbation
replogle_rpe1_essential	2.58529	EIF2B4+ctrl	1	179	1	FALSE		Single Perturbation
replogle_rpe1_essential	2.64286	EIF2B5+ctrl	1	179	1	FALSE		Single Perturbation
replogle_rpe1_essential	2.57274	EIF2S1+ctrl	1	179	1	FALSE		Single Perturbation
replogle_rpe1_essential	2.55118	EIF2S2+ctrl	1	179	1	FALSE		Single Perturbation
replogle_rpe1_essential	2.55794	EIF2S3+ctrl	1	179	1	FALSE		Single Perturbation
replogle_rpe1_essential	2.02221	EIF3A+ctrl	1	179	1	FALSE		Single Perturbation
replogle_rpe1_essential	2.02504	EIF3B+ctrl	1	179	1	FALSE		Single Perturbation
replogle_rpe1_essential	2.02511	EIF3CL+ctrl	1	179	1	FALSE		Single Perturbation
replogle_rpe1_essential	2.02241	EIF3D+ctrl	1	179	1	FALSE		Single Perturbation
replogle_rpe1_essential	2.02866	EIF3E+ctrl	1	179	1	FALSE		Single Perturbation
replogle_rpe1_essential	2.02873	EIF3I+ctrl	1	179	1	FALSE		Single Perturbation
replogle_rpe1_essential	2.93022	EIF3J+ctrl	1	179	1	FALSE		Single Perturbation
replogle_rpe1_essential	5.03627	EIF3L+ctrl	6	233	1	FALSE		Single Perturbation
replogle_rpe1_essential	2.17164	EIF3M+ctrl	1	179	1	FALSE		Single Perturbation
replogle_rpe1_essential	-0.288041	EIF4A1+ctrl	4	283	1	FALSE		Single Perturbation
replogle_rpe1_essential	-3.35041	EIF4A3+ctrl	5	219	1	TRUE	EIF4A3	Single Perturbation
replogle_rpe1_essential	3.36951	EIF4B+ctrl	2	368	2	FALSE		Single Perturbation
replogle_rpe1_essential	2.21822	EIF4E+ctrl	1	179	1	FALSE		Single Perturbation
replogle_rpe1_essential	-0.211378	EIF4G1+ctrl	4	283	1	FALSE		Single Perturbation
replogle_rpe1_essential	3.10396	EIF4G2+ctrl	2	368	2	FALSE		Single Perturbation
replogle_rpe1_essential	4.50697	EIF4H+ctrl	6	233	1	FALSE		Single Perturbation
replogle_rpe1_essential	-2.60299	EIF5A+ctrl	5	219	1	FALSE		Single Perturbation
replogle_rpe1_essential	-5.05008	EIF6+ctrl	3	229	1	FALSE		Single Perturbation
replogle_rpe1_essential	3.20065	ELAC2+ctrl	1	179	1	FALSE		Single Perturbation
replogle_rpe1_essential	-2.11672	ELL+ctrl	4	283	1	FALSE		Single Perturbation
replogle_rpe1_essential	4.23704	ELOB+ctrl	2	368	2	FALSE		Single Perturbation
replogle_rpe1_essential	2.4489	ELOF1+ctrl	2	368	2	FALSE		Single Perturbation
replogle_rpe1_essential	3.14784	ELP2+ctrl	1	179	1	FALSE		Single Perturbation
replogle_rpe1_essential	3.08651	ELP3+ctrl	1	179	1	FALSE		Single Perturbation
replogle_rpe1_essential	3.05696	ELP4+ctrl	1	179	1	FALSE		Single Perturbation
replogle_rpe1_essential	3.12409	ELP5+ctrl	1	179	1	FALSE		Single Perturbation
replogle_rpe1_essential	3.081	ELP6+ctrl	1	179	1	FALSE		Single Perturbation
replogle_rpe1_essential	2.85329	EMC3+ctrl	2	368	2	FALSE		Single Perturbation
replogle_rpe1_essential	3.29758	EMC4+ctrl	2	368	2	FALSE		Single Perturbation
replogle_rpe1_essential	3.12522	EMC7+ctrl	2	368	2	FALSE		Single Perturbation
replogle_rpe1_essential	2.64503	ENY2+ctrl	2	368	2	FALSE		Single Perturbation
replogle_rpe1_essential	0.571944	EP400+ctrl	2	368	2	FALSE		Single Perturbation
replogle_rpe1_essential	4.79722	EPB41L2+ctrl	6	233	1	FALSE		Single Perturbation
replogle_rpe1_essential	2.72683	EPRS+ctrl	1	179	1	FALSE		Single Perturbation
replogle_rpe1_essential	-0.313759	ERCC2+ctrl	5	219	1	FALSE		Single Perturbation
replogle_rpe1_essential	-0.546996	ERCC3+ctrl	5	219	1	FALSE		Single Perturbation
replogle_rpe1_essential	-3.153	ERH+ctrl	5	219	1	FALSE		Single Perturbation
replogle_rpe1_essential	-2.20879	ESPL1+ctrl	4	283	1	FALSE		Single Perturbation
replogle_rpe1_essential	2.53801	ESYT1+ctrl	2	368	2	FALSE		Single Perturbation
replogle_rpe1_essential	2.97759	ESYT2+ctrl	1	179	1	FALSE		Single Perturbation
replogle_rpe1_essential	2.56628	ETF1+ctrl	1	179	1	FALSE		Single Perturbation
replogle_rpe1_essential	2.63766	ETV4+ctrl	2	368	2	FALSE		Single Perturbation
replogle_rpe1_essential	5.47129	EWSR1+ctrl	6	233	1	FALSE		Single Perturbation
replogle_rpe1_essential	-1.54294	EXOC1+ctrl	4	283	1	FALSE		Single Perturbation
replogle_rpe1_essential	-1.53692	EXOC2+ctrl	4	283	1	FALSE		Single Perturbation
replogle_rpe1_essential	1.17807	EXOC3+ctrl	2	368	2	FALSE		Single Perturbation
replogle_rpe1_essential	-2.26879	EXOC4+ctrl	4	283	1	FALSE		Single Perturbation
replogle_rpe1_essential	-1.33605	EXOC5+ctrl	4	283	1	FALSE		Single Perturbation
replogle_rpe1_essential	-1.55354	EXOC7+ctrl	3	229	1	FALSE		Single Perturbation
replogle_rpe1_essential	-4.32915	EXOSC1+ctrl	3	229	1	FALSE		Single Perturbation
replogle_rpe1_essential	-2.42603	EXOSC2+ctrl	4	283	1	FALSE		Single Perturbation
replogle_rpe1_essential	-4.51003	EXOSC3+ctrl	3	229	1	FALSE		Single Perturbation
replogle_rpe1_essential	-4.45144	EXOSC4+ctrl	3	229	1	FALSE		Single Perturbation
replogle_rpe1_essential	-4.35995	EXOSC5+ctrl	3	229	1	FALSE		Single Perturbation
replogle_rpe1_essential	-4.29458	EXOSC7+ctrl	3	229	1	FALSE		Single Perturbation
replogle_rpe1_essential	-4.41424	EXOSC8+ctrl	3	229	1	FALSE		Single Perturbation
replogle_rpe1_essential	-3.92928	EXOSC9+ctrl	3	229	1	FALSE		Single Perturbation
replogle_rpe1_essential	5.60378	FAF2+ctrl	6	233	1	FALSE		Single Perturbation
replogle_rpe1_essential	-2.91638	FAM32A+ctrl	5	219	1	FALSE		Single Perturbation
replogle_rpe1_essential	3.19039	FAM50A+ctrl	2	368	2	FALSE		Single Perturbation
replogle_rpe1_essential	5.15071	FAM136A+ctrl	6	233	1	FALSE		Single Perturbation
replogle_rpe1_essential	-1.08025	FARS2+ctrl	4	283	1	FALSE		Single Perturbation
replogle_rpe1_essential	2.69399	FARSA+ctrl	1	179	1	FALSE		Single Perturbation
replogle_rpe1_essential	2.72466	FARSB+ctrl	1	179	1	FALSE		Single Perturbation
replogle_rpe1_essential	3.19504	FASN+ctrl	1	179	1	FALSE		Single Perturbation
replogle_rpe1_essential	-2.29528	FBRSL1+ctrl	5	219	1	FALSE		Single Perturbation
replogle_rpe1_essential	-2.98011	FBXL14+ctrl	4	283	1	FALSE		Single Perturbation
replogle_rpe1_essential	5.8142	FBXO42+ctrl	6	233	1	FALSE		Single Perturbation
replogle_rpe1_essential	5.45717	FBXW7+ctrl	6	233	1	FALSE		Single Perturbation
replogle_rpe1_essential	2.38822	FEN1+ctrl	2	368	2	FALSE		Single Perturbation
replogle_rpe1_essential	1.52702	FKBP9+ctrl	1	179	1	FALSE		Single Perturbation
replogle_rpe1_essential	-1.36435	FNBP4+ctrl	4	283	1	FALSE		Single Perturbation
replogle_rpe1_essential	-3.32062	FNTA+ctrl	5	219	1	FALSE		Single Perturbation
replogle_rpe1_essential	4.83105	FOLR3+ctrl	6	233	1	FALSE		Single Perturbation
replogle_rpe1_essential	3.21144	FOXO1+ctrl	1	179	1	FALSE		Single Perturbation
replogle_rpe1_essential	1.18719	FOXS1+ctrl	2	368	2	TRUE	FOXS1	Single Perturbation
replogle_rpe1_essential	-9.00201	FTSJ3+ctrl	7	24	0	FALSE		Single Perturbation
replogle_rpe1_essential	-2.01127	FUNDC2+ctrl	5	219	1	FALSE		Single Perturbation
replogle_rpe1_essential	-3.63645	FXN+ctrl	3	229	1	FALSE		Single Perturbation
replogle_rpe1_essential	1.31923	FYN+ctrl	2	368	2	FALSE		Single Perturbation
replogle_rpe1_essential	-1.90024	GABPA+ctrl	4	283	1	FALSE		Single Perturbation
replogle_rpe1_essential	-2.0122	GABPB1+ctrl	4	283	1	FALSE		Single Perturbation
replogle_rpe1_essential	4.75252	GAPDH+ctrl	6	233	1	FALSE		Single Perturbation
replogle_rpe1_essential	-2.89909	GAR1+ctrl	4	283	1	FALSE		Single Perturbation
replogle_rpe1_essential	3.12006	GARS+ctrl	1	179	1	FALSE		Single Perturbation
replogle_rpe1_essential	-2.33451	GART+ctrl	5	219	1	FALSE		Single Perturbation
replogle_rpe1_essential	1.42508	GBF1+ctrl	1	179	1	FALSE		Single Perturbation
replogle_rpe1_essential	-2.58536	GEMIN4+ctrl	5	219	1	FALSE		Single Perturbation
replogle_rpe1_essential	-2.95272	GEMIN5+ctrl	5	219	1	FALSE		Single Perturbation
replogle_rpe1_essential	3.20657	GEMIN6+ctrl	2	368	2	FALSE		Single Perturbation
replogle_rpe1_essential	-2.25779	GEMIN8+ctrl	5	219	1	FALSE		Single Perturbation
replogle_rpe1_essential	5.49975	GET3+ctrl	6	233	1	FALSE		Single Perturbation
replogle_rpe1_essential	0.26648	GFER+ctrl	2	368	2	FALSE		Single Perturbation
replogle_rpe1_essential	5.17024	GFM1+ctrl	6	233	1	FALSE		Single Perturbation
replogle_rpe1_essential	-0.772783	GFOD2+ctrl	4	283	1	FALSE		Single Perturbation
replogle_rpe1_essential	-2.19043	GGPS1+ctrl	4	283	1	FALSE		Single Perturbation
replogle_rpe1_essential	-2.92541	GINS1+ctrl	4	283	1	FALSE		Single Perturbation
replogle_rpe1_essential	-2.76285	GINS2+ctrl	4	283	1	FALSE		Single Perturbation
replogle_rpe1_essential	-2.95687	GINS4+ctrl	4	283	1	FALSE		Single Perturbation
replogle_rpe1_essential	1.27259	GIT2+ctrl	2	368	2	FALSE		Single Perturbation
replogle_rpe1_essential	-3.46492	GLE1+ctrl	3	229	1	FALSE		Single Perturbation
replogle_rpe1_essential	5.56181	GLRX3+ctrl	6	233	1	FALSE		Single Perturbation
replogle_rpe1_essential	2.65456	GMIP+ctrl	2	368	2	FALSE		Single Perturbation
replogle_rpe1_essential	-5.04763	GNL2+ctrl	3	229	1	FALSE		Single Perturbation
replogle_rpe1_essential	-5.04717	GNL3+ctrl	3	229	1	FALSE		Single Perturbation
replogle_rpe1_essential	1.50705	GOLT1B+ctrl	1	179	1	FALSE		Single Perturbation
replogle_rpe1_essential	1.81341	GON4L+ctrl	2	368	2	FALSE		Single Perturbation
replogle_rpe1_essential	-3.13302	GPKOW+ctrl	5	219	1	FALSE		Single Perturbation
replogle_rpe1_essential	-0.491349	GPN2+ctrl	5	219	1	FALSE		Single Perturbation
replogle_rpe1_essential	-0.519524	GPN3+ctrl	5	219	1	FALSE		Single Perturbation
replogle_rpe1_essential	-3.77085	GPS1+ctrl	3	229	1	FALSE		Single Perturbation
replogle_rpe1_essential	5.36912	GPS2+ctrl	6	233	1	FALSE		Single Perturbation
replogle_rpe1_essential	3.34528	GRB2+ctrl	2	368	2	FALSE		Single Perturbation
replogle_rpe1_essential	3.5731	GRPEL1+ctrl	1	179	1	FALSE		Single Perturbation
replogle_rpe1_essential	4.5488	GRSF1+ctrl	6	233	1	FALSE		Single Perturbation
replogle_rpe1_essential	-3.49489	GRWD1+ctrl	4	283	1	FALSE		Single Perturbation
replogle_rpe1_essential	6.63903	GSK3B+ctrl	6	233	1	FALSE		Single Perturbation
replogle_rpe1_essential	2.83174	GSPT1+ctrl	1	179	1	FALSE		Single Perturbation
replogle_rpe1_essential	1.46257	GTF2A1+ctrl	2	368	2	FALSE		Single Perturbation
replogle_rpe1_essential	3.95038	GTF2A2+ctrl	2	368	2	FALSE		Single Perturbation
replogle_rpe1_essential	-0.521855	GTF2E1+ctrl	5	219	1	FALSE		Single Perturbation
replogle_rpe1_essential	-0.590781	GTF2E2+ctrl	5	219	1	FALSE		Single Perturbation
replogle_rpe1_essential	-0.604228	GTF2F2+ctrl	5	219	1	FALSE		Single Perturbation
replogle_rpe1_essential	-0.395927	GTF2H2+ctrl	5	219	1	FALSE		Single Perturbation
replogle_rpe1_essential	-0.311162	GTF2H3+ctrl	4	283	1	FALSE		Single Perturbation
replogle_rpe1_essential	-0.493415	GTF2H4+ctrl	5	219	1	FALSE		Single Perturbation
replogle_rpe1_essential	1.41733	GTF3A+ctrl	1	179	1	FALSE		Single Perturbation
replogle_rpe1_essential	2.82157	GTF3C1+ctrl	1	179	1	FALSE		Single Perturbation
replogle_rpe1_essential	3.08555	GTF3C2+ctrl	1	179	1	FALSE		Single Perturbation
replogle_rpe1_essential	2.93877	GTF3C3+ctrl	1	179	1	FALSE		Single Perturbation
replogle_rpe1_essential	2.05688	GTF3C4+ctrl	2	368	2	FALSE		Single Perturbation
replogle_rpe1_essential	3.19822	GTF3C5+ctrl	2	368	2	FALSE		Single Perturbation
replogle_rpe1_essential	5.82256	GTF3C6+ctrl	6	233	1	FALSE		Single Perturbation
replogle_rpe1_essential	-2.203	GTPBP4+ctrl	4	283	1	FALSE		Single Perturbation
replogle_rpe1_essential	-3.23577	GUCD1+ctrl	5	219	1	FALSE		Single Perturbation
replogle_rpe1_essential	6.15456	GYG1+ctrl	6	233	1	FALSE		Single Perturbation
replogle_rpe1_essential	6.29484	H2AFZ+ctrl	6	233	1	FALSE		Single Perturbation
replogle_rpe1_essential	2.7327	HARS+ctrl	1	179	1	FALSE		Single Perturbation
replogle_rpe1_essential	-1.51505	HAUS1+ctrl	4	283	1	FALSE		Single Perturbation
replogle_rpe1_essential	-1.60982	HAUS3+ctrl	4	283	1	FALSE		Single Perturbation
replogle_rpe1_essential	-3.00562	HAUS4+ctrl	4	283	1	FALSE		Single Perturbation
replogle_rpe1_essential	-1.59444	HAUS5+ctrl	4	283	1	FALSE		Single Perturbation
replogle_rpe1_essential	-1.12316	HAUS6+ctrl	4	283	1	FALSE		Single Perturbation
replogle_rpe1_essential	3.60978	HAUS7+ctrl	2	368	2	FALSE		Single Perturbation
replogle_rpe1_essential	-1.24985	HAUS8+ctrl	4	283	1	FALSE		Single Perturbation
replogle_rpe1_essential	3.15731	HBS1L+ctrl	1	179	1	FALSE		Single Perturbation
replogle_rpe1_essential	1.36437	HDAC3+ctrl	2	368	2	FALSE		Single Perturbation
replogle_rpe1_essential	-2.87146	HDAC7+ctrl	4	283	1	FALSE		Single Perturbation
replogle_rpe1_essential	-0.40408	HERC1+ctrl	4	283	1	FALSE		Single Perturbation
replogle_rpe1_essential	4.20834	HEXIM1+ctrl	6	233	1	FALSE		Single Perturbation
replogle_rpe1_essential	-1.71496	HGS+ctrl	4	283	1	FALSE		Single Perturbation
replogle_rpe1_essential	-0.567127	HIPK1+ctrl	4	283	1	FALSE		Single Perturbation
replogle_rpe1_essential	2.00498	HIRA+ctrl	2	368	2	FALSE		Single Perturbation
replogle_rpe1_essential	1.58917	HJURP+ctrl	2	368	2	FALSE		Single Perturbation
replogle_rpe1_essential	1.31934	HMGA1+ctrl	2	368	2	FALSE		Single Perturbation
replogle_rpe1_essential	3.16411	HMGB3+ctrl	1	179	1	FALSE		Single Perturbation
replogle_rpe1_essential	3.4823	HMGCS1+ctrl	2	368	2	FALSE		Single Perturbation
replogle_rpe1_essential	-1.41372	HMX3+ctrl	4	283	1	FALSE		Single Perturbation
replogle_rpe1_essential	6.12161	HNRNPA1+ctrl	6	233	1	FALSE		Single Perturbation
replogle_rpe1_essential	-3.19505	HNRNPC+ctrl	5	219	1	FALSE		Single Perturbation
replogle_rpe1_essential	3.5129	HNRNPH1+ctrl	2	368	2	FALSE		Single Perturbation
replogle_rpe1_essential	-3.20716	HNRNPK+ctrl	5	219	1	FALSE		Single Perturbation
replogle_rpe1_essential	-0.0523747	HNRNPL+ctrl	4	283	1	FALSE		Single Perturbation
replogle_rpe1_essential	1.48493	HNRNPR+ctrl	1	179	1	FALSE		Single Perturbation
replogle_rpe1_essential	4.9736	HNRNPU+ctrl	6	233	1	FALSE		Single Perturbation
replogle_rpe1_essential	-0.150891	HPS5+ctrl	2	368	2	FALSE		Single Perturbation
replogle_rpe1_essential	-2.23373	HSCB+ctrl	4	283	1	FALSE		Single Perturbation
replogle_rpe1_essential	5.39633	HSD17B10+ctrl	6	233	1	FALSE		Single Perturbation
replogle_rpe1_essential	2.686	HSP90B1+ctrl	2	368	2	FALSE		Single Perturbation
replogle_rpe1_essential	1.67782	HSPA5+ctrl	1	179	1	FALSE		Single Perturbation
replogle_rpe1_essential	3.55691	HSPA9+ctrl	1	179	1	FALSE		Single Perturbation
replogle_rpe1_essential	1.87811	HSPA14+ctrl	2	368	2	FALSE		Single Perturbation
replogle_rpe1_essential	5.70673	HSPD1+ctrl	1	179	1	FALSE		Single Perturbation
replogle_rpe1_essential	3.59092	HSPE1+ctrl	1	179	1	FALSE		Single Perturbation
replogle_rpe1_essential	-0.623681	HSPH1+ctrl	5	219	1	FALSE		Single Perturbation
replogle_rpe1_essential	3.21399	HTATSF1+ctrl	2	368	2	FALSE		Single Perturbation
replogle_rpe1_essential	3.75005	HUS1+ctrl	2	368	2	FALSE		Single Perturbation
replogle_rpe1_essential	-0.944137	HUWE1+ctrl	4	283	1	FALSE		Single Perturbation
replogle_rpe1_essential	2.28915	HYOU1+ctrl	1	179	1	FALSE		Single Perturbation
replogle_rpe1_essential	3.10173	IARS2+ctrl	1	179	1	FALSE		Single Perturbation
replogle_rpe1_essential	2.69395	IARS+ctrl	1	179	1	FALSE		Single Perturbation
replogle_rpe1_essential	-3.3229	ICE1+ctrl	5	219	1	FALSE		Single Perturbation
replogle_rpe1_essential	1.4093	IGBP1+ctrl	1	179	1	FALSE		Single Perturbation
replogle_rpe1_essential	-2.41108	IK+ctrl	5	219	1	FALSE		Single Perturbation
replogle_rpe1_essential	-1.91236	ILF2+ctrl	4	283	1	FALSE		Single Perturbation
replogle_rpe1_essential	-3.31887	ILF3+ctrl	3	229	1	FALSE		Single Perturbation
replogle_rpe1_essential	-1.35334	IMPA2+ctrl	4	283	1	FALSE		Single Perturbation
replogle_rpe1_essential	4.11139	INF2+ctrl	6	233	1	FALSE		Single Perturbation
replogle_rpe1_essential	3.03454	ING3+ctrl	2	368	2	FALSE		Single Perturbation
replogle_rpe1_essential	-2.50054	INO80+ctrl	4	283	1	FALSE		Single Perturbation
replogle_rpe1_essential	1.18015	INO80B+ctrl	2	368	2	FALSE		Single Perturbation
replogle_rpe1_essential	4.30691	INO80C+ctrl	6	233	1	FALSE		Single Perturbation
replogle_rpe1_essential	5.57615	INO80D+ctrl	6	233	1	FALSE		Single Perturbation
replogle_rpe1_essential	3.26059	INO80E+ctrl	2	368	2	FALSE		Single Perturbation
replogle_rpe1_essential	1.5773	INPPL1+ctrl	2	368	2	FALSE		Single Perturbation
replogle_rpe1_essential	0.624918	INTS1+ctrl	2	368	2	FALSE		Single Perturbation
replogle_rpe1_essential	-3.66929	INTS2+ctrl	3	229	1	FALSE		Single Perturbation
replogle_rpe1_essential	-2.98864	INTS3+ctrl	5	219	1	FALSE		Single Perturbation
replogle_rpe1_essential	-3.0858	INTS4+ctrl	5	219	1	FALSE		Single Perturbation
replogle_rpe1_essential	-3.70893	INTS5+ctrl	3	229	1	FALSE		Single Perturbation
replogle_rpe1_essential	1.05358	INTS6+ctrl	2	368	2	FALSE		Single Perturbation
replogle_rpe1_essential	-3.69913	INTS8+ctrl	3	229	1	FALSE		Single Perturbation
replogle_rpe1_essential	-3.28483	INTS9+ctrl	5	219	1	FALSE		Single Perturbation
replogle_rpe1_essential	6.15978	INTS10+ctrl	6	233	1	FALSE		Single Perturbation
replogle_rpe1_essential	4.11687	INTS12+ctrl	2	368	2	FALSE		Single Perturbation
replogle_rpe1_essential	4.28618	INTS13+ctrl	6	233	1	FALSE		Single Perturbation
replogle_rpe1_essential	4.19614	INTS14+ctrl	6	233	1	FALSE		Single Perturbation
replogle_rpe1_essential	-4.32185	IPO7+ctrl	3	229	1	FALSE		Single Perturbation
replogle_rpe1_essential	1.05796	IPO9+ctrl	2	368	2	FALSE		Single Perturbation
replogle_rpe1_essential	-1.23876	IPO11+ctrl	4	283	1	FALSE		Single Perturbation
replogle_rpe1_essential	-3.28555	IPO13+ctrl	5	219	1	FALSE		Single Perturbation
replogle_rpe1_essential	6.00349	IRF2BP2+ctrl	6	233	1	FALSE		Single Perturbation
replogle_rpe1_essential	4.96515	ISCA2+ctrl	6	233	1	FALSE		Single Perturbation
replogle_rpe1_essential	1.39912	ISCU+ctrl	1	179	1	TRUE	ISCU	Single Perturbation
replogle_rpe1_essential	5.5645	IST1+ctrl	6	233	1	FALSE		Single Perturbation
replogle_rpe1_essential	-2.16062	ISY1+ctrl	5	219	1	FALSE		Single Perturbation
replogle_rpe1_essential	-2.6293	ITGB1BP1+ctrl	4	283	1	FALSE		Single Perturbation
replogle_rpe1_essential	1.88664	IWS1+ctrl	2	368	2	FALSE		Single Perturbation
replogle_rpe1_essential	1.96505	JAZF1+ctrl	2	368	2	FALSE		Single Perturbation
replogle_rpe1_essential	4.71587	JMJD6+ctrl	6	233	1	FALSE		Single Perturbation
replogle_rpe1_essential	-0.303697	KANSL1+ctrl	2	368	2	FALSE		Single Perturbation
replogle_rpe1_essential	-0.393942	KANSL3+ctrl	4	283	1	FALSE		Single Perturbation
replogle_rpe1_essential	3.06525	KARS+ctrl	1	179	1	FALSE		Single Perturbation
replogle_rpe1_essential	3.04968	KAT5+ctrl	2	368	2	FALSE		Single Perturbation
replogle_rpe1_essential	4.30556	KAT7+ctrl	6	233	1	FALSE		Single Perturbation
replogle_rpe1_essential	-0.321471	KAT8+ctrl	4	283	1	FALSE		Single Perturbation
replogle_rpe1_essential	1.44923	KCMF1+ctrl	2	368	2	FALSE		Single Perturbation
replogle_rpe1_essential	6.5334	KCTD10+ctrl	6	233	1	FALSE		Single Perturbation
replogle_rpe1_essential	3.87729	KDM1A+ctrl	2	368	2	FALSE		Single Perturbation
replogle_rpe1_essential	5.9042	KDM6A+ctrl	6	233	1	FALSE		Single Perturbation
replogle_rpe1_essential	6.15068	KEAP1+ctrl	6	233	1	FALSE		Single Perturbation
replogle_rpe1_essential	-3.55946	KIAA0586+ctrl	3	229	1	FALSE		Single Perturbation
replogle_rpe1_essential	-1.3926	KIF18A+ctrl	4	283	1	FALSE		Single Perturbation
replogle_rpe1_essential	-0.874065	KIF18B+ctrl	4	283	1	FALSE		Single Perturbation
replogle_rpe1_essential	-2.72279	KIN+ctrl	5	219	1	FALSE		Single Perturbation
replogle_rpe1_essential	0.334429	KLF7+ctrl	2	368	2	FALSE		Single Perturbation
replogle_rpe1_essential	3.41981	KLHL17+ctrl	2	368	2	FALSE		Single Perturbation
replogle_rpe1_essential	-1.64572	KPNA6+ctrl	4	283	1	FALSE		Single Perturbation
replogle_rpe1_essential	-3.16511	KPNB1+ctrl	5	219	1	FALSE		Single Perturbation
replogle_rpe1_essential	-4.61162	KRI1+ctrl	3	229	1	FALSE		Single Perturbation
replogle_rpe1_essential	3.12773	KTI12+ctrl	1	179	1	FALSE		Single Perturbation
replogle_rpe1_essential	4.87512	LAMTOR1+ctrl	6	233	1	FALSE		Single Perturbation
replogle_rpe1_essential	1.43461	LAMTOR3+ctrl	2	368	2	FALSE		Single Perturbation
replogle_rpe1_essential	4.94607	LAMTOR4+ctrl	6	233	1	FALSE		Single Perturbation
replogle_rpe1_essential	2.65147	LARS+ctrl	1	179	1	FALSE		Single Perturbation
replogle_rpe1_essential	-4.64072	LAS1L+ctrl	3	229	1	FALSE		Single Perturbation
replogle_rpe1_essential	3.63347	LDB1+ctrl	6	233	1	FALSE		Single Perturbation
replogle_rpe1_essential	2.91559	LENG8+ctrl	2	368	2	FALSE		Single Perturbation
replogle_rpe1_essential	-2.06161	LEO1+ctrl	5	219	1	FALSE		Single Perturbation
replogle_rpe1_essential	3.21118	LETM1+ctrl	1	179	1	FALSE		Single Perturbation
replogle_rpe1_essential	-1.99731	LIN52+ctrl	4	283	1	FALSE		Single Perturbation
replogle_rpe1_essential	4.59302	LMO2+ctrl	6	233	1	FALSE		Single Perturbation
replogle_rpe1_essential	5.6998	LONP1+ctrl	1	179	1	FALSE		Single Perturbation
replogle_rpe1_essential	-0.885978	LPIN1+ctrl	4	283	1	FALSE		Single Perturbation
replogle_rpe1_essential	1.97388	LRP5+ctrl	2	368	2	FALSE		Single Perturbation
replogle_rpe1_essential	5.54731	LRPPRC+ctrl	6	233	1	FALSE		Single Perturbation
replogle_rpe1_essential	-2.07806	LRR1+ctrl	4	283	1	FALSE		Single Perturbation
replogle_rpe1_essential	-3.82793	LSG1+ctrl	3	229	1	FALSE		Single Perturbation
replogle_rpe1_essential	-3.45583	LSM2+ctrl	5	219	1	FALSE		Single Perturbation
replogle_rpe1_essential	-2.72867	LSM3+ctrl	5	219	1	FALSE		Single Perturbation
replogle_rpe1_essential	-3.45561	LSM4+ctrl	5	219	1	FALSE		Single Perturbation
replogle_rpe1_essential	-3.4281	LSM5+ctrl	5	219	1	FALSE		Single Perturbation
replogle_rpe1_essential	-3.40257	LSM6+ctrl	5	219	1	FALSE		Single Perturbation
replogle_rpe1_essential	-3.32987	LSM7+ctrl	5	219	1	FALSE		Single Perturbation
replogle_rpe1_essential	1.80425	LSM10+ctrl	2	368	2	FALSE		Single Perturbation
replogle_rpe1_essential	3.31539	LSM12+ctrl	2	368	2	FALSE		Single Perturbation
replogle_rpe1_essential	2.91011	LTBP4+ctrl	2	368	2	FALSE		Single Perturbation
replogle_rpe1_essential	-4.76073	LTV1+ctrl	3	229	1	FALSE		Single Perturbation
replogle_rpe1_essential	5.75747	LZTR1+ctrl	6	233	1	FALSE		Single Perturbation
replogle_rpe1_essential	-2.68915	MAD2L1+ctrl	4	283	1	FALSE		Single Perturbation
replogle_rpe1_essential	3.02098	MAD2L2+ctrl	2	368	2	FALSE		Single Perturbation
replogle_rpe1_essential	2.78971	MAGOH+ctrl	2	368	2	FALSE		Single Perturbation
replogle_rpe1_essential	2.7464	MARS+ctrl	1	179	1	FALSE		Single Perturbation
replogle_rpe1_essential	-2.24794	MASTL+ctrl	4	283	1	FALSE		Single Perturbation
replogle_rpe1_essential	2.56769	MAT2A+ctrl	2	368	2	FALSE		Single Perturbation
replogle_rpe1_essential	-2.91625	MAU2+ctrl	5	219	1	FALSE		Single Perturbation
replogle_rpe1_essential	4.18974	MAX+ctrl	6	233	1	FALSE		Single Perturbation
replogle_rpe1_essential	5.49377	MBD3+ctrl	6	233	1	FALSE		Single Perturbation
replogle_rpe1_essential	-0.0658187	MBIP+ctrl	2	368	2	FALSE		Single Perturbation
replogle_rpe1_essential	-2.89936	MBNL1+ctrl	4	283	1	FALSE		Single Perturbation
replogle_rpe1_essential	4.76598	MBTPS1+ctrl	6	233	1	FALSE		Single Perturbation
replogle_rpe1_essential	4.75698	MBTPS2+ctrl	6	233	1	FALSE		Single Perturbation
replogle_rpe1_essential	-2.93684	MCM2+ctrl	4	283	1	FALSE		Single Perturbation
replogle_rpe1_essential	-2.8006	MCM3+ctrl	4	283	1	FALSE		Single Perturbation
replogle_rpe1_essential	-1.64199	MCM3AP+ctrl	4	283	1	FALSE		Single Perturbation
replogle_rpe1_essential	-2.45951	MCM4+ctrl	4	283	1	FALSE		Single Perturbation
replogle_rpe1_essential	-2.58443	MCM5+ctrl	4	283	1	FALSE		Single Perturbation
replogle_rpe1_essential	-2.82774	MCM6+ctrl	4	283	1	FALSE		Single Perturbation
replogle_rpe1_essential	-1.93594	MCM7+ctrl	4	283	1	FALSE		Single Perturbation
replogle_rpe1_essential	-2.09189	MCM10+ctrl	4	283	1	FALSE		Single Perturbation
replogle_rpe1_essential	-0.737183	MCMBP+ctrl	4	283	1	FALSE		Single Perturbation
replogle_rpe1_essential	-4.53627	MDN1+ctrl	3	229	1	FALSE		Single Perturbation
replogle_rpe1_essential	-0.181468	MED1+ctrl	2	368	2	FALSE		Single Perturbation
replogle_rpe1_essential	-0.538032	MED4+ctrl	5	219	1	FALSE		Single Perturbation
replogle_rpe1_essential	-0.571575	MED6+ctrl	5	219	1	FALSE		Single Perturbation
replogle_rpe1_essential	-0.569917	MED7+ctrl	5	219	1	FALSE		Single Perturbation
replogle_rpe1_essential	-0.608299	MED8+ctrl	5	219	1	FALSE		Single Perturbation
replogle_rpe1_essential	-0.61488	MED11+ctrl	5	219	1	FALSE		Single Perturbation
replogle_rpe1_essential	-0.0938413	MED12+ctrl	2	368	2	FALSE		Single Perturbation
replogle_rpe1_essential	-0.581468	MED14+ctrl	5	219	1	FALSE		Single Perturbation
replogle_rpe1_essential	0.902404	MED16+ctrl	2	368	2	FALSE		Single Perturbation
replogle_rpe1_essential	-0.625035	MED18+ctrl	5	219	1	FALSE		Single Perturbation
replogle_rpe1_essential	-0.238658	MED19+ctrl	5	219	1	FALSE		Single Perturbation
replogle_rpe1_essential	-0.523087	MED20+ctrl	5	219	1	FALSE		Single Perturbation
replogle_rpe1_essential	-8.96584	MED22+ctrl	3	229	1	FALSE		Single Perturbation
replogle_rpe1_essential	1.26862	MED24+ctrl	2	368	2	FALSE		Single Perturbation
replogle_rpe1_essential	-0.659422	MED29+ctrl	5	219	1	FALSE		Single Perturbation
replogle_rpe1_essential	-1.8654	MEIS3+ctrl	2	368	2	FALSE		Single Perturbation
replogle_rpe1_essential	4.68396	MEN1+ctrl	6	233	1	FALSE		Single Perturbation
replogle_rpe1_essential	2.24738	METAP1+ctrl	2	368	2	FALSE		Single Perturbation
replogle_rpe1_essential	5.14309	METTL3+ctrl	6	233	1	FALSE		Single Perturbation
replogle_rpe1_essential	5.12754	METTL14+ctrl	6	233	1	FALSE		Single Perturbation
replogle_rpe1_essential	2.09153	METTL16+ctrl	2	368	2	FALSE		Single Perturbation
replogle_rpe1_essential	6.63972	METTL21A+ctrl	6	233	1	FALSE		Single Perturbation
replogle_rpe1_essential	-0.726099	MEX3A+ctrl	4	283	1	FALSE		Single Perturbation
replogle_rpe1_essential	-3.45176	MFAP1+ctrl	5	219	1	FALSE		Single Perturbation
replogle_rpe1_essential	4.28521	MFN2+ctrl	6	233	1	FALSE		Single Perturbation
replogle_rpe1_essential	3.21684	MIOS+ctrl	2	368	2	FALSE		Single Perturbation
replogle_rpe1_essential	-0.603694	MIS12+ctrl	4	283	1	FALSE		Single Perturbation
replogle_rpe1_essential	-3.99422	MIS18BP1+ctrl	3	229	1	FALSE		Single Perturbation
replogle_rpe1_essential	-1.79397	MLLT6+ctrl	4	283	1	FALSE		Single Perturbation
replogle_rpe1_essential	3.15672	MLST8+ctrl	2	368	2	FALSE		Single Perturbation
replogle_rpe1_essential	-1.60825	MMP17+ctrl	4	283	1	FALSE		Single Perturbation
replogle_rpe1_essential	1.58803	MMS19+ctrl	2	368	2	FALSE		Single Perturbation
replogle_rpe1_essential	-2.90822	MMS22L+ctrl	4	283	1	FALSE		Single Perturbation
replogle_rpe1_essential	-0.513756	MNAT1+ctrl	5	219	1	FALSE		Single Perturbation
replogle_rpe1_essential	-3.50212	MOB4+ctrl	3	229	1	FALSE		Single Perturbation
replogle_rpe1_essential	6.56518	MON1A+ctrl	6	233	1	FALSE		Single Perturbation
replogle_rpe1_essential	-4.32151	MPHOSPH6+ctrl	3	229	1	FALSE		Single Perturbation
replogle_rpe1_essential	-4.89312	MPHOSPH10+ctrl	3	229	1	FALSE		Single Perturbation
replogle_rpe1_essential	-3.91421	MRGBP+ctrl	3	229	1	FALSE		Single Perturbation
replogle_rpe1_essential	-1.13085	MRM1+ctrl	4	283	1	FALSE		Single Perturbation
replogle_rpe1_essential	3.46617	MRPL19+ctrl	2	368	2	FALSE		Single Perturbation
replogle_rpe1_essential	5.34122	MRPL20+ctrl	6	233	1	FALSE		Single Perturbation
replogle_rpe1_essential	4.29669	MRPL32+ctrl	6	233	1	FALSE		Single Perturbation
replogle_rpe1_essential	-1.13444	MRPL34+ctrl	4	283	1	FALSE		Single Perturbation
replogle_rpe1_essential	5.61045	MRPL35+ctrl	6	233	1	FALSE		Single Perturbation
replogle_rpe1_essential	5.62896	MRPL36+ctrl	6	233	1	FALSE		Single Perturbation
replogle_rpe1_essential	5.55221	MRPL38+ctrl	6	233	1	FALSE		Single Perturbation
replogle_rpe1_essential	-1.09602	MRPL49+ctrl	4	283	1	FALSE		Single Perturbation
replogle_rpe1_essential	4.37129	MRPS14+ctrl	4	283	1	FALSE		Single Perturbation
replogle_rpe1_essential	3.22618	MRPS33+ctrl	2	368	2	FALSE		Single Perturbation
replogle_rpe1_essential	1.49154	MRPS34+ctrl	1	179	1	FALSE		Single Perturbation
replogle_rpe1_essential	-2.64716	MRTO4+ctrl	4	283	1	FALSE		Single Perturbation
replogle_rpe1_essential	-3.87325	MTBP+ctrl	3	229	1	FALSE		Single Perturbation
replogle_rpe1_essential	-0.224462	MTOR+ctrl	1	179	1	FALSE		Single Perturbation
[truncated: 931 more rows]

## Sheet: Panel C
gene_name	dataset	prediction	baseline
AARS	adamson	0.026667	0.337739
ARHGAP22	adamson	0.184915	0.220056
ASCC3	adamson	0.0370791	0.199915
ATP5B	adamson	0.385313	2.59981
BHLHE40	adamson	0.041398	0.504386
CAD	adamson	0.0538057	0.218926
CARS	adamson	0.0270965	0.308412
CCND3	adamson	0.472963	1.1262
CHERP	adamson	0.0491777	0.264721
COPB1	adamson	0.126979	0.21905
COPZ1	adamson	0.282713	1.08156
CREB1	adamson	0.0443722	0.202858
DAD1	adamson	0.390038	1.9138
DARS	adamson	0.0724401	0.672691
DDIT3	adamson	0.0452222	1.00862
DDOST	adamson	0.11032	0.930385
DDRGK1	adamson	0.0384025	0.811101
DERL2	adamson	0.0412801	0.486862
DHDDS	adamson	0.0151946	0.123072
DNAJC19	adamson	0.296432	1.11789
EIF2B2	adamson	0.0243714	0.272164
EIF2B3	adamson	0.0722753	0.785223
EIF2B4	adamson	0.0349307	0.304592
EIF2S1	adamson	0.16704	1.0207
FARSB	adamson	0.0613243	0.733433
FECH	adamson	0.0231352	0.142273
GBF1	adamson	0.0277054	0.0971313
GMPPB	adamson	0	0.000592833
GNPNAT1	adamson	0.0230773	0.265469
HARS	adamson	0.046532	0.510562
HSD17B12	adamson	0.0492017	0.456525
HSPA5	adamson	0.948796	1.62358
HSPA9	adamson	0.484365	1.52661
HYOU1	adamson	0.0560756	0.394186
IARS2	adamson	0.0693455	0.444486
IDH3A	adamson	0.0342857	0.355058
IER3IP1	adamson	0.0694403	0.616438
MANF	adamson	0.0878177	1.14377
MARS	adamson	0.12508	0.601565
MRGBP	adamson	0.0417707	0.40137
MRPL39	adamson	0.0529803	0.610032
MTHFD1	adamson	0.0227059	0.344778
NEDD8	adamson	0.442281	2.6834
OST4	adamson	0.290945	1.83019
P4HB	adamson	0.1406	1.05964
PDIA6	adamson	0.399713	1.99094
PPWD1	adamson	0.0404565	0.193966
PSMD4	adamson	0.228383	1.55404
PTDSS1	adamson	0.0237841	0.383992
QARS	adamson	0.0568553	0.642483
SAMM50	adamson	0.0380534	0.588383
SARS	adamson	0.176202	0.912933
SCYL1	adamson	0.0270435	0.30142
SEC61A1	adamson	0.0755965	0.512645
SEC61B	adamson	0.329879	1.95977
SEC61G	adamson	0.333489	1.45102
SEC63	adamson	0.153908	0.722434
SEL1L	adamson	0.0144973	0.103903
SLC35B1	adamson	0.091604	0.779761
SLC39A7	adamson	0.0605725	0.550846
SOCS1	adamson	0.237417	0.370793
SPCS2	adamson	0.197725	1.26289
SPCS3	adamson	0.0771629	0.777497
SRP68	adamson	0.0360351	0.393853
SRP72	adamson	0.172223	1.32026
SRPRB	adamson	0.0306658	0.622207
STT3A	adamson	0.0194894	0.132439
SYVN1	adamson	0.01435	0.163544
TARS	adamson	0.172902	1.00376
TELO2	adamson	0.0130974	0.187466
TIMM44	adamson	0.0484078	0.607351
TMED2	adamson	0.157371	1.42431
TMED10	adamson	0.0958875	0.658344
TMEM167A	adamson	0.101316	0.79783
TTI1	adamson	0.00683344	0.166848
TTI2	adamson	0.0119739	0.113077
UFL1	adamson	0.00899423	0.196102
UFM1	adamson	0.0978964	0.740395
XRN1	adamson	0.0310474	0.114113
YIPF5	adamson	0.0275958	0.289241
ZNF326	adamson	0.0862818	0.608964
AARS	replogle_k562_essential	0	0.359052
ABCB7	replogle_k562_essential	0	0.232788
ABCE1	replogle_k562_essential	0.11937	1.18589
ACTB	replogle_k562_essential	2.10915	3.28739
AHCTF1	replogle_k562_essential	0	0.923268
AKIRIN2	replogle_k562_essential	0	0.419502
ALG2	replogle_k562_essential	0	0.172914
ALG13	replogle_k562_essential	0	0.283228
ANAPC4	replogle_k562_essential	0	0.214436
ANKRD11	replogle_k562_essential	0	0.869464
AP2S1	replogle_k562_essential	0.0975612	1.31915
ARCN1	replogle_k562_essential	0	0.612558
ARGLU1	replogle_k562_essential	0.16807	1.24833
ARIH1	replogle_k562_essential	0	0.288719
ATF4	replogle_k562_essential	0	1.07304
ATF5	replogle_k562_essential	0	0.138579
ATP6AP1	replogle_k562_essential	0	0.23133
ATP6V0B	replogle_k562_essential	0.320865	1.87714
ATP6V0C	replogle_k562_essential	0.190154	1.27731
ATP6V1A	replogle_k562_essential	0	0.488931
ATP6V1B2	replogle_k562_essential	0	0.213665
ATR	replogle_k562_essential	0	0.351425
BANP	replogle_k562_essential	0	0.112272
BDP1	replogle_k562_essential	0	0.715685
BOP1	replogle_k562_essential	0	0.673561
BRD8	replogle_k562_essential	0	0.278606
BRIX1	replogle_k562_essential	0.12031	1.16464
BUB3	replogle_k562_essential	0	0.889287
BUD31	replogle_k562_essential	0	0.849279
CASP8AP2	replogle_k562_essential	0	0.422775
CBLL1	replogle_k562_essential	0	0.230267
CCDC59	replogle_k562_essential	0	0.664776
CCDC84	replogle_k562_essential	0	0.0934854
CCDC174	replogle_k562_essential	0	0.260786
CD3EAP	replogle_k562_essential	0	0.570098
CDC6	replogle_k562_essential	0	0.557622
CDC16	replogle_k562_essential	0	0.660804
CDC40	replogle_k562_essential	0	0.376755
CDK1	replogle_k562_essential	0	0.761569
CDK9	replogle_k562_essential	0	0.169993
CENPC	replogle_k562_essential	0	0.352032
CENPE	replogle_k562_essential	0	0.463551
CENPK	replogle_k562_essential	0	0.44565
CEP192	replogle_k562_essential	0	0.22633
CHAF1A	replogle_k562_essential	0	0.613904
CHAF1B	replogle_k562_essential	0	0.221354
CHERP	replogle_k562_essential	0	0.320948
CHMP1A	replogle_k562_essential	0	0.189477
CHMP2A	replogle_k562_essential	0	0.541767
CKAP5	replogle_k562_essential	0	0.867552
CLP1	replogle_k562_essential	0	0.155195
CLSPN	replogle_k562_essential	0	1.06109
CLTC	replogle_k562_essential	0.218359	1.34747
CMTR1	replogle_k562_essential	0	0.151985
CNIH4	replogle_k562_essential	0	0.474723
CNOT2	replogle_k562_essential	0	0.44482
COG3	replogle_k562_essential	0	0.125925
COPB1	replogle_k562_essential	0	0.578963
COPB2	replogle_k562_essential	0	0.753878
COPS6	replogle_k562_essential	0	0.627596
COX17	replogle_k562_essential	0	0.725194
CRNKL1	replogle_k562_essential	0	0.232111
CSTF3	replogle_k562_essential	0	0.491562
CTR9	replogle_k562_essential	0	0.328578
CUL1	replogle_k562_essential	0	0.541548
CUL2	replogle_k562_essential	0	0.421653
CWC22	replogle_k562_essential	0	0.343016
CWF19L2	replogle_k562_essential	0	0.198433
CYCS	replogle_k562_essential	0.210086	2.08175
DAD1	replogle_k562_essential	0.0918153	1.51447
DDOST	replogle_k562_essential	0	0.62404
DDX5	replogle_k562_essential	0.1512	1.68043
DDX6	replogle_k562_essential	0	0.73429
DDX10	replogle_k562_essential	0	0.575253
DDX21	replogle_k562_essential	0.100624	1.73881
DDX24	replogle_k562_essential	0	0.749425
DDX59	replogle_k562_essential	0	0.0974809
DERL2	replogle_k562_essential	0	0.244297
DICER1	replogle_k562_essential	0	0.358525
DIS3	replogle_k562_essential	0	0.649036
DKC1	replogle_k562_essential	0	1.10651
DNMT1	replogle_k562_essential	0	1.08942
DNTTIP2	replogle_k562_essential	0	0.721679
DONSON	replogle_k562_essential	0	0.314749
DRAP1	replogle_k562_essential	0	0.921559
DSN1	replogle_k562_essential	0	0.223791
DTL	replogle_k562_essential	0	0.531498
DTYMK	replogle_k562_essential	0	1.11513
DUT	replogle_k562_essential	0.0611065	1.35448
DYNC1H1	replogle_k562_essential	0	0.739691
DYNC1I2	replogle_k562_essential	0	0.494336
DYNLL1	replogle_k562_essential	0.209798	1.95552
DYNLRB1	replogle_k562_essential	0	0.417875
EBNA1BP2	replogle_k562_essential	0.10938	1.35065
EEF2	replogle_k562_essential	0.678088	2.87806
EIF1AX	replogle_k562_essential	0.247285	1.73566
EIF2B4	replogle_k562_essential	0	0.232272
EIF3A	replogle_k562_essential	0.376884	1.758
EIF3B	replogle_k562_essential	0.128664	1.38606
EIF3D	replogle_k562_essential	0	0.995885
EIF3F	replogle_k562_essential	0	1.01528
EIF4G1	replogle_k562_essential	0.139605	1.3879
EIF4G2	replogle_k562_essential	0.413158	1.60681
EIF5	replogle_k562_essential	0.420587	1.59251
EIF5A	replogle_k562_essential	0.653713	2.36474
EP400	replogle_k562_essential	0	0.332718
EPRS	replogle_k562_essential	0.199565	1.65103
ESF1	replogle_k562_essential	0	0.45262
EXOC7	replogle_k562_essential	0	0.175077
EXOSC4	replogle_k562_essential	0	0.527391
EXOSC8	replogle_k562_essential	0.122938	1.21377
EXOSC9	replogle_k562_essential	0	0.630243
FAM32A	replogle_k562_essential	0	0.430615
FAM50A	replogle_k562_essential	0	0.301842
FAM136A	replogle_k562_essential	0.0928176	1.12261
FBXO5	replogle_k562_essential	0	0.454036
FNTA	replogle_k562_essential	0	0.562551
GAB2	replogle_k562_essential	0	0.105336
GAR1	replogle_k562_essential	0	0.842581
GARS	replogle_k562_essential	0	0.945757
GATA1	replogle_k562_essential	0	0.6828
GBF1	replogle_k562_essential	0	0.16598
GINS2	replogle_k562_essential	0	0.7264
GNL3	replogle_k562_essential	0.117196	1.27409
GOLT1B	replogle_k562_essential	0	0.146417
GRB2	replogle_k562_essential	0	0.824704
GRPEL1	replogle_k562_essential	0	0.554005
GTF2A1	replogle_k562_essential	0	0.234299
GTF2B	replogle_k562_essential	0	0.415014
HAUS4	replogle_k562_essential	0	0.399757
HBS1L	replogle_k562_essential	0	0.625845
HDAC7	replogle_k562_essential	0	0.196893
HEATR1	replogle_k562_essential	0	0.726652
HGS	replogle_k562_essential	0	0.307641
HINFP	replogle_k562_essential	0	0.0983642
HMGCS1	replogle_k562_essential	0	0.446614
HNRNPH1	replogle_k562_essential	0.20169	1.24058
HNRNPU	replogle_k562_essential	1.21919	2.59472
HSCB	replogle_k562_essential	0	0.123073
HSD17B12	replogle_k562_essential	0	0.354209
HSPA5	replogle_k562_essential	0.254045	1.55092
HSPA8	replogle_k562_essential	0.817593	2.63563
HSPA9	replogle_k562_essential	0.211781	1.94393
HSPE1	replogle_k562_essential	0.874538	2.76567
HUWE1	replogle_k562_essential	0	0.759322
IARS2	replogle_k562_essential	0	0.792196
IARS	replogle_k562_essential	0	1.09094
ICE1	replogle_k562_essential	0	0.517889
IGBP1	replogle_k562_essential	0	0.408497
IK	replogle_k562_essential	0	0.77554
INO80	replogle_k562_essential	0	0.166584
INTS2	replogle_k562_essential	0	0.176365
INTS6	replogle_k562_essential	0	0.489261
INTS8	replogle_k562_essential	0	0.218302
IPO9	replogle_k562_essential	0	0.559704
ISCU	replogle_k562_essential	0	0.760931
KANSL1	replogle_k562_essential	0	0.524511
KANSL2	replogle_k562_essential	0	0.221261
KCTD10	replogle_k562_essential	0	0.133137
KIF20A	replogle_k562_essential	0	0.114021
KIN	replogle_k562_essential	0	0.277395
KRR1	replogle_k562_essential	0	0.670554
LIN54	replogle_k562_essential	0	0.119067
LONP1	replogle_k562_essential	0	0.641104
LRPPRC	replogle_k562_essential	0.142599	1.47758
LSG1	replogle_k562_essential	0	0.337873
LSM3	replogle_k562_essential	0.160267	1.62642
MAD2L1	replogle_k562_essential	0	1.06327
MARS	replogle_k562_essential	0	0.520396
MAT2A	replogle_k562_essential	0.243792	1.18622
MAU2	replogle_k562_essential	0	0.150898
MCM2	replogle_k562_essential	0	0.497883
MCM3	replogle_k562_essential	0.0700093	1.33379
MCM4	replogle_k562_essential	0	0.966039
MCM6	replogle_k562_essential	0	0.765493
MCM10	replogle_k562_essential	0	0.512578
MDN1	replogle_k562_essential	0	0.958796
MED6	replogle_k562_essential	0	0.320399
MED7	replogle_k562_essential	0	0.116269
MED10	replogle_k562_essential	0	0.612461
MED14	replogle_k562_essential	0	0.123529
MED17	replogle_k562_essential	0	0.253015
MED19	replogle_k562_essential	0	0.149264
MED20	replogle_k562_essential	0	0.0989321
MED21	replogle_k562_essential	0	0.240705
MED26	replogle_k562_essential	0	0.0977589
MED29	replogle_k562_essential	0	0.1749
MED30	replogle_k562_essential	0	0.127118
MED31	replogle_k562_essential	0	0.186602
METTL14	replogle_k562_essential	0	0.182151
METTL16	replogle_k562_essential	0	0.260184
MFAP1	replogle_k562_essential	0	0.475865
MMS22L	replogle_k562_essential	0	0.342983
MOB4	replogle_k562_essential	0	0.431153
MPHOSPH10	replogle_k562_essential	0	0.762462
MRPL16	replogle_k562_essential	0	0.880759
MRPL18	replogle_k562_essential	0	1.03665
MRPS10	replogle_k562_essential	0	0.628482
MRPS34	replogle_k562_essential	0.142225	1.66213
MVD	replogle_k562_essential	0	0.254052
MYBL2	replogle_k562_essential	0	0.674571
MZT1	replogle_k562_essential	0	0.915084
NAA10	replogle_k562_essential	0	1.04932
NAA15	replogle_k562_essential	0	0.799268
NACA	replogle_k562_essential	0.737153	3.07491
NAE1	replogle_k562_essential	0.058829	1.15432
NARS	replogle_k562_essential	0	0.476266
NBAS	replogle_k562_essential	0	0.509338
NCAPH	replogle_k562_essential	0	0.464606
NCKAP1	replogle_k562_essential	0	0.341462
NCL	replogle_k562_essential	0.969614	3.13696
NDC80	replogle_k562_essential	0	0.400985
NDUFA2	replogle_k562_essential	0	0.962737
NEDD1	replogle_k562_essential	0	0.117657
NELFE	replogle_k562_essential	0	0.459328
NEPRO	replogle_k562_essential	0	0.291756
NIFK	replogle_k562_essential	0	1.0299
NKAP	replogle_k562_essential	0	0.466268
NOLC1	replogle_k562_essential	0	1.13954
NOM1	replogle_k562_essential	0	0.509346
NOP16	replogle_k562_essential	0	0.729521
NOP58	replogle_k562_essential	0	1.05475
NPLOC4	replogle_k562_essential	0	0.350507
NRBP1	replogle_k562_essential	0	0.22052
NRDE2	replogle_k562_essential	0	0.125427
NSRP1	replogle_k562_essential	0	0.418619
NUF2	replogle_k562_essential	0	0.373862
NUMA1	replogle_k562_essential	0	0.368812
OGT	replogle_k562_essential	0	0.283137
OPA1	replogle_k562_essential	0	0.625251
ORC1	replogle_k562_essential	0	0.340384
PCF11	replogle_k562_essential	0	0.366626
PCNA	replogle_k562_essential	0	1.06448
PDCD2	replogle_k562_essential	0	0.896373
PDRG1	replogle_k562_essential	0	0.343758
PELO	replogle_k562_essential	0	0.212894
PFDN2	replogle_k562_essential	0.109662	1.42531
PGPEP1	replogle_k562_essential	0	0.273093
PKM	replogle_k562_essential	0.516714	1.61429
PLRG1	replogle_k562_essential	0	0.358035
PMPCB	replogle_k562_essential	0	0.45604
PNISR	replogle_k562_essential	0.18677	1.16202
PNN	replogle_k562_essential	0.251697	1.82867
PNPT1	replogle_k562_essential	0	0.702624
POLA1	replogle_k562_essential	0	0.259312
POLD3	replogle_k562_essential	0	0.271209
POLR2A	replogle_k562_essential	0	0.711597
POLR2C	replogle_k562_essential	0	0.499995
POLR2L	replogle_k562_essential	0	1.03615
POLR3C	replogle_k562_essential	0	0.21123
PPP4R2	replogle_k562_essential	0	0.616038
PRIM1	replogle_k562_essential	0	0.548732
PRPF3	replogle_k562_essential	0	0.273805
PRPF4B	replogle_k562_essential	0	0.832132
PSMB6	replogle_k562_essential	0.342876	1.28749
PSMD2	replogle_k562_essential	0.333756	1.29909
PSMG4	replogle_k562_essential	0	0.728966
QARS	replogle_k562_essential	0	0.496936
RACGAP1	replogle_k562_essential	0	0.221425
RAD21	replogle_k562_essential	0	0.992672
RBBP6	replogle_k562_essential	0	0.568192
RBBP8	replogle_k562_essential	0	0.168762
RBM39	replogle_k562_essential	0.167736	1.29384
RBM42	replogle_k562_essential	0	0.518415
RBM48	replogle_k562_essential	0	0.125232
RFC1	replogle_k562_essential	0	0.64413
RFC2	replogle_k562_essential	0	0.62214
RFC4	replogle_k562_essential	0	0.548804
RIOK1	replogle_k562_essential	0	0.463907
RIOK2	replogle_k562_essential	0	0.449902
RMI1	replogle_k562_essential	0	0.221185
RNASEH2C	replogle_k562_essential	0	0.742245
RNF20	replogle_k562_essential	0	0.267204
RNF113A	replogle_k562_essential	0	0.103183
RNGTT	replogle_k562_essential	0	0.260705
RNMT	replogle_k562_essential	0	0.283054
RNPC3	replogle_k562_essential	0	0.107047
ROMO1	replogle_k562_essential	0	0.640174
RPA2	replogle_k562_essential	0	0.672875
RPA3	replogle_k562_essential	0	0.731391
RPAP2	replogle_k562_essential	0	0.339258
RPL10	replogle_k562_essential	1.2789	3.80348
RPL12	replogle_k562_essential	1.14279	3.43618
RPL13A	replogle_k562_essential	1.9972	3.56382
RPL14	replogle_k562_essential	1.04195	3.88408
RPL15	replogle_k562_essential	1.47285	3.87461
RPL17	replogle_k562_essential	0.567411	3.25703
RPL23	replogle_k562_essential	0.530131	2.88407
RPL26	replogle_k562_essential	0.611027	3.1569
RPL27A	replogle_k562_essential	0.476208	2.62017
RPL32	replogle_k562_essential	1.41846	3.92713
RPL34	replogle_k562_essential	0.766027	3.29427
RPL35A	replogle_k562_essential	0.765196	3.00413
RPL37	replogle_k562_essential	1.55646	3.54114
RPL37A	replogle_k562_essential	0.933628	3.34385
RPL39	replogle_k562_essential	0.901192	3.34565
RPS3	replogle_k562_essential	0.934698	3.99675
RPS3A	replogle_k562_essential	1.52141	3.91319
RPS4X	replogle_k562_essential	0.831798	3.71416
RPS5	replogle_k562_essential	0.918693	3.53285
RPS6	replogle_k562_essential	0.738375	3.4381
RPS9	replogle_k562_essential	0.860234	3.42624
RPS11	replogle_k562_essential	0.690513	3.21473
RPS12	replogle_k562_essential	1.39391	4.29195
RPS14	replogle_k562_essential	1.57046	3.86697
RPS18	replogle_k562_essential	1.44251	4.40288
RPS19BP1	replogle_k562_essential	0.0656529	1.30952
RPS20	replogle_k562_essential	0.572748	2.49886
RPS27	replogle_k562_essential	0.950313	3.29231
RPSA	replogle_k562_essential	1.43778	3.95133
RRN3	replogle_k562_essential	0	0.160469
RRP9	replogle_k562_essential	0	0.65017
RRP12	replogle_k562_essential	0	0.247538
RRS1	replogle_k562_essential	0	0.548857
RSL1D1	replogle_k562_essential	0.362803	1.85626
RSL24D1	replogle_k562_essential	0.120005	1.11256
SARS	replogle_k562_essential	0	0.68488
SBNO1	replogle_k562_essential	0	0.946779
SCFD1	replogle_k562_essential	0	0.6359
SDE2	replogle_k562_essential	0	0.367672
SEC61A1	replogle_k562_essential	0	0.443317
SEC61G	replogle_k562_essential	0.14965	1.36106
SETDB1	replogle_k562_essential	0	0.147395
SF3B4	replogle_k562_essential	0	0.40563
SFPQ	replogle_k562_essential	0.813414	2.14758
SLBP	replogle_k562_essential	0	1.09472
SLC7A5	replogle_k562_essential	0	0.297558
SLC7A6OS	replogle_k562_essential	0	0.22957
SLC39A9	replogle_k562_essential	0	0.10732
SLU7	replogle_k562_essential	0	0.315018
SMC1A	replogle_k562_essential	0	1.0882
SMC2	replogle_k562_essential	0	0.735586
SMC3	replogle_k562_essential	0	0.916117
SMC4	replogle_k562_essential	0	1.0852
SMU1	replogle_k562_essential	0	0.582965
SNAPC5	replogle_k562_essential	0	0.226541
SNIP1	replogle_k562_essential	0	0.25144
SNRNP25	replogle_k562_essential	0.0694938	1.16111
SNRNP27	replogle_k562_essential	0	0.428029
SNRNP48	replogle_k562_essential	0	0.398182
SNRPA1	replogle_k562_essential	0	1.06902
SNRPD1	replogle_k562_essential	0.238983	1.94085
SNW1	replogle_k562_essential	0	0.605364
SON	replogle_k562_essential	0.294484	1.50882
SPC24	replogle_k562_essential	0	0.210506
SPC25	replogle_k562_essential	0	0.436534
SPCS3	replogle_k562_essential	0	0.779602
SRP54	replogle_k562_essential	0	0.610204
SRRM1	replogle_k562_essential	0.166332	1.33163
SRRM2	replogle_k562_essential	0.402866	1.71332
SRSF2	replogle_k562_essential	0.585243	1.80746
SRSF7	replogle_k562_essential	0.16601	1.77801
SRSF11	replogle_k562_essential	0.414655	1.4036
SSBP1	replogle_k562_essential	0.242932	1.81929
SYF2	replogle_k562_essential	0	0.390231
TADA3	replogle_k562_essential	0	0.539176
TAF1	replogle_k562_essential	0	0.178633
TAF1D	replogle_k562_essential	0	0.953871
TAF2	replogle_k562_essential	0	0.264854
TAF7	replogle_k562_essential	0	0.614519
TAF8	replogle_k562_essential	0	0.187815
TAF10	replogle_k562_essential	0	0.433732
TAF12	replogle_k562_essential	0	0.362777
TARS	replogle_k562_essential	0.142899	1.29427
TCP1	replogle_k562_essential	0.193681	1.70199
TERF2	replogle_k562_essential	0	0.36227
THAP1	replogle_k562_essential	0	0.156692
TIMM9	replogle_k562_essential	0	0.470108
TIMM13	replogle_k562_essential	0.289373	1.99041
TMSB10	replogle_k562_essential	0	1.03453
TOMM40	replogle_k562_essential	0.17474	1.57306
TOP1	replogle_k562_essential	0	0.953327
TPR	replogle_k562_essential	0.225861	1.57934
TPX2	replogle_k562_essential	0	1.21326
TRMT10C	replogle_k562_essential	0	1.07402
TRMT112	replogle_k562_essential	0.105853	1.10268
TRPM7	replogle_k562_essential	0	0.224839
TSG101	replogle_k562_essential	0	0.279799
TTK	replogle_k562_essential	0	0.253396
TWISTNB	replogle_k562_essential	0	0.485164
TXN	replogle_k562_essential	0.283705	1.96696
U2SURP	replogle_k562_essential	0.103089	1.44562
UBA3	replogle_k562_essential	0	0.240639
UBAP1	replogle_k562_essential	0	0.116066
UFL1	replogle_k562_essential	0	0.359993
UFM1	replogle_k562_essential	0	0.720752
UPF2	replogle_k562_essential	0	0.3682
UQCRQ	replogle_k562_essential	0.0548208	1.42457
USPL1	replogle_k562_essential	0	0.134804
UTP3	replogle_k562_essential	0	0.327205
UTP20	replogle_k562_essential	0	0.567851
UTP23	replogle_k562_essential	0	0.254964
VPS28	replogle_k562_essential	0	0.594686
VPS29	replogle_k562_essential	0	0.932697
VPS54	replogle_k562_essential	0	0.100368
WAC	replogle_k562_essential	0	0.754981
WDHD1	replogle_k562_essential	0	0.264024
WDR3	replogle_k562_essential	0	0.451544
WDR12	replogle_k562_essential	0	0.7053
WDR43	replogle_k562_essential	0	1.04249
WDR75	replogle_k562_essential	0	0.543878
WDR82	replogle_k562_essential	0	0.45437
WDTC1	replogle_k562_essential	0	0.0692583
XPO1	replogle_k562_essential	0.140988	1.29067
XRCC5	replogle_k562_essential	0.342581	1.95963
YEATS2	replogle_k562_essential	0	0.154598
YTHDC1	replogle_k562_essential	0	0.572022
ZBTB17	replogle_k562_essential	0	0.0857381
ZCRB1	replogle_k562_essential	0	0.498851
ZFC3H1	replogle_k562_essential	0	0.45942
ZMAT5	replogle_k562_essential	0	0.119831
ZNHIT6	replogle_k562_essential	0	0.33836
AARS	replogle_rpe1_essential	0	0.252812
AASDHPPT	replogle_rpe1_essential	0	0.40791
AATF	replogle_rpe1_essential	0	0.646105
ABCE1	replogle_rpe1_essential	0	0.918659
ACD	replogle_rpe1_essential	0	0.207979
ACTB	replogle_rpe1_essential	1.68716	3.86877
ACTR6	replogle_rpe1_essential	0	0.201766
ADAM10	replogle_rpe1_essential	0	0.417766
AHCTF1	replogle_rpe1_essential	0	0.527212
AKIRIN2	replogle_rpe1_essential	0	0.362538
ALG2	replogle_rpe1_essential	0	0.18029
ALG13	replogle_rpe1_essential	0	0.240093
ANAPC1	replogle_rpe1_essential	0	0.168301
ANKLE2	replogle_rpe1_essential	0	0.641123
ANKRD11	replogle_rpe1_essential	0.059304	1.36721
ARGLU1	replogle_rpe1_essential	0	0.814423
ASCC3	replogle_rpe1_essential	0	0.62898
ATF5	replogle_rpe1_essential	0	0.243164
ATL2	replogle_rpe1_essential	0	0.113239
ATP2A2	replogle_rpe1_essential	0	0.680341
ATP6AP1	replogle_rpe1_essential	0	0.310626
ATP6AP2	replogle_rpe1_essential	0	0.463058
ATP6V0B	replogle_rpe1_essential	0.0456303	1.22868
ATP6V0D1	replogle_rpe1_essential	0	0.495774
ATP6V1B2	replogle_rpe1_essential	0	0.331697
ATP6V1G1	replogle_rpe1_essential	0	0.978233
ATP6V1H	replogle_rpe1_essential	0	0.337958
ATP11B	replogle_rpe1_essential	0	0.201303
AURKA	replogle_rpe1_essential	0	0.532652
BANP	replogle_rpe1_essential	0	0.0836473
BCAS2	replogle_rpe1_essential	0	0.465604
BCL2L1	replogle_rpe1_essential	0	0.317787
BDP1	replogle_rpe1_essential	0	0.577668
BET1	replogle_rpe1_essential	0	0.20022
BNIP1	replogle_rpe1_essential	0	0.0928069
BOD1L1	replogle_rpe1_essential	0	0.691072
BPTF	replogle_rpe1_essential	0	0.868945
BRCA2	replogle_rpe1_essential	0	0.335243
BRD2	replogle_rpe1_essential	0	0.565377
BRIX1	replogle_rpe1_essential	0	0.489387
BTAF1	replogle_rpe1_essential	0	0.202188
BUB1	replogle_rpe1_essential	0	0.461153
BUB1B	replogle_rpe1_essential	0	0.341211
C5orf30	replogle_rpe1_essential	0	0.256426
C9orf16	replogle_rpe1_essential	0	0.839606
C19orf25	replogle_rpe1_essential	0	0.34769
CALR	replogle_rpe1_essential	0.258831	2.70912
CAMLG	replogle_rpe1_essential	0	0.447363
CARS	replogle_rpe1_essential	0	0.317655
CASC3	replogle_rpe1_essential	0	0.208412
CASP8AP2	replogle_rpe1_essential	0	0.300837
CBLL1	replogle_rpe1_essential	0	0.11668
CCAR1	replogle_rpe1_essential	0	0.898655
CCDC6	replogle_rpe1_essential	0	0.344983
CCDC59	replogle_rpe1_essential	0	0.457306
CCDC84	replogle_rpe1_essential	0	0.132199
CCDC115	replogle_rpe1_essential	0	0.136181
CCDC130	replogle_rpe1_essential	0	0.132647
CCDC137	replogle_rpe1_essential	0	0.36219
CCDC174	replogle_rpe1_essential	0	0.108998
CCNL1	replogle_rpe1_essential	0	0.281789
CD3EAP	replogle_rpe1_essential	0	0.298662
CDC6	replogle_rpe1_essential	0	0.320242
CDC45	replogle_rpe1_essential	0	0.209176
CDCA5	replogle_rpe1_essential	0	0.201015
CDK1	replogle_rpe1_essential	0	0.490774
CDK2	replogle_rpe1_essential	0	0.13137
CDT1	replogle_rpe1_essential	0	0.309953
CEBPZ	replogle_rpe1_essential	0	0.490201
CENPC	replogle_rpe1_essential	0	0.190774
CENPE	replogle_rpe1_essential	0	0.6545
CENPH	replogle_rpe1_essential	0	0.344583
CENPI	replogle_rpe1_essential	0	0.0980088
CENPJ	replogle_rpe1_essential	0	0.170252
CENPK	replogle_rpe1_essential	0	0.356148
CENPN	replogle_rpe1_essential	0	0.467599
CENPW	replogle_rpe1_essential	0	0.842899
CEP192	replogle_rpe1_essential	0	0.234436
CHAF1A	replogle_rpe1_essential	0	0.391713
CHAF1B	replogle_rpe1_essential	0	0.134996
CHCHD4	replogle_rpe1_essential	0	0.144427
CHD4	replogle_rpe1_essential	0	1.08908
CHEK1	replogle_rpe1_essential	0	0.32875
CHERP	replogle_rpe1_essential	0	0.13112
CHORDC1	replogle_rpe1_essential	0	0.298156
CHTF18	replogle_rpe1_essential	0	0.0927962
CKAP5	replogle_rpe1_essential	0	0.609069
CLASRP	replogle_rpe1_essential	0	0.107924
CLP1	replogle_rpe1_essential	0	0.0689996
CLSPN	replogle_rpe1_essential	0	0.611854
CLTC	replogle_rpe1_essential	0	1.16558
CNOT9	replogle_rpe1_essential	0	0.257747
CNOT10	replogle_rpe1_essential	0	0.168858
COASY	replogle_rpe1_essential	0	0.239959
COG1	replogle_rpe1_essential	0	0.0917788
COG6	replogle_rpe1_essential	0	0.0783931
COMTD1	replogle_rpe1_essential	0	0.213308
COX15	replogle_rpe1_essential	0	0.236912
CPNE7	replogle_rpe1_essential	0	0.161766
CPSF3	replogle_rpe1_essential	0	0.258367
CPSF4	replogle_rpe1_essential	0	0.156341
CPSF6	replogle_rpe1_essential	0	0.407848
CRKL	replogle_rpe1_essential	0	0.107732
CSE1L	replogle_rpe1_essential	0	0.62812
CSTF3	replogle_rpe1_essential	0	0.375362
CTNNBL1	replogle_rpe1_essential	0	0.254364
CTPS1	replogle_rpe1_essential	0	0.441329
CUL1	replogle_rpe1_essential	0	0.372221
CWC25	replogle_rpe1_essential	0	0.141498
CWF19L2	replogle_rpe1_essential	0	0.126751
CXXC1	replogle_rpe1_essential	0	0.148777
DCTN4	replogle_rpe1_essential	0	0.201294
DDX5	replogle_rpe1_essential	0.072481	1.67245
DDX10	replogle_rpe1_essential	0	0.288719
DDX17	replogle_rpe1_essential	0	1.032
DDX21	replogle_rpe1_essential	0	1.11032
DDX27	replogle_rpe1_essential	0	0.318721
DDX51	replogle_rpe1_essential	0	0.134703
DDX54	replogle_rpe1_essential	0	0.466912
DDX55	replogle_rpe1_essential	0	0.172351
DGCR8	replogle_rpe1_essential	0	0.150463
DHX9	replogle_rpe1_essential	0	0.848728
DHX36	replogle_rpe1_essential	0	0.635649
DKC1	replogle_rpe1_essential	0	0.615123
DMAP1	replogle_rpe1_essential	0	0.216766
DNAJA3	replogle_rpe1_essential	0	0.200318
DNMT1	replogle_rpe1_essential	0	0.997064
DOHH	replogle_rpe1_essential	0	0.206404
DRAP1	replogle_rpe1_essential	0.161963	1.9936
DSN1	replogle_rpe1_essential	0	0.191796
DSTYK	replogle_rpe1_essential	0	0.150464
DTL	replogle_rpe1_essential	0	0.2588
DUT	replogle_rpe1_essential	0.0749219	1.30783
DYNC1H1	replogle_rpe1_essential	0.141346	1.46949
DYNLL2	replogle_rpe1_essential	0	0.219935
EBNA1BP2	replogle_rpe1_essential	0	0.983378
EHMT2	replogle_rpe1_essential	0	0.225638
EIF1	replogle_rpe1_essential	0.292005	2.76756
EIF1AX	replogle_rpe1_essential	0.0994434	1.68679
EIF2B4	replogle_rpe1_essential	0	0.145885
EIF4A1	replogle_rpe1_essential	0.307912	2.68312
EIF4A3	replogle_rpe1_essential	0	0.559512
EIF4B	replogle_rpe1_essential	0.074507	1.39842
EIF4G2	replogle_rpe1_essential	0.268296	1.99914
ELL	replogle_rpe1_essential	0	0.0537143
EPB41L2	replogle_rpe1_essential	0	0.384114
EPRS	replogle_rpe1_essential	0	1.03096
ESYT2	replogle_rpe1_essential	0	0.243895
EXOC3	replogle_rpe1_essential	0	0.211856
EXOC4	replogle_rpe1_essential	0	0.189003
EXOSC2	replogle_rpe1_essential	0	0.22554
EXOSC5	replogle_rpe1_essential	0	0.202302
EXOSC8	replogle_rpe1_essential	0	0.613966
EXOSC9	replogle_rpe1_essential	0	0.494051
FAM136A	replogle_rpe1_essential	0	0.69598
FASN	replogle_rpe1_essential	0	0.20491
FBXW7	replogle_rpe1_essential	0	0.122391
FEN1	replogle_rpe1_essential	0	0.488594
FKBP9	replogle_rpe1_essential	0	0.163221
FNBP4	replogle_rpe1_essential	0	0.444358
FYN	replogle_rpe1_essential	0	0.321109
GABPA	replogle_rpe1_essential	0	0.158827
GABPB1	replogle_rpe1_essential	0	0.142537
GARS	replogle_rpe1_essential	0	0.812293
GART	replogle_rpe1_essential	0	0.467601
GEMIN5	replogle_rpe1_essential	0	0.166881
GEMIN8	replogle_rpe1_essential	0	0.069703
GINS2	replogle_rpe1_essential	0	0.469516
GINS4	replogle_rpe1_essential	0	0.172422
GNL2	replogle_rpe1_essential	0	0.435155
GNL3	replogle_rpe1_essential	0	0.763604
GOLT1B	replogle_rpe1_essential	0	0.490585
GPN3	replogle_rpe1_essential	0	0.353701
GPS2	replogle_rpe1_essential	0	0.409975
GRPEL1	replogle_rpe1_essential	0	0.446829
GTF2A1	replogle_rpe1_essential	0	0.294483
GTF2H2	replogle_rpe1_essential	0	0.157465
GTF3C3	replogle_rpe1_essential	0	0.170444
GTF3C4	replogle_rpe1_essential	0	0.172807
GTPBP4	replogle_rpe1_essential	0	0.775557
H2AFZ	replogle_rpe1_essential	0.223979	2.91225
HAUS1	replogle_rpe1_essential	0	0.369096
HAUS4	replogle_rpe1_essential	0	0.207182
HAUS6	replogle_rpe1_essential	0	0.412452
HAUS8	replogle_rpe1_essential	0	0.106797
HDAC7	replogle_rpe1_essential	0	0.222992
HEXIM1	replogle_rpe1_essential	0	0.179387
HIPK1	replogle_rpe1_essential	0	0.132568
HJURP	replogle_rpe1_essential	0	0.271482
HMGA1	replogle_rpe1_essential	0.24328	2.7769
HMGB3	replogle_rpe1_essential	0	0.65661
HMGCS1	replogle_rpe1_essential	0	0.0568329
HNRNPA1	replogle_rpe1_essential	0.176096	2.15251
HNRNPC	replogle_rpe1_essential	0.211268	1.93005
HNRNPH1	replogle_rpe1_essential	0	0.805149
HNRNPL	replogle_rpe1_essential	0	0.387765
HNRNPR	replogle_rpe1_essential	0.04349	1.59252
HNRNPU	replogle_rpe1_essential	0.397092	1.91705
HSP90B1	replogle_rpe1_essential	0.239682	2.61759
HSPA5	replogle_rpe1_essential	0.196669	2.27266
HSPA9	replogle_rpe1_essential	0	1.1785
HSPA14	replogle_rpe1_essential	0.0165269	0.189353
HSPD1	replogle_rpe1_essential	0.361866	2.39869
HSPE1	replogle_rpe1_essential	0.0710406	1.8102
HSPH1	replogle_rpe1_essential	0	0.832414
HTATSF1	replogle_rpe1_essential	0	0.515379
HYOU1	replogle_rpe1_essential	0	0.34671
IARS	replogle_rpe1_essential	0	0.794773
ICE1	replogle_rpe1_essential	0	0.361071
IGBP1	replogle_rpe1_essential	0	0.379052
ILF2	replogle_rpe1_essential	0	1.12578
ILF3	replogle_rpe1_essential	0	0.993493
IMPA2	replogle_rpe1_essential	0	0.155813
INO80	replogle_rpe1_essential	0	0.203508
INO80B	replogle_rpe1_essential	0	0.0755993
INO80C	replogle_rpe1_essential	0	0.203733
INO80D	replogle_rpe1_essential	0	0.134264
INTS2	replogle_rpe1_essential	0	0.0720337
INTS6	replogle_rpe1_essential	0	0.230326
INTS10	replogle_rpe1_essential	0	0.18118
INTS13	replogle_rpe1_essential	0	0.398993
IPO7	replogle_rpe1_essential	0	0.9039
IRF2BP2	replogle_rpe1_essential	0	0.341201
ISCU	replogle_rpe1_essential	0	0.601132
IST1	replogle_rpe1_essential	0	0.181817
JMJD6	replogle_rpe1_essential	0	0.158027
KANSL1	replogle_rpe1_essential	0	0.315787
KAT5	replogle_rpe1_essential	0	0.14707
KAT8	replogle_rpe1_essential	0	0.105141
KDM1A	replogle_rpe1_essential	0	0.680018
KDM6A	replogle_rpe1_essential	0	0.0871043
KIAA0586	replogle_rpe1_essential	0	0.312994
KIF18A	replogle_rpe1_essential	0	0.228484
KIN	replogle_rpe1_essential	0	0.180589
KLF7	replogle_rpe1_essential	0	0.241507
KPNB1	replogle_rpe1_essential	0.1321	1.71585
KRI1	replogle_rpe1_essential	0	0.139609
KTI12	replogle_rpe1_essential	0	0.109299
LAMTOR3	replogle_rpe1_essential	0	0.165948
LAS1L	replogle_rpe1_essential	0	0.271297
LDB1	replogle_rpe1_essential	0	0.134588
LENG8	replogle_rpe1_essential	0	0.148413
LEO1	replogle_rpe1_essential	0	0.361545
LONP1	replogle_rpe1_essential	0	0.333302
LPIN1	replogle_rpe1_essential	0	0.157641
LRPPRC	replogle_rpe1_essential	0	0.563577
LRR1	replogle_rpe1_essential	0	0.361606
LSG1	replogle_rpe1_essential	0	0.248122
LSM2	replogle_rpe1_essential	0	0.948706
LSM5	replogle_rpe1_essential	0	1.03829
LSM6	replogle_rpe1_essential	0	0.414648
LTBP4	replogle_rpe1_essential	0	0.148457
LTV1	replogle_rpe1_essential	0	0.365497
MAD2L1	replogle_rpe1_essential	0	0.673838
MARS	replogle_rpe1_essential	0	0.283885
MASTL	replogle_rpe1_essential	0	0.184125
MAT2A	replogle_rpe1_essential	0	0.71841
MAU2	replogle_rpe1_essential	0	0.0847255
MBIP	replogle_rpe1_essential	0	0.142959
MBNL1	replogle_rpe1_essential	0	0.721753
MCM2	replogle_rpe1_essential	0	0.190057
MCM3	replogle_rpe1_essential	0	0.670286
MCM4	replogle_rpe1_essential	0	0.636878
MCM5	replogle_rpe1_essential	0	0.389377
MCM6	replogle_rpe1_essential	0	0.364711
MCM7	replogle_rpe1_essential	0	0.708714
MCM10	replogle_rpe1_essential	0	0.238904
MCMBP	replogle_rpe1_essential	0	0.404594
MDN1	replogle_rpe1_essential	0	0.265423
MED6	replogle_rpe1_essential	0	0.232173
MED19	replogle_rpe1_essential	0	0.22127
METTL3	replogle_rpe1_essential	0	0.159028
METTL16	replogle_rpe1_essential	0	0.145124
METTL21A	replogle_rpe1_essential	0	0.143161
MFAP1	replogle_rpe1_essential	0	0.384419
MIOS	replogle_rpe1_essential	0	0.128415
MIS12	replogle_rpe1_essential	0	0.111455
MIS18BP1	replogle_rpe1_essential	0	0.610069
MLLT6	replogle_rpe1_essential	0	0.156252
MMS22L	replogle_rpe1_essential	0	0.187734
MPHOSPH10	replogle_rpe1_essential	0	0.411164
MRPL32	replogle_rpe1_essential	0	0.383598
MRPL49	replogle_rpe1_essential	0	0.202931
MRTO4	replogle_rpe1_essential	0	0.755265
MVD	replogle_rpe1_essential	0	0.0978755
MYBL2	replogle_rpe1_essential	0	0.314785
MYC	replogle_rpe1_essential	0	0.398973
MYSM1	replogle_rpe1_essential	0	0.176608
NAA25	replogle_rpe1_essential	0	0.207042
NAA50	replogle_rpe1_essential	0	0.727749
NAE1	replogle_rpe1_essential	0	0.735543
NAF1	replogle_rpe1_essential	0	0.209259
NASP	replogle_rpe1_essential	0	1.08014
NBAS	replogle_rpe1_essential	0	0.261042
NCAPD2	replogle_rpe1_essential	0	0.621002
NCAPG2	replogle_rpe1_essential	0	0.354893
NCAPG	replogle_rpe1_essential	0	0.573212
NCAPH2	replogle_rpe1_essential	0	0.193413
NCAPH	replogle_rpe1_essential	0	0.258385
NCL	replogle_rpe1_essential	0.77563	2.63244
NDC1	replogle_rpe1_essential	0	0.169995
NDC80	replogle_rpe1_essential	0	0.446549
NEDD1	replogle_rpe1_essential	0	0.301495
NFYB	replogle_rpe1_essential	0	0.239249
NFYC	replogle_rpe1_essential	0	0.218707
NIFK	replogle_rpe1_essential	0	0.566251
NOB1	replogle_rpe1_essential	0	0.320502
NOC3L	replogle_rpe1_essential	0	0.566404
NOL8	replogle_rpe1_essential	0	0.357
NOL11	replogle_rpe1_essential	0	0.342845
NOL12	replogle_rpe1_essential	0	0.242553
NOLC1	replogle_rpe1_essential	0	0.780334
NOM1	replogle_rpe1_essential	0	0.217885
NOP14	replogle_rpe1_essential	0	0.418398
NPM1	replogle_rpe1_essential	0.717577	3.35718
NRDE2	replogle_rpe1_essential	0	0.0876585
NSF	replogle_rpe1_essential	0	0.23549
NSMCE2	replogle_rpe1_essential	0	0.209717
NSRP1	replogle_rpe1_essential	0	0.486695
NUBP1	replogle_rpe1_essential	0	0.22008
NUDC	replogle_rpe1_essential	0.0190687	1.40685
NUDT15	replogle_rpe1_essential	0	0.259116
NUF2	replogle_rpe1_essential	0	0.48381
NUP54	replogle_rpe1_essential	0	0.250639
NUP62	replogle_rpe1_essential	0	0.382268
NUP88	replogle_rpe1_essential	0	0.265765
NUP107	replogle_rpe1_essential	0	0.302487
NUP153	replogle_rpe1_essential	0	0.235119
NUP160	replogle_rpe1_essential	0	0.153974
NUP205	replogle_rpe1_essential	0	0.213815
NUP214	replogle_rpe1_essential	0	0.200623
OGT	replogle_rpe1_essential	0	0.134755
OPA1	replogle_rpe1_essential	0	0.416296
ORC1	replogle_rpe1_essential	0	0.0905696
ORC3	replogle_rpe1_essential	0	0.235305
ORC4	replogle_rpe1_essential	0	0.195573
ORC6	replogle_rpe1_essential	0	0.444689
OSBP	replogle_rpe1_essential	0	0.225255
OSTC	replogle_rpe1_essential	0	1.10483
PALB2	replogle_rpe1_essential	0	0.101945
PARN	replogle_rpe1_essential	0	0.234533
PAXBP1	replogle_rpe1_essential	0	0.238464
PCF11	replogle_rpe1_essential	0	0.17504
PCID2	replogle_rpe1_essential	0	0.308887
PCM1	replogle_rpe1_essential	0	0.789396
PCNA	replogle_rpe1_essential	0	0.828834
PDRG1	replogle_rpe1_essential	0	0.180332
PFDN2	replogle_rpe1_essential	0.0233668	1.32487
PGK1	replogle_rpe1_essential	0.0871059	1.77915
PGS1	replogle_rpe1_essential	0	0.105108
PHB2	replogle_rpe1_essential	0.128526	1.49873
PHF10	replogle_rpe1_essential	0	0.1738
PHF12	replogle_rpe1_essential	0	0.107245
PKM	replogle_rpe1_essential	1.18412	2.9209
PLK1	replogle_rpe1_essential	0	0.507732
PLK4	replogle_rpe1_essential	0	0.108655
PMPCB	replogle_rpe1_essential	0	0.428696
PNN	replogle_rpe1_essential	0.0991584	1.22332
PNPT1	replogle_rpe1_essential	0	0.410311
POGLUT3	replogle_rpe1_essential	0	0.252363
POLA1	replogle_rpe1_essential	0	0.15072
POLA2	replogle_rpe1_essential	0	0.201407
POLD1	replogle_rpe1_essential	0	0.128794
POLD3	replogle_rpe1_essential	0	0.289966
POLE	replogle_rpe1_essential	0	0.127258
POLL	replogle_rpe1_essential	0	0.120351
POLR1C	replogle_rpe1_essential	0	0.170449
POLR1E	replogle_rpe1_essential	0	0.271468
POLR2M	replogle_rpe1_essential	0	0.0820872
POP1	replogle_rpe1_essential	0	0.159606
POP7	replogle_rpe1_essential	0	0.663883
PPIH	replogle_rpe1_essential	0	0.35526
PPIL4	replogle_rpe1_essential	0	0.406055
PPP1R8	replogle_rpe1_essential	0	0.193691
PPP1R10	replogle_rpe1_essential	0	0.305081
PPP1R15B	replogle_rpe1_essential	0	0.122621
PPP1R37	replogle_rpe1_essential	0	0.11425
PPP2CA	replogle_rpe1_essential	0	0.715296
PPP2CB	replogle_rpe1_essential	0	0.361027
PPRC1	replogle_rpe1_essential	0	0.220797
PRC1	replogle_rpe1_essential	0	1.01611
PRDM4	replogle_rpe1_essential	0	0.117375
PRDM8	replogle_rpe1_essential	0	0.0801161
PRIM1	replogle_rpe1_essential	0	0.249501
PRIM2	replogle_rpe1_essential	0	0.203533
PRKCA	replogle_rpe1_essential	0	0.333295
PRMT1	replogle_rpe1_essential	0.087973	1.24345
PRPF3	replogle_rpe1_essential	0	0.182135
PRPF4	replogle_rpe1_essential	0	0.295553
PRPF4B	replogle_rpe1_essential	0	0.57748
PRPF8	replogle_rpe1_essential	0	0.67888
PRPF39	replogle_rpe1_essential	0	0.128703
PRXL2A	replogle_rpe1_essential	0	1.1995
PSMC4	replogle_rpe1_essential	0	0.736638
PSTK	replogle_rpe1_essential	0	0.178004
PTBP1	replogle_rpe1_essential	0	0.622316
PTMA	replogle_rpe1_essential	0.366626	3.32604
PYROXD1	replogle_rpe1_essential	0	0.200752
RAB4B	replogle_rpe1_essential	0	0.0574744
RAB6A	replogle_rpe1_essential	0	0.279216
RABGGTB	replogle_rpe1_essential	0	0.401243
RAC3	replogle_rpe1_essential	0	0.313557
RAD17	replogle_rpe1_essential	0	0.192774
RAD21	replogle_rpe1_essential	0	1.04153
RANBP2	replogle_rpe1_essential	0	0.610743
RANGAP1	replogle_rpe1_essential	0	0.511437
RBBP4	replogle_rpe1_essential	0	0.574698
RBBP6	replogle_rpe1_essential	0	0.435985
RBBP8	replogle_rpe1_essential	0	0.449515
RBM33	replogle_rpe1_essential	0	0.231434
RBM39	replogle_rpe1_essential	0	0.872002
RBM48	replogle_rpe1_essential	0	0.0678991
RBMX2	replogle_rpe1_essential	0	0.224188
RBMX	replogle_rpe1_essential	0	0.854403
RCC1	replogle_rpe1_essential	0	0.20581
RCL1	replogle_rpe1_essential	0	0.108604
RFC1	replogle_rpe1_essential	0	0.803294
RFC2	replogle_rpe1_essential	0	0.424081
RFC3	replogle_rpe1_essential	0	0.241065
RFC4	replogle_rpe1_essential	0	0.340151
RFC5	replogle_rpe1_essential	0	0.21646
RIOK1	replogle_rpe1_essential	0	0.185566
RNF20	replogle_rpe1_essential	0	0.223675
RNF40	replogle_rpe1_essential	0	0.182108
RNF103	replogle_rpe1_essential	0	0.0728234
RNF113A	replogle_rpe1_essential	0	0.0939658
RNMT	replogle_rpe1_essential	0	0.374458
RNPC3	replogle_rpe1_essential	0	0.0714671
RPA2	replogle_rpe1_essential	0	0.332408
RPA3	replogle_rpe1_essential	0	0.745449
RPL3	replogle_rpe1_essential	0.856164	3.48985
RPL11	replogle_rpe1_essential	0.586463	3.57742
RPL12	replogle_rpe1_essential	0.78085	3.67879
RPL23	replogle_rpe1_essential	0.484089	2.89024
RPL26	replogle_rpe1_essential	0.616992	3.44581
RPL28	replogle_rpe1_essential	1.14783	3.66159
RPL34	replogle_rpe1_essential	0.670755	2.94265
RPL37	replogle_rpe1_essential	0.966051	3.05401
RPL39	replogle_rpe1_essential	0.332221	3.04749
RPP30	replogle_rpe1_essential	0	0.590066
RPS3	replogle_rpe1_essential	0.667023	3.65911
RPS6	replogle_rpe1_essential	0.61407	3.62549
RPS14	replogle_rpe1_essential	1.2567	3.71034
RPS18	replogle_rpe1_essential	0.899106	3.93885
RPS19	replogle_rpe1_essential	0.65385	3.75334
RPS27	replogle_rpe1_essential	0.375175	2.95965
RPUSD3	replogle_rpe1_essential	0	0.2383
RPUSD4	replogle_rpe1_essential	0	0.108678
RRM1	replogle_rpe1_essential	0	0.719312
RRM2	replogle_rpe1_essential	0	0.962218
RRN3	replogle_rpe1_essential	0	0.160681
RRP9	replogle_rpe1_essential	0	0.221049
RRP12	replogle_rpe1_essential	0	0.198414
RRS1	replogle_rpe1_essential	0	0.405616
RSL1D1	replogle_rpe1_essential	0	1.11021
SACM1L	replogle_rpe1_essential	0	0.158808
SAE1	replogle_rpe1_essential	0	0.588619
SART1	replogle_rpe1_essential	0	0.243148
SART3	replogle_rpe1_essential	0	0.216376
SASS6	replogle_rpe1_essential	0	0.153258
SBDS	replogle_rpe1_essential	0	0.788026
SBNO1	replogle_rpe1_essential	0	0.479387
SDC1	replogle_rpe1_essential	0	0.446244
SDE2	replogle_rpe1_essential	0	0.0975924
SEC16A	replogle_rpe1_essential	0	0.201817
SENP6	replogle_rpe1_essential	0	0.439205
SERF2	replogle_rpe1_essential	0.229849	2.46654
SETD5	replogle_rpe1_essential	0	0.379254
SETDB1	replogle_rpe1_essential	0	0.0754381
SETX	replogle_rpe1_essential	0	0.378956
SF3A2	replogle_rpe1_essential	0	0.21033
SFPQ	replogle_rpe1_essential	0.247214	1.51129
SFSWAP	replogle_rpe1_essential	0	0.34453
SH3KBP1	replogle_rpe1_essential	0	0.556316
SHOC2	replogle_rpe1_essential	0	0.327254
SIN3A	replogle_rpe1_essential	0	0.192681
SIRT7	replogle_rpe1_essential	0	0.157104
SKA1	replogle_rpe1_essential	0	0.130462
SKA3	replogle_rpe1_essential	0	0.198055
SLBP	replogle_rpe1_essential	0	0.790249
SLC1A5	replogle_rpe1_essential	0	0.360405
SLC7A6OS	replogle_rpe1_essential	0	0.147194
SLC35G2	replogle_rpe1_essential	0	0.0966912
SLU7	replogle_rpe1_essential	0	0.269115
SMARCC1	replogle_rpe1_essential	0	0.893418
SMC1A	replogle_rpe1_essential	0	0.712773
SMC2	replogle_rpe1_essential	0	0.924107
SMC3	replogle_rpe1_essential	0	1.2583
SMC4	replogle_rpe1_essential	0	1.20646
SMC6	replogle_rpe1_essential	0	0.440899
SMG1	replogle_rpe1_essential	0	0.384279
SMG5	replogle_rpe1_essential	0	0.0855774
SMG6	replogle_rpe1_essential	0	0.186248
SMG7	replogle_rpe1_essential	0	0.201992
SMG9	replogle_rpe1_essential	0	0.136304
SMNDC1	replogle_rpe1_essential	0	0.351814
SNAPC1	replogle_rpe1_essential	0	0.262897
SNAPC2	replogle_rpe1_essential	0	0.177612
SNAPC3	replogle_rpe1_essential	0	0.2113
SNAPC5	replogle_rpe1_essential	0	0.202253
SNIP1	replogle_rpe1_essential	0	0.094281
SNRNP40	replogle_rpe1_essential	0	0.423302
SNRNP48	replogle_rpe1_essential	0	0.193948
SNRNP200	replogle_rpe1_essential	0	0.542969
SNRPA1	replogle_rpe1_essential	0	0.819198
SNRPA	replogle_rpe1_essential	0	0.57321
SNRPB	replogle_rpe1_essential	0.303971	1.6809
SNRPD1	replogle_rpe1_essential	0.12981	1.42972
SNRPE	replogle_rpe1_essential	0.0944779	1.47439
SNRPF	replogle_rpe1_essential	0.122679	1.179
SNUPN	replogle_rpe1_essential	0	0.216829
SNW1	replogle_rpe1_essential	0	0.60566
SON	replogle_rpe1_essential	0	1.06444
SP1	replogle_rpe1_essential	0	0.158052
SPATA5	replogle_rpe1_essential	0	0.172504
SPC24	replogle_rpe1_essential	0	0.242526
SPC25	replogle_rpe1_essential	0	0.273366
SPEN	replogle_rpe1_essential	0	0.479416
SRA1	replogle_rpe1_essential	0	0.636337
SRF	replogle_rpe1_essential	0	0.0905876
SRP54	replogle_rpe1_essential	0	0.570952
SRRM1	replogle_rpe1_essential	0	1.12461
SRRT	replogle_rpe1_essential	0	0.539511
SRSF1	replogle_rpe1_essential	0	0.652439
SRSF2	replogle_rpe1_essential	0.0962635	1.37356
SRSF3	replogle_rpe1_essential	0.277667	1.59145
SRSF6	replogle_rpe1_essential	0	0.411972
SRSF7	replogle_rpe1_essential	0.0490332	1.34088
SRSF10	replogle_rpe1_essential	0	0.883966
STIL	replogle_rpe1_essential	0	0.133486
STRAP	replogle_rpe1_essential	0.0523133	1.53118
STX5	replogle_rpe1_essential	0	0.183389
SUPT16H	replogle_rpe1_essential	0	1.07242
SURF6	replogle_rpe1_essential	0	0.21425
SYF2	replogle_rpe1_essential	0	0.425995
SYMPK	replogle_rpe1_essential	0	0.160197
TAF1D	replogle_rpe1_essential	0	0.778371
TAF3	replogle_rpe1_essential	0	0.154044
TAF7	replogle_rpe1_essential	0	0.677773
TAF8	replogle_rpe1_essential	0	0.0659259
TAF13	replogle_rpe1_essential	0	0.165179
TAMM41	replogle_rpe1_essential	0	0.0730426
TARDBP	replogle_rpe1_essential	0	0.478979
TARS	replogle_rpe1_essential	0	0.961456
TCOF1	replogle_rpe1_essential	0	0.351355
TEN1	replogle_rpe1_essential	0	0.180112
TERF2	replogle_rpe1_essential	0	0.209545
TEX10	replogle_rpe1_essential	0	0.19464
TFAM	replogle_rpe1_essential	0	0.474306
TFDP1	replogle_rpe1_essential	0	0.61084
TFRC	replogle_rpe1_essential	0	0.541345
TGS1	replogle_rpe1_essential	0	0.274284
THAP1	replogle_rpe1_essential	0	0.125177
THAP11	replogle_rpe1_essential	0	0.180426
THG1L	replogle_rpe1_essential	0	0.170956
THOC1	replogle_rpe1_essential	0	0.200441
TIMM9	replogle_rpe1_essential	0	0.368675
TIMM44	replogle_rpe1_essential	0	0.169756
TINF2	replogle_rpe1_essential	0	0.183498
TIPIN	replogle_rpe1_essential	0	0.22212
TMSB10	replogle_rpe1_essential	0.753873	3.94866
TOE1	replogle_rpe1_essential	0	0.14422
TOMM40	replogle_rpe1_essential	0	0.773371
TOP1	replogle_rpe1_essential	0	0.952916
TOP3A	replogle_rpe1_essential	0	0.116844
TOX4	replogle_rpe1_essential	0	0.342466
TP53I13	replogle_rpe1_essential	0	0.202891
TPR	replogle_rpe1_essential	0.0752214	1.28329
TPT1	replogle_rpe1_essential	0.674169	3.60999
TPX2	replogle_rpe1_essential	0	1.14435
TRA2B	replogle_rpe1_essential	0	0.614079
TRAPPC8	replogle_rpe1_essential	0	0.147271
TRIAP1	replogle_rpe1_essential	0	0.376552
TRMT6	replogle_rpe1_essential	0	0.221109
TRNT1	replogle_rpe1_essential	0	0.183562
TSR1	replogle_rpe1_essential	0	0.626521
TTC4	replogle_rpe1_essential	0	0.197391
TTF2	replogle_rpe1_essential	0	0.216652
TTK	replogle_rpe1_essential	0	0.248346
TUBA1B	replogle_rpe1_essential	0.457771	3.3178
TUBB2A	replogle_rpe1_essential	0	0.256358
TUBB	replogle_rpe1_essential	0.515305	2.93688
TUBG1	replogle_rpe1_essential	0	0.55481
TUBGCP3	replogle_rpe1_essential	0	0.12889
TUBGCP4	replogle_rpe1_essential	0	0.156047
TXNL4B	replogle_rpe1_essential	0	0.0750185
U2SURP	replogle_rpe1_essential	0	0.919342
UBA2	replogle_rpe1_essential	0	0.720774
UBAP1	replogle_rpe1_essential	0	0.155015
UBE2H	replogle_rpe1_essential	0	0.425191
UBR4	replogle_rpe1_essential	0	0.262425
UBR5	replogle_rpe1_essential	0	0.407668
UBTF	replogle_rpe1_essential	0	0.673506
UCHL5	replogle_rpe1_essential	0	0.45714
UFM1	replogle_rpe1_essential	0	0.437995
UHRF1	replogle_rpe1_essential	0	0.297658
UPF1	replogle_rpe1_essential	0	0.187025
UPF2	replogle_rpe1_essential	0	0.246393
USP8	replogle_rpe1_essential	0	0.38647
USP9X	replogle_rpe1_essential	0	0.642725
USP39	replogle_rpe1_essential	0	0.255704
USPL1	replogle_rpe1_essential	0	0.0639405
UTP3	replogle_rpe1_essential	0	0.323037
UTP18	replogle_rpe1_essential	0	0.43649
UTP20	replogle_rpe1_essential	0	0.277566
UTP23	replogle_rpe1_essential	0	0.163805
VHL	replogle_rpe1_essential	0	0.0991974
VPS13D	replogle_rpe1_essential	0	0.138186
VPS33A	replogle_rpe1_essential	0	0.146153
VPS41	replogle_rpe1_essential	0	0.254082
WARS	replogle_rpe1_essential	0	0.293959
WBP11	replogle_rpe1_essential	0	0.772887
WDFY3	replogle_rpe1_essential	0	0.131665
WDHD1	replogle_rpe1_essential	0	0.207992
WDR4	replogle_rpe1_essential	0	0.115296
WDR18	replogle_rpe1_essential	0	0.425226
WDR25	replogle_rpe1_essential	0	0.0684446
WDR26	replogle_rpe1_essential	0	0.236764
WDR43	replogle_rpe1_essential	0	0.636997
WDR70	replogle_rpe1_essential	0	0.158425
WEE1	replogle_rpe1_essential	0	0.323946
WNK1	replogle_rpe1_essential	0	0.84785
XPO1	replogle_rpe1_essential	0	0.923064
XRCC5	replogle_rpe1_essential	0.133952	1.9545
XRCC6	replogle_rpe1_essential	0.0968218	1.52303
XRN1	replogle_rpe1_essential	0	0.309829
YARS	replogle_rpe1_essential	0	0.526537
YBX3	replogle_rpe1_essential	0	1.20804
YEATS2	replogle_rpe1_essential	0	0.172603
YEATS4	replogle_rpe1_essential	0	0.278515
YPEL5	replogle_rpe1_essential	0	0.169814
YTHDC1	replogle_rpe1_essential	0	0.440189
ZBTB44	replogle_rpe1_essential	0	0.161799
ZC3H4	replogle_rpe1_essential	0	0.128379
ZFC3H1	replogle_rpe1_essential	0	0.322632
ZMAT5	replogle_rpe1_essential	0	0.142579
ZNF84	replogle_rpe1_essential	0	0.11473
ZNF143	replogle_rpe1_essential	0	0.129904
ZNF236	replogle_rpe1_essential	0	0.0776178
ZNF292	replogle_rpe1_essential	0	0.481215
ZNF718	replogle_rpe1_essential	0	0.0738083
ZNF720	replogle_rpe1_essential	0	0.102922
ZNF787	replogle_rpe1_essential	0	0.227477
ZNHIT1	replogle_rpe1_essential	0	0.870804
ZNHIT2	replogle_rpe1_essential	0	0.124755
ZNHIT3	replogle_rpe1_essential	0	0.367108
ZNRD1	replogle_rpe1_essential	0	0.178074
ZRSR2	replogle_rpe1_essential	0	0.0767196
ZW10	replogle_rpe1_essential	0	0.182726
ZWINT	replogle_rpe1_essential	0	0.542343
AHR	norman_from_scfoundation	0.277922	0.00163935
FEV	norman_from_scfoundation	1.70251	0.170583
KLF1	norman_from_scfoundation	1.1344	0.400605
ARID1A	norman_from_scfoundation	0.497455	0.392092
ARRDC3	norman_from_scfoundation	0.118084	0.0278685
ATL1	norman_from_scfoundation	0.0130224	0.00182964
BAK1	norman_from_scfoundation	0.541581	0.145554
BCL2L11	norman_from_scfoundation	0.526784	0.171068
TGFBR2	norman_from_scfoundation	0.18988	0.00252438
BCORL1	norman_from_scfoundation	0.336278	0.0674407
BPGM	norman_from_scfoundation	0.678579	0.130258
SAMD1	norman_from_scfoundation	0.523271	0.295533
ZBTB1	norman_from_scfoundation	0.0412271	0.0286934
CBFA2T3	norman_from_scfoundation	0.45978	0.247848
CBL	norman_from_scfoundation	0.329054	0.1426
CNN1	norman_from_scfoundation	1.02896	0.0535447
PTPN9	norman_from_scfoundation	0.465964	0.0848336
PTPN12	norman_from_scfoundation	0.710692	0.294846
UBASH3A	norman_from_scfoundation	0.142816	0.0307363
UBASH3B	norman_from_scfoundation	0.366924	0.0452716
CDKN1A	norman_from_scfoundation	0.728204	0.00602969
CDKN1B	norman_from_scfoundation	0.108872	0.0778193
CDKN1C	norman_from_scfoundation	0.70379	0.130724
CEBPA	norman_from_scfoundation	0.620104	0.0455918
CEBPB	norman_from_scfoundation	0.395808	0.167878
MAPK1	norman_from_scfoundation	1.45963	0.908123
OSR2	norman_from_scfoundation	0.595968	0.0399975
CEBPE	norman_from_scfoundation	1.30309	0.0138856
RUNX1T1	norman_from_scfoundation	0.340569	0.000620834
SPI1	norman_from_scfoundation	0.799937	0.213485
CELF2	norman_from_scfoundation	0.682666	0.711981
CITED1	norman_from_scfoundation	0.506641	0.038844
CKS1B	norman_from_scfoundation	1.33615	1.49437
CLDN6	norman_from_scfoundation	1.51169	0.0553344
CNNM4	norman_from_scfoundation	0.0726185	0.0121019
COL1A1	norman_from_scfoundation	1.82067	0.00315179
COL2A1	norman_from_scfoundation	2.02526	0.293813
CSRNP1	norman_from_scfoundation	0.241562	0.02981
DLX2	norman_from_scfoundation	0.51566	0.0073266
DUSP9	norman_from_scfoundation	1.21303	0.0450101
ETS2	norman_from_scfoundation	0.461499	0.0615427
IGDCC3	norman_from_scfoundation	0.950136	0.022273
PRTG	norman_from_scfoundation	0.41487	0.000639811
SNAI1	norman_from_scfoundation	0.136373	0.0330067
EGR1	norman_from_scfoundation	0.185721	0.0800279
IKZF3	norman_from_scfoundation	0.404028	0.134501
MAP7D1	norman_from_scfoundation	1.26614	0.394142
ISL2	norman_from_scfoundation	0.179516	0.0442327
FOSB	norman_from_scfoundation	0.0259431	0.00477188
FOXA1	norman_from_scfoundation	0.126643	0.00401864
FOXF1	norman_from_scfoundation	0.091454	0
FOXL2	norman_from_scfoundation	0.617442	0.190634
HOXB9	norman_from_scfoundation	1.31914	0.433291
FOXA3	norman_from_scfoundation	0.328105	0.0381202
MEIS1	norman_from_scfoundation	0.0966738	0.0195367
FOXO4	norman_from_scfoundation	0.470654	0.0399479
GLB1L2	norman_from_scfoundation	0.216186	0.0215288
HES7	norman_from_scfoundation	1.80617	0.00106702
HK2	norman_from_scfoundation	0.688607	0.0927881
HNF4A	norman_from_scfoundation	0.325622	0.000233493
HOXA13	norman_from_scfoundation	0.311408	0
HOXC13	norman_from_scfoundation	0.409583	0.0554226
ZBTB25	norman_from_scfoundation	0.0272964	0.0255338
IRF1	norman_from_scfoundation	0.540661	0.0364591
SET	norman_from_scfoundation	2.89301	2.41499
JUN	norman_from_scfoundation	0.59528	0.0636092
KIF2C	norman_from_scfoundation	0.894635	0.310185
KIF18B	norman_from_scfoundation	0.308406	0.0670578
MAP2K6	norman_from_scfoundation	0.0428098	5.69206e-05
KMT2A	norman_from_scfoundation	0.977207	0.443731
LHX1	norman_from_scfoundation	1.87	0.0531037
LYL1	norman_from_scfoundation	2.09073	0.901371
MAML2	norman_from_scfoundation	0.149178	0.00581753
MAP2K3	norman_from_scfoundation	0.429405	0.0435445
SLC38A2	norman_from_scfoundation	0.53985	0.264887
MAP4K3	norman_from_scfoundation	0.154227	0.0745937
MAP4K5	norman_from_scfoundation	0.146413	0.0972468
MIDN	norman_from_scfoundation	0.75798	0.303691
NCL	norman_from_scfoundation	2.81857	2.17874
NIT1	norman_from_scfoundation	0.175779	0.0655127
PLK4	norman_from_scfoundation	0.112018	0.0920452
STIL	norman_from_scfoundation	0.218668	0.0919679
POU3F2	norman_from_scfoundation	0.684148	0.0453971
PRDM1	norman_from_scfoundation	0.244189	0.0119537
PTPN1	norman_from_scfoundation	0.641076	0.369536
PTPN13	norman_from_scfoundation	0.0988376	0
RHOXF2	norman_from_scfoundation	0.271444	0.248113
RREB1	norman_from_scfoundation	0.361258	0.212798
S1PR2	norman_from_scfoundation	0.143664	0.0259004
SGK1	norman_from_scfoundation	0.508041	0.0385502
TBX2	norman_from_scfoundation	0.368116	0.0178938
TBX3	norman_from_scfoundation	0.198166	0.000183657
SLC4A1	norman_from_scfoundation	0.369837	0.004318
SLC6A9	norman_from_scfoundation	0.378586	0.0143048
TMSB4X	norman_from_scfoundation	5.23066	3.11329
TP73	norman_from_scfoundation	0.150075	0.010968
TSC22D1	norman_from_scfoundation	1.08688	0.253025
ZBTB10	norman_from_scfoundation	0.205638	0.0570663
ZC3HAV1	norman_from_scfoundation	1.17831	0.477141
ZNF318	norman_from_scfoundation	0.279229	0.0906766
