# Supplementary material for: Deep-learning-based gene perturbation effect prediction does not yet outperform simple linear baselines
Source: Nat Methods. 2025 Aug 4;22(8):1657–61. doi: 10.1038/s41592-025-02772-6 (PMC12328236; doi:10.1038/s41592-025-02772-6)
Supplement: Supplementary file 6 — The raw data used to make the plots in Extended Data Fig. 2. [file 41592_2025_2772_MOESM6_ESM.xlsx]

## Sheet: Panel A
dataset_name	seed	method	perturbation	train	r2	r2_delta	l2	approach	label	highlight
norman_from_scfoundation	1	scgpt	AHR+FEV	test	0.968335	0.397926	7.40304	foundation_model	scGPT|Foundation Models	FALSE
norman_from_scfoundation	1	scgpt	AHR+KLF1	val	0.989225	0.118235	4.76436	foundation_model	scGPT|Foundation Models	FALSE
norman_from_scfoundation	1	scgpt	BCL2L11+TGFBR2	val	0.996999	0.216117	2.65143	foundation_model	scGPT|Foundation Models	FALSE
norman_from_scfoundation	1	scgpt	BPGM+ZBTB1	test	0.991297	0.614374	3.82974	foundation_model	scGPT|Foundation Models	FALSE
norman_from_scfoundation	1	scgpt	CBL+CNN1	test	0.980868	0.671647	6.44365	foundation_model	scGPT|Foundation Models	FALSE
norman_from_scfoundation	1	scgpt	CBL+PTPN9	val	0.992091	0.71619	4.34856	foundation_model	scGPT|Foundation Models	FALSE
norman_from_scfoundation	1	scgpt	CBL+PTPN12	val	0.988538	0.616306	4.65026	foundation_model	scGPT|Foundation Models	FALSE
norman_from_scfoundation	1	scgpt	CBL+TGFBR2	val	0.994107	0.563655	3.18772	foundation_model	scGPT|Foundation Models	FALSE
norman_from_scfoundation	1	scgpt	CBL+UBASH3B	test	0.98496	0.721099	5.99786	foundation_model	scGPT|Foundation Models	FALSE
norman_from_scfoundation	1	scgpt	CDKN1B+CDKN1A	test	0.990168	0.704832	4.85597	foundation_model	scGPT|Foundation Models	FALSE
norman_from_scfoundation	1	scgpt	CDKN1C+CDKN1A	val	0.989202	0.686545	4.81428	foundation_model	scGPT|Foundation Models	FALSE
norman_from_scfoundation	1	scgpt	CDKN1C+CDKN1B	test	0.991768	0.712597	4.22274	foundation_model	scGPT|Foundation Models	FALSE
norman_from_scfoundation	1	scgpt	CEBPB+CEBPA	val	0.965025	0.45269	8.5247	foundation_model	scGPT|Foundation Models	FALSE
norman_from_scfoundation	1	scgpt	CEBPB+MAPK1	val	0.987147	0.427375	4.68256	foundation_model	scGPT|Foundation Models	FALSE
norman_from_scfoundation	1	scgpt	CEBPB+PTPN12	test	0.995814	0.748559	2.80031	foundation_model	scGPT|Foundation Models	FALSE
norman_from_scfoundation	1	scgpt	CEBPE+CEBPB	val	0.976967	0.531557	7.05938	foundation_model	scGPT|Foundation Models	TRUE
norman_from_scfoundation	1	scgpt	CEBPE+CNN1	test	0.995456	0.66463	3.13801	foundation_model	scGPT|Foundation Models	FALSE
norman_from_scfoundation	1	scgpt	CEBPE+KLF1	val	0.993676	0.142764	3.60173	foundation_model	scGPT|Foundation Models	FALSE
norman_from_scfoundation	1	scgpt	CEBPE+RUNX1T1	val	0.994998	0.41416	2.91281	foundation_model	scGPT|Foundation Models	FALSE
norman_from_scfoundation	1	scgpt	CEBPE+SPI1	test	0.96322	0.593046	9.67448	foundation_model	scGPT|Foundation Models	FALSE
norman_from_scfoundation	1	scgpt	CNN1+MAPK1	val	0.99584	0.593751	2.68368	foundation_model	scGPT|Foundation Models	FALSE
norman_from_scfoundation	1	scgpt	DUSP9+ETS2	test	0.993224	0.543375	3.40545	foundation_model	scGPT|Foundation Models	FALSE
norman_from_scfoundation	1	scgpt	DUSP9+IGDCC3	val	0.986823	0.650965	4.88904	foundation_model	scGPT|Foundation Models	FALSE
norman_from_scfoundation	1	scgpt	DUSP9+KLF1	val	0.981797	0.441725	5.50116	foundation_model	scGPT|Foundation Models	FALSE
norman_from_scfoundation	1	scgpt	ETS2+IKZF3	val	0.97783	0.641697	6.19046	foundation_model	scGPT|Foundation Models	FALSE
norman_from_scfoundation	1	scgpt	FEV+CBFA2T3	test	0.961579	0.388404	8.25888	foundation_model	scGPT|Foundation Models	FALSE
norman_from_scfoundation	1	scgpt	FEV+MAP7D1	test	0.981548	0.274727	5.5988	foundation_model	scGPT|Foundation Models	FALSE
norman_from_scfoundation	1	scgpt	FOSB+OSR2	test	0.986526	0.229849	4.74421	foundation_model	scGPT|Foundation Models	FALSE
norman_from_scfoundation	1	scgpt	FOSB+UBASH3B	val	0.997917	0.604188	1.87183	foundation_model	scGPT|Foundation Models	FALSE
norman_from_scfoundation	1	scgpt	FOXA1+FOXF1	test	0.993033	0.674526	3.48023	foundation_model	scGPT|Foundation Models	FALSE
norman_from_scfoundation	1	scgpt	FOXA1+HOXB9	val	0.98713	0.682863	4.9009	foundation_model	scGPT|Foundation Models	FALSE
norman_from_scfoundation	1	scgpt	FOXF1+FOXL2	test	0.985374	0.642161	5.3207	foundation_model	scGPT|Foundation Models	FALSE
norman_from_scfoundation	1	scgpt	FOXL2+MEIS1	val	0.991684	0.628036	3.82955	foundation_model	scGPT|Foundation Models	FALSE
norman_from_scfoundation	1	scgpt	IGDCC3+MAPK1	val	0.996324	0.540708	2.49908	foundation_model	scGPT|Foundation Models	FALSE
norman_from_scfoundation	1	scgpt	IGDCC3+ZBTB25	val	0.987617	0.730762	5.53929	foundation_model	scGPT|Foundation Models	FALSE
norman_from_scfoundation	1	scgpt	IRF1+SET	test	0.984324	0.473116	5.75403	foundation_model	scGPT|Foundation Models	FALSE
norman_from_scfoundation	1	scgpt	KLF1+BAK1	test	0.99151	0.0396482	4.30514	foundation_model	scGPT|Foundation Models	FALSE
norman_from_scfoundation	1	scgpt	KLF1+CLDN6	test	0.987527	0.607316	4.61221	foundation_model	scGPT|Foundation Models	FALSE
norman_from_scfoundation	1	scgpt	KLF1+COL2A1	test	0.987206	0.272273	4.66223	foundation_model	scGPT|Foundation Models	FALSE
norman_from_scfoundation	1	scgpt	KLF1+FOXA1	val	0.992579	0.448852	3.69909	foundation_model	scGPT|Foundation Models	FALSE
norman_from_scfoundation	1	scgpt	LYL1+CEBPB	test	0.994916	0.697934	3.03183	foundation_model	scGPT|Foundation Models	FALSE
norman_from_scfoundation	1	scgpt	MAP2K3+IKZF3	val	0.984829	0.546112	5.04705	foundation_model	scGPT|Foundation Models	FALSE
norman_from_scfoundation	1	scgpt	MAP2K6+IKZF3	test	0.983875	0.573493	5.19742	foundation_model	scGPT|Foundation Models	FALSE
norman_from_scfoundation	1	scgpt	MAPK1+IKZF3	val	0.985799	0.64067	4.93923	foundation_model	scGPT|Foundation Models	FALSE
norman_from_scfoundation	1	scgpt	PLK4+STIL	test	0.993349	0.547052	3.45584	foundation_model	scGPT|Foundation Models	FALSE
norman_from_scfoundation	1	scgpt	POU3F2+FOXL2	val	0.986169	0.695323	5.25401	foundation_model	scGPT|Foundation Models	FALSE
norman_from_scfoundation	1	scgpt	PRDM1+CBFA2T3	test	0.974422	0.691227	7.33236	foundation_model	scGPT|Foundation Models	FALSE
norman_from_scfoundation	1	scgpt	PTPN12+ZBTB25	test	0.988962	0.65581	4.77006	foundation_model	scGPT|Foundation Models	FALSE
norman_from_scfoundation	1	scgpt	RHOXF2+SET	test	0.985837	0.626264	5.73729	foundation_model	scGPT|Foundation Models	FALSE
norman_from_scfoundation	1	scgpt	RHOXF2+ZBTB25	test	0.987136	0.717194	5.53184	foundation_model	scGPT|Foundation Models	FALSE
norman_from_scfoundation	1	scgpt	SAMD1+TGFBR2	test	0.993227	0.667659	3.63918	foundation_model	scGPT|Foundation Models	FALSE
norman_from_scfoundation	1	scgpt	SAMD1+UBASH3B	val	0.989921	0.753559	4.97985	foundation_model	scGPT|Foundation Models	FALSE
norman_from_scfoundation	1	scgpt	SGK1+S1PR2	test	0.990177	0.748858	4.56124	foundation_model	scGPT|Foundation Models	FALSE
norman_from_scfoundation	1	scgpt	SNAI1+DLX2	val	0.984077	0.636042	6.18018	foundation_model	scGPT|Foundation Models	FALSE
norman_from_scfoundation	1	scgpt	TGFBR2+ETS2	val	0.99613	0.160883	2.91569	foundation_model	scGPT|Foundation Models	FALSE
norman_from_scfoundation	1	scgpt	TGFBR2+PRTG	val	0.993388	0.61426	3.40785	foundation_model	scGPT|Foundation Models	FALSE
norman_from_scfoundation	1	scgpt	UBASH3B+CNN1	val	0.982495	0.663009	6.24478	foundation_model	scGPT|Foundation Models	FALSE
norman_from_scfoundation	1	scgpt	UBASH3B+PTPN12	test	0.989362	0.648423	4.62511	foundation_model	scGPT|Foundation Models	FALSE
norman_from_scfoundation	1	scgpt	ZBTB10+PTPN12	test	0.989422	0.673356	4.6881	foundation_model	scGPT|Foundation Models	FALSE
norman_from_scfoundation	1	scgpt	ZBTB10+SNAI1	val	0.971205	0.547551	7.81643	foundation_model	scGPT|Foundation Models	FALSE
norman_from_scfoundation	1	scgpt	ZC3HAV1+CEBPA	test	0.974683	0.457798	7.14616	foundation_model	scGPT|Foundation Models	FALSE
norman_from_scfoundation	1	scgpt	ZC3HAV1+HOXC13	val	0.995698	0.558071	2.77221	foundation_model	scGPT|Foundation Models	FALSE
norman_from_scfoundation	1	gears	AHR+FEV	test	0.972972	0.561387	6.88663	deep_learning	GEARS|Other Deep Learning Models	FALSE
norman_from_scfoundation	1	gears	AHR+KLF1	val	0.978237	0.208751	7.51711	deep_learning	GEARS|Other Deep Learning Models	FALSE
norman_from_scfoundation	1	gears	BCL2L11+TGFBR2	val	0.989975	0.258195	5.00781	deep_learning	GEARS|Other Deep Learning Models	FALSE
norman_from_scfoundation	1	gears	BPGM+ZBTB1	test	0.985571	0.682009	5.84555	deep_learning	GEARS|Other Deep Learning Models	FALSE
norman_from_scfoundation	1	gears	CBL+CNN1	test	0.985811	0.712559	5.13446	deep_learning	GEARS|Other Deep Learning Models	FALSE
norman_from_scfoundation	1	gears	CBL+PTPN9	val	0.989538	0.733279	4.53425	deep_learning	GEARS|Other Deep Learning Models	FALSE
norman_from_scfoundation	1	gears	CBL+PTPN12	val	0.986092	0.63644	5.21181	deep_learning	GEARS|Other Deep Learning Models	FALSE
norman_from_scfoundation	1	gears	CBL+TGFBR2	val	0.989171	0.597077	4.74252	deep_learning	GEARS|Other Deep Learning Models	FALSE
norman_from_scfoundation	1	gears	CBL+UBASH3B	test	0.990039	0.747218	4.43762	deep_learning	GEARS|Other Deep Learning Models	FALSE
norman_from_scfoundation	1	gears	CDKN1B+CDKN1A	test	0.987336	0.692767	5.02638	deep_learning	GEARS|Other Deep Learning Models	FALSE
norman_from_scfoundation	1	gears	CDKN1C+CDKN1A	val	0.986774	0.691012	5.06928	deep_learning	GEARS|Other Deep Learning Models	FALSE
norman_from_scfoundation	1	gears	CDKN1C+CDKN1B	test	0.98841	0.722179	4.79505	deep_learning	GEARS|Other Deep Learning Models	FALSE
norman_from_scfoundation	1	gears	CEBPB+CEBPA	val	0.955316	0.550716	8.99526	deep_learning	GEARS|Other Deep Learning Models	FALSE
norman_from_scfoundation	1	gears	CEBPB+MAPK1	val	0.976262	0.413169	6.7729	deep_learning	GEARS|Other Deep Learning Models	FALSE
norman_from_scfoundation	1	gears	CEBPB+PTPN12	test	0.98591	0.762299	5.62885	deep_learning	GEARS|Other Deep Learning Models	FALSE
norman_from_scfoundation	1	gears	CEBPE+CEBPB	val	0.975679	0.626532	6.45879	deep_learning	GEARS|Other Deep Learning Models	TRUE
norman_from_scfoundation	1	gears	CEBPE+CNN1	test	0.983151	0.66429	5.82237	deep_learning	GEARS|Other Deep Learning Models	FALSE
norman_from_scfoundation	1	gears	CEBPE+KLF1	val	0.976087	0.208498	7.79334	deep_learning	GEARS|Other Deep Learning Models	FALSE
norman_from_scfoundation	1	gears	CEBPE+RUNX1T1	val	0.980639	0.403204	6.23184	deep_learning	GEARS|Other Deep Learning Models	FALSE
norman_from_scfoundation	1	gears	CEBPE+SPI1	test	0.973058	0.671496	6.99784	deep_learning	GEARS|Other Deep Learning Models	FALSE
norman_from_scfoundation	1	gears	CNN1+MAPK1	val	0.986419	0.542105	5.32841	deep_learning	GEARS|Other Deep Learning Models	FALSE
norman_from_scfoundation	1	gears	DUSP9+ETS2	test	0.987355	0.602784	5.44423	deep_learning	GEARS|Other Deep Learning Models	FALSE
norman_from_scfoundation	1	gears	DUSP9+IGDCC3	val	0.985702	0.713629	5.36148	deep_learning	GEARS|Other Deep Learning Models	FALSE
norman_from_scfoundation	1	gears	DUSP9+KLF1	val	0.978342	0.508619	6.83148	deep_learning	GEARS|Other Deep Learning Models	FALSE
norman_from_scfoundation	1	gears	ETS2+IKZF3	val	0.985618	0.753639	5.33264	deep_learning	GEARS|Other Deep Learning Models	FALSE
norman_from_scfoundation	1	gears	FEV+CBFA2T3	test	0.965546	0.506436	7.62635	deep_learning	GEARS|Other Deep Learning Models	FALSE
norman_from_scfoundation	1	gears	FEV+MAP7D1	test	0.978771	0.434959	6.61262	deep_learning	GEARS|Other Deep Learning Models	FALSE
norman_from_scfoundation	1	gears	FOSB+OSR2	test	0.980637	0.290008	5.99417	deep_learning	GEARS|Other Deep Learning Models	FALSE
norman_from_scfoundation	1	gears	FOSB+UBASH3B	val	0.988066	0.621487	5.32584	deep_learning	GEARS|Other Deep Learning Models	FALSE
norman_from_scfoundation	1	gears	FOXA1+FOXF1	test	0.991553	0.710791	4.09141	deep_learning	GEARS|Other Deep Learning Models	FALSE
norman_from_scfoundation	1	gears	FOXA1+HOXB9	val	0.990482	0.767709	4.12344	deep_learning	GEARS|Other Deep Learning Models	FALSE
norman_from_scfoundation	1	gears	FOXF1+FOXL2	test	0.988148	0.717055	4.49775	deep_learning	GEARS|Other Deep Learning Models	FALSE
norman_from_scfoundation	1	gears	FOXL2+MEIS1	val	0.989581	0.69746	4.46505	deep_learning	GEARS|Other Deep Learning Models	FALSE
norman_from_scfoundation	1	gears	IGDCC3+MAPK1	val	0.985402	0.509049	5.70709	deep_learning	GEARS|Other Deep Learning Models	FALSE
norman_from_scfoundation	1	gears	IGDCC3+ZBTB25	val	0.98913	0.750317	4.55941	deep_learning	GEARS|Other Deep Learning Models	FALSE
norman_from_scfoundation	1	gears	IRF1+SET	test	0.979197	0.416119	6.05069	deep_learning	GEARS|Other Deep Learning Models	FALSE
norman_from_scfoundation	1	gears	KLF1+BAK1	test	0.98458	0.0887953	6.14977	deep_learning	GEARS|Other Deep Learning Models	FALSE
norman_from_scfoundation	1	gears	KLF1+CLDN6	test	0.987653	0.676724	4.97624	deep_learning	GEARS|Other Deep Learning Models	FALSE
norman_from_scfoundation	1	gears	KLF1+COL2A1	test	0.978541	0.324793	6.76319	deep_learning	GEARS|Other Deep Learning Models	FALSE
norman_from_scfoundation	1	gears	KLF1+FOXA1	val	0.987077	0.527568	5.60666	deep_learning	GEARS|Other Deep Learning Models	FALSE
norman_from_scfoundation	1	gears	LYL1+CEBPB	test	0.984537	0.645514	5.64257	deep_learning	GEARS|Other Deep Learning Models	FALSE
norman_from_scfoundation	1	gears	MAP2K3+IKZF3	val	0.984246	0.627253	5.60736	deep_learning	GEARS|Other Deep Learning Models	FALSE
norman_from_scfoundation	1	gears	MAP2K6+IKZF3	test	0.985429	0.66368	5.45971	deep_learning	GEARS|Other Deep Learning Models	FALSE
norman_from_scfoundation	1	gears	MAPK1+IKZF3	val	0.985685	0.724962	5.61345	deep_learning	GEARS|Other Deep Learning Models	FALSE
norman_from_scfoundation	1	gears	PLK4+STIL	test	0.98801	0.638227	5.01262	deep_learning	GEARS|Other Deep Learning Models	FALSE
norman_from_scfoundation	1	gears	POU3F2+FOXL2	val	0.989606	0.778336	4.29989	deep_learning	GEARS|Other Deep Learning Models	FALSE
norman_from_scfoundation	1	gears	PRDM1+CBFA2T3	test	0.987145	0.803739	4.65141	deep_learning	GEARS|Other Deep Learning Models	FALSE
norman_from_scfoundation	1	gears	PTPN12+ZBTB25	test	0.987778	0.679192	4.88049	deep_learning	GEARS|Other Deep Learning Models	FALSE
norman_from_scfoundation	1	gears	RHOXF2+SET	test	0.983695	0.630631	5.22826	deep_learning	GEARS|Other Deep Learning Models	FALSE
norman_from_scfoundation	1	gears	RHOXF2+ZBTB25	test	0.989942	0.791159	4.13289	deep_learning	GEARS|Other Deep Learning Models	FALSE
norman_from_scfoundation	1	gears	SAMD1+TGFBR2	test	0.991035	0.724452	4.11225	deep_learning	GEARS|Other Deep Learning Models	FALSE
norman_from_scfoundation	1	gears	SAMD1+UBASH3B	val	0.992138	0.809176	3.7683	deep_learning	GEARS|Other Deep Learning Models	FALSE
norman_from_scfoundation	1	gears	SGK1+S1PR2	test	0.989276	0.781298	4.57676	deep_learning	GEARS|Other Deep Learning Models	FALSE
norman_from_scfoundation	1	gears	SNAI1+DLX2	val	0.984394	0.647816	5.31945	deep_learning	GEARS|Other Deep Learning Models	FALSE
norman_from_scfoundation	1	gears	TGFBR2+ETS2	val	0.989602	0.182723	4.97016	deep_learning	GEARS|Other Deep Learning Models	FALSE
norman_from_scfoundation	1	gears	TGFBR2+PRTG	val	0.99054	0.681281	4.3709	deep_learning	GEARS|Other Deep Learning Models	FALSE
norman_from_scfoundation	1	gears	UBASH3B+CNN1	val	0.986108	0.698422	5.13318	deep_learning	GEARS|Other Deep Learning Models	FALSE
norman_from_scfoundation	1	gears	UBASH3B+PTPN12	test	0.988548	0.669172	4.60615	deep_learning	GEARS|Other Deep Learning Models	FALSE
norman_from_scfoundation	1	gears	ZBTB10+PTPN12	test	0.986877	0.707169	4.83766	deep_learning	GEARS|Other Deep Learning Models	FALSE
norman_from_scfoundation	1	gears	ZBTB10+SNAI1	val	0.975292	0.618229	6.40621	deep_learning	GEARS|Other Deep Learning Models	FALSE
norman_from_scfoundation	1	gears	ZC3HAV1+CEBPA	test	0.970268	0.510872	7.09198	deep_learning	GEARS|Other Deep Learning Models	FALSE
norman_from_scfoundation	1	gears	ZC3HAV1+HOXC13	val	0.990177	0.587118	4.22654	deep_learning	GEARS|Other Deep Learning Models	FALSE
norman_from_scfoundation	1	geneformer	AHR+FEV	test	0.990739	0.886207	3.74993	foundation_model	Geneformer*|Foundation Models	FALSE
norman_from_scfoundation	1	geneformer	AHR+KLF1	val	0.98741	0.378646	5.02178	foundation_model	Geneformer*|Foundation Models	FALSE
norman_from_scfoundation	1	geneformer	BCL2L11+TGFBR2	val	0.998488	0.437942	1.57963	foundation_model	Geneformer*|Foundation Models	FALSE
norman_from_scfoundation	1	geneformer	BPGM+ZBTB1	test	0.99808	0.93519	2.00851	foundation_model	Geneformer*|Foundation Models	FALSE
norman_from_scfoundation	1	geneformer	CBL+CNN1	test	0.989798	0.842744	5.03957	foundation_model	Geneformer*|Foundation Models	FALSE
norman_from_scfoundation	1	geneformer	CBL+PTPN9	val	0.997427	0.906055	2.52578	foundation_model	Geneformer*|Foundation Models	FALSE
norman_from_scfoundation	1	geneformer	CBL+PTPN12	val	0.998699	0.959914	1.53136	foundation_model	Geneformer*|Foundation Models	FALSE
norman_from_scfoundation	1	geneformer	CBL+TGFBR2	val	0.998505	0.909003	1.75983	foundation_model	Geneformer*|Foundation Models	FALSE
norman_from_scfoundation	1	geneformer	CBL+UBASH3B	test	0.996383	0.934185	2.78687	foundation_model	Geneformer*|Foundation Models	FALSE
norman_from_scfoundation	1	geneformer	CDKN1B+CDKN1A	test	0.997596	0.926093	2.35548	foundation_model	Geneformer*|Foundation Models	FALSE
norman_from_scfoundation	1	geneformer	CDKN1C+CDKN1A	val	0.997286	0.923094	2.20224	foundation_model	Geneformer*|Foundation Models	FALSE
norman_from_scfoundation	1	geneformer	CDKN1C+CDKN1B	test	0.996945	0.908066	2.40563	foundation_model	Geneformer*|Foundation Models	FALSE
norman_from_scfoundation	1	geneformer	CEBPB+CEBPA	val	0.993875	0.923486	3.29529	foundation_model	Geneformer*|Foundation Models	FALSE
norman_from_scfoundation	1	geneformer	CEBPB+MAPK1	val	0.996016	0.905611	3.19731	foundation_model	Geneformer*|Foundation Models	FALSE
norman_from_scfoundation	1	geneformer	CEBPB+PTPN12	test	0.995678	0.853302	3.03659	foundation_model	Geneformer*|Foundation Models	FALSE
norman_from_scfoundation	1	geneformer	CEBPE+CEBPB	val	0.995595	0.927471	2.8502	foundation_model	Geneformer*|Foundation Models	TRUE
norman_from_scfoundation	1	geneformer	CEBPE+CNN1	test	0.997758	0.871296	1.97909	foundation_model	Geneformer*|Foundation Models	FALSE
norman_from_scfoundation	1	geneformer	CEBPE+KLF1	val	0.98806	0.42505	5.33367	foundation_model	Geneformer*|Foundation Models	FALSE
norman_from_scfoundation	1	geneformer	CEBPE+RUNX1T1	val	0.996812	0.814327	2.63386	foundation_model	Geneformer*|Foundation Models	FALSE
norman_from_scfoundation	1	geneformer	CEBPE+SPI1	test	0.981423	0.889315	6.84663	foundation_model	Geneformer*|Foundation Models	FALSE
norman_from_scfoundation	1	geneformer	CNN1+MAPK1	val	0.996307	0.86301	2.67959	foundation_model	Geneformer*|Foundation Models	FALSE
norman_from_scfoundation	1	geneformer	DUSP9+ETS2	test	0.989965	0.74782	4.62432	foundation_model	Geneformer*|Foundation Models	FALSE
norman_from_scfoundation	1	geneformer	DUSP9+IGDCC3	val	0.988846	0.716014	4.48573	foundation_model	Geneformer*|Foundation Models	FALSE
norman_from_scfoundation	1	geneformer	DUSP9+KLF1	val	0.993829	0.865509	3.6063	foundation_model	Geneformer*|Foundation Models	FALSE
norman_from_scfoundation	1	geneformer	ETS2+IKZF3	val	0.998111	0.968221	1.79165	foundation_model	Geneformer*|Foundation Models	FALSE
norman_from_scfoundation	1	geneformer	FEV+CBFA2T3	test	0.979952	0.766668	6.37648	foundation_model	Geneformer*|Foundation Models	FALSE
norman_from_scfoundation	1	geneformer	FEV+MAP7D1	test	0.994398	0.882431	2.9931	foundation_model	Geneformer*|Foundation Models	FALSE
norman_from_scfoundation	1	geneformer	FOSB+OSR2	test	0.996845	0.891411	2.25255	foundation_model	Geneformer*|Foundation Models	FALSE
norman_from_scfoundation	1	geneformer	FOSB+UBASH3B	val	0.997817	0.787478	1.98699	foundation_model	Geneformer*|Foundation Models	FALSE
norman_from_scfoundation	1	geneformer	FOXA1+FOXF1	test	0.996522	0.843695	2.45757	foundation_model	Geneformer*|Foundation Models	FALSE
norman_from_scfoundation	1	geneformer	FOXA1+HOXB9	val	0.992427	0.91272	4.11571	foundation_model	Geneformer*|Foundation Models	FALSE
norman_from_scfoundation	1	geneformer	FOXF1+FOXL2	test	0.991433	0.774748	3.82077	foundation_model	Geneformer*|Foundation Models	FALSE
norman_from_scfoundation	1	geneformer	FOXL2+MEIS1	val	0.990726	0.535036	4.07989	foundation_model	Geneformer*|Foundation Models	FALSE
norman_from_scfoundation	1	geneformer	IGDCC3+MAPK1	val	0.997898	0.772765	1.96837	foundation_model	Geneformer*|Foundation Models	FALSE
norman_from_scfoundation	1	geneformer	IGDCC3+ZBTB25	val	0.995955	0.893799	2.92248	foundation_model	Geneformer*|Foundation Models	FALSE
norman_from_scfoundation	1	geneformer	IRF1+SET	test	0.993678	0.830182	3.96033	foundation_model	Geneformer*|Foundation Models	FALSE
norman_from_scfoundation	1	geneformer	KLF1+BAK1	test	0.992735	0.380601	3.97297	foundation_model	Geneformer*|Foundation Models	FALSE
norman_from_scfoundation	1	geneformer	KLF1+CLDN6	test	0.987816	0.57323	5.09543	foundation_model	Geneformer*|Foundation Models	FALSE
norman_from_scfoundation	1	geneformer	KLF1+COL2A1	test	0.993069	0.699746	3.41361	foundation_model	Geneformer*|Foundation Models	FALSE
norman_from_scfoundation	1	geneformer	KLF1+FOXA1	val	0.992692	0.52525	3.5522	foundation_model	Geneformer*|Foundation Models	FALSE
norman_from_scfoundation	1	geneformer	LYL1+CEBPB	test	0.995457	0.784086	2.96378	foundation_model	Geneformer*|Foundation Models	FALSE
norman_from_scfoundation	1	geneformer	MAP2K3+IKZF3	val	0.99686	0.92252	2.42409	foundation_model	Geneformer*|Foundation Models	FALSE
norman_from_scfoundation	1	geneformer	MAP2K6+IKZF3	test	0.996898	0.931564	2.65078	foundation_model	Geneformer*|Foundation Models	FALSE
norman_from_scfoundation	1	geneformer	MAPK1+IKZF3	val	0.9974	0.949602	2.2791	foundation_model	Geneformer*|Foundation Models	FALSE
norman_from_scfoundation	1	geneformer	PLK4+STIL	test	0.993351	0.558575	3.36164	foundation_model	Geneformer*|Foundation Models	FALSE
norman_from_scfoundation	1	geneformer	POU3F2+FOXL2	val	0.993991	0.847758	3.21488	foundation_model	Geneformer*|Foundation Models	FALSE
norman_from_scfoundation	1	geneformer	PRDM1+CBFA2T3	test	0.990935	0.907668	4.18228	foundation_model	Geneformer*|Foundation Models	FALSE
norman_from_scfoundation	1	geneformer	PTPN12+ZBTB25	test	0.998199	0.961744	1.87528	foundation_model	Geneformer*|Foundation Models	FALSE
norman_from_scfoundation	1	geneformer	RHOXF2+SET	test	0.994679	0.862867	3.01632	foundation_model	Geneformer*|Foundation Models	FALSE
norman_from_scfoundation	1	geneformer	RHOXF2+ZBTB25	test	0.994225	0.874318	3.16438	foundation_model	Geneformer*|Foundation Models	FALSE
norman_from_scfoundation	1	geneformer	SAMD1+TGFBR2	test	0.996139	0.812327	2.58715	foundation_model	Geneformer*|Foundation Models	FALSE
norman_from_scfoundation	1	geneformer	SAMD1+UBASH3B	val	0.997078	0.935752	2.8227	foundation_model	Geneformer*|Foundation Models	FALSE
norman_from_scfoundation	1	geneformer	SGK1+S1PR2	test	0.994481	0.817523	3.69093	foundation_model	Geneformer*|Foundation Models	FALSE
norman_from_scfoundation	1	geneformer	SNAI1+DLX2	val	0.989634	0.750019	4.95511	foundation_model	Geneformer*|Foundation Models	FALSE
norman_from_scfoundation	1	geneformer	TGFBR2+ETS2	val	0.998077	0.773925	1.80656	foundation_model	Geneformer*|Foundation Models	FALSE
norman_from_scfoundation	1	geneformer	TGFBR2+PRTG	val	0.997691	0.927998	2.03186	foundation_model	Geneformer*|Foundation Models	FALSE
norman_from_scfoundation	1	geneformer	UBASH3B+CNN1	val	0.994198	0.898272	3.29438	foundation_model	Geneformer*|Foundation Models	FALSE
norman_from_scfoundation	1	geneformer	UBASH3B+PTPN12	test	0.99533	0.8935	3.33468	foundation_model	Geneformer*|Foundation Models	FALSE
norman_from_scfoundation	1	geneformer	ZBTB10+PTPN12	test	0.993394	0.776436	3.42065	foundation_model	Geneformer*|Foundation Models	FALSE
norman_from_scfoundation	1	geneformer	ZBTB10+SNAI1	val	0.992896	0.899579	3.66254	foundation_model	Geneformer*|Foundation Models	FALSE
norman_from_scfoundation	1	geneformer	ZC3HAV1+CEBPA	test	0.996388	0.94357	2.44713	foundation_model	Geneformer*|Foundation Models	FALSE
norman_from_scfoundation	1	geneformer	ZC3HAV1+HOXC13	val	0.996865	0.839926	2.48108	foundation_model	Geneformer*|Foundation Models	FALSE
norman_from_scfoundation	1	uce	AHR+FEV	test	0.972657	0.592819	6.79355	foundation_model	UCE*|Foundation Models	FALSE
norman_from_scfoundation	1	uce	AHR+KLF1	val	0.988946	0.17378	5.00126	foundation_model	UCE*|Foundation Models	FALSE
norman_from_scfoundation	1	uce	BCL2L11+TGFBR2	val	0.996129	0.204578	3.1357	foundation_model	UCE*|Foundation Models	FALSE
norman_from_scfoundation	1	uce	BPGM+ZBTB1	test	0.992613	0.693869	3.51867	foundation_model	UCE*|Foundation Models	FALSE
norman_from_scfoundation	1	uce	CBL+CNN1	test	0.982646	0.702895	6.04207	foundation_model	UCE*|Foundation Models	FALSE
norman_from_scfoundation	1	uce	CBL+PTPN9	val	0.993251	0.743611	3.95479	foundation_model	UCE*|Foundation Models	FALSE
norman_from_scfoundation	1	uce	CBL+PTPN12	val	0.989504	0.641475	4.37061	foundation_model	UCE*|Foundation Models	FALSE
norman_from_scfoundation	1	uce	CBL+TGFBR2	val	0.994348	0.579812	3.11478	foundation_model	UCE*|Foundation Models	FALSE
norman_from_scfoundation	1	uce	CBL+UBASH3B	test	0.986819	0.754925	5.54703	foundation_model	UCE*|Foundation Models	FALSE
norman_from_scfoundation	1	uce	CDKN1B+CDKN1A	test	0.991429	0.729332	4.46933	foundation_model	UCE*|Foundation Models	FALSE
norman_from_scfoundation	1	uce	CDKN1C+CDKN1A	val	0.990643	0.725645	4.41275	foundation_model	UCE*|Foundation Models	FALSE
norman_from_scfoundation	1	uce	CDKN1C+CDKN1B	test	0.992804	0.737139	3.89057	foundation_model	UCE*|Foundation Models	FALSE
norman_from_scfoundation	1	uce	CEBPB+CEBPA	val	0.96902	0.60957	7.91041	foundation_model	UCE*|Foundation Models	FALSE
norman_from_scfoundation	1	uce	CEBPB+MAPK1	val	0.988714	0.537745	4.35897	foundation_model	UCE*|Foundation Models	FALSE
norman_from_scfoundation	1	uce	CEBPB+PTPN12	test	0.997145	0.846424	2.25663	foundation_model	UCE*|Foundation Models	FALSE
norman_from_scfoundation	1	uce	CEBPE+CEBPB	val	0.980494	0.683302	6.39131	foundation_model	UCE*|Foundation Models	TRUE
norman_from_scfoundation	1	uce	CEBPE+CNN1	test	0.995983	0.697238	2.83473	foundation_model	UCE*|Foundation Models	FALSE
norman_from_scfoundation	1	uce	CEBPE+KLF1	val	0.993126	0.17758	3.91487	foundation_model	UCE*|Foundation Models	FALSE
norman_from_scfoundation	1	uce	CEBPE+RUNX1T1	val	0.99534	0.498077	2.78044	foundation_model	UCE*|Foundation Models	FALSE
norman_from_scfoundation	1	uce	CEBPE+SPI1	test	0.967873	0.731135	8.99128	foundation_model	UCE*|Foundation Models	FALSE
norman_from_scfoundation	1	uce	CNN1+MAPK1	val	0.996298	0.646124	2.52096	foundation_model	UCE*|Foundation Models	FALSE
norman_from_scfoundation	1	uce	DUSP9+ETS2	test	0.994272	0.64741	3.20092	foundation_model	UCE*|Foundation Models	FALSE
norman_from_scfoundation	1	uce	DUSP9+IGDCC3	val	0.988878	0.739627	4.40284	foundation_model	UCE*|Foundation Models	FALSE
norman_from_scfoundation	1	uce	DUSP9+KLF1	val	0.983044	0.51465	5.33539	foundation_model	UCE*|Foundation Models	FALSE
norman_from_scfoundation	1	uce	ETS2+IKZF3	val	0.981441	0.780247	5.59157	foundation_model	UCE*|Foundation Models	FALSE
norman_from_scfoundation	1	uce	FEV+CBFA2T3	test	0.966511	0.59013	7.6014	foundation_model	UCE*|Foundation Models	FALSE
norman_from_scfoundation	1	uce	FEV+MAP7D1	test	0.983664	0.437741	5.30422	foundation_model	UCE*|Foundation Models	FALSE
norman_from_scfoundation	1	uce	FOSB+OSR2	test	0.987636	0.360254	4.56777	foundation_model	UCE*|Foundation Models	FALSE
norman_from_scfoundation	1	uce	FOSB+UBASH3B	val	0.998037	0.676228	1.93149	foundation_model	UCE*|Foundation Models	FALSE
norman_from_scfoundation	1	uce	FOXA1+FOXF1	test	0.995289	0.832962	2.80595	foundation_model	UCE*|Foundation Models	FALSE
norman_from_scfoundation	1	uce	FOXA1+HOXB9	val	0.990811	0.873026	4.06078	foundation_model	UCE*|Foundation Models	FALSE
norman_from_scfoundation	1	uce	FOXF1+FOXL2	test	0.989028	0.823325	4.52703	foundation_model	UCE*|Foundation Models	FALSE
norman_from_scfoundation	1	uce	FOXL2+MEIS1	val	0.994127	0.80366	3.1417	foundation_model	UCE*|Foundation Models	FALSE
norman_from_scfoundation	1	uce	IGDCC3+MAPK1	val	0.996463	0.57598	2.54411	foundation_model	UCE*|Foundation Models	FALSE
norman_from_scfoundation	1	uce	IGDCC3+ZBTB25	val	0.989195	0.757834	5.10706	foundation_model	UCE*|Foundation Models	FALSE
norman_from_scfoundation	1	uce	IRF1+SET	test	0.984435	0.460653	5.59154	foundation_model	UCE*|Foundation Models	FALSE
norman_from_scfoundation	1	uce	KLF1+BAK1	test	0.990471	0.0379131	4.70186	foundation_model	UCE*|Foundation Models	FALSE
norman_from_scfoundation	1	uce	KLF1+CLDN6	test	0.989402	0.701474	4.20879	foundation_model	UCE*|Foundation Models	FALSE
norman_from_scfoundation	1	uce	KLF1+COL2A1	test	0.987705	0.339963	4.66195	foundation_model	UCE*|Foundation Models	FALSE
norman_from_scfoundation	1	uce	KLF1+FOXA1	val	0.993467	0.558137	3.60668	foundation_model	UCE*|Foundation Models	FALSE
norman_from_scfoundation	1	uce	LYL1+CEBPB	test	0.995362	0.727333	2.80827	foundation_model	UCE*|Foundation Models	FALSE
norman_from_scfoundation	1	uce	MAP2K3+IKZF3	val	0.986463	0.624098	4.72992	foundation_model	UCE*|Foundation Models	FALSE
norman_from_scfoundation	1	uce	MAP2K6+IKZF3	test	0.985841	0.664038	4.82881	foundation_model	UCE*|Foundation Models	FALSE
norman_from_scfoundation	1	uce	MAPK1+IKZF3	val	0.9885	0.774079	4.39263	foundation_model	UCE*|Foundation Models	FALSE
norman_from_scfoundation	1	uce	PLK4+STIL	test	0.994779	0.687824	2.96945	foundation_model	UCE*|Foundation Models	FALSE
norman_from_scfoundation	1	uce	POU3F2+FOXL2	val	0.989757	0.866733	4.44335	foundation_model	UCE*|Foundation Models	FALSE
norman_from_scfoundation	1	uce	PRDM1+CBFA2T3	test	0.979268	0.857909	6.53863	foundation_model	UCE*|Foundation Models	FALSE
norman_from_scfoundation	1	uce	PTPN12+ZBTB25	test	0.9901	0.683386	4.43877	foundation_model	UCE*|Foundation Models	FALSE
norman_from_scfoundation	1	uce	RHOXF2+SET	test	0.986693	0.655372	5.36077	foundation_model	UCE*|Foundation Models	FALSE
norman_from_scfoundation	1	uce	RHOXF2+ZBTB25	test	0.989242	0.792482	4.95476	foundation_model	UCE*|Foundation Models	FALSE
norman_from_scfoundation	1	uce	SAMD1+TGFBR2	test	0.99423	0.720783	3.25124	foundation_model	UCE*|Foundation Models	FALSE
norman_from_scfoundation	1	uce	SAMD1+UBASH3B	val	0.991971	0.830329	4.38285	foundation_model	UCE*|Foundation Models	FALSE
norman_from_scfoundation	1	uce	SGK1+S1PR2	test	0.992222	0.830753	3.97015	foundation_model	UCE*|Foundation Models	FALSE
norman_from_scfoundation	1	uce	SNAI1+DLX2	val	0.986745	0.738061	5.59828	foundation_model	UCE*|Foundation Models	FALSE
norman_from_scfoundation	1	uce	TGFBR2+ETS2	val	0.995821	0.258997	3.23311	foundation_model	UCE*|Foundation Models	FALSE
norman_from_scfoundation	1	uce	TGFBR2+PRTG	val	0.994228	0.671493	3.13186	foundation_model	UCE*|Foundation Models	FALSE
norman_from_scfoundation	1	uce	UBASH3B+CNN1	val	0.983909	0.680154	5.90036	foundation_model	UCE*|Foundation Models	FALSE
norman_from_scfoundation	1	uce	UBASH3B+PTPN12	test	0.990586	0.688962	4.26362	foundation_model	UCE*|Foundation Models	FALSE
norman_from_scfoundation	1	uce	ZBTB10+PTPN12	test	0.991955	0.809356	3.98396	foundation_model	UCE*|Foundation Models	FALSE
norman_from_scfoundation	1	uce	ZBTB10+SNAI1	val	0.975486	0.712632	7.09949	foundation_model	UCE*|Foundation Models	FALSE
norman_from_scfoundation	1	uce	ZC3HAV1+CEBPA	test	0.977369	0.578879	6.61681	foundation_model	UCE*|Foundation Models	FALSE
norman_from_scfoundation	1	uce	ZC3HAV1+HOXC13	val	0.996223	0.641058	2.49862	foundation_model	UCE*|Foundation Models	FALSE
norman_from_scfoundation	1	scbert	AHR+FEV	test	0.97266	0.592419	6.7934	foundation_model	scBERT*|Foundation Models	FALSE
norman_from_scfoundation	1	scbert	AHR+KLF1	val	0.988943	0.173733	5.00261	foundation_model	scBERT*|Foundation Models	FALSE
norman_from_scfoundation	1	scbert	BCL2L11+TGFBR2	val	0.996119	0.204353	3.1402	foundation_model	scBERT*|Foundation Models	FALSE
norman_from_scfoundation	1	scbert	BPGM+ZBTB1	test	0.992607	0.69276	3.52046	foundation_model	scBERT*|Foundation Models	FALSE
norman_from_scfoundation	1	scbert	CBL+CNN1	test	0.982673	0.70418	6.03757	foundation_model	scBERT*|Foundation Models	FALSE
norman_from_scfoundation	1	scbert	CBL+PTPN9	val	0.993229	0.742293	3.96109	foundation_model	scBERT*|Foundation Models	FALSE
norman_from_scfoundation	1	scbert	CBL+PTPN12	val	0.989473	0.639765	4.37782	foundation_model	scBERT*|Foundation Models	FALSE
norman_from_scfoundation	1	scbert	CBL+TGFBR2	val	0.994362	0.581209	3.11115	foundation_model	scBERT*|Foundation Models	FALSE
norman_from_scfoundation	1	scbert	CBL+UBASH3B	test	0.98681	0.754749	5.54865	foundation_model	scBERT*|Foundation Models	FALSE
norman_from_scfoundation	1	scbert	CDKN1B+CDKN1A	test	0.991447	0.730264	4.46468	foundation_model	scBERT*|Foundation Models	FALSE
norman_from_scfoundation	1	scbert	CDKN1C+CDKN1A	val	0.990636	0.724676	4.4126	foundation_model	scBERT*|Foundation Models	FALSE
norman_from_scfoundation	1	scbert	CDKN1C+CDKN1B	test	0.992799	0.737059	3.89253	foundation_model	scBERT*|Foundation Models	FALSE
norman_from_scfoundation	1	scbert	CEBPB+CEBPA	val	0.969044	0.610103	7.90624	foundation_model	scBERT*|Foundation Models	FALSE
norman_from_scfoundation	1	scbert	CEBPB+MAPK1	val	0.988718	0.538207	4.35832	foundation_model	scBERT*|Foundation Models	FALSE
norman_from_scfoundation	1	scbert	CEBPB+PTPN12	test	0.997141	0.84625	2.2578	foundation_model	scBERT*|Foundation Models	FALSE
norman_from_scfoundation	1	scbert	CEBPE+CEBPB	val	0.980503	0.683938	6.39069	foundation_model	scBERT*|Foundation Models	TRUE
norman_from_scfoundation	1	scbert	CEBPE+CNN1	test	0.99598	0.696761	2.83485	foundation_model	scBERT*|Foundation Models	FALSE
norman_from_scfoundation	1	scbert	CEBPE+KLF1	val	0.993124	0.177571	3.91633	foundation_model	scBERT*|Foundation Models	FALSE
norman_from_scfoundation	1	scbert	CEBPE+RUNX1T1	val	0.995335	0.497556	2.78182	foundation_model	scBERT*|Foundation Models	FALSE
norman_from_scfoundation	1	scbert	CEBPE+SPI1	test	0.967897	0.731324	8.98758	foundation_model	scBERT*|Foundation Models	FALSE
norman_from_scfoundation	1	scbert	CNN1+MAPK1	val	0.9963	0.646325	2.52041	foundation_model	scBERT*|Foundation Models	FALSE
norman_from_scfoundation	1	scbert	DUSP9+ETS2	test	0.994272	0.647314	3.20144	foundation_model	scBERT*|Foundation Models	FALSE
norman_from_scfoundation	1	scbert	DUSP9+IGDCC3	val	0.988869	0.739474	4.405	foundation_model	scBERT*|Foundation Models	FALSE
norman_from_scfoundation	1	scbert	DUSP9+KLF1	val	0.983077	0.516691	5.32991	foundation_model	scBERT*|Foundation Models	FALSE
norman_from_scfoundation	1	scbert	ETS2+IKZF3	val	0.981452	0.780504	5.58983	foundation_model	scBERT*|Foundation Models	FALSE
norman_from_scfoundation	1	scbert	FEV+CBFA2T3	test	0.966497	0.590226	7.60394	foundation_model	scBERT*|Foundation Models	FALSE
norman_from_scfoundation	1	scbert	FEV+MAP7D1	test	0.983666	0.437875	5.30391	foundation_model	scBERT*|Foundation Models	FALSE
norman_from_scfoundation	1	scbert	FOSB+OSR2	test	0.987654	0.361554	4.56475	foundation_model	scBERT*|Foundation Models	FALSE
norman_from_scfoundation	1	scbert	FOSB+UBASH3B	val	0.99804	0.676444	1.92935	foundation_model	scBERT*|Foundation Models	FALSE
norman_from_scfoundation	1	scbert	FOXA1+FOXF1	test	0.995275	0.831906	2.81012	foundation_model	scBERT*|Foundation Models	FALSE
norman_from_scfoundation	1	scbert	FOXA1+HOXB9	val	0.990816	0.873172	4.05975	foundation_model	scBERT*|Foundation Models	FALSE
norman_from_scfoundation	1	scbert	FOXF1+FOXL2	test	0.989035	0.8234	4.525	foundation_model	scBERT*|Foundation Models	FALSE
norman_from_scfoundation	1	scbert	FOXL2+MEIS1	val	0.994131	0.80349	3.14033	foundation_model	scBERT*|Foundation Models	FALSE
norman_from_scfoundation	1	scbert	IGDCC3+MAPK1	val	0.996455	0.575325	2.54677	foundation_model	scBERT*|Foundation Models	FALSE
norman_from_scfoundation	1	scbert	IGDCC3+ZBTB25	val	0.989196	0.757775	5.10683	foundation_model	scBERT*|Foundation Models	FALSE
norman_from_scfoundation	1	scbert	IRF1+SET	test	0.98445	0.461641	5.58876	foundation_model	scBERT*|Foundation Models	FALSE
norman_from_scfoundation	1	scbert	KLF1+BAK1	test	0.99046	0.0358958	4.70239	foundation_model	scBERT*|Foundation Models	FALSE
norman_from_scfoundation	1	scbert	KLF1+CLDN6	test	0.989381	0.699936	4.21294	foundation_model	scBERT*|Foundation Models	FALSE
norman_from_scfoundation	1	scbert	KLF1+COL2A1	test	0.987705	0.340078	4.66198	foundation_model	scBERT*|Foundation Models	FALSE
norman_from_scfoundation	1	scbert	KLF1+FOXA1	val	0.993473	0.55873	3.60519	foundation_model	scBERT*|Foundation Models	FALSE
norman_from_scfoundation	1	scbert	LYL1+CEBPB	test	0.995368	0.72756	2.80568	foundation_model	scBERT*|Foundation Models	FALSE
norman_from_scfoundation	1	scbert	MAP2K3+IKZF3	val	0.98644	0.622937	4.7339	foundation_model	scBERT*|Foundation Models	FALSE
norman_from_scfoundation	1	scbert	MAP2K6+IKZF3	test	0.985879	0.665534	4.8223	foundation_model	scBERT*|Foundation Models	FALSE
norman_from_scfoundation	1	scbert	MAPK1+IKZF3	val	0.988519	0.774961	4.38911	foundation_model	scBERT*|Foundation Models	FALSE
norman_from_scfoundation	1	scbert	PLK4+STIL	test	0.994778	0.687614	2.96941	foundation_model	scBERT*|Foundation Models	FALSE
norman_from_scfoundation	1	scbert	POU3F2+FOXL2	val	0.989734	0.86649	4.44975	foundation_model	scBERT*|Foundation Models	FALSE
norman_from_scfoundation	1	scbert	PRDM1+CBFA2T3	test	0.979274	0.858023	6.53793	foundation_model	scBERT*|Foundation Models	FALSE
norman_from_scfoundation	1	scbert	PTPN12+ZBTB25	test	0.9901	0.683233	4.43859	foundation_model	scBERT*|Foundation Models	FALSE
norman_from_scfoundation	1	scbert	RHOXF2+SET	test	0.986692	0.655071	5.35991	foundation_model	scBERT*|Foundation Models	FALSE
norman_from_scfoundation	1	scbert	RHOXF2+ZBTB25	test	0.989243	0.792371	4.95405	foundation_model	scBERT*|Foundation Models	FALSE
norman_from_scfoundation	1	scbert	SAMD1+TGFBR2	test	0.99424	0.721886	3.24941	foundation_model	scBERT*|Foundation Models	FALSE
norman_from_scfoundation	1	scbert	SAMD1+UBASH3B	val	0.991968	0.830319	4.38355	foundation_model	scBERT*|Foundation Models	FALSE
norman_from_scfoundation	1	scbert	SGK1+S1PR2	test	0.992235	0.831439	3.96627	foundation_model	scBERT*|Foundation Models	FALSE
norman_from_scfoundation	1	scbert	SNAI1+DLX2	val	0.986742	0.737873	5.59834	foundation_model	scBERT*|Foundation Models	FALSE
norman_from_scfoundation	1	scbert	TGFBR2+ETS2	val	0.995802	0.25798	3.24114	foundation_model	scBERT*|Foundation Models	FALSE
norman_from_scfoundation	1	scbert	TGFBR2+PRTG	val	0.994229	0.671388	3.13131	foundation_model	scBERT*|Foundation Models	FALSE
norman_from_scfoundation	1	scbert	UBASH3B+CNN1	val	0.983922	0.680648	5.89804	foundation_model	scBERT*|Foundation Models	FALSE
norman_from_scfoundation	1	scbert	UBASH3B+PTPN12	test	0.990563	0.687851	4.2691	foundation_model	scBERT*|Foundation Models	FALSE
norman_from_scfoundation	1	scbert	ZBTB10+PTPN12	test	0.991976	0.809745	3.97675	foundation_model	scBERT*|Foundation Models	FALSE
norman_from_scfoundation	1	scbert	ZBTB10+SNAI1	val	0.975482	0.712211	7.09952	foundation_model	scBERT*|Foundation Models	FALSE
norman_from_scfoundation	1	scbert	ZC3HAV1+CEBPA	test	0.977375	0.579418	6.61641	foundation_model	scBERT*|Foundation Models	FALSE
norman_from_scfoundation	1	scbert	ZC3HAV1+HOXC13	val	0.99622	0.640792	2.49945	foundation_model	scBERT*|Foundation Models	FALSE
norman_from_scfoundation	1	cpa	AHR+FEV	test	0.954606	0.451838	12.5171	deep_learning	CPA|Other Deep Learning Models	FALSE
norman_from_scfoundation	1	cpa	AHR+KLF1	val	0.967486	0.275763	10.6194	deep_learning	CPA|Other Deep Learning Models	FALSE
norman_from_scfoundation	1	cpa	BCL2L11+TGFBR2	val	0.974244	0.108618	8.94243	deep_learning	CPA|Other Deep Learning Models	FALSE
norman_from_scfoundation	1	cpa	BPGM+ZBTB1	test	0.96281	0.198093	12.1001	deep_learning	CPA|Other Deep Learning Models	FALSE
norman_from_scfoundation	1	cpa	CBL+CNN1	test	0.968045	0.327472	10.698	deep_learning	CPA|Other Deep Learning Models	FALSE
norman_from_scfoundation	1	cpa	CBL+PTPN9	val	0.980115	0.351012	7.8488	deep_learning	CPA|Other Deep Learning Models	FALSE
norman_from_scfoundation	1	cpa	CBL+PTPN12	val	0.976105	0.252308	9.93949	deep_learning	CPA|Other Deep Learning Models	FALSE
norman_from_scfoundation	1	cpa	CBL+TGFBR2	val	0.981283	0.322684	7.69734	deep_learning	CPA|Other Deep Learning Models	FALSE
norman_from_scfoundation	1	cpa	CBL+UBASH3B	test	0.973448	0.368425	10.0151	deep_learning	CPA|Other Deep Learning Models	FALSE
norman_from_scfoundation	1	cpa	CDKN1B+CDKN1A	test	0.955431	-0.0260398	13.8569	deep_learning	CPA|Other Deep Learning Models	FALSE
norman_from_scfoundation	1	cpa	CDKN1C+CDKN1A	val	0.954494	-0.108254	15.5985	deep_learning	CPA|Other Deep Learning Models	FALSE
norman_from_scfoundation	1	cpa	CDKN1C+CDKN1B	test	0.960514	-0.0592446	14.3341	deep_learning	CPA|Other Deep Learning Models	FALSE
norman_from_scfoundation	1	cpa	CEBPB+CEBPA	val	0.922758	0.151803	16.5597	deep_learning	CPA|Other Deep Learning Models	FALSE
norman_from_scfoundation	1	cpa	CEBPB+MAPK1	val	0.961465	0.016196	13.7517	deep_learning	CPA|Other Deep Learning Models	FALSE
norman_from_scfoundation	1	cpa	CEBPB+PTPN12	test	0.966888	0.019877	12.9264	deep_learning	CPA|Other Deep Learning Models	FALSE
norman_from_scfoundation	1	cpa	CEBPE+CEBPB	val	0.955329	0.142062	14.8418	deep_learning	CPA|Other Deep Learning Models	TRUE
norman_from_scfoundation	1	cpa	CEBPE+CNN1	test	0.972617	0.0832914	11.7376	deep_learning	CPA|Other Deep Learning Models	FALSE
norman_from_scfoundation	1	cpa	CEBPE+KLF1	val	0.971629	0.171124	9.34796	deep_learning	CPA|Other Deep Learning Models	FALSE
norman_from_scfoundation	1	cpa	CEBPE+RUNX1T1	val	0.974248	-0.00637387	10.7203	deep_learning	CPA|Other Deep Learning Models	FALSE
norman_from_scfoundation	1	cpa	CEBPE+SPI1	test	0.941156	0.15282	16.6146	deep_learning	CPA|Other Deep Learning Models	FALSE
norman_from_scfoundation	1	cpa	CNN1+MAPK1	val	0.970422	-0.0192002	12.451	deep_learning	CPA|Other Deep Learning Models	FALSE
norman_from_scfoundation	1	cpa	DUSP9+ETS2	test	0.975278	0.238047	11.0553	deep_learning	CPA|Other Deep Learning Models	FALSE
norman_from_scfoundation	1	cpa	DUSP9+IGDCC3	val	0.968216	0.17938	12.7949	deep_learning	CPA|Other Deep Learning Models	FALSE
norman_from_scfoundation	1	cpa	DUSP9+KLF1	val	0.964384	0.283561	10.4624	deep_learning	CPA|Other Deep Learning Models	FALSE
norman_from_scfoundation	1	cpa	ETS2+IKZF3	val	0.953151	0.225561	14.3738	deep_learning	CPA|Other Deep Learning Models	FALSE
norman_from_scfoundation	1	cpa	FEV+CBFA2T3	test	0.945143	0.370618	13.2227	deep_learning	CPA|Other Deep Learning Models	FALSE
norman_from_scfoundation	1	cpa	FEV+MAP7D1	test	0.962155	0.372075	10.3976	deep_learning	CPA|Other Deep Learning Models	FALSE
norman_from_scfoundation	1	cpa	FOSB+OSR2	test	0.963889	0.0978724	9.91766	deep_learning	CPA|Other Deep Learning Models	FALSE
norman_from_scfoundation	1	cpa	FOSB+UBASH3B	val	0.977034	0.0905984	10.073	deep_learning	CPA|Other Deep Learning Models	FALSE
norman_from_scfoundation	1	cpa	FOXA1+FOXF1	test	0.959149	0.0417681	13.7436	deep_learning	CPA|Other Deep Learning Models	FALSE
norman_from_scfoundation	1	cpa	FOXA1+HOXB9	val	0.953415	0.179904	14.2573	deep_learning	CPA|Other Deep Learning Models	FALSE
norman_from_scfoundation	1	cpa	FOXF1+FOXL2	test	0.957446	0.0856749	13.8956	deep_learning	CPA|Other Deep Learning Models	FALSE
norman_from_scfoundation	1	cpa	FOXL2+MEIS1	val	0.971319	0.243776	11.9067	deep_learning	CPA|Other Deep Learning Models	FALSE
norman_from_scfoundation	1	cpa	IGDCC3+MAPK1	val	0.968258	-0.0974009	12.9938	deep_learning	CPA|Other Deep Learning Models	FALSE
norman_from_scfoundation	1	cpa	IGDCC3+ZBTB25	val	0.960221	0.110031	13.5019	deep_learning	CPA|Other Deep Learning Models	FALSE
norman_from_scfoundation	1	cpa	IRF1+SET	test	0.956181	-0.0667874	14.0816	deep_learning	CPA|Other Deep Learning Models	FALSE
norman_from_scfoundation	1	cpa	KLF1+BAK1	test	0.971077	0.198944	8.63152	deep_learning	CPA|Other Deep Learning Models	FALSE
norman_from_scfoundation	1	cpa	KLF1+CLDN6	test	0.967387	0.160453	12.7474	deep_learning	CPA|Other Deep Learning Models	FALSE
norman_from_scfoundation	1	cpa	KLF1+COL2A1	test	0.966097	0.0573937	11.4689	deep_learning	CPA|Other Deep Learning Models	FALSE
norman_from_scfoundation	1	cpa	KLF1+FOXA1	val	0.965463	0.263209	11.4929	deep_learning	CPA|Other Deep Learning Models	FALSE
norman_from_scfoundation	1	cpa	LYL1+CEBPB	test	0.969438	0.0133565	12.9115	deep_learning	CPA|Other Deep Learning Models	FALSE
norman_from_scfoundation	1	cpa	MAP2K3+IKZF3	val	0.960944	0.262218	12.1273	deep_learning	CPA|Other Deep Learning Models	FALSE
norman_from_scfoundation	1	cpa	MAP2K6+IKZF3	test	0.962767	0.198808	13.1756	deep_learning	CPA|Other Deep Learning Models	FALSE
norman_from_scfoundation	1	cpa	MAPK1+IKZF3	val	0.961942	0.197989	13.3184	deep_learning	CPA|Other Deep Learning Models	FALSE
norman_from_scfoundation	1	cpa	PLK4+STIL	test	0.964024	0.244556	12.3082	deep_learning	CPA|Other Deep Learning Models	FALSE
norman_from_scfoundation	1	cpa	POU3F2+FOXL2	val	0.964856	0.144459	13.6604	deep_learning	CPA|Other Deep Learning Models	FALSE
norman_from_scfoundation	1	cpa	PRDM1+CBFA2T3	test	0.947672	0.17572	14.8136	deep_learning	CPA|Other Deep Learning Models	FALSE
norman_from_scfoundation	1	cpa	PTPN12+ZBTB25	test	0.96713	0.107723	12.424	deep_learning	CPA|Other Deep Learning Models	FALSE
norman_from_scfoundation	1	cpa	RHOXF2+SET	test	0.95244	0.0729949	15.6779	deep_learning	CPA|Other Deep Learning Models	FALSE
norman_from_scfoundation	1	cpa	RHOXF2+ZBTB25	test	0.963315	0.159875	14.0943	deep_learning	CPA|Other Deep Learning Models	FALSE
norman_from_scfoundation	1	cpa	SAMD1+TGFBR2	test	0.976326	0.22326	11.079	deep_learning	CPA|Other Deep Learning Models	FALSE
norman_from_scfoundation	1	cpa	SAMD1+UBASH3B	val	0.973434	0.263632	12.1833	deep_learning	CPA|Other Deep Learning Models	FALSE
norman_from_scfoundation	1	cpa	SGK1+S1PR2	test	0.963128	0.0415619	14.3804	deep_learning	CPA|Other Deep Learning Models	FALSE
norman_from_scfoundation	1	cpa	SNAI1+DLX2	val	0.951466	-0.00695779	15.2389	deep_learning	CPA|Other Deep Learning Models	FALSE
norman_from_scfoundation	1	cpa	TGFBR2+ETS2	val	0.97323	0.0876641	11.4185	deep_learning	CPA|Other Deep Learning Models	FALSE
norman_from_scfoundation	1	cpa	TGFBR2+PRTG	val	0.97312	0.144257	11.7018	deep_learning	CPA|Other Deep Learning Models	FALSE
norman_from_scfoundation	1	cpa	UBASH3B+CNN1	val	0.962662	0.12967	13.8501	deep_learning	CPA|Other Deep Learning Models	FALSE
norman_from_scfoundation	1	cpa	UBASH3B+PTPN12	test	0.970592	0.0792915	13.0407	deep_learning	CPA|Other Deep Learning Models	FALSE
norman_from_scfoundation	1	cpa	ZBTB10+PTPN12	test	0.958517	0.0818571	13.434	deep_learning	CPA|Other Deep Learning Models	FALSE
norman_from_scfoundation	1	cpa	ZBTB10+SNAI1	val	0.947246	0.188782	14.9372	deep_learning	CPA|Other Deep Learning Models	FALSE
norman_from_scfoundation	1	cpa	ZC3HAV1+CEBPA	test	0.93932	0.166281	15.0567	deep_learning	CPA|Other Deep Learning Models	FALSE
norman_from_scfoundation	1	cpa	ZC3HAV1+HOXC13	val	0.970525	0.131344	11.6868	deep_learning	CPA|Other Deep Learning Models	FALSE
norman_from_scfoundation	1	additive_model	AHR+FEV	test	0.992975	0.90409	3.68143	baseline	Additive|Baselines	FALSE
norman_from_scfoundation	1	additive_model	AHR+KLF1	val	0.995944	0.866034	2.89879	baseline	Additive|Baselines	FALSE
norman_from_scfoundation	1	additive_model	BCL2L11+TGFBR2	val	0.999256	0.772328	1.10433	baseline	Additive|Baselines	FALSE
norman_from_scfoundation	1	additive_model	BPGM+ZBTB1	test	0.997393	0.947283	2.33153	baseline	Additive|Baselines	FALSE
norman_from_scfoundation	1	additive_model	CBL+CNN1	test	0.994885	0.902951	3.32999	baseline	Additive|Baselines	FALSE
norman_from_scfoundation	1	additive_model	CBL+PTPN9	val	0.997702	0.914241	2.09982	baseline	Additive|Baselines	FALSE
norman_from_scfoundation	1	additive_model	CBL+PTPN12	val	0.998047	0.939348	1.87457	baseline	Additive|Baselines	FALSE
norman_from_scfoundation	1	additive_model	CBL+TGFBR2	val	0.998603	0.915085	1.59909	baseline	Additive|Baselines	FALSE
norman_from_scfoundation	1	additive_model	CBL+UBASH3B	test	0.995453	0.917681	3.2636	baseline	Additive|Baselines	FALSE
norman_from_scfoundation	1	additive_model	CDKN1B+CDKN1A	test	0.996811	0.956308	2.83445	baseline	Additive|Baselines	FALSE
norman_from_scfoundation	1	additive_model	CDKN1C+CDKN1A	val	0.994692	0.944595	3.91214	baseline	Additive|Baselines	FALSE
norman_from_scfoundation	1	additive_model	CDKN1C+CDKN1B	test	0.995243	0.929515	3.52233	baseline	Additive|Baselines	FALSE
norman_from_scfoundation	1	additive_model	CEBPB+CEBPA	val	0.981044	0.923719	7.39233	baseline	Additive|Baselines	FALSE
norman_from_scfoundation	1	additive_model	CEBPB+MAPK1	val	0.994401	0.959033	3.89763	baseline	Additive|Baselines	FALSE
norman_from_scfoundation	1	additive_model	CEBPB+PTPN12	test	0.995488	0.898103	3.45375	baseline	Additive|Baselines	FALSE
norman_from_scfoundation	1	additive_model	CEBPE+CEBPB	val	0.992263	0.927073	4.66079	baseline	Additive|Baselines	TRUE
norman_from_scfoundation	1	additive_model	CEBPE+CNN1	test	0.994105	0.888488	3.94386	baseline	Additive|Baselines	FALSE
norman_from_scfoundation	1	additive_model	CEBPE+KLF1	val	0.990443	0.705539	5.16905	baseline	Additive|Baselines	FALSE
norman_from_scfoundation	1	additive_model	CEBPE+RUNX1T1	val	0.994956	0.951979	3.79233	baseline	Additive|Baselines	FALSE
norman_from_scfoundation	1	additive_model	CEBPE+SPI1	test	0.994294	0.933225	4.04471	baseline	Additive|Baselines	FALSE
norman_from_scfoundation	1	additive_model	CNN1+MAPK1	val	0.997364	0.865594	2.1996	baseline	Additive|Baselines	FALSE
norman_from_scfoundation	1	additive_model	DUSP9+ETS2	test	0.997051	0.898844	2.29129	baseline	Additive|Baselines	FALSE
norman_from_scfoundation	1	additive_model	DUSP9+IGDCC3	val	0.997287	0.966084	2.31457	baseline	Additive|Baselines	FALSE
norman_from_scfoundation	1	additive_model	DUSP9+KLF1	val	0.997697	0.956498	1.96098	baseline	Additive|Baselines	FALSE
norman_from_scfoundation	1	additive_model	ETS2+IKZF3	val	0.997817	0.964304	2.10305	baseline	Additive|Baselines	FALSE
norman_from_scfoundation	1	additive_model	FEV+CBFA2T3	test	0.982277	0.84225	5.71363	baseline	Additive|Baselines	FALSE
norman_from_scfoundation	1	additive_model	FEV+MAP7D1	test	0.99637	0.91539	2.56482	baseline	Additive|Baselines	FALSE
norman_from_scfoundation	1	additive_model	FOSB+OSR2	test	0.998377	0.943462	1.59905	baseline	Additive|Baselines	FALSE
norman_from_scfoundation	1	additive_model	FOSB+UBASH3B	val	0.998469	0.862721	1.90828	baseline	Additive|Baselines	FALSE
norman_from_scfoundation	1	additive_model	FOXA1+FOXF1	test	0.997289	0.870127	2.19892	baseline	Additive|Baselines	FALSE
norman_from_scfoundation	1	additive_model	FOXA1+HOXB9	val	0.996538	0.912594	2.43047	baseline	Additive|Baselines	FALSE
norman_from_scfoundation	1	additive_model	FOXF1+FOXL2	test	0.994838	0.875888	3.05953	baseline	Additive|Baselines	FALSE
norman_from_scfoundation	1	additive_model	FOXL2+MEIS1	val	0.997777	0.908236	1.93745	baseline	Additive|Baselines	FALSE
norman_from_scfoundation	1	additive_model	IGDCC3+MAPK1	val	0.995655	0.849531	3.31902	baseline	Additive|Baselines	FALSE
norman_from_scfoundation	1	additive_model	IGDCC3+ZBTB25	val	0.997558	0.938153	2.32067	baseline	Additive|Baselines	FALSE
norman_from_scfoundation	1	additive_model	IRF1+SET	test	0.996486	0.926854	2.77337	baseline	Additive|Baselines	FALSE
norman_from_scfoundation	1	additive_model	KLF1+BAK1	test	0.999265	0.954144	1.13339	baseline	Additive|Baselines	FALSE
norman_from_scfoundation	1	additive_model	KLF1+CLDN6	test	0.995739	0.899094	2.72739	baseline	Additive|Baselines	FALSE
norman_from_scfoundation	1	additive_model	KLF1+COL2A1	test	0.995691	0.863734	2.67937	baseline	Additive|Baselines	FALSE
norman_from_scfoundation	1	additive_model	KLF1+FOXA1	val	0.997053	0.844012	2.23013	baseline	Additive|Baselines	FALSE
norman_from_scfoundation	1	additive_model	LYL1+CEBPB	test	0.995403	0.872924	3.27337	baseline	Additive|Baselines	FALSE
norman_from_scfoundation	1	additive_model	MAP2K3+IKZF3	val	0.996868	0.945818	2.2837	baseline	Additive|Baselines	FALSE
norman_from_scfoundation	1	additive_model	MAP2K6+IKZF3	test	0.997664	0.95702	1.96683	baseline	Additive|Baselines	FALSE
norman_from_scfoundation	1	additive_model	MAPK1+IKZF3	val	0.994421	0.940175	3.65907	baseline	Additive|Baselines	FALSE
norman_from_scfoundation	1	additive_model	PLK4+STIL	test	0.994357	0.677455	3.29715	baseline	Additive|Baselines	FALSE
norman_from_scfoundation	1	additive_model	POU3F2+FOXL2	val	0.996393	0.908813	2.50502	baseline	Additive|Baselines	FALSE
norman_from_scfoundation	1	additive_model	PRDM1+CBFA2T3	test	0.992686	0.88673	3.63883	baseline	Additive|Baselines	FALSE
norman_from_scfoundation	1	additive_model	PTPN12+ZBTB25	test	0.998138	0.943907	2.00709	baseline	Additive|Baselines	FALSE
norman_from_scfoundation	1	additive_model	RHOXF2+SET	test	0.994812	0.920792	3.66125	baseline	Additive|Baselines	FALSE
norman_from_scfoundation	1	additive_model	RHOXF2+ZBTB25	test	0.997438	0.941451	2.09214	baseline	Additive|Baselines	FALSE
norman_from_scfoundation	1	additive_model	SAMD1+TGFBR2	test	0.997016	0.859017	2.25723	baseline	Additive|Baselines	FALSE
norman_from_scfoundation	1	additive_model	SAMD1+UBASH3B	val	0.998464	0.954115	1.65392	baseline	Additive|Baselines	FALSE
norman_from_scfoundation	1	additive_model	SGK1+S1PR2	test	0.996956	0.91891	2.33744	baseline	Additive|Baselines	FALSE
norman_from_scfoundation	1	additive_model	SNAI1+DLX2	val	0.994729	0.878233	3.2063	baseline	Additive|Baselines	FALSE
norman_from_scfoundation	1	additive_model	TGFBR2+ETS2	val	0.999067	0.847362	1.32009	baseline	Additive|Baselines	FALSE
norman_from_scfoundation	1	additive_model	TGFBR2+PRTG	val	0.998434	0.934342	1.65578	baseline	Additive|Baselines	FALSE
norman_from_scfoundation	1	additive_model	UBASH3B+CNN1	val	0.99649	0.939504	2.85945	baseline	Additive|Baselines	FALSE
norman_from_scfoundation	1	additive_model	UBASH3B+PTPN12	test	0.997967	0.935709	1.99077	baseline	Additive|Baselines	FALSE
norman_from_scfoundation	1	additive_model	ZBTB10+PTPN12	test	0.996232	0.924264	2.56844	baseline	Additive|Baselines	FALSE
norman_from_scfoundation	1	additive_model	ZBTB10+SNAI1	val	0.993706	0.90976	3.35871	baseline	Additive|Baselines	FALSE
norman_from_scfoundation	1	additive_model	ZC3HAV1+CEBPA	test	0.995157	0.945327	3.33693	baseline	Additive|Baselines	FALSE
norman_from_scfoundation	1	additive_model	ZC3HAV1+HOXC13	val	0.997678	0.895885	2.41859	baseline	Additive|Baselines	FALSE
norman_from_scfoundation	1	scfoundation	AHR+FEV	test	0.970311	0.498817	6.79545	foundation_model	scFoundation|Foundation Models	FALSE
norman_from_scfoundation	1	scfoundation	AHR+KLF1	val	0.989776	0.449292	5.11777	foundation_model	scFoundation|Foundation Models	FALSE
norman_from_scfoundation	1	scfoundation	BCL2L11+TGFBR2	val	0.996576	0.411916	2.45401	foundation_model	scFoundation|Foundation Models	FALSE
norman_from_scfoundation	1	scfoundation	BPGM+ZBTB1	test	0.993519	0.714712	3.4249	foundation_model	scFoundation|Foundation Models	FALSE
norman_from_scfoundation	1	scfoundation	CBL+CNN1	test	0.988611	0.765041	4.93433	foundation_model	scFoundation|Foundation Models	FALSE
norman_from_scfoundation	1	scfoundation	CBL+PTPN9	val	0.994698	0.734096	3.42762	foundation_model	scFoundation|Foundation Models	FALSE
norman_from_scfoundation	1	scfoundation	CBL+PTPN12	val	0.993696	0.768341	3.45122	foundation_model	scFoundation|Foundation Models	FALSE
norman_from_scfoundation	1	scfoundation	CBL+TGFBR2	val	0.995921	0.738384	2.74163	foundation_model	scFoundation|Foundation Models	FALSE
norman_from_scfoundation	1	scfoundation	CBL+UBASH3B	test	0.990594	0.760708	4.86103	foundation_model	scFoundation|Foundation Models	FALSE
norman_from_scfoundation	1	scfoundation	CDKN1B+CDKN1A	test	0.992174	0.654608	4.19869	foundation_model	scFoundation|Foundation Models	FALSE
norman_from_scfoundation	1	scfoundation	CDKN1C+CDKN1A	val	0.991261	0.647974	4.24119	foundation_model	scFoundation|Foundation Models	FALSE
norman_from_scfoundation	1	scfoundation	CDKN1C+CDKN1B	test	0.993216	0.666277	3.7716	foundation_model	scFoundation|Foundation Models	FALSE
norman_from_scfoundation	1	scfoundation	CEBPB+CEBPA	val	0.982013	0.756764	5.68504	foundation_model	scFoundation|Foundation Models	FALSE
norman_from_scfoundation	1	scfoundation	CEBPB+MAPK1	val	0.989437	0.62774	4.96957	foundation_model	scFoundation|Foundation Models	FALSE
norman_from_scfoundation	1	scfoundation	CEBPB+PTPN12	test	0.99394	0.636919	3.90533	foundation_model	scFoundation|Foundation Models	FALSE
norman_from_scfoundation	1	scfoundation	CEBPE+CEBPB	val	0.989025	0.78752	4.41738	foundation_model	scFoundation|Foundation Models	TRUE
norman_from_scfoundation	1	scfoundation	CEBPE+CNN1	test	0.994483	0.579667	3.29805	foundation_model	scFoundation|Foundation Models	FALSE
norman_from_scfoundation	1	scfoundation	CEBPE+KLF1	val	0.991171	0.248451	4.8791	foundation_model	scFoundation|Foundation Models	FALSE
norman_from_scfoundation	1	scfoundation	CEBPE+RUNX1T1	val	0.995978	0.600049	2.75422	foundation_model	scFoundation|Foundation Models	FALSE
norman_from_scfoundation	1	scfoundation	CEBPE+SPI1	test	0.978873	0.732115	6.59744	foundation_model	scFoundation|Foundation Models	FALSE
norman_from_scfoundation	1	scfoundation	CNN1+MAPK1	val	0.993277	0.349841	3.43454	foundation_model	scFoundation|Foundation Models	FALSE
norman_from_scfoundation	1	scfoundation	DUSP9+ETS2	test	0.992967	0.564757	3.58158	foundation_model	scFoundation|Foundation Models	FALSE
norman_from_scfoundation	1	scfoundation	DUSP9+IGDCC3	val	0.991097	0.732237	3.90657	foundation_model	scFoundation|Foundation Models	FALSE
norman_from_scfoundation	1	scfoundation	DUSP9+KLF1	val	0.98849	0.708379	4.48372	foundation_model	scFoundation|Foundation Models	FALSE
norman_from_scfoundation	1	scfoundation	ETS2+IKZF3	val	0.983752	0.698843	5.2158	foundation_model	scFoundation|Foundation Models	FALSE
norman_from_scfoundation	1	scfoundation	FEV+CBFA2T3	test	0.960402	0.388709	7.93494	foundation_model	scFoundation|Foundation Models	FALSE
norman_from_scfoundation	1	scfoundation	FEV+MAP7D1	test	0.981996	0.38241	5.39089	foundation_model	scFoundation|Foundation Models	FALSE
norman_from_scfoundation	1	scfoundation	FOSB+OSR2	test	0.989202	0.511094	4.14382	foundation_model	scFoundation|Foundation Models	FALSE
norman_from_scfoundation	1	scfoundation	FOSB+UBASH3B	val	0.996562	0.449887	2.51245	foundation_model	scFoundation|Foundation Models	FALSE
norman_from_scfoundation	1	scfoundation	FOXA1+FOXF1	test	0.991924	0.544713	3.68655	foundation_model	scFoundation|Foundation Models	FALSE
norman_from_scfoundation	1	scfoundation	FOXA1+HOXB9	val	0.987326	0.617225	4.57855	foundation_model	scFoundation|Foundation Models	FALSE
norman_from_scfoundation	1	scfoundation	FOXF1+FOXL2	test	0.9869	0.623469	4.70972	foundation_model	scFoundation|Foundation Models	FALSE
norman_from_scfoundation	1	scfoundation	FOXL2+MEIS1	val	0.990781	0.563663	3.9105	foundation_model	scFoundation|Foundation Models	FALSE
norman_from_scfoundation	1	scfoundation	IGDCC3+MAPK1	val	0.99361	0.339738	3.53325	foundation_model	scFoundation|Foundation Models	FALSE
norman_from_scfoundation	1	scfoundation	IGDCC3+ZBTB25	val	0.992754	0.76217	4.17278	foundation_model	scFoundation|Foundation Models	FALSE
norman_from_scfoundation	1	scfoundation	IRF1+SET	test	0.983475	0.378189	5.70556	foundation_model	scFoundation|Foundation Models	FALSE
norman_from_scfoundation	1	scfoundation	KLF1+BAK1	test	0.99381	0.470988	3.23698	foundation_model	scFoundation|Foundation Models	FALSE
norman_from_scfoundation	1	scfoundation	KLF1+CLDN6	test	0.991721	0.730875	3.75541	foundation_model	scFoundation|Foundation Models	FALSE
norman_from_scfoundation	1	scfoundation	KLF1+COL2A1	test	0.984558	0.214325	5.14549	foundation_model	scFoundation|Foundation Models	FALSE
norman_from_scfoundation	1	scfoundation	KLF1+FOXA1	val	0.992205	0.530221	3.73658	foundation_model	scFoundation|Foundation Models	FALSE
norman_from_scfoundation	1	scfoundation	LYL1+CEBPB	test	0.99202	0.595571	4.13381	foundation_model	scFoundation|Foundation Models	FALSE
norman_from_scfoundation	1	scfoundation	MAP2K3+IKZF3	val	0.991251	0.765969	3.8156	foundation_model	scFoundation|Foundation Models	FALSE
norman_from_scfoundation	1	scfoundation	MAP2K6+IKZF3	test	0.98987	0.752784	4.07783	foundation_model	scFoundation|Foundation Models	FALSE
norman_from_scfoundation	1	scfoundation	MAPK1+IKZF3	val	0.987105	0.622051	4.83724	foundation_model	scFoundation|Foundation Models	FALSE
norman_from_scfoundation	1	scfoundation	PLK4+STIL	test	0.99261	0.533301	3.43743	foundation_model	scFoundation|Foundation Models	FALSE
norman_from_scfoundation	1	scfoundation	POU3F2+FOXL2	val	0.987271	0.631888	4.60185	foundation_model	scFoundation|Foundation Models	FALSE
norman_from_scfoundation	1	scfoundation	PRDM1+CBFA2T3	test	0.979054	0.647277	6.02065	foundation_model	scFoundation|Foundation Models	FALSE
norman_from_scfoundation	1	scfoundation	PTPN12+ZBTB25	test	0.993403	0.749555	3.69381	foundation_model	scFoundation|Foundation Models	FALSE
norman_from_scfoundation	1	scfoundation	RHOXF2+SET	test	0.987011	0.608624	4.75642	foundation_model	scFoundation|Foundation Models	FALSE
norman_from_scfoundation	1	scfoundation	RHOXF2+ZBTB25	test	0.992803	0.787118	3.64361	foundation_model	scFoundation|Foundation Models	FALSE
norman_from_scfoundation	1	scfoundation	SAMD1+TGFBR2	test	0.994765	0.725555	3.08492	foundation_model	scFoundation|Foundation Models	FALSE
norman_from_scfoundation	1	scfoundation	SAMD1+UBASH3B	val	0.993752	0.766391	3.65641	foundation_model	scFoundation|Foundation Models	FALSE
norman_from_scfoundation	1	scfoundation	SGK1+S1PR2	test	0.990992	0.659698	4.04057	foundation_model	scFoundation|Foundation Models	FALSE
norman_from_scfoundation	1	scfoundation	SNAI1+DLX2	val	0.987963	0.637854	5.07475	foundation_model	scFoundation|Foundation Models	FALSE
norman_from_scfoundation	1	scfoundation	TGFBR2+ETS2	val	0.994505	0.0720195	3.16426	foundation_model	scFoundation|Foundation Models	FALSE
norman_from_scfoundation	1	scfoundation	TGFBR2+PRTG	val	0.995302	0.730382	2.92987	foundation_model	scFoundation|Foundation Models	FALSE
norman_from_scfoundation	1	scfoundation	UBASH3B+CNN1	val	0.988332	0.7532	5.3988	foundation_model	scFoundation|Foundation Models	FALSE
norman_from_scfoundation	1	scfoundation	UBASH3B+PTPN12	test	0.993278	0.756034	3.87659	foundation_model	scFoundation|Foundation Models	FALSE
norman_from_scfoundation	1	scfoundation	ZBTB10+PTPN12	test	0.988616	0.573722	4.35616	foundation_model	scFoundation|Foundation Models	FALSE
norman_from_scfoundation	1	scfoundation	ZBTB10+SNAI1	val	0.977666	0.640524	6.06295	foundation_model	scFoundation|Foundation Models	FALSE
norman_from_scfoundation	1	scfoundation	ZC3HAV1+CEBPA	test	0.986966	0.758641	4.69102	foundation_model	scFoundation|Foundation Models	FALSE
norman_from_scfoundation	1	scfoundation	ZC3HAV1+HOXC13	val	0.994692	0.514797	2.93325	foundation_model	scFoundation|Foundation Models	FALSE
norman_from_scfoundation	2	scgpt	BPGM+SAMD1	test	0.992246	0.687657	3.70497	foundation_model	scGPT|Foundation Models	FALSE
norman_from_scfoundation	2	scgpt	CBL+PTPN9	test	0.993688	0.755971	3.50633	foundation_model	scGPT|Foundation Models	FALSE
norman_from_scfoundation	2	scgpt	CBL+PTPN12	val	0.989929	0.628723	4.24986	foundation_model	scGPT|Foundation Models	FALSE
norman_from_scfoundation	2	scgpt	CDKN1B+CDKN1A	test	0.991459	0.727225	4.31529	foundation_model	scGPT|Foundation Models	FALSE
norman_from_scfoundation	2	scgpt	CEBPB+CEBPA	test	0.971394	0.522254	7.08819	foundation_model	scGPT|Foundation Models	FALSE
norman_from_scfoundation	2	scgpt	CEBPB+OSR2	test	0.986892	0.547975	4.97502	foundation_model	scGPT|Foundation Models	FALSE
norman_from_scfoundation	2	scgpt	CEBPE+CEBPB	test	0.980547	0.576212	6.32833	foundation_model	scGPT|Foundation Models	FALSE
norman_from_scfoundation	2	scgpt	CEBPE+KLF1	val	0.992471	0.157375	4.48866	foundation_model	scGPT|Foundation Models	FALSE
norman_from_scfoundation	2	scgpt	CNN1+MAPK1	val	0.996055	0.628021	2.68428	foundation_model	scGPT|Foundation Models	FALSE
norman_from_scfoundation	2	scgpt	DUSP9+MAPK1	val	0.99725	0.520829	2.57551	foundation_model	scGPT|Foundation Models	FALSE
norman_from_scfoundation	2	scgpt	DUSP9+PRTG	test	0.987535	0.663984	4.73013	foundation_model	scGPT|Foundation Models	FALSE
norman_from_scfoundation	2	scgpt	DUSP9+SNAI1	test	0.98002	0.709456	6.40339	foundation_model	scGPT|Foundation Models	FALSE
norman_from_scfoundation	2	scgpt	ETS2+CEBPE	test	0.989076	0.41657	4.3824	foundation_model	scGPT|Foundation Models	FALSE
norman_from_scfoundation	2	scgpt	ETS2+IKZF3	test	0.982046	0.655567	5.62009	foundation_model	scGPT|Foundation Models	FALSE
norman_from_scfoundation	2	scgpt	ETS2+MAP7D1	val	0.988477	0.224888	4.42874	foundation_model	scGPT|Foundation Models	FALSE
norman_from_scfoundation	2	scgpt	ETS2+MAPK1	val	0.982513	0.37419	5.67032	foundation_model	scGPT|Foundation Models	FALSE
norman_from_scfoundation	2	scgpt	ETS2+PRTG	val	0.996485	0.67641	2.59292	foundation_model	scGPT|Foundation Models	FALSE
norman_from_scfoundation	2	scgpt	FEV+ISL2	test	0.978493	0.42205	6.61221	foundation_model	scGPT|Foundation Models	FALSE
norman_from_scfoundation	2	scgpt	FEV+MAP7D1	val	0.983832	0.378986	5.37995	foundation_model	scGPT|Foundation Models	FALSE
norman_from_scfoundation	2	scgpt	FOSB+IKZF3	val	0.989679	0.672856	4.26744	foundation_model	scGPT|Foundation Models	FALSE
norman_from_scfoundation	2	scgpt	FOSB+OSR2	test	0.986821	0.245798	4.8136	foundation_model	scGPT|Foundation Models	FALSE
norman_from_scfoundation	2	scgpt	FOSB+UBASH3B	val	0.997414	0.640964	2.79203	foundation_model	scGPT|Foundation Models	FALSE
norman_from_scfoundation	2	scgpt	FOXA1+FOXF1	val	0.994299	0.706485	3.33518	foundation_model	scGPT|Foundation Models	FALSE
norman_from_scfoundation	2	scgpt	FOXA1+FOXL2	test	0.993047	0.688953	3.58945	foundation_model	scGPT|Foundation Models	FALSE
norman_from_scfoundation	2	scgpt	FOXA1+HOXB9	val	0.989925	0.736781	4.57308	foundation_model	scGPT|Foundation Models	FALSE
norman_from_scfoundation	2	scgpt	FOXF1+FOXL2	test	0.988453	0.68564	4.68507	foundation_model	scGPT|Foundation Models	FALSE
norman_from_scfoundation	2	scgpt	FOXF1+HOXB9	test	0.992081	0.685643	4.10223	foundation_model	scGPT|Foundation Models	FALSE
norman_from_scfoundation	2	scgpt	IGDCC3+PRTG	val	0.993376	0.688379	3.44561	foundation_model	scGPT|Foundation Models	FALSE
norman_from_scfoundation	2	scgpt	IGDCC3+ZBTB25	val	0.989491	0.764243	5.07661	foundation_model	scGPT|Foundation Models	FALSE
norman_from_scfoundation	2	scgpt	JUN+CEBPB	test	0.978023	0.620505	6.77995	foundation_model	scGPT|Foundation Models	FALSE
norman_from_scfoundation	2	scgpt	KIF18B+KIF2C	val	0.996787	0.345695	2.80131	foundation_model	scGPT|Foundation Models	FALSE
norman_from_scfoundation	2	scgpt	KLF1+BAK1	val	0.992364	0.141831	3.59831	foundation_model	scGPT|Foundation Models	FALSE
norman_from_scfoundation	2	scgpt	KLF1+CEBPA	val	0.981484	0.593012	5.7642	foundation_model	scGPT|Foundation Models	FALSE
norman_from_scfoundation	2	scgpt	KLF1+CLDN6	val	0.989363	0.621746	4.33822	foundation_model	scGPT|Foundation Models	FALSE
norman_from_scfoundation	2	scgpt	KLF1+FOXA1	val	0.993444	0.477968	3.60913	foundation_model	scGPT|Foundation Models	FALSE
norman_from_scfoundation	2	scgpt	LYL1+CEBPB	test	0.995653	0.70521	2.86008	foundation_model	scGPT|Foundation Models	FALSE
norman_from_scfoundation	2	scgpt	MAP2K3+IKZF3	test	0.986499	0.538452	4.91911	foundation_model	scGPT|Foundation Models	FALSE
norman_from_scfoundation	2	scgpt	MAP2K6+IKZF3	test	0.985959	0.563455	5.01977	foundation_model	scGPT|Foundation Models	FALSE
norman_from_scfoundation	2	scgpt	MAP2K6+SPI1	test	0.994858	0.599171	3.8884	foundation_model	scGPT|Foundation Models	FALSE
norman_from_scfoundation	2	scgpt	MAPK1+PRTG	val	0.995741	0.584967	2.90464	foundation_model	scGPT|Foundation Models	FALSE
norman_from_scfoundation	2	scgpt	MAPK1+TGFBR2	val	0.992944	0.302148	3.49151	foundation_model	scGPT|Foundation Models	FALSE
norman_from_scfoundation	2	scgpt	POU3F2+CBFA2T3	test	0.994218	0.724732	3.34627	foundation_model	scGPT|Foundation Models	FALSE
norman_from_scfoundation	2	scgpt	PTPN12+OSR2	test	0.997095	0.430446	2.84664	foundation_model	scGPT|Foundation Models	FALSE
norman_from_scfoundation	2	scgpt	PTPN12+SNAI1	val	0.996683	0.658323	2.51441	foundation_model	scGPT|Foundation Models	FALSE
norman_from_scfoundation	2	scgpt	PTPN12+UBASH3A	val	0.990046	0.717433	4.59953	foundation_model	scGPT|Foundation Models	FALSE
norman_from_scfoundation	2	scgpt	SAMD1+PTPN12	test	0.991538	0.734875	4.00681	foundation_model	scGPT|Foundation Models	FALSE
norman_from_scfoundation	2	scgpt	SET+KLF1	val	0.989433	0.415747	4.54518	foundation_model	scGPT|Foundation Models	FALSE
norman_from_scfoundation	2	scgpt	SGK1+S1PR2	test	0.99228	0.757127	3.93753	foundation_model	scGPT|Foundation Models	FALSE
norman_from_scfoundation	2	scgpt	SGK1+TBX2	test	0.994313	0.746794	3.33455	foundation_model	scGPT|Foundation Models	FALSE
norman_from_scfoundation	2	scgpt	SNAI1+DLX2	val	0.985869	0.666432	5.80746	foundation_model	scGPT|Foundation Models	FALSE
norman_from_scfoundation	2	scgpt	SNAI1+UBASH3B	test	0.997162	0.765478	2.27999	foundation_model	scGPT|Foundation Models	FALSE
norman_from_scfoundation	2	scgpt	TBX3+TBX2	val	0.995851	0.630397	2.99745	foundation_model	scGPT|Foundation Models	FALSE
norman_from_scfoundation	2	scgpt	TGFBR2+ETS2	val	0.995936	0.161283	2.70719	foundation_model	scGPT|Foundation Models	FALSE
norman_from_scfoundation	2	scgpt	TGFBR2+PRTG	val	0.994247	0.636029	3.20955	foundation_model	scGPT|Foundation Models	FALSE
norman_from_scfoundation	2	scgpt	TMSB4X+BAK1	test	0.997533	0.689559	2.27175	foundation_model	scGPT|Foundation Models	FALSE
norman_from_scfoundation	2	scgpt	UBASH3B+OSR2	test	0.995302	0.106883	4.2082	foundation_model	scGPT|Foundation Models	FALSE
norman_from_scfoundation	2	scgpt	UBASH3B+ZBTB25	test	0.992879	0.720153	3.57787	foundation_model	scGPT|Foundation Models	FALSE
norman_from_scfoundation	2	scgpt	ZBTB10+DLX2	val	0.968513	0.597282	8.62886	foundation_model	scGPT|Foundation Models	FALSE
norman_from_scfoundation	2	scgpt	ZBTB10+PTPN12	test	0.99186	0.708517	4.1427	foundation_model	scGPT|Foundation Models	FALSE
norman_from_scfoundation	2	scgpt	ZBTB10+SNAI1	val	0.974682	0.567073	7.46897	foundation_model	scGPT|Foundation Models	FALSE
norman_from_scfoundation	2	scgpt	ZC3HAV1+CEBPA	test	0.978461	0.503888	6.19727	foundation_model	scGPT|Foundation Models	FALSE
norman_from_scfoundation	2	scgpt	ZC3HAV1+HOXC13	val	0.995636	0.544628	3.05524	foundation_model	scGPT|Foundation Models	FALSE
norman_from_scfoundation	2	gears	BPGM+SAMD1	test	0.99586	0.831045	2.82197	deep_learning	GEARS|Other Deep Learning Models	FALSE
norman_from_scfoundation	2	gears	CBL+PTPN9	test	0.996526	0.827018	2.97901	deep_learning	GEARS|Other Deep Learning Models	FALSE
norman_from_scfoundation	2	gears	CBL+PTPN12	val	0.9963	0.872681	2.65576	deep_learning	GEARS|Other Deep Learning Models	FALSE
norman_from_scfoundation	2	gears	CDKN1B+CDKN1A	test	0.993503	0.740301	3.72994	deep_learning	GEARS|Other Deep Learning Models	FALSE
norman_from_scfoundation	2	gears	CEBPB+CEBPA	test	0.983006	0.837272	5.77268	deep_learning	GEARS|Other Deep Learning Models	FALSE
norman_from_scfoundation	2	gears	CEBPB+OSR2	test	0.994419	0.850394	3.05277	deep_learning	GEARS|Other Deep Learning Models	FALSE
norman_from_scfoundation	2	gears	CEBPE+CEBPB	test	0.993768	0.888201	3.2467	deep_learning	GEARS|Other Deep Learning Models	FALSE
norman_from_scfoundation	2	gears	CEBPE+KLF1	val	0.994442	0.157032	3.06759	deep_learning	GEARS|Other Deep Learning Models	FALSE
norman_from_scfoundation	2	gears	CNN1+MAPK1	val	0.995092	0.445561	3.09661	deep_learning	GEARS|Other Deep Learning Models	FALSE
norman_from_scfoundation	2	gears	DUSP9+MAPK1	val	0.99681	0.477232	2.40358	deep_learning	GEARS|Other Deep Learning Models	FALSE
norman_from_scfoundation	2	gears	DUSP9+PRTG	test	0.995343	0.883428	2.83926	deep_learning	GEARS|Other Deep Learning Models	FALSE
norman_from_scfoundation	2	gears	DUSP9+SNAI1	test	0.980597	0.673255	5.90508	deep_learning	GEARS|Other Deep Learning Models	FALSE
norman_from_scfoundation	2	gears	ETS2+CEBPE	test	0.995414	0.82144	2.85834	deep_learning	GEARS|Other Deep Learning Models	FALSE
norman_from_scfoundation	2	gears	ETS2+IKZF3	test	0.989998	0.850027	4.07374	deep_learning	GEARS|Other Deep Learning Models	FALSE
norman_from_scfoundation	2	gears	ETS2+MAP7D1	val	0.988681	0.211333	4.29075	deep_learning	GEARS|Other Deep Learning Models	FALSE
norman_from_scfoundation	2	gears	ETS2+MAPK1	val	0.98635	0.679837	4.90288	deep_learning	GEARS|Other Deep Learning Models	FALSE
norman_from_scfoundation	2	gears	ETS2+PRTG	val	0.996382	0.685928	2.49089	deep_learning	GEARS|Other Deep Learning Models	FALSE
norman_from_scfoundation	2	gears	FEV+ISL2	test	0.97972	0.560302	5.70456	deep_learning	GEARS|Other Deep Learning Models	FALSE
norman_from_scfoundation	2	gears	FEV+MAP7D1	val	0.984155	0.491771	5.08046	deep_learning	GEARS|Other Deep Learning Models	FALSE
norman_from_scfoundation	2	gears	FOSB+IKZF3	val	0.993262	0.81285	3.87182	deep_learning	GEARS|Other Deep Learning Models	FALSE
norman_from_scfoundation	2	gears	FOSB+OSR2	test	0.992638	0.704805	3.54059	deep_learning	GEARS|Other Deep Learning Models	FALSE
norman_from_scfoundation	2	gears	FOSB+UBASH3B	val	0.997432	0.598813	2.23953	deep_learning	GEARS|Other Deep Learning Models	FALSE
norman_from_scfoundation	2	gears	FOXA1+FOXF1	val	0.993505	0.729143	3.40649	deep_learning	GEARS|Other Deep Learning Models	FALSE
norman_from_scfoundation	2	gears	FOXA1+FOXL2	test	0.994297	0.779026	3.07907	deep_learning	GEARS|Other Deep Learning Models	FALSE
norman_from_scfoundation	2	gears	FOXA1+HOXB9	val	0.992233	0.825392	3.5994	deep_learning	GEARS|Other Deep Learning Models	FALSE
norman_from_scfoundation	2	gears	FOXF1+FOXL2	test	0.99045	0.822272	4.18353	deep_learning	GEARS|Other Deep Learning Models	FALSE
norman_from_scfoundation	2	gears	FOXF1+HOXB9	test	0.993512	0.801449	3.31004	deep_learning	GEARS|Other Deep Learning Models	FALSE
norman_from_scfoundation	2	gears	IGDCC3+PRTG	val	0.995463	0.809298	2.84527	deep_learning	GEARS|Other Deep Learning Models	FALSE
norman_from_scfoundation	2	gears	IGDCC3+ZBTB25	val	0.995039	0.858266	3.83722	deep_learning	GEARS|Other Deep Learning Models	FALSE
norman_from_scfoundation	2	gears	JUN+CEBPB	test	0.988655	0.852854	4.53575	deep_learning	GEARS|Other Deep Learning Models	FALSE
norman_from_scfoundation	2	gears	KIF18B+KIF2C	val	0.996992	0.37882	2.26145	deep_learning	GEARS|Other Deep Learning Models	FALSE
norman_from_scfoundation	2	gears	KLF1+BAK1	val	0.994868	0.495709	3.0042	deep_learning	GEARS|Other Deep Learning Models	FALSE
norman_from_scfoundation	2	gears	KLF1+CEBPA	val	0.986884	0.807571	5.08007	deep_learning	GEARS|Other Deep Learning Models	FALSE
norman_from_scfoundation	2	gears	KLF1+CLDN6	val	0.99327	0.796972	3.37577	deep_learning	GEARS|Other Deep Learning Models	FALSE
norman_from_scfoundation	2	gears	KLF1+FOXA1	val	0.992278	0.445787	3.58072	deep_learning	GEARS|Other Deep Learning Models	FALSE
norman_from_scfoundation	2	gears	LYL1+CEBPB	test	0.994631	0.648846	3.03827	deep_learning	GEARS|Other Deep Learning Models	FALSE
norman_from_scfoundation	2	gears	MAP2K3+IKZF3	test	0.994003	0.845137	3.17701	deep_learning	GEARS|Other Deep Learning Models	FALSE
norman_from_scfoundation	2	gears	MAP2K6+IKZF3	test	0.993601	0.846729	3.28971	deep_learning	GEARS|Other Deep Learning Models	FALSE
norman_from_scfoundation	2	gears	MAP2K6+SPI1	test	0.99673	0.571212	2.62905	deep_learning	GEARS|Other Deep Learning Models	FALSE
norman_from_scfoundation	2	gears	MAPK1+PRTG	val	0.995726	0.521168	2.73594	deep_learning	GEARS|Other Deep Learning Models	FALSE
norman_from_scfoundation	2	gears	MAPK1+TGFBR2	val	0.994145	0.385245	3.16777	deep_learning	GEARS|Other Deep Learning Models	FALSE
norman_from_scfoundation	2	gears	POU3F2+CBFA2T3	test	0.9954	0.816718	2.74523	deep_learning	GEARS|Other Deep Learning Models	FALSE
norman_from_scfoundation	2	gears	PTPN12+OSR2	test	0.997731	0.421709	1.98175	deep_learning	GEARS|Other Deep Learning Models	FALSE
norman_from_scfoundation	2	gears	PTPN12+SNAI1	val	0.995073	0.516493	2.93465	deep_learning	GEARS|Other Deep Learning Models	FALSE
norman_from_scfoundation	2	gears	PTPN12+UBASH3A	val	0.993979	0.875822	4.00162	deep_learning	GEARS|Other Deep Learning Models	FALSE
norman_from_scfoundation	2	gears	SAMD1+PTPN12	test	0.996326	0.882773	3.01912	deep_learning	GEARS|Other Deep Learning Models	FALSE
norman_from_scfoundation	2	gears	SET+KLF1	val	0.991244	0.568788	3.98278	deep_learning	GEARS|Other Deep Learning Models	FALSE
norman_from_scfoundation	2	gears	SGK1+S1PR2	test	0.994502	0.806435	3.1837	deep_learning	GEARS|Other Deep Learning Models	FALSE
norman_from_scfoundation	2	gears	SGK1+TBX2	test	0.994874	0.75204	3.10116	deep_learning	GEARS|Other Deep Learning Models	FALSE
norman_from_scfoundation	2	gears	SNAI1+DLX2	val	0.988887	0.747707	5.28402	deep_learning	GEARS|Other Deep Learning Models	FALSE
norman_from_scfoundation	2	gears	SNAI1+UBASH3B	test	0.996875	0.690345	2.5647	deep_learning	GEARS|Other Deep Learning Models	FALSE
norman_from_scfoundation	2	gears	TBX3+TBX2	val	0.993352	0.542128	3.59047	deep_learning	GEARS|Other Deep Learning Models	FALSE
norman_from_scfoundation	2	gears	TGFBR2+ETS2	val	0.997635	0.296212	1.97623	deep_learning	GEARS|Other Deep Learning Models	FALSE
norman_from_scfoundation	2	gears	TGFBR2+PRTG	val	0.996622	0.809753	2.5144	deep_learning	GEARS|Other Deep Learning Models	FALSE
norman_from_scfoundation	2	gears	TMSB4X+BAK1	test	0.995439	0.0537354	2.78395	deep_learning	GEARS|Other Deep Learning Models	FALSE
norman_from_scfoundation	2	gears	UBASH3B+OSR2	test	0.996845	0.296905	2.6695	deep_learning	GEARS|Other Deep Learning Models	FALSE
norman_from_scfoundation	2	gears	UBASH3B+ZBTB25	test	0.996925	0.875237	2.77364	deep_learning	GEARS|Other Deep Learning Models	FALSE
norman_from_scfoundation	2	gears	ZBTB10+DLX2	val	0.977987	0.777591	6.76898	deep_learning	GEARS|Other Deep Learning Models	FALSE
norman_from_scfoundation	2	gears	ZBTB10+PTPN12	test	0.992076	0.721315	3.72075	deep_learning	GEARS|Other Deep Learning Models	FALSE
norman_from_scfoundation	2	gears	ZBTB10+SNAI1	val	0.982325	0.762114	5.62031	deep_learning	GEARS|Other Deep Learning Models	FALSE
norman_from_scfoundation	2	gears	ZC3HAV1+CEBPA	test	0.987584	0.826435	4.84891	deep_learning	GEARS|Other Deep Learning Models	FALSE
norman_from_scfoundation	2	gears	ZC3HAV1+HOXC13	val	0.995681	0.596366	2.65618	deep_learning	GEARS|Other Deep Learning Models	FALSE
norman_from_scfoundation	2	geneformer	BPGM+SAMD1	test	0.998245	0.937981	1.77672	foundation_model	Geneformer*|Foundation Models	FALSE
norman_from_scfoundation	2	geneformer	CBL+PTPN9	test	0.998659	0.95095	1.5626	foundation_model	Geneformer*|Foundation Models	FALSE
norman_from_scfoundation	2	geneformer	CBL+PTPN12	val	0.998595	0.960429	1.78186	foundation_model	Geneformer*|Foundation Models	FALSE
norman_from_scfoundation	2	geneformer	CDKN1B+CDKN1A	test	0.996465	0.909524	2.53889	foundation_model	Geneformer*|Foundation Models	FALSE
norman_from_scfoundation	2	geneformer	CEBPB+CEBPA	test	0.993573	0.91719	3.38559	foundation_model	Geneformer*|Foundation Models	FALSE
norman_from_scfoundation	2	geneformer	CEBPB+OSR2	test	0.979342	0.93084	6.25469	foundation_model	Geneformer*|Foundation Models	FALSE
norman_from_scfoundation	2	geneformer	CEBPE+CEBPB	test	0.992732	0.942273	3.58759	foundation_model	Geneformer*|Foundation Models	FALSE
norman_from_scfoundation	2	geneformer	CEBPE+KLF1	val	0.991095	0.605693	4.67406	foundation_model	Geneformer*|Foundation Models	FALSE
norman_from_scfoundation	2	geneformer	CNN1+MAPK1	val	0.992887	0.622943	3.60082	foundation_model	Geneformer*|Foundation Models	FALSE
norman_from_scfoundation	2	geneformer	DUSP9+MAPK1	val	0.995417	0.839724	2.85139	foundation_model	Geneformer*|Foundation Models	FALSE
norman_from_scfoundation	2	geneformer	DUSP9+PRTG	test	0.995354	0.912924	2.98716	foundation_model	Geneformer*|Foundation Models	FALSE
norman_from_scfoundation	2	geneformer	DUSP9+SNAI1	test	0.984479	0.737925	5.48238	foundation_model	Geneformer*|Foundation Models	FALSE
norman_from_scfoundation	2	geneformer	ETS2+CEBPE	test	0.998048	0.946398	1.91228	foundation_model	Geneformer*|Foundation Models	FALSE
norman_from_scfoundation	2	geneformer	ETS2+IKZF3	test	0.998451	0.983378	1.60351	foundation_model	Geneformer*|Foundation Models	FALSE
norman_from_scfoundation	2	geneformer	ETS2+MAP7D1	val	0.994417	0.837442	3.01277	foundation_model	Geneformer*|Foundation Models	FALSE
norman_from_scfoundation	2	geneformer	ETS2+MAPK1	val	0.997268	0.951668	2.25779	foundation_model	Geneformer*|Foundation Models	FALSE
norman_from_scfoundation	2	geneformer	ETS2+PRTG	val	0.995479	0.859116	3.33648	foundation_model	Geneformer*|Foundation Models	FALSE
norman_from_scfoundation	2	geneformer	FEV+ISL2	test	0.993496	0.932322	3.38477	foundation_model	Geneformer*|Foundation Models	FALSE
norman_from_scfoundation	2	geneformer	FEV+MAP7D1	val	0.995434	0.913358	2.71203	foundation_model	Geneformer*|Foundation Models	FALSE
norman_from_scfoundation	2	geneformer	FOSB+IKZF3	val	0.996088	0.920506	2.82374	foundation_model	Geneformer*|Foundation Models	FALSE
norman_from_scfoundation	2	geneformer	FOSB+OSR2	test	0.991369	0.850049	4.28672	foundation_model	Geneformer*|Foundation Models	FALSE
norman_from_scfoundation	2	geneformer	FOSB+UBASH3B	val	0.995433	0.73946	3.06956	foundation_model	Geneformer*|Foundation Models	FALSE
norman_from_scfoundation	2	geneformer	FOXA1+FOXF1	val	0.996455	0.832426	2.44843	foundation_model	Geneformer*|Foundation Models	FALSE
norman_from_scfoundation	2	geneformer	FOXA1+FOXL2	test	0.99764	0.929172	1.9845	foundation_model	Geneformer*|Foundation Models	FALSE
norman_from_scfoundation	2	geneformer	FOXA1+HOXB9	val	0.997619	0.940532	2.09403	foundation_model	Geneformer*|Foundation Models	FALSE
norman_from_scfoundation	2	geneformer	FOXF1+FOXL2	test	0.994444	0.910779	3.41527	foundation_model	Geneformer*|Foundation Models	FALSE
norman_from_scfoundation	2	geneformer	FOXF1+HOXB9	test	0.994864	0.857864	2.92868	foundation_model	Geneformer*|Foundation Models	FALSE
norman_from_scfoundation	2	geneformer	IGDCC3+PRTG	val	0.972501	0.688276	7.41001	foundation_model	Geneformer*|Foundation Models	FALSE
norman_from_scfoundation	2	geneformer	IGDCC3+ZBTB25	val	0.989437	0.732576	5.37122	foundation_model	Geneformer*|Foundation Models	FALSE
norman_from_scfoundation	2	geneformer	JUN+CEBPB	test	0.992831	0.886137	3.6	foundation_model	Geneformer*|Foundation Models	FALSE
norman_from_scfoundation	2	geneformer	KIF18B+KIF2C	val	0.994199	0.449632	3.30154	foundation_model	Geneformer*|Foundation Models	FALSE
norman_from_scfoundation	2	geneformer	KLF1+BAK1	val	0.997586	0.846207	2.2657	foundation_model	Geneformer*|Foundation Models	FALSE
norman_from_scfoundation	2	geneformer	KLF1+CEBPA	val	0.994734	0.898018	3.25182	foundation_model	Geneformer*|Foundation Models	FALSE
norman_from_scfoundation	2	geneformer	KLF1+CLDN6	val	0.993696	0.806463	3.30173	foundation_model	Geneformer*|Foundation Models	FALSE
norman_from_scfoundation	2	geneformer	KLF1+FOXA1	val	0.993129	0.820542	3.88897	foundation_model	Geneformer*|Foundation Models	FALSE
norman_from_scfoundation	2	geneformer	LYL1+CEBPB	test	0.993087	0.665471	3.43185	foundation_model	Geneformer*|Foundation Models	FALSE
norman_from_scfoundation	2	geneformer	MAP2K3+IKZF3	test	0.996929	0.917411	2.4713	foundation_model	Geneformer*|Foundation Models	FALSE
norman_from_scfoundation	2	geneformer	MAP2K6+IKZF3	test	0.986007	0.643221	5.22205	foundation_model	Geneformer*|Foundation Models	FALSE
norman_from_scfoundation	2	geneformer	MAP2K6+SPI1	test	0.996006	0.507321	2.85394	foundation_model	Geneformer*|Foundation Models	FALSE
norman_from_scfoundation	2	geneformer	MAPK1+PRTG	val	0.992599	0.730546	4.15938	foundation_model	Geneformer*|Foundation Models	FALSE
norman_from_scfoundation	2	geneformer	MAPK1+TGFBR2	val	0.99732	0.781341	2.16652	foundation_model	Geneformer*|Foundation Models	FALSE
norman_from_scfoundation	2	geneformer	POU3F2+CBFA2T3	test	0.997959	0.921928	1.84332	foundation_model	Geneformer*|Foundation Models	FALSE
norman_from_scfoundation	2	geneformer	PTPN12+OSR2	test	0.997705	0.673628	2.02667	foundation_model	Geneformer*|Foundation Models	FALSE
norman_from_scfoundation	2	geneformer	PTPN12+SNAI1	val	0.99806	0.837869	1.79976	foundation_model	Geneformer*|Foundation Models	FALSE
norman_from_scfoundation	2	geneformer	PTPN12+UBASH3A	val	0.997726	0.964758	2.46632	foundation_model	Geneformer*|Foundation Models	FALSE
norman_from_scfoundation	2	geneformer	SAMD1+PTPN12	test	0.998174	0.956103	2.10472	foundation_model	Geneformer*|Foundation Models	FALSE
norman_from_scfoundation	2	geneformer	SET+KLF1	val	0.994432	0.812268	3.11212	foundation_model	Geneformer*|Foundation Models	FALSE
norman_from_scfoundation	2	geneformer	SGK1+S1PR2	test	0.994809	0.841635	3.05847	foundation_model	Geneformer*|Foundation Models	FALSE
norman_from_scfoundation	2	geneformer	SGK1+TBX2	test	0.997128	0.877796	2.66228	foundation_model	Geneformer*|Foundation Models	FALSE
norman_from_scfoundation	2	geneformer	SNAI1+DLX2	val	0.995279	0.892115	3.10739	foundation_model	Geneformer*|Foundation Models	FALSE
norman_from_scfoundation	2	geneformer	SNAI1+UBASH3B	test	0.998541	0.892612	1.66041	foundation_model	Geneformer*|Foundation Models	FALSE
norman_from_scfoundation	2	geneformer	TBX3+TBX2	val	0.994061	0.758237	3.25205	foundation_model	Geneformer*|Foundation Models	FALSE
norman_from_scfoundation	2	geneformer	TGFBR2+ETS2	val	0.998877	0.751156	1.44039	foundation_model	Geneformer*|Foundation Models	FALSE
norman_from_scfoundation	2	geneformer	TGFBR2+PRTG	val	0.998712	0.943601	1.47505	foundation_model	Geneformer*|Foundation Models	FALSE
norman_from_scfoundation	2	geneformer	TMSB4X+BAK1	test	0.998431	0.807634	1.62678	foundation_model	Geneformer*|Foundation Models	FALSE
norman_from_scfoundation	2	geneformer	UBASH3B+OSR2	test	0.993912	0.428294	3.93433	foundation_model	Geneformer*|Foundation Models	FALSE
norman_from_scfoundation	2	geneformer	UBASH3B+ZBTB25	test	0.998721	0.962281	1.63311	foundation_model	Geneformer*|Foundation Models	FALSE
norman_from_scfoundation	2	geneformer	ZBTB10+DLX2	val	0.975107	0.751338	7.46082	foundation_model	Geneformer*|Foundation Models	FALSE
norman_from_scfoundation	2	geneformer	ZBTB10+PTPN12	test	0.993013	0.76425	3.64054	foundation_model	Geneformer*|Foundation Models	FALSE
norman_from_scfoundation	2	geneformer	ZBTB10+SNAI1	val	0.989069	0.893803	4.86303	foundation_model	Geneformer*|Foundation Models	FALSE
norman_from_scfoundation	2	geneformer	ZC3HAV1+CEBPA	test	0.995095	0.92249	2.87765	foundation_model	Geneformer*|Foundation Models	FALSE
norman_from_scfoundation	2	geneformer	ZC3HAV1+HOXC13	val	0.992154	0.738791	3.84363	foundation_model	Geneformer*|Foundation Models	FALSE
norman_from_scfoundation	2	uce	BPGM+SAMD1	test	0.992717	0.765056	3.69436	foundation_model	UCE*|Foundation Models	FALSE
norman_from_scfoundation	2	uce	CBL+PTPN9	test	0.994113	0.793334	3.72712	foundation_model	UCE*|Foundation Models	FALSE
norman_from_scfoundation	2	uce	CBL+PTPN12	val	0.990714	0.710882	4.11292	foundation_model	UCE*|Foundation Models	FALSE
norman_from_scfoundation	2	uce	CDKN1B+CDKN1A	test	0.992103	0.758759	4.29954	foundation_model	UCE*|Foundation Models	FALSE
norman_from_scfoundation	2	uce	CEBPB+CEBPA	test	0.967966	0.548308	7.97917	foundation_model	UCE*|Foundation Models	FALSE
norman_from_scfoundation	2	uce	CEBPB+OSR2	test	0.986645	0.602458	4.8168	foundation_model	UCE*|Foundation Models	FALSE
norman_from_scfoundation	2	uce	CEBPE+CEBPB	test	0.979622	0.623184	6.46545	foundation_model	UCE*|Foundation Models	FALSE
norman_from_scfoundation	2	uce	CEBPE+KLF1	val	0.992959	0.189866	3.9986	foundation_model	UCE*|Foundation Models	FALSE
norman_from_scfoundation	2	uce	CNN1+MAPK1	val	0.995822	0.599473	2.67649	foundation_model	UCE*|Foundation Models	FALSE
norman_from_scfoundation	2	uce	DUSP9+MAPK1	val	0.996828	0.561853	2.91325	foundation_model	UCE*|Foundation Models	FALSE
norman_from_scfoundation	2	uce	DUSP9+PRTG	test	0.988312	0.777394	4.50986	foundation_model	UCE*|Foundation Models	FALSE
norman_from_scfoundation	2	uce	DUSP9+SNAI1	test	0.980542	0.801483	6.03913	foundation_model	UCE*|Foundation Models	FALSE
norman_from_scfoundation	2	uce	ETS2+CEBPE	test	0.988655	0.391784	4.36431	foundation_model	UCE*|Foundation Models	FALSE
norman_from_scfoundation	2	uce	ETS2+IKZF3	test	0.982519	0.809764	5.41866	foundation_model	UCE*|Foundation Models	FALSE
norman_from_scfoundation	2	uce	ETS2+MAP7D1	val	0.98811	0.262258	4.773	foundation_model	UCE*|Foundation Models	FALSE
norman_from_scfoundation	2	uce	ETS2+MAPK1	val	0.982632	0.39962	5.39881	foundation_model	UCE*|Foundation Models	FALSE
norman_from_scfoundation	2	uce	ETS2+PRTG	val	0.996864	0.742278	2.32242	foundation_model	UCE*|Foundation Models	FALSE
norman_from_scfoundation	2	uce	FEV+ISL2	test	0.979691	0.535712	5.82721	foundation_model	UCE*|Foundation Models	FALSE
norman_from_scfoundation	2	uce	FEV+MAP7D1	val	0.984102	0.460504	5.26018	foundation_model	UCE*|Foundation Models	FALSE
norman_from_scfoundation	2	uce	FOSB+IKZF3	val	0.990289	0.78866	4.05068	foundation_model	UCE*|Foundation Models	FALSE
norman_from_scfoundation	2	uce	FOSB+OSR2	test	0.986459	0.283574	4.78612	foundation_model	UCE*|Foundation Models	FALSE
norman_from_scfoundation	2	uce	FOSB+UBASH3B	val	0.997826	0.662858	2.05028	foundation_model	UCE*|Foundation Models	FALSE
norman_from_scfoundation	2	uce	FOXA1+FOXF1	val	0.995012	0.79609	2.87967	foundation_model	UCE*|Foundation Models	FALSE
norman_from_scfoundation	2	uce	FOXA1+FOXL2	test	0.99333	0.783218	3.37415	foundation_model	UCE*|Foundation Models	FALSE
norman_from_scfoundation	2	uce	FOXA1+HOXB9	val	0.990747	0.846492	4.05005	foundation_model	UCE*|Foundation Models	FALSE
norman_from_scfoundation	2	uce	FOXF1+FOXL2	test	0.988647	0.779393	4.56688	foundation_model	UCE*|Foundation Models	FALSE
norman_from_scfoundation	2	uce	FOXF1+HOXB9	test	0.992928	0.790796	3.46695	foundation_model	UCE*|Foundation Models	FALSE
norman_from_scfoundation	2	uce	IGDCC3+PRTG	val	0.993979	0.767538	3.26669	foundation_model	UCE*|Foundation Models	FALSE
norman_from_scfoundation	2	uce	IGDCC3+ZBTB25	val	0.990346	0.808284	4.86468	foundation_model	UCE*|Foundation Models	FALSE
norman_from_scfoundation	2	uce	JUN+CEBPB	test	0.977339	0.704715	6.81046	foundation_model	UCE*|Foundation Models	FALSE
norman_from_scfoundation	2	uce	KIF18B+KIF2C	val	0.996319	0.426996	2.52628	foundation_model	UCE*|Foundation Models	FALSE
norman_from_scfoundation	2	uce	KLF1+BAK1	val	0.990662	0.0895567	4.72029	foundation_model	UCE*|Foundation Models	FALSE
norman_from_scfoundation	2	uce	KLF1+CEBPA	val	0.978751	0.580239	6.41857	foundation_model	UCE*|Foundation Models	FALSE
norman_from_scfoundation	2	uce	KLF1+CLDN6	val	0.990261	0.741444	4.03234	foundation_model	UCE*|Foundation Models	FALSE
norman_from_scfoundation	2	uce	KLF1+FOXA1	val	0.993532	0.564811	3.63133	foundation_model	UCE*|Foundation Models	FALSE
norman_from_scfoundation	2	uce	LYL1+CEBPB	test	0.995114	0.698891	2.869	foundation_model	UCE*|Foundation Models	FALSE
norman_from_scfoundation	2	uce	MAP2K3+IKZF3	test	0.987644	0.683489	4.51873	foundation_model	UCE*|Foundation Models	FALSE
norman_from_scfoundation	2	uce	MAP2K6+IKZF3	test	0.987009	0.716139	4.6251	foundation_model	UCE*|Foundation Models	FALSE
norman_from_scfoundation	2	uce	MAP2K6+SPI1	test	0.996726	0.573288	2.50724	foundation_model	UCE*|Foundation Models	FALSE
norman_from_scfoundation	2	uce	MAPK1+PRTG	val	0.995786	0.57662	2.79335	foundation_model	UCE*|Foundation Models	FALSE
norman_from_scfoundation	2	uce	MAPK1+TGFBR2	val	0.992285	0.270889	3.79248	foundation_model	UCE*|Foundation Models	FALSE
norman_from_scfoundation	2	uce	POU3F2+CBFA2T3	test	0.994267	0.822883	3.18502	foundation_model	UCE*|Foundation Models	FALSE
norman_from_scfoundation	2	uce	PTPN12+OSR2	test	0.997206	0.504047	2.58084	foundation_model	UCE*|Foundation Models	FALSE
norman_from_scfoundation	2	uce	PTPN12+SNAI1	val	0.99674	0.694779	2.32463	foundation_model	UCE*|Foundation Models	FALSE
norman_from_scfoundation	2	uce	PTPN12+UBASH3A	val	0.990895	0.778562	4.38876	foundation_model	UCE*|Foundation Models	FALSE
norman_from_scfoundation	2	uce	SAMD1+PTPN12	test	0.991842	0.818605	4.17489	foundation_model	UCE*|Foundation Models	FALSE
norman_from_scfoundation	2	uce	SET+KLF1	val	0.989671	0.420489	4.22902	foundation_model	UCE*|Foundation Models	FALSE
norman_from_scfoundation	2	uce	SGK1+S1PR2	test	0.992725	0.844325	3.82558	foundation_model	UCE*|Foundation Models	FALSE
norman_from_scfoundation	2	uce	SGK1+TBX2	test	0.994758	0.815878	3.26141	foundation_model	UCE*|Foundation Models	FALSE
norman_from_scfoundation	2	uce	SNAI1+DLX2	val	0.986111	0.684264	5.65238	foundation_model	UCE*|Foundation Models	FALSE
norman_from_scfoundation	2	uce	SNAI1+UBASH3B	test	0.997343	0.765059	2.31334	foundation_model	UCE*|Foundation Models	FALSE
norman_from_scfoundation	2	uce	TBX3+TBX2	val	0.996238	0.645358	2.66976	foundation_model	UCE*|Foundation Models	FALSE
norman_from_scfoundation	2	uce	TGFBR2+ETS2	val	0.995165	0.193911	3.44669	foundation_model	UCE*|Foundation Models	FALSE
norman_from_scfoundation	2	uce	TGFBR2+PRTG	val	0.994903	0.722813	2.93912	foundation_model	UCE*|Foundation Models	FALSE
norman_from_scfoundation	2	uce	TMSB4X+BAK1	test	0.994148	0.245232	3.38597	foundation_model	UCE*|Foundation Models	FALSE
norman_from_scfoundation	2	uce	UBASH3B+OSR2	test	0.996007	0.193392	3.17336	foundation_model	UCE*|Foundation Models	FALSE
norman_from_scfoundation	2	uce	UBASH3B+ZBTB25	test	0.993476	0.78397	3.66981	foundation_model	UCE*|Foundation Models	FALSE
norman_from_scfoundation	2	uce	ZBTB10+DLX2	val	0.96874	0.692035	8.398	foundation_model	UCE*|Foundation Models	FALSE
norman_from_scfoundation	2	uce	ZBTB10+PTPN12	test	0.992024	0.795583	3.93324	foundation_model	UCE*|Foundation Models	FALSE
norman_from_scfoundation	2	uce	ZBTB10+SNAI1	val	0.974839	0.662813	7.13472	foundation_model	UCE*|Foundation Models	FALSE
norman_from_scfoundation	2	uce	ZC3HAV1+CEBPA	test	0.976244	0.512336	6.72392	foundation_model	UCE*|Foundation Models	FALSE
norman_from_scfoundation	2	uce	ZC3HAV1+HOXC13	val	0.99623	0.645445	2.4924	foundation_model	UCE*|Foundation Models	FALSE
norman_from_scfoundation	2	scbert	BPGM+SAMD1	test	0.99272	0.765271	3.69372	foundation_model	scBERT*|Foundation Models	FALSE
norman_from_scfoundation	2	scbert	CBL+PTPN9	test	0.994125	0.793783	3.72318	foundation_model	scBERT*|Foundation Models	FALSE
norman_from_scfoundation	2	scbert	CBL+PTPN12	val	0.990714	0.711097	4.11335	foundation_model	scBERT*|Foundation Models	FALSE
norman_from_scfoundation	2	scbert	CDKN1B+CDKN1A	test	0.992101	0.75888	4.29985	foundation_model	scBERT*|Foundation Models	FALSE
norman_from_scfoundation	2	scbert	CEBPB+CEBPA	test	0.967962	0.548725	7.98183	foundation_model	scBERT*|Foundation Models	FALSE
norman_from_scfoundation	2	scbert	CEBPB+OSR2	test	0.98661	0.599791	4.82164	foundation_model	scBERT*|Foundation Models	FALSE
norman_from_scfoundation	2	scbert	CEBPE+CEBPB	test	0.979595	0.621648	6.46833	foundation_model	scBERT*|Foundation Models	FALSE
norman_from_scfoundation	2	scbert	CEBPE+KLF1	val	0.992967	0.189916	3.99577	foundation_model	scBERT*|Foundation Models	FALSE
norman_from_scfoundation	2	scbert	CNN1+MAPK1	val	0.995822	0.59943	2.67639	foundation_model	scBERT*|Foundation Models	FALSE
norman_from_scfoundation	2	scbert	DUSP9+MAPK1	val	0.99683	0.561867	2.91044	foundation_model	scBERT*|Foundation Models	FALSE
norman_from_scfoundation	2	scbert	DUSP9+PRTG	test	0.988297	0.776345	4.51234	foundation_model	scBERT*|Foundation Models	FALSE
norman_from_scfoundation	2	scbert	DUSP9+SNAI1	test	0.980522	0.801032	6.04282	foundation_model	scBERT*|Foundation Models	FALSE
norman_from_scfoundation	2	scbert	ETS2+CEBPE	test	0.988662	0.392187	4.36306	foundation_model	scBERT*|Foundation Models	FALSE
norman_from_scfoundation	2	scbert	ETS2+IKZF3	test	0.982535	0.810086	5.41623	foundation_model	scBERT*|Foundation Models	FALSE
norman_from_scfoundation	2	scbert	ETS2+MAP7D1	val	0.988108	0.262185	4.77454	foundation_model	scBERT*|Foundation Models	FALSE
norman_from_scfoundation	2	scbert	ETS2+MAPK1	val	0.982643	0.400268	5.3971	foundation_model	scBERT*|Foundation Models	FALSE
norman_from_scfoundation	2	scbert	ETS2+PRTG	val	0.996866	0.742515	2.32165	foundation_model	scBERT*|Foundation Models	FALSE
norman_from_scfoundation	2	scbert	FEV+ISL2	test	0.97969	0.536218	5.82689	foundation_model	scBERT*|Foundation Models	FALSE
norman_from_scfoundation	2	scbert	FEV+MAP7D1	val	0.984093	0.460015	5.26174	foundation_model	scBERT*|Foundation Models	FALSE
norman_from_scfoundation	2	scbert	FOSB+IKZF3	val	0.990283	0.788352	4.05172	foundation_model	scBERT*|Foundation Models	FALSE
norman_from_scfoundation	2	scbert	FOSB+OSR2	test	0.986459	0.283666	4.78726	foundation_model	scBERT*|Foundation Models	FALSE
norman_from_scfoundation	2	scbert	FOSB+UBASH3B	val	0.99783	0.662954	2.04763	foundation_model	scBERT*|Foundation Models	FALSE
norman_from_scfoundation	2	scbert	FOXA1+FOXF1	val	0.995012	0.796436	2.87985	foundation_model	scBERT*|Foundation Models	FALSE
norman_from_scfoundation	2	scbert	FOXA1+FOXL2	test	0.993327	0.783126	3.37486	foundation_model	scBERT*|Foundation Models	FALSE
norman_from_scfoundation	2	scbert	FOXA1+HOXB9	val	0.990746	0.845763	4.04975	foundation_model	scBERT*|Foundation Models	FALSE
norman_from_scfoundation	2	scbert	FOXF1+FOXL2	test	0.988634	0.778718	4.56966	foundation_model	scBERT*|Foundation Models	FALSE
norman_from_scfoundation	2	scbert	FOXF1+HOXB9	test	0.992914	0.790382	3.47092	foundation_model	scBERT*|Foundation Models	FALSE
norman_from_scfoundation	2	scbert	IGDCC3+PRTG	val	0.99398	0.767112	3.26538	foundation_model	scBERT*|Foundation Models	FALSE
norman_from_scfoundation	2	scbert	IGDCC3+ZBTB25	val	0.99033	0.80739	4.86912	foundation_model	scBERT*|Foundation Models	FALSE
norman_from_scfoundation	2	scbert	JUN+CEBPB	test	0.977369	0.706212	6.80648	foundation_model	scBERT*|Foundation Models	FALSE
norman_from_scfoundation	2	scbert	KIF18B+KIF2C	val	0.996322	0.426682	2.52491	foundation_model	scBERT*|Foundation Models	FALSE
norman_from_scfoundation	2	scbert	KLF1+BAK1	val	0.990683	0.0911469	4.71409	foundation_model	scBERT*|Foundation Models	FALSE
norman_from_scfoundation	2	scbert	KLF1+CEBPA	val	0.978747	0.579705	6.41824	foundation_model	scBERT*|Foundation Models	FALSE
norman_from_scfoundation	2	scbert	KLF1+CLDN6	val	0.990219	0.739344	4.04097	foundation_model	scBERT*|Foundation Models	FALSE
norman_from_scfoundation	2	scbert	KLF1+FOXA1	val	0.993525	0.564136	3.63259	foundation_model	scBERT*|Foundation Models	FALSE
norman_from_scfoundation	2	scbert	LYL1+CEBPB	test	0.995106	0.698028	2.87091	foundation_model	scBERT*|Foundation Models	FALSE
norman_from_scfoundation	2	scbert	MAP2K3+IKZF3	test	0.987644	0.68324	4.51874	foundation_model	scBERT*|Foundation Models	FALSE
norman_from_scfoundation	2	scbert	MAP2K6+IKZF3	test	0.987026	0.716803	4.62211	foundation_model	scBERT*|Foundation Models	FALSE
norman_from_scfoundation	2	scbert	MAP2K6+SPI1	test	0.996727	0.573482	2.50755	foundation_model	scBERT*|Foundation Models	FALSE
norman_from_scfoundation	2	scbert	MAPK1+PRTG	val	0.995784	0.57646	2.79345	foundation_model	scBERT*|Foundation Models	FALSE
norman_from_scfoundation	2	scbert	MAPK1+TGFBR2	val	0.992291	0.271573	3.79077	foundation_model	scBERT*|Foundation Models	FALSE
norman_from_scfoundation	2	scbert	POU3F2+CBFA2T3	test	0.994266	0.82189	3.18382	foundation_model	scBERT*|Foundation Models	FALSE
norman_from_scfoundation	2	scbert	PTPN12+OSR2	test	0.997203	0.504095	2.58357	foundation_model	scBERT*|Foundation Models	FALSE
norman_from_scfoundation	2	scbert	PTPN12+SNAI1	val	0.996741	0.695021	2.32411	foundation_model	scBERT*|Foundation Models	FALSE
norman_from_scfoundation	2	scbert	PTPN12+UBASH3A	val	0.990894	0.778626	4.38966	foundation_model	scBERT*|Foundation Models	FALSE
norman_from_scfoundation	2	scbert	SAMD1+PTPN12	test	0.991842	0.818771	4.17499	foundation_model	scBERT*|Foundation Models	FALSE
norman_from_scfoundation	2	scbert	SET+KLF1	val	0.989698	0.422676	4.22402	foundation_model	scBERT*|Foundation Models	FALSE
norman_from_scfoundation	2	scbert	SGK1+S1PR2	test	0.992731	0.844694	3.8252	foundation_model	scBERT*|Foundation Models	FALSE
norman_from_scfoundation	2	scbert	SGK1+TBX2	test	0.99476	0.815738	3.26006	foundation_model	scBERT*|Foundation Models	FALSE
norman_from_scfoundation	2	scbert	SNAI1+DLX2	val	0.986115	0.684731	5.65269	foundation_model	scBERT*|Foundation Models	FALSE
norman_from_scfoundation	2	scbert	SNAI1+UBASH3B	test	0.99734	0.764693	2.31331	foundation_model	scBERT*|Foundation Models	FALSE
norman_from_scfoundation	2	scbert	TBX3+TBX2	val	0.996235	0.645145	2.6702	foundation_model	scBERT*|Foundation Models	FALSE
norman_from_scfoundation	2	scbert	TGFBR2+ETS2	val	0.995144	0.191584	3.45331	foundation_model	scBERT*|Foundation Models	FALSE
norman_from_scfoundation	2	scbert	TGFBR2+PRTG	val	0.994902	0.722388	2.93934	foundation_model	scBERT*|Foundation Models	FALSE
norman_from_scfoundation	2	scbert	TMSB4X+BAK1	test	0.994152	0.244699	3.38428	foundation_model	scBERT*|Foundation Models	FALSE
norman_from_scfoundation	2	scbert	UBASH3B+OSR2	test	0.995995	0.193192	3.17912	foundation_model	scBERT*|Foundation Models	FALSE
norman_from_scfoundation	2	scbert	UBASH3B+ZBTB25	test	0.993489	0.785062	3.66643	foundation_model	scBERT*|Foundation Models	FALSE
norman_from_scfoundation	2	scbert	ZBTB10+DLX2	val	0.968742	0.691621	8.39655	foundation_model	scBERT*|Foundation Models	FALSE
norman_from_scfoundation	2	scbert	ZBTB10+PTPN12	test	0.992036	0.795649	3.92956	foundation_model	scBERT*|Foundation Models	FALSE
norman_from_scfoundation	2	scbert	ZBTB10+SNAI1	val	0.974847	0.663528	7.13417	foundation_model	scBERT*|Foundation Models	FALSE
norman_from_scfoundation	2	scbert	ZC3HAV1+CEBPA	test	0.976285	0.514247	6.7182	foundation_model	scBERT*|Foundation Models	FALSE
norman_from_scfoundation	2	scbert	ZC3HAV1+HOXC13	val	0.99623	0.645485	2.49254	foundation_model	scBERT*|Foundation Models	FALSE
norman_from_scfoundation	2	cpa	BPGM+SAMD1	test	0.968867	0.281574	11.103	deep_learning	CPA|Other Deep Learning Models	FALSE
norman_from_scfoundation	2	cpa	CBL+PTPN9	test	0.979847	0.321047	8.58055	deep_learning	CPA|Other Deep Learning Models	FALSE
norman_from_scfoundation	2	cpa	CBL+PTPN12	val	0.975881	0.233426	10.4574	deep_learning	CPA|Other Deep Learning Models	FALSE
norman_from_scfoundation	2	cpa	CDKN1B+CDKN1A	test	0.956938	0.0408936	13.3261	deep_learning	CPA|Other Deep Learning Models	FALSE
norman_from_scfoundation	2	cpa	CEBPB+CEBPA	test	0.923864	0.151637	16.4894	deep_learning	CPA|Other Deep Learning Models	FALSE
norman_from_scfoundation	2	cpa	CEBPB+OSR2	test	0.958169	0.10037	13.403	deep_learning	CPA|Other Deep Learning Models	FALSE
norman_from_scfoundation	2	cpa	CEBPE+CEBPB	test	0.955463	0.153661	14.7149	deep_learning	CPA|Other Deep Learning Models	FALSE
norman_from_scfoundation	2	cpa	CEBPE+KLF1	val	0.970858	0.177747	9.54673	deep_learning	CPA|Other Deep Learning Models	FALSE
norman_from_scfoundation	2	cpa	CNN1+MAPK1	val	0.96892	-0.000772947	12.2284	deep_learning	CPA|Other Deep Learning Models	FALSE
norman_from_scfoundation	2	cpa	DUSP9+MAPK1	val	0.977193	0.305459	9.09854	deep_learning	CPA|Other Deep Learning Models	FALSE
norman_from_scfoundation	2	cpa	DUSP9+PRTG	test	0.97015	0.218314	12.219	deep_learning	CPA|Other Deep Learning Models	FALSE
norman_from_scfoundation	2	cpa	DUSP9+SNAI1	test	0.960897	0.260875	12.7635	deep_learning	CPA|Other Deep Learning Models	FALSE
norman_from_scfoundation	2	cpa	ETS2+CEBPE	test	0.961974	0.00766848	12.9799	deep_learning	CPA|Other Deep Learning Models	FALSE
norman_from_scfoundation	2	cpa	ETS2+IKZF3	test	0.95281	0.210682	14.6557	deep_learning	CPA|Other Deep Learning Models	FALSE
norman_from_scfoundation	2	cpa	ETS2+MAP7D1	val	0.957733	0.112989	11.9296	deep_learning	CPA|Other Deep Learning Models	FALSE
norman_from_scfoundation	2	cpa	ETS2+MAPK1	val	0.953951	0.0470824	13.929	deep_learning	CPA|Other Deep Learning Models	FALSE
norman_from_scfoundation	2	cpa	ETS2+PRTG	val	0.971034	0.0433103	12.9651	deep_learning	CPA|Other Deep Learning Models	FALSE
norman_from_scfoundation	2	cpa	FEV+ISL2	test	0.961427	0.435928	11.3499	deep_learning	CPA|Other Deep Learning Models	FALSE
norman_from_scfoundation	2	cpa	FEV+MAP7D1	val	0.960615	0.361567	10.7053	deep_learning	CPA|Other Deep Learning Models	FALSE
norman_from_scfoundation	2	cpa	FOSB+IKZF3	val	0.96273	0.206693	12.7082	deep_learning	CPA|Other Deep Learning Models	FALSE
norman_from_scfoundation	2	cpa	FOSB+OSR2	test	0.961445	0.0763014	10.1779	deep_learning	CPA|Other Deep Learning Models	FALSE
norman_from_scfoundation	2	cpa	FOSB+UBASH3B	val	0.975899	0.0917146	10.1413	deep_learning	CPA|Other Deep Learning Models	FALSE
norman_from_scfoundation	2	cpa	FOXA1+FOXF1	val	0.957873	0.0508652	13.6663	deep_learning	CPA|Other Deep Learning Models	FALSE
norman_from_scfoundation	2	cpa	FOXA1+FOXL2	test	0.957056	0.102867	13.8136	deep_learning	CPA|Other Deep Learning Models	FALSE
norman_from_scfoundation	2	cpa	FOXA1+HOXB9	val	0.952236	0.189034	14.2237	deep_learning	CPA|Other Deep Learning Models	FALSE
norman_from_scfoundation	2	cpa	FOXF1+FOXL2	test	0.956702	0.0887452	14.0048	deep_learning	CPA|Other Deep Learning Models	FALSE
norman_from_scfoundation	2	cpa	FOXF1+HOXB9	test	0.957733	0.170408	13.4778	deep_learning	CPA|Other Deep Learning Models	FALSE
norman_from_scfoundation	2	cpa	IGDCC3+PRTG	val	0.967268	0.0595357	13.4604	deep_learning	CPA|Other Deep Learning Models	FALSE
norman_from_scfoundation	2	cpa	IGDCC3+ZBTB25	val	0.961538	0.178991	12.9902	deep_learning	CPA|Other Deep Learning Models	FALSE
norman_from_scfoundation	2	cpa	JUN+CEBPB	test	0.938723	0.153543	15.9404	deep_learning	CPA|Other Deep Learning Models	FALSE
norman_from_scfoundation	2	cpa	KIF18B+KIF2C	val	0.965437	0.153919	11.3245	deep_learning	CPA|Other Deep Learning Models	FALSE
norman_from_scfoundation	2	cpa	KLF1+BAK1	val	0.970373	0.207734	8.63987	deep_learning	CPA|Other Deep Learning Models	FALSE
norman_from_scfoundation	2	cpa	KLF1+CEBPA	val	0.947211	0.0585304	15.9168	deep_learning	CPA|Other Deep Learning Models	FALSE
norman_from_scfoundation	2	cpa	KLF1+CLDN6	val	0.966582	0.151505	13.0935	deep_learning	CPA|Other Deep Learning Models	FALSE
norman_from_scfoundation	2	cpa	KLF1+FOXA1	val	0.964769	0.278636	11.4	deep_learning	CPA|Other Deep Learning Models	FALSE
norman_from_scfoundation	2	cpa	LYL1+CEBPB	test	0.968389	-0.0073292	13.2698	deep_learning	CPA|Other Deep Learning Models	FALSE
norman_from_scfoundation	2	cpa	MAP2K3+IKZF3	test	0.960422	0.227115	12.746	deep_learning	CPA|Other Deep Learning Models	FALSE
norman_from_scfoundation	2	cpa	MAP2K6+IKZF3	test	0.962726	0.187653	13.4495	deep_learning	CPA|Other Deep Learning Models	FALSE
norman_from_scfoundation	2	cpa	MAP2K6+SPI1	test	0.965344	-0.170833	12.3441	deep_learning	CPA|Other Deep Learning Models	FALSE
norman_from_scfoundation	2	cpa	MAPK1+PRTG	val	0.970462	0.0241627	11.6783	deep_learning	CPA|Other Deep Learning Models	FALSE
norman_from_scfoundation	2	cpa	MAPK1+TGFBR2	val	0.967585	0.0387233	10.5302	deep_learning	CPA|Other Deep Learning Models	FALSE
norman_from_scfoundation	2	cpa	POU3F2+CBFA2T3	test	0.961138	0.127851	12.3921	deep_learning	CPA|Other Deep Learning Models	FALSE
norman_from_scfoundation	2	cpa	PTPN12+OSR2	test	0.97242	0.137272	9.95946	deep_learning	CPA|Other Deep Learning Models	FALSE
norman_from_scfoundation	2	cpa	PTPN12+SNAI1	val	0.97246	0.0748992	11.4401	deep_learning	CPA|Other Deep Learning Models	FALSE
norman_from_scfoundation	2	cpa	PTPN12+UBASH3A	val	0.962438	0.194533	12.3699	deep_learning	CPA|Other Deep Learning Models	FALSE
norman_from_scfoundation	2	cpa	SAMD1+PTPN12	test	0.96868	0.0945583	13.5567	deep_learning	CPA|Other Deep Learning Models	FALSE
norman_from_scfoundation	2	cpa	SET+KLF1	val	0.961604	0.0249952	12.3478	deep_learning	CPA|Other Deep Learning Models	FALSE
norman_from_scfoundation	2	cpa	SGK1+S1PR2	test	0.961867	0.0315185	14.5343	deep_learning	CPA|Other Deep Learning Models	FALSE
norman_from_scfoundation	2	cpa	SGK1+TBX2	test	0.964881	0.135143	12.7686	deep_learning	CPA|Other Deep Learning Models	FALSE
norman_from_scfoundation	2	cpa	SNAI1+DLX2	val	0.951001	0.0305752	14.7697	deep_learning	CPA|Other Deep Learning Models	FALSE
norman_from_scfoundation	2	cpa	SNAI1+UBASH3B	test	0.97146	0.0902158	11.0938	deep_learning	CPA|Other Deep Learning Models	FALSE
norman_from_scfoundation	2	cpa	TBX3+TBX2	val	0.967356	0.0228435	11.8403	deep_learning	CPA|Other Deep Learning Models	FALSE
norman_from_scfoundation	2	cpa	TGFBR2+ETS2	val	0.972071	0.0714422	11.8867	deep_learning	CPA|Other Deep Learning Models	FALSE
norman_from_scfoundation	2	cpa	TGFBR2+PRTG	val	0.972571	0.12624	12.101	deep_learning	CPA|Other Deep Learning Models	FALSE
norman_from_scfoundation	2	cpa	TMSB4X+BAK1	test	0.969998	0.0905588	9.42	deep_learning	CPA|Other Deep Learning Models	FALSE
norman_from_scfoundation	2	cpa	UBASH3B+OSR2	test	0.973973	0.121159	8.6671	deep_learning	CPA|Other Deep Learning Models	FALSE
norman_from_scfoundation	2	cpa	UBASH3B+ZBTB25	test	0.975321	0.305119	10.5022	deep_learning	CPA|Other Deep Learning Models	FALSE
norman_from_scfoundation	2	cpa	ZBTB10+DLX2	val	0.927152	0.117761	17.1718	deep_learning	CPA|Other Deep Learning Models	FALSE
norman_from_scfoundation	2	cpa	ZBTB10+PTPN12	test	0.956151	0.0690451	13.7681	deep_learning	CPA|Other Deep Learning Models	FALSE
norman_from_scfoundation	2	cpa	ZBTB10+SNAI1	val	0.946786	0.182817	15.091	deep_learning	CPA|Other Deep Learning Models	FALSE
norman_from_scfoundation	2	cpa	ZC3HAV1+CEBPA	test	0.938137	0.156577	15.1616	deep_learning	CPA|Other Deep Learning Models	FALSE
norman_from_scfoundation	2	cpa	ZC3HAV1+HOXC13	val	0.970436	0.115838	12.0394	deep_learning	CPA|Other Deep Learning Models	FALSE
norman_from_scfoundation	2	additive_model	BPGM+SAMD1	test	0.997835	0.957364	2.13214	baseline	Additive|Baselines	FALSE
norman_from_scfoundation	2	additive_model	CBL+PTPN9	test	0.997702	0.914241	2.09982	baseline	Additive|Baselines	FALSE
norman_from_scfoundation	2	additive_model	CBL+PTPN12	val	0.998047	0.939348	1.87457	baseline	Additive|Baselines	FALSE
norman_from_scfoundation	2	additive_model	CDKN1B+CDKN1A	test	0.996811	0.956308	2.83445	baseline	Additive|Baselines	FALSE
norman_from_scfoundation	2	additive_model	CEBPB+CEBPA	test	0.981044	0.923719	7.39233	baseline	Additive|Baselines	FALSE
norman_from_scfoundation	2	additive_model	CEBPB+OSR2	test	0.996897	0.953039	2.30445	baseline	Additive|Baselines	FALSE
norman_from_scfoundation	2	additive_model	CEBPE+CEBPB	test	0.992263	0.927073	4.66079	baseline	Additive|Baselines	FALSE
norman_from_scfoundation	2	additive_model	CEBPE+KLF1	val	0.990443	0.705539	5.16905	baseline	Additive|Baselines	FALSE
norman_from_scfoundation	2	additive_model	CNN1+MAPK1	val	0.997364	0.865594	2.1996	baseline	Additive|Baselines	FALSE
norman_from_scfoundation	2	additive_model	DUSP9+MAPK1	val	0.992435	0.844673	4.1189	baseline	Additive|Baselines	FALSE
norman_from_scfoundation	2	additive_model	DUSP9+PRTG	test	0.996516	0.965546	2.51222	baseline	Additive|Baselines	FALSE
norman_from_scfoundation	2	additive_model	DUSP9+SNAI1	test	0.989186	0.820899	4.40532	baseline	Additive|Baselines	FALSE
norman_from_scfoundation	2	additive_model	ETS2+CEBPE	test	0.995674	0.960632	3.4388	baseline	Additive|Baselines	FALSE
norman_from_scfoundation	2	additive_model	ETS2+IKZF3	test	0.997817	0.964304	2.10305	baseline	Additive|Baselines	FALSE
norman_from_scfoundation	2	additive_model	ETS2+MAP7D1	val	0.996929	0.879162	2.24348	baseline	Additive|Baselines	FALSE
norman_from_scfoundation	2	additive_model	ETS2+MAPK1	val	0.997535	0.949247	2.17047	baseline	Additive|Baselines	FALSE
norman_from_scfoundation	2	additive_model	ETS2+PRTG	val	0.997989	0.89601	1.96616	baseline	Additive|Baselines	FALSE
norman_from_scfoundation	2	additive_model	FEV+ISL2	test	0.994467	0.924324	3.57719	baseline	Additive|Baselines	FALSE
norman_from_scfoundation	2	additive_model	FEV+MAP7D1	val	0.99637	0.91539	2.56482	baseline	Additive|Baselines	FALSE
norman_from_scfoundation	2	additive_model	FOSB+IKZF3	val	0.995472	0.953033	3.29696	baseline	Additive|Baselines	FALSE
norman_from_scfoundation	2	additive_model	FOSB+OSR2	test	0.998377	0.943462	1.59905	baseline	Additive|Baselines	FALSE
norman_from_scfoundation	2	additive_model	FOSB+UBASH3B	val	0.998469	0.862721	1.90828	baseline	Additive|Baselines	FALSE
norman_from_scfoundation	2	additive_model	FOXA1+FOXF1	val	0.997289	0.870127	2.19892	baseline	Additive|Baselines	FALSE
norman_from_scfoundation	2	additive_model	FOXA1+FOXL2	test	0.996936	0.882569	2.38662	baseline	Additive|Baselines	FALSE
norman_from_scfoundation	2	additive_model	FOXA1+HOXB9	val	0.996538	0.912594	2.43047	baseline	Additive|Baselines	FALSE
norman_from_scfoundation	2	additive_model	FOXF1+FOXL2	test	0.994838	0.875888	3.05953	baseline	Additive|Baselines	FALSE
norman_from_scfoundation	2	additive_model	FOXF1+HOXB9	test	0.997259	0.904507	2.16702	baseline	Additive|Baselines	FALSE
norman_from_scfoundation	2	additive_model	IGDCC3+PRTG	val	0.994677	0.920608	3.54732	baseline	Additive|Baselines	FALSE
norman_from_scfoundation	2	additive_model	IGDCC3+ZBTB25	val	0.997558	0.938153	2.32067	baseline	Additive|Baselines	FALSE
norman_from_scfoundation	2	additive_model	JUN+CEBPB	test	0.992377	0.865559	3.86454	baseline	Additive|Baselines	FALSE
norman_from_scfoundation	2	additive_model	KIF18B+KIF2C	val	0.996384	0.485068	2.45615	baseline	Additive|Baselines	FALSE
norman_from_scfoundation	2	additive_model	KLF1+BAK1	val	0.999265	0.954144	1.13339	baseline	Additive|Baselines	FALSE
norman_from_scfoundation	2	additive_model	KLF1+CEBPA	val	0.992683	0.927858	3.76509	baseline	Additive|Baselines	FALSE
norman_from_scfoundation	2	additive_model	KLF1+CLDN6	val	0.995739	0.899094	2.72739	baseline	Additive|Baselines	FALSE
norman_from_scfoundation	2	additive_model	KLF1+FOXA1	val	0.997053	0.844012	2.23013	baseline	Additive|Baselines	FALSE
norman_from_scfoundation	2	additive_model	LYL1+CEBPB	test	0.995403	0.872924	3.27337	baseline	Additive|Baselines	FALSE
norman_from_scfoundation	2	additive_model	MAP2K3+IKZF3	test	0.996868	0.945818	2.2837	baseline	Additive|Baselines	FALSE
norman_from_scfoundation	2	additive_model	MAP2K6+IKZF3	test	0.997664	0.95702	1.96683	baseline	Additive|Baselines	FALSE
norman_from_scfoundation	2	additive_model	MAP2K6+SPI1	test	0.99356	0.823124	4.03759	baseline	Additive|Baselines	FALSE
norman_from_scfoundation	2	additive_model	MAPK1+PRTG	val	0.995416	0.841474	3.30943	baseline	Additive|Baselines	FALSE
norman_from_scfoundation	2	additive_model	MAPK1+TGFBR2	val	0.998995	0.929041	1.33688	baseline	Additive|Baselines	FALSE
norman_from_scfoundation	2	additive_model	POU3F2+CBFA2T3	test	0.997085	0.877671	2.26417	baseline	Additive|Baselines	FALSE
norman_from_scfoundation	2	additive_model	PTPN12+OSR2	test	0.996886	0.701298	2.41136	baseline	Additive|Baselines	FALSE
norman_from_scfoundation	2	additive_model	PTPN12+SNAI1	val	0.997747	0.880502	2.14361	baseline	Additive|Baselines	FALSE
norman_from_scfoundation	2	additive_model	PTPN12+UBASH3A	val	0.995181	0.897842	3.28433	baseline	Additive|Baselines	FALSE
norman_from_scfoundation	2	additive_model	SAMD1+PTPN12	test	0.998323	0.954825	1.70774	baseline	Additive|Baselines	FALSE
norman_from_scfoundation	2	additive_model	SET+KLF1	val	0.996813	0.89793	2.58117	baseline	Additive|Baselines	FALSE
norman_from_scfoundation	2	additive_model	SGK1+S1PR2	test	0.996956	0.91891	2.33744	baseline	Additive|Baselines	FALSE
norman_from_scfoundation	2	additive_model	SGK1+TBX2	test	0.998316	0.951993	1.8731	baseline	Additive|Baselines	FALSE
norman_from_scfoundation	2	additive_model	SNAI1+DLX2	val	0.994729	0.878233	3.2063	baseline	Additive|Baselines	FALSE
norman_from_scfoundation	2	additive_model	SNAI1+UBASH3B	test	0.998831	0.934657	1.48645	baseline	Additive|Baselines	FALSE
norman_from_scfoundation	2	additive_model	TBX3+TBX2	val	0.998415	0.952283	1.75922	baseline	Additive|Baselines	FALSE
norman_from_scfoundation	2	additive_model	TGFBR2+ETS2	val	0.999067	0.847362	1.32009	baseline	Additive|Baselines	FALSE
norman_from_scfoundation	2	additive_model	TGFBR2+PRTG	val	0.998434	0.934342	1.65578	baseline	Additive|Baselines	FALSE
norman_from_scfoundation	2	additive_model	TMSB4X+BAK1	test	0.999183	0.901952	1.19334	baseline	Additive|Baselines	FALSE
norman_from_scfoundation	2	additive_model	UBASH3B+OSR2	test	0.997312	0.656646	2.58549	baseline	Additive|Baselines	FALSE
norman_from_scfoundation	2	additive_model	UBASH3B+ZBTB25	test	0.998223	0.936404	1.88978	baseline	Additive|Baselines	FALSE
norman_from_scfoundation	2	additive_model	ZBTB10+DLX2	val	0.989525	0.873336	4.44536	baseline	Additive|Baselines	FALSE
norman_from_scfoundation	2	additive_model	ZBTB10+PTPN12	test	0.996232	0.924264	2.56844	baseline	Additive|Baselines	FALSE
norman_from_scfoundation	2	additive_model	ZBTB10+SNAI1	val	0.993706	0.90976	3.35871	baseline	Additive|Baselines	FALSE
norman_from_scfoundation	2	additive_model	ZC3HAV1+CEBPA	test	0.995157	0.945327	3.33693	baseline	Additive|Baselines	FALSE
norman_from_scfoundation	2	additive_model	ZC3HAV1+HOXC13	val	0.997678	0.895885	2.41859	baseline	Additive|Baselines	FALSE
norman_from_scfoundation	2	scfoundation	BPGM+SAMD1	test	0.991501	0.693205	4.44745	foundation_model	scFoundation|Foundation Models	FALSE
norman_from_scfoundation	2	scfoundation	CBL+PTPN9	test	0.992072	0.684644	4.35877	foundation_model	scFoundation|Foundation Models	FALSE
norman_from_scfoundation	2	scfoundation	CBL+PTPN12	val	0.989337	0.645931	4.90826	foundation_model	scFoundation|Foundation Models	FALSE
norman_from_scfoundation	2	scfoundation	CDKN1B+CDKN1A	test	0.991377	0.648157	4.34473	foundation_model	scFoundation|Foundation Models	FALSE
norman_from_scfoundation	2	scfoundation	CEBPB+CEBPA	test	0.960123	0.458532	8.20717	foundation_model	scFoundation|Foundation Models	FALSE
norman_from_scfoundation	2	scfoundation	CEBPB+OSR2	test	0.982051	0.47415	5.604	foundation_model	scFoundation|Foundation Models	FALSE
norman_from_scfoundation	2	scfoundation	CEBPE+CEBPB	test	0.976488	0.511834	6.22536	foundation_model	scFoundation|Foundation Models	FALSE
norman_from_scfoundation	2	scfoundation	CEBPE+KLF1	val	0.988405	0.275988	5.93956	foundation_model	scFoundation|Foundation Models	FALSE
norman_from_scfoundation	2	scfoundation	CNN1+MAPK1	val	0.991694	0.457176	4.26006	foundation_model	scFoundation|Foundation Models	FALSE
norman_from_scfoundation	2	scfoundation	DUSP9+MAPK1	val	0.990099	0.425294	5.60599	foundation_model	scFoundation|Foundation Models	FALSE
norman_from_scfoundation	2	scfoundation	DUSP9+PRTG	test	0.987778	0.68244	5.1907	foundation_model	scFoundation|Foundation Models	FALSE
norman_from_scfoundation	2	scfoundation	DUSP9+SNAI1	test	0.97929	0.614935	5.93132	foundation_model	scFoundation|Foundation Models	FALSE
norman_from_scfoundation	2	scfoundation	ETS2+CEBPE	test	0.985856	0.309247	5.00627	foundation_model	scFoundation|Foundation Models	FALSE
norman_from_scfoundation	2	scfoundation	ETS2+IKZF3	test	0.984945	0.71462	5.42875	foundation_model	scFoundation|Foundation Models	FALSE
norman_from_scfoundation	2	scfoundation	ETS2+MAP7D1	val	0.986288	0.189466	5.14755	foundation_model	scFoundation|Foundation Models	FALSE
norman_from_scfoundation	2	scfoundation	ETS2+MAPK1	val	0.980956	0.320675	5.65546	foundation_model	scFoundation|Foundation Models	FALSE
norman_from_scfoundation	2	scfoundation	ETS2+PRTG	val	0.994771	0.611416	3.31025	foundation_model	scFoundation|Foundation Models	FALSE
norman_from_scfoundation	2	scfoundation	FEV+ISL2	test	0.975596	0.455275	6.53959	foundation_model	scFoundation|Foundation Models	FALSE
norman_from_scfoundation	2	scfoundation	FEV+MAP7D1	val	0.980507	0.389873	6.29032	foundation_model	scFoundation|Foundation Models	FALSE
norman_from_scfoundation	2	scfoundation	FOSB+IKZF3	val	0.988269	0.702121	5.82523	foundation_model	scFoundation|Foundation Models	FALSE
norman_from_scfoundation	2	scfoundation	FOSB+OSR2	test	0.980881	0.21645	6.12638	foundation_model	scFoundation|Foundation Models	FALSE
norman_from_scfoundation	2	scfoundation	FOSB+UBASH3B	val	0.992073	0.559358	4.72661	foundation_model	scFoundation|Foundation Models	FALSE
norman_from_scfoundation	2	scfoundation	FOXA1+FOXF1	val	0.991835	0.59329	3.94462	foundation_model	scFoundation|Foundation Models	FALSE
norman_from_scfoundation	2	scfoundation	FOXA1+FOXL2	test	0.98994	0.603548	4.31902	foundation_model	scFoundation|Foundation Models	FALSE
norman_from_scfoundation	2	scfoundation	FOXA1+HOXB9	val	0.988356	0.664547	4.59258	foundation_model	scFoundation|Foundation Models	FALSE
norman_from_scfoundation	2	scfoundation	FOXF1+FOXL2	test	0.986379	0.601188	4.7598	foundation_model	scFoundation|Foundation Models	FALSE
norman_from_scfoundation	2	scfoundation	FOXF1+HOXB9	test	0.989098	0.594606	4.46123	foundation_model	scFoundation|Foundation Models	FALSE
norman_from_scfoundation	2	scfoundation	IGDCC3+PRTG	val	0.992251	0.654353	4.00767	foundation_model	scFoundation|Foundation Models	FALSE
norman_from_scfoundation	2	scfoundation	IGDCC3+ZBTB25	val	0.99104	0.688713	4.39456	foundation_model	scFoundation|Foundation Models	FALSE
norman_from_scfoundation	2	scfoundation	JUN+CEBPB	test	0.976038	0.570591	6.22775	foundation_model	scFoundation|Foundation Models	FALSE
norman_from_scfoundation	2	scfoundation	KIF18B+KIF2C	val	0.993951	0.388905	3.50962	foundation_model	scFoundation|Foundation Models	FALSE
norman_from_scfoundation	2	scfoundation	KLF1+BAK1	val	0.989872	0.165087	5.16231	foundation_model	scFoundation|Foundation Models	FALSE
norman_from_scfoundation	2	scfoundation	KLF1+CEBPA	val	0.973841	0.48789	6.87563	foundation_model	scFoundation|Foundation Models	FALSE
norman_from_scfoundation	2	scfoundation	KLF1+CLDN6	val	0.989415	0.640466	4.50851	foundation_model	scFoundation|Foundation Models	FALSE
norman_from_scfoundation	2	scfoundation	KLF1+FOXA1	val	0.990485	0.485336	5.03613	foundation_model	scFoundation|Foundation Models	FALSE
norman_from_scfoundation	2	scfoundation	LYL1+CEBPB	test	0.990388	0.577228	4.59164	foundation_model	scFoundation|Foundation Models	FALSE
norman_from_scfoundation	2	scfoundation	MAP2K3+IKZF3	test	0.986687	0.639563	5.58012	foundation_model	scFoundation|Foundation Models	FALSE
norman_from_scfoundation	2	scfoundation	MAP2K6+IKZF3	test	0.986618	0.663476	5.64946	foundation_model	scFoundation|Foundation Models	FALSE
norman_from_scfoundation	2	scfoundation	MAP2K6+SPI1	test	0.990359	0.443541	5.10629	foundation_model	scFoundation|Foundation Models	FALSE
norman_from_scfoundation	2	scfoundation	MAPK1+PRTG	val	0.992814	0.45706	4.11982	foundation_model	scFoundation|Foundation Models	FALSE
norman_from_scfoundation	2	scfoundation	MAPK1+TGFBR2	val	0.990064	0.196718	4.54623	foundation_model	scFoundation|Foundation Models	FALSE
norman_from_scfoundation	2	scfoundation	POU3F2+CBFA2T3	test	0.990376	0.634326	4.23734	foundation_model	scFoundation|Foundation Models	FALSE
norman_from_scfoundation	2	scfoundation	PTPN12+OSR2	test	0.990673	0.408271	5.19507	foundation_model	scFoundation|Foundation Models	FALSE
norman_from_scfoundation	2	scfoundation	PTPN12+SNAI1	val	0.992342	0.55305	4.11006	foundation_model	scFoundation|Foundation Models	FALSE
norman_from_scfoundation	2	scfoundation	PTPN12+UBASH3A	val	0.990966	0.681821	4.24757	foundation_model	scFoundation|Foundation Models	FALSE
norman_from_scfoundation	2	scfoundation	SAMD1+PTPN12	test	0.991997	0.730264	4.04819	foundation_model	scFoundation|Foundation Models	FALSE
norman_from_scfoundation	2	scfoundation	SET+KLF1	val	0.988131	0.426085	5.0435	foundation_model	scFoundation|Foundation Models	FALSE
norman_from_scfoundation	2	scfoundation	SGK1+S1PR2	test	0.991573	0.709749	4.13198	foundation_model	scFoundation|Foundation Models	FALSE
norman_from_scfoundation	2	scfoundation	SGK1+TBX2	test	0.992268	0.658748	3.91967	foundation_model	scFoundation|Foundation Models	FALSE
norman_from_scfoundation	2	scfoundation	SNAI1+DLX2	val	0.984209	0.527116	5.50407	foundation_model	scFoundation|Foundation Models	FALSE
norman_from_scfoundation	2	scfoundation	SNAI1+UBASH3B	test	0.993432	0.61397	3.92905	foundation_model	scFoundation|Foundation Models	FALSE
norman_from_scfoundation	2	scfoundation	TBX3+TBX2	val	0.990571	0.487945	4.53446	foundation_model	scFoundation|Foundation Models	FALSE
norman_from_scfoundation	2	scfoundation	TGFBR2+ETS2	val	0.99339	0.138193	4.10352	foundation_model	scFoundation|Foundation Models	FALSE
norman_from_scfoundation	2	scfoundation	TGFBR2+PRTG	val	0.992939	0.624368	3.84934	foundation_model	scFoundation|Foundation Models	FALSE
norman_from_scfoundation	2	scfoundation	TMSB4X+BAK1	test	0.991115	0.195588	4.55318	foundation_model	scFoundation|Foundation Models	FALSE
norman_from_scfoundation	2	scfoundation	UBASH3B+OSR2	test	0.987888	0.160967	5.98082	foundation_model	scFoundation|Foundation Models	FALSE
norman_from_scfoundation	2	scfoundation	UBASH3B+ZBTB25	test	0.992501	0.694918	4.16899	foundation_model	scFoundation|Foundation Models	FALSE
norman_from_scfoundation	2	scfoundation	ZBTB10+DLX2	val	0.968157	0.544384	7.44715	foundation_model	scFoundation|Foundation Models	FALSE
norman_from_scfoundation	2	scfoundation	ZBTB10+PTPN12	test	0.988007	0.631744	4.70322	foundation_model	scFoundation|Foundation Models	FALSE
norman_from_scfoundation	2	scfoundation	ZBTB10+SNAI1	val	0.972946	0.531242	6.61185	foundation_model	scFoundation|Foundation Models	FALSE
norman_from_scfoundation	2	scfoundation	ZC3HAV1+CEBPA	test	0.970836	0.433325	6.95619	foundation_model	scFoundation|Foundation Models	FALSE
norman_from_scfoundation	2	scfoundation	ZC3HAV1+HOXC13	val	0.991853	0.542756	4.08913	foundation_model	scFoundation|Foundation Models	FALSE
norman_from_scfoundation	3	scgpt	AHR+FEV	test	0.970791	0.501134	7.48035	foundation_model	scGPT|Foundation Models	FALSE
norman_from_scfoundation	3	scgpt	AHR+KLF1	test	0.990609	0.229157	4.17956	foundation_model	scGPT|Foundation Models	FALSE
norman_from_scfoundation	3	scgpt	BCL2L11+BAK1	test	0.997342	0.0472362	2.10728	foundation_model	scGPT|Foundation Models	FALSE
norman_from_scfoundation	3	scgpt	BCL2L11+TGFBR2	test	0.998116	0.433173	1.81233	foundation_model	scGPT|Foundation Models	FALSE
norman_from_scfoundation	3	scgpt	CBL+PTPN12	test	0.990617	0.717315	4.20933	foundation_model	scGPT|Foundation Models	FALSE
norman_from_scfoundation	3	scgpt	CBL+UBASH3A	val	0.991601	0.72748	4.08314	foundation_model	scGPT|Foundation Models	FALSE
norman_from_scfoundation	3	scgpt	CDKN1C+CDKN1B	test	0.992644	0.745841	4.05306	foundation_model	scGPT|Foundation Models	FALSE
norman_from_scfoundation	3	scgpt	CEBPB+MAPK1	val	0.988008	0.47578	4.56041	foundation_model	scGPT|Foundation Models	FALSE
norman_from_scfoundation	3	scgpt	CEBPB+PTPN12	val	0.996747	0.786412	2.5225	foundation_model	scGPT|Foundation Models	FALSE
norman_from_scfoundation	3	scgpt	CEBPE+CEBPA	val	0.977177	0.627806	6.82199	foundation_model	scGPT|Foundation Models	FALSE
norman_from_scfoundation	3	scgpt	CEBPE+CEBPB	test	0.982048	0.64308	6.17812	foundation_model	scGPT|Foundation Models	FALSE
norman_from_scfoundation	3	scgpt	CEBPE+CNN1	test	0.99602	0.703773	2.78508	foundation_model	scGPT|Foundation Models	FALSE
norman_from_scfoundation	3	scgpt	CEBPE+KLF1	val	0.992079	0.137488	4.21876	foundation_model	scGPT|Foundation Models	FALSE
norman_from_scfoundation	3	scgpt	CEBPE+RUNX1T1	val	0.994988	0.499489	2.96861	foundation_model	scGPT|Foundation Models	FALSE
norman_from_scfoundation	3	scgpt	CNN1+MAPK1	val	0.995497	0.554147	2.86529	foundation_model	scGPT|Foundation Models	FALSE
norman_from_scfoundation	3	scgpt	DUSP9+ETS2	test	0.994672	0.674382	3.08766	foundation_model	scGPT|Foundation Models	FALSE
norman_from_scfoundation	3	scgpt	DUSP9+IGDCC3	val	0.988851	0.746166	4.7153	foundation_model	scGPT|Foundation Models	FALSE
norman_from_scfoundation	3	scgpt	DUSP9+SNAI1	val	0.978731	0.704364	6.61914	foundation_model	scGPT|Foundation Models	FALSE
norman_from_scfoundation	3	scgpt	ETS2+IKZF3	test	0.980892	0.708173	5.87486	foundation_model	scGPT|Foundation Models	FALSE
norman_from_scfoundation	3	scgpt	ETS2+MAP7D1	val	0.987666	0.124619	4.53252	foundation_model	scGPT|Foundation Models	FALSE
norman_from_scfoundation	3	scgpt	ETS2+MAPK1	val	0.981634	0.324688	5.79026	foundation_model	scGPT|Foundation Models	FALSE
norman_from_scfoundation	3	scgpt	FEV+CBFA2T3	test	0.963859	0.479404	8.4554	foundation_model	scGPT|Foundation Models	FALSE
norman_from_scfoundation	3	scgpt	FEV+MAP7D1	test	0.98393	0.472589	5.26125	foundation_model	scGPT|Foundation Models	FALSE
norman_from_scfoundation	3	scgpt	FOSB+CEBPB	test	0.977582	0.599222	7.02037	foundation_model	scGPT|Foundation Models	FALSE
norman_from_scfoundation	3	scgpt	FOSB+IKZF3	val	0.989251	0.721717	4.40454	foundation_model	scGPT|Foundation Models	FALSE
norman_from_scfoundation	3	scgpt	FOSB+PTPN12	test	0.997599	0.672251	2.10425	foundation_model	scGPT|Foundation Models	FALSE
norman_from_scfoundation	3	scgpt	FOSB+UBASH3B	val	0.997937	0.620163	1.99362	foundation_model	scGPT|Foundation Models	FALSE
norman_from_scfoundation	3	scgpt	FOXA1+FOXL2	val	0.992835	0.70195	3.72818	foundation_model	scGPT|Foundation Models	FALSE
norman_from_scfoundation	3	scgpt	FOXA3+FOXF1	val	0.993794	0.704731	3.47402	foundation_model	scGPT|Foundation Models	FALSE
norman_from_scfoundation	3	scgpt	FOXA3+HOXB9	test	0.987688	0.759592	5.0387	foundation_model	scGPT|Foundation Models	FALSE
norman_from_scfoundation	3	scgpt	FOXL2+MEIS1	val	0.993286	0.682986	3.66128	foundation_model	scGPT|Foundation Models	FALSE
norman_from_scfoundation	3	scgpt	IGDCC3+PRTG	val	0.993336	0.739935	3.65944	foundation_model	scGPT|Foundation Models	FALSE
norman_from_scfoundation	3	scgpt	IGDCC3+ZBTB25	val	0.989233	0.805759	5.33342	foundation_model	scGPT|Foundation Models	FALSE
norman_from_scfoundation	3	scgpt	IRF1+SET	test	0.984765	0.487221	5.75876	foundation_model	scGPT|Foundation Models	FALSE
norman_from_scfoundation	3	scgpt	JUN+CEBPB	test	0.978684	0.677234	6.86848	foundation_model	scGPT|Foundation Models	FALSE
norman_from_scfoundation	3	scgpt	KLF1+CEBPA	test	0.982165	0.625192	5.66954	foundation_model	scGPT|Foundation Models	FALSE
norman_from_scfoundation	3	scgpt	KLF1+CLDN6	val	0.989568	0.689951	4.29044	foundation_model	scGPT|Foundation Models	FALSE
norman_from_scfoundation	3	scgpt	KLF1+COL2A1	test	0.987097	0.249453	4.72757	foundation_model	scGPT|Foundation Models	FALSE
norman_from_scfoundation	3	scgpt	KLF1+FOXA1	test	0.993463	0.538259	3.38066	foundation_model	scGPT|Foundation Models	FALSE
norman_from_scfoundation	3	scgpt	KLF1+TGFBR2	test	0.993227	0.440953	3.36861	foundation_model	scGPT|Foundation Models	FALSE
norman_from_scfoundation	3	scgpt	MAP2K3+SLC38A2	test	0.992798	-0.307663	3.54689	foundation_model	scGPT|Foundation Models	FALSE
norman_from_scfoundation	3	scgpt	MAP2K6+IKZF3	val	0.985531	0.708671	5.3385	foundation_model	scGPT|Foundation Models	FALSE
norman_from_scfoundation	3	scgpt	MAPK1+IKZF3	val	0.988192	0.711872	4.59261	foundation_model	scGPT|Foundation Models	FALSE
norman_from_scfoundation	3	scgpt	MAPK1+PRTG	val	0.995933	0.577786	2.64233	foundation_model	scGPT|Foundation Models	FALSE
norman_from_scfoundation	3	scgpt	POU3F2+CBFA2T3	test	0.993801	0.743464	3.61124	foundation_model	scGPT|Foundation Models	FALSE
norman_from_scfoundation	3	scgpt	PTPN12+SNAI1	test	0.99663	0.65984	2.51267	foundation_model	scGPT|Foundation Models	FALSE
norman_from_scfoundation	3	scgpt	RHOXF2+SET	val	0.987621	0.645413	5.39547	foundation_model	scGPT|Foundation Models	FALSE
norman_from_scfoundation	3	scgpt	RHOXF2+ZBTB25	test	0.989271	0.769664	5.23055	foundation_model	scGPT|Foundation Models	FALSE
norman_from_scfoundation	3	scgpt	SAMD1+TGFBR2	val	0.994319	0.712454	3.41607	foundation_model	scGPT|Foundation Models	FALSE
norman_from_scfoundation	3	scgpt	SET+KLF1	val	0.990567	0.484361	4.03772	foundation_model	scGPT|Foundation Models	FALSE
norman_from_scfoundation	3	scgpt	TBX3+TBX2	val	0.995998	0.642596	2.9366	foundation_model	scGPT|Foundation Models	FALSE
norman_from_scfoundation	3	scgpt	TGFBR2+ETS2	test	0.996177	0.123091	2.61675	foundation_model	scGPT|Foundation Models	FALSE
norman_from_scfoundation	3	scgpt	TGFBR2+IGDCC3	test	0.996299	0.72222	2.74154	foundation_model	scGPT|Foundation Models	FALSE
norman_from_scfoundation	3	scgpt	TMSB4X+BAK1	val	0.997803	0.717104	2.10481	foundation_model	scGPT|Foundation Models	FALSE
norman_from_scfoundation	3	scgpt	UBASH3B+PTPN9	val	0.99309	0.815825	4.14058	foundation_model	scGPT|Foundation Models	FALSE
norman_from_scfoundation	3	scgpt	UBASH3B+PTPN12	val	0.991285	0.76974	4.35812	foundation_model	scGPT|Foundation Models	FALSE
norman_from_scfoundation	3	scgpt	UBASH3B+ZBTB25	val	0.992949	0.802107	3.98384	foundation_model	scGPT|Foundation Models	FALSE
norman_from_scfoundation	3	scgpt	ZBTB10+DLX2	val	0.967244	0.587426	8.86054	foundation_model	scGPT|Foundation Models	FALSE
norman_from_scfoundation	3	scgpt	ZBTB10+PTPN12	test	0.991261	0.707544	4.38469	foundation_model	scGPT|Foundation Models	FALSE
norman_from_scfoundation	3	scgpt	ZBTB10+SNAI1	test	0.975158	0.601369	7.38642	foundation_model	scGPT|Foundation Models	FALSE
norman_from_scfoundation	3	scgpt	ZC3HAV1+CEBPE	test	0.993032	0.0840843	3.80575	foundation_model	scGPT|Foundation Models	FALSE
norman_from_scfoundation	3	scgpt	ZC3HAV1+HOXC13	test	0.996086	0.573252	2.79958	foundation_model	scGPT|Foundation Models	FALSE
norman_from_scfoundation	3	gears	AHR+FEV	test	0.973658	0.561038	6.59307	deep_learning	GEARS|Other Deep Learning Models	FALSE
norman_from_scfoundation	3	gears	AHR+KLF1	test	0.990829	0.397479	4.49799	deep_learning	GEARS|Other Deep Learning Models	FALSE
norman_from_scfoundation	3	gears	BCL2L11+BAK1	test	0.998228	-0.0353612	1.88223	deep_learning	GEARS|Other Deep Learning Models	FALSE
norman_from_scfoundation	3	gears	BCL2L11+TGFBR2	test	0.998371	0.330302	1.66622	deep_learning	GEARS|Other Deep Learning Models	FALSE
norman_from_scfoundation	3	gears	CBL+PTPN12	test	0.995401	0.843743	2.9079	deep_learning	GEARS|Other Deep Learning Models	FALSE
norman_from_scfoundation	3	gears	CBL+UBASH3A	val	0.995213	0.827545	3.09358	deep_learning	GEARS|Other Deep Learning Models	FALSE
norman_from_scfoundation	3	gears	CDKN1C+CDKN1B	test	0.994215	0.745871	3.55939	deep_learning	GEARS|Other Deep Learning Models	FALSE
norman_from_scfoundation	3	gears	CEBPB+MAPK1	val	0.992159	0.721068	3.94263	deep_learning	GEARS|Other Deep Learning Models	FALSE
norman_from_scfoundation	3	gears	CEBPB+PTPN12	val	0.995394	0.667906	2.9846	deep_learning	GEARS|Other Deep Learning Models	FALSE
norman_from_scfoundation	3	gears	CEBPE+CEBPA	val	0.987287	0.868082	4.78372	deep_learning	GEARS|Other Deep Learning Models	FALSE
norman_from_scfoundation	3	gears	CEBPE+CEBPB	test	0.992715	0.871329	3.48758	deep_learning	GEARS|Other Deep Learning Models	FALSE
norman_from_scfoundation	3	gears	CEBPE+CNN1	test	0.995223	0.615794	3.32613	deep_learning	GEARS|Other Deep Learning Models	FALSE
norman_from_scfoundation	3	gears	CEBPE+KLF1	val	0.991582	0.177487	4.30824	deep_learning	GEARS|Other Deep Learning Models	FALSE
norman_from_scfoundation	3	gears	CEBPE+RUNX1T1	val	0.996316	0.724654	2.64313	deep_learning	GEARS|Other Deep Learning Models	FALSE
norman_from_scfoundation	3	gears	CNN1+MAPK1	val	0.994858	0.430305	3.11528	deep_learning	GEARS|Other Deep Learning Models	FALSE
norman_from_scfoundation	3	gears	DUSP9+ETS2	test	0.994198	0.685127	3.05023	deep_learning	GEARS|Other Deep Learning Models	FALSE
norman_from_scfoundation	3	gears	DUSP9+IGDCC3	val	0.994215	0.843417	3.15098	deep_learning	GEARS|Other Deep Learning Models	FALSE
norman_from_scfoundation	3	gears	DUSP9+SNAI1	val	0.971611	0.55627	7.59799	deep_learning	GEARS|Other Deep Learning Models	FALSE
norman_from_scfoundation	3	gears	ETS2+IKZF3	test	0.988265	0.808626	4.40234	deep_learning	GEARS|Other Deep Learning Models	FALSE
norman_from_scfoundation	3	gears	ETS2+MAP7D1	val	0.990476	0.45748	3.99725	deep_learning	GEARS|Other Deep Learning Models	FALSE
norman_from_scfoundation	3	gears	ETS2+MAPK1	val	0.98686	0.619231	4.73506	deep_learning	GEARS|Other Deep Learning Models	FALSE
norman_from_scfoundation	3	gears	FEV+CBFA2T3	test	0.959729	0.420869	8.48138	deep_learning	GEARS|Other Deep Learning Models	FALSE
norman_from_scfoundation	3	gears	FEV+MAP7D1	test	0.982891	0.408173	5.30231	deep_learning	GEARS|Other Deep Learning Models	FALSE
norman_from_scfoundation	3	gears	FOSB+CEBPB	test	0.98974	0.84898	4.32114	deep_learning	GEARS|Other Deep Learning Models	FALSE
norman_from_scfoundation	3	gears	FOSB+IKZF3	val	0.992897	0.802932	3.48427	deep_learning	GEARS|Other Deep Learning Models	FALSE
norman_from_scfoundation	3	gears	FOSB+PTPN12	test	0.99655	0.412359	2.53305	deep_learning	GEARS|Other Deep Learning Models	FALSE
norman_from_scfoundation	3	gears	FOSB+UBASH3B	val	0.998024	0.537221	1.94746	deep_learning	GEARS|Other Deep Learning Models	FALSE
norman_from_scfoundation	3	gears	FOXA1+FOXL2	val	0.994152	0.767767	3.11232	deep_learning	GEARS|Other Deep Learning Models	FALSE
norman_from_scfoundation	3	gears	FOXA3+FOXF1	val	0.994314	0.730908	3.08103	deep_learning	GEARS|Other Deep Learning Models	FALSE
norman_from_scfoundation	3	gears	FOXA3+HOXB9	test	0.990219	0.801516	4.10325	deep_learning	GEARS|Other Deep Learning Models	FALSE
norman_from_scfoundation	3	gears	FOXL2+MEIS1	val	0.99323	0.724368	3.34599	deep_learning	GEARS|Other Deep Learning Models	FALSE
norman_from_scfoundation	3	gears	IGDCC3+PRTG	val	0.995232	0.799619	2.91388	deep_learning	GEARS|Other Deep Learning Models	FALSE
norman_from_scfoundation	3	gears	IGDCC3+ZBTB25	val	0.9941	0.851953	4.06438	deep_learning	GEARS|Other Deep Learning Models	FALSE
norman_from_scfoundation	3	gears	IRF1+SET	test	0.982539	0.332682	6.01847	deep_learning	GEARS|Other Deep Learning Models	FALSE
norman_from_scfoundation	3	gears	JUN+CEBPB	test	0.98813	0.835229	4.57554	deep_learning	GEARS|Other Deep Learning Models	FALSE
norman_from_scfoundation	3	gears	KLF1+CEBPA	test	0.990654	0.828469	4.07659	deep_learning	GEARS|Other Deep Learning Models	FALSE
norman_from_scfoundation	3	gears	KLF1+CLDN6	val	0.993208	0.791692	3.39451	deep_learning	GEARS|Other Deep Learning Models	FALSE
norman_from_scfoundation	3	gears	KLF1+COL2A1	test	0.988705	0.440099	4.33605	deep_learning	GEARS|Other Deep Learning Models	FALSE
norman_from_scfoundation	3	gears	KLF1+FOXA1	test	0.991735	0.424618	3.63172	deep_learning	GEARS|Other Deep Learning Models	FALSE
norman_from_scfoundation	3	gears	KLF1+TGFBR2	test	0.993124	0.443366	3.44192	deep_learning	GEARS|Other Deep Learning Models	FALSE
norman_from_scfoundation	3	gears	MAP2K3+SLC38A2	test	0.993279	-0.339691	3.95218	deep_learning	GEARS|Other Deep Learning Models	FALSE
norman_from_scfoundation	3	gears	MAP2K6+IKZF3	val	0.99271	0.820078	3.68008	deep_learning	GEARS|Other Deep Learning Models	FALSE
norman_from_scfoundation	3	gears	MAPK1+IKZF3	val	0.990808	0.758521	3.93034	deep_learning	GEARS|Other Deep Learning Models	FALSE
norman_from_scfoundation	3	gears	MAPK1+PRTG	val	0.994768	0.325671	3.13306	deep_learning	GEARS|Other Deep Learning Models	FALSE
norman_from_scfoundation	3	gears	POU3F2+CBFA2T3	test	0.993288	0.739087	3.43627	deep_learning	GEARS|Other Deep Learning Models	FALSE
norman_from_scfoundation	3	gears	PTPN12+SNAI1	test	0.99478	0.414878	3.38547	deep_learning	GEARS|Other Deep Learning Models	FALSE
norman_from_scfoundation	3	gears	RHOXF2+SET	val	0.987284	0.627606	4.99576	deep_learning	GEARS|Other Deep Learning Models	FALSE
norman_from_scfoundation	3	gears	RHOXF2+ZBTB25	test	0.994601	0.875195	3.67017	deep_learning	GEARS|Other Deep Learning Models	FALSE
norman_from_scfoundation	3	gears	SAMD1+TGFBR2	val	0.995563	0.784688	2.97438	deep_learning	GEARS|Other Deep Learning Models	FALSE
norman_from_scfoundation	3	gears	SET+KLF1	val	0.990786	0.500212	3.98393	deep_learning	GEARS|Other Deep Learning Models	FALSE
norman_from_scfoundation	3	gears	TBX3+TBX2	val	0.994729	0.523975	3.20392	deep_learning	GEARS|Other Deep Learning Models	FALSE
norman_from_scfoundation	3	gears	TGFBR2+ETS2	test	0.997179	0.254708	2.33565	deep_learning	GEARS|Other Deep Learning Models	FALSE
norman_from_scfoundation	3	gears	TGFBR2+IGDCC3	test	0.997118	0.780634	2.28581	deep_learning	GEARS|Other Deep Learning Models	FALSE
norman_from_scfoundation	3	gears	TMSB4X+BAK1	val	0.995911	0.23503	2.62118	deep_learning	GEARS|Other Deep Learning Models	FALSE
norman_from_scfoundation	3	gears	UBASH3B+PTPN9	val	0.994478	0.806815	3.9827	deep_learning	GEARS|Other Deep Learning Models	FALSE
norman_from_scfoundation	3	gears	UBASH3B+PTPN12	val	0.995487	0.854149	3.04216	deep_learning	GEARS|Other Deep Learning Models	FALSE
norman_from_scfoundation	3	gears	UBASH3B+ZBTB25	val	0.995235	0.843972	3.30602	deep_learning	GEARS|Other Deep Learning Models	FALSE
norman_from_scfoundation	3	gears	ZBTB10+DLX2	val	0.976357	0.752828	7.13282	deep_learning	GEARS|Other Deep Learning Models	FALSE
norman_from_scfoundation	3	gears	ZBTB10+PTPN12	test	0.988299	0.622801	4.92094	deep_learning	GEARS|Other Deep Learning Models	FALSE
norman_from_scfoundation	3	gears	ZBTB10+SNAI1	test	0.98161	0.725157	5.70644	deep_learning	GEARS|Other Deep Learning Models	FALSE
norman_from_scfoundation	3	gears	ZC3HAV1+CEBPE	test	0.991286	0.27304	4.44567	deep_learning	GEARS|Other Deep Learning Models	FALSE
norman_from_scfoundation	3	gears	ZC3HAV1+HOXC13	test	0.994278	0.523287	3.03506	deep_learning	GEARS|Other Deep Learning Models	FALSE
norman_from_scfoundation	3	geneformer	AHR+FEV	test	0.991138	0.906825	3.71923	foundation_model	Geneformer*|Foundation Models	FALSE
norman_from_scfoundation	3	geneformer	AHR+KLF1	test	0.989113	0.685347	5.27082	foundation_model	Geneformer*|Foundation Models	FALSE
norman_from_scfoundation	3	geneformer	BCL2L11+BAK1	test	0.997925	0.0571174	2.1063	foundation_model	Geneformer*|Foundation Models	FALSE
norman_from_scfoundation	3	geneformer	BCL2L11+TGFBR2	test	0.999032	0.661155	1.34687	foundation_model	Geneformer*|Foundation Models	FALSE
norman_from_scfoundation	3	geneformer	CBL+PTPN12	test	0.99903	0.969535	1.31965	foundation_model	Geneformer*|Foundation Models	FALSE
norman_from_scfoundation	3	geneformer	CBL+UBASH3A	val	0.996349	0.876917	2.59842	foundation_model	Geneformer*|Foundation Models	FALSE
norman_from_scfoundation	3	geneformer	CDKN1C+CDKN1B	test	0.997274	0.910559	2.29842	foundation_model	Geneformer*|Foundation Models	FALSE
norman_from_scfoundation	3	geneformer	CEBPB+MAPK1	val	0.99784	0.93808	2.24557	foundation_model	Geneformer*|Foundation Models	FALSE
norman_from_scfoundation	3	geneformer	CEBPB+PTPN12	val	0.997486	0.896925	2.42507	foundation_model	Geneformer*|Foundation Models	FALSE
norman_from_scfoundation	3	geneformer	CEBPE+CEBPA	val	0.99549	0.955142	2.95474	foundation_model	Geneformer*|Foundation Models	FALSE
norman_from_scfoundation	3	geneformer	CEBPE+CEBPB	test	0.996514	0.937987	2.50094	foundation_model	Geneformer*|Foundation Models	FALSE
norman_from_scfoundation	3	geneformer	CEBPE+CNN1	test	0.992199	0.823813	4.38261	foundation_model	Geneformer*|Foundation Models	FALSE
norman_from_scfoundation	3	geneformer	CEBPE+KLF1	val	0.997698	0.829547	2.22685	foundation_model	Geneformer*|Foundation Models	FALSE
norman_from_scfoundation	3	geneformer	CEBPE+RUNX1T1	val	0.997014	0.824474	2.55741	foundation_model	Geneformer*|Foundation Models	FALSE
norman_from_scfoundation	3	geneformer	CNN1+MAPK1	val	0.994369	0.852565	3.57535	foundation_model	Geneformer*|Foundation Models	FALSE
norman_from_scfoundation	3	geneformer	DUSP9+ETS2	test	0.996142	0.800156	2.78094	foundation_model	Geneformer*|Foundation Models	FALSE
norman_from_scfoundation	3	geneformer	DUSP9+IGDCC3	val	0.986856	0.585346	5.75528	foundation_model	Geneformer*|Foundation Models	FALSE
norman_from_scfoundation	3	geneformer	DUSP9+SNAI1	val	0.972443	0.427996	8.10764	foundation_model	Geneformer*|Foundation Models	FALSE
norman_from_scfoundation	3	geneformer	ETS2+IKZF3	test	0.994982	0.96012	2.88783	foundation_model	Geneformer*|Foundation Models	FALSE
norman_from_scfoundation	3	geneformer	ETS2+MAP7D1	val	0.993518	0.732966	3.32911	foundation_model	Geneformer*|Foundation Models	FALSE
norman_from_scfoundation	3	geneformer	ETS2+MAPK1	val	0.996527	0.918008	2.78578	foundation_model	Geneformer*|Foundation Models	FALSE
norman_from_scfoundation	3	geneformer	FEV+CBFA2T3	test	0.989951	0.890164	4.02162	foundation_model	Geneformer*|Foundation Models	FALSE
norman_from_scfoundation	3	geneformer	FEV+MAP7D1	test	0.993214	0.829646	3.3062	foundation_model	Geneformer*|Foundation Models	FALSE
norman_from_scfoundation	3	geneformer	FOSB+CEBPB	test	0.99435	0.919367	3.25174	foundation_model	Geneformer*|Foundation Models	FALSE
norman_from_scfoundation	3	geneformer	FOSB+IKZF3	val	0.981972	0.919472	6.32471	foundation_model	Geneformer*|Foundation Models	FALSE
norman_from_scfoundation	3	geneformer	FOSB+PTPN12	test	0.997796	0.767161	2.10693	foundation_model	Geneformer*|Foundation Models	FALSE
norman_from_scfoundation	3	geneformer	FOSB+UBASH3B	val	0.995348	0.65587	3.19473	foundation_model	Geneformer*|Foundation Models	FALSE
norman_from_scfoundation	3	geneformer	FOXA1+FOXL2	val	0.992107	0.749166	3.90192	foundation_model	Geneformer*|Foundation Models	FALSE
norman_from_scfoundation	3	geneformer	FOXA3+FOXF1	val	0.99676	0.871392	2.3731	foundation_model	Geneformer*|Foundation Models	FALSE
norman_from_scfoundation	3	geneformer	FOXA3+HOXB9	test	0.997709	0.95828	1.95893	foundation_model	Geneformer*|Foundation Models	FALSE
norman_from_scfoundation	3	geneformer	FOXL2+MEIS1	val	0.991548	0.600467	4.15069	foundation_model	Geneformer*|Foundation Models	FALSE
norman_from_scfoundation	3	geneformer	IGDCC3+PRTG	val	0.992961	0.737794	3.53226	foundation_model	Geneformer*|Foundation Models	FALSE
norman_from_scfoundation	3	geneformer	IGDCC3+ZBTB25	val	0.98826	0.658429	5.43564	foundation_model	Geneformer*|Foundation Models	FALSE
norman_from_scfoundation	3	geneformer	IRF1+SET	test	0.993472	0.818695	3.75659	foundation_model	Geneformer*|Foundation Models	FALSE
norman_from_scfoundation	3	geneformer	JUN+CEBPB	test	0.990697	0.848595	4.01973	foundation_model	Geneformer*|Foundation Models	FALSE
norman_from_scfoundation	3	geneformer	KLF1+CEBPA	test	0.987444	0.765096	5.37114	foundation_model	Geneformer*|Foundation Models	FALSE
norman_from_scfoundation	3	geneformer	KLF1+CLDN6	val	0.994458	0.832677	3.06344	foundation_model	Geneformer*|Foundation Models	FALSE
norman_from_scfoundation	3	geneformer	KLF1+COL2A1	test	0.994296	0.754446	3.16027	foundation_model	Geneformer*|Foundation Models	FALSE
norman_from_scfoundation	3	geneformer	KLF1+FOXA1	test	0.994318	0.714774	3.19209	foundation_model	Geneformer*|Foundation Models	FALSE
norman_from_scfoundation	3	geneformer	KLF1+TGFBR2	test	0.995934	0.7971	3.16002	foundation_model	Geneformer*|Foundation Models	FALSE
norman_from_scfoundation	3	geneformer	MAP2K3+SLC38A2	test	0.996336	0.634656	2.40358	foundation_model	Geneformer*|Foundation Models	FALSE
norman_from_scfoundation	3	geneformer	MAP2K6+IKZF3	val	0.989165	0.842761	4.48961	foundation_model	Geneformer*|Foundation Models	FALSE
norman_from_scfoundation	3	geneformer	MAPK1+IKZF3	val	0.992531	0.919205	4.49651	foundation_model	Geneformer*|Foundation Models	FALSE
norman_from_scfoundation	3	geneformer	MAPK1+PRTG	val	0.998033	0.8755	2.04823	foundation_model	Geneformer*|Foundation Models	FALSE
norman_from_scfoundation	3	geneformer	POU3F2+CBFA2T3	test	0.99771	0.914277	1.96602	foundation_model	Geneformer*|Foundation Models	FALSE
norman_from_scfoundation	3	geneformer	PTPN12+SNAI1	test	0.996253	0.747697	2.73597	foundation_model	Geneformer*|Foundation Models	FALSE
norman_from_scfoundation	3	geneformer	RHOXF2+SET	val	0.993965	0.843574	3.24067	foundation_model	Geneformer*|Foundation Models	FALSE
norman_from_scfoundation	3	geneformer	RHOXF2+ZBTB25	test	0.990826	0.731721	4.46671	foundation_model	Geneformer*|Foundation Models	FALSE
norman_from_scfoundation	3	geneformer	SAMD1+TGFBR2	val	0.996872	0.849019	2.31127	foundation_model	Geneformer*|Foundation Models	FALSE
norman_from_scfoundation	3	geneformer	SET+KLF1	val	0.996399	0.821632	2.80799	foundation_model	Geneformer*|Foundation Models	FALSE
norman_from_scfoundation	3	geneformer	TBX3+TBX2	val	0.997372	0.798949	2.13835	foundation_model	Geneformer*|Foundation Models	FALSE
norman_from_scfoundation	3	geneformer	TGFBR2+ETS2	test	0.99868	0.694951	1.48116	foundation_model	Geneformer*|Foundation Models	FALSE
norman_from_scfoundation	3	geneformer	TGFBR2+IGDCC3	test	0.998222	0.87692	1.7351	foundation_model	Geneformer*|Foundation Models	FALSE
norman_from_scfoundation	3	geneformer	TMSB4X+BAK1	val	0.998129	0.792025	1.80956	foundation_model	Geneformer*|Foundation Models	FALSE
norman_from_scfoundation	3	geneformer	UBASH3B+PTPN9	val	0.998569	0.958107	1.67068	foundation_model	Geneformer*|Foundation Models	FALSE
norman_from_scfoundation	3	geneformer	UBASH3B+PTPN12	val	0.998587	0.958157	1.64433	foundation_model	Geneformer*|Foundation Models	FALSE
norman_from_scfoundation	3	geneformer	UBASH3B+ZBTB25	val	0.997792	0.931599	2.15618	foundation_model	Geneformer*|Foundation Models	FALSE
norman_from_scfoundation	3	geneformer	ZBTB10+DLX2	val	0.980346	0.763869	6.48073	foundation_model	Geneformer*|Foundation Models	FALSE
norman_from_scfoundation	3	geneformer	ZBTB10+PTPN12	test	0.991493	0.694211	4.03944	foundation_model	Geneformer*|Foundation Models	FALSE
norman_from_scfoundation	3	geneformer	ZBTB10+SNAI1	test	0.987411	0.850157	5.06786	foundation_model	Geneformer*|Foundation Models	FALSE
norman_from_scfoundation	3	geneformer	ZC3HAV1+CEBPE	test	0.995596	0.709528	3.36497	foundation_model	Geneformer*|Foundation Models	FALSE
norman_from_scfoundation	3	geneformer	ZC3HAV1+HOXC13	test	0.996855	0.847471	2.36441	foundation_model	Geneformer*|Foundation Models	FALSE
norman_from_scfoundation	3	uce	AHR+FEV	test	0.973261	0.594222	6.7214	foundation_model	UCE*|Foundation Models	FALSE
norman_from_scfoundation	3	uce	AHR+KLF1	test	0.988948	0.195312	5.07079	foundation_model	UCE*|Foundation Models	FALSE
norman_from_scfoundation	3	uce	BCL2L11+BAK1	test	0.994778	-0.126117	3.8196	foundation_model	UCE*|Foundation Models	FALSE
norman_from_scfoundation	3	uce	BCL2L11+TGFBR2	test	0.996006	0.254686	3.24378	foundation_model	UCE*|Foundation Models	FALSE
norman_from_scfoundation	3	uce	CBL+PTPN12	test	0.990437	0.690858	4.16154	foundation_model	UCE*|Foundation Models	FALSE
norman_from_scfoundation	3	uce	CBL+UBASH3A	val	0.992231	0.755634	3.80305	foundation_model	UCE*|Foundation Models	FALSE
norman_from_scfoundation	3	uce	CDKN1C+CDKN1B	test	0.993381	0.764062	3.71663	foundation_model	UCE*|Foundation Models	FALSE
norman_from_scfoundation	3	uce	CEBPB+MAPK1	val	0.987947	0.482003	4.50184	foundation_model	UCE*|Foundation Models	FALSE
norman_from_scfoundation	3	uce	CEBPB+PTPN12	val	0.997233	0.841886	2.19908	foundation_model	UCE*|Foundation Models	FALSE
norman_from_scfoundation	3	uce	CEBPE+CEBPA	val	0.972501	0.608845	7.71951	foundation_model	UCE*|Foundation Models	FALSE
norman_from_scfoundation	3	uce	CEBPE+CEBPB	test	0.980106	0.642001	6.39138	foundation_model	UCE*|Foundation Models	FALSE
norman_from_scfoundation	3	uce	CEBPE+CNN1	test	0.995982	0.695384	2.79024	foundation_model	UCE*|Foundation Models	FALSE
norman_from_scfoundation	3	uce	CEBPE+KLF1	val	0.992816	0.179007	4.04671	foundation_model	UCE*|Foundation Models	FALSE
norman_from_scfoundation	3	uce	CEBPE+RUNX1T1	val	0.994737	0.447899	2.95962	foundation_model	UCE*|Foundation Models	FALSE
norman_from_scfoundation	3	uce	CNN1+MAPK1	val	0.995947	0.615279	2.63567	foundation_model	UCE*|Foundation Models	FALSE
norman_from_scfoundation	3	uce	DUSP9+ETS2	test	0.994703	0.677352	3.13409	foundation_model	UCE*|Foundation Models	FALSE
norman_from_scfoundation	3	uce	DUSP9+IGDCC3	val	0.989819	0.776161	4.19921	foundation_model	UCE*|Foundation Models	FALSE
norman_from_scfoundation	3	uce	DUSP9+SNAI1	val	0.98086	0.810333	5.98902	foundation_model	UCE*|Foundation Models	FALSE
norman_from_scfoundation	3	uce	ETS2+IKZF3	test	0.982474	0.800809	5.42374	foundation_model	UCE*|Foundation Models	FALSE
norman_from_scfoundation	3	uce	ETS2+MAP7D1	val	0.98829	0.278429	4.75658	foundation_model	UCE*|Foundation Models	FALSE
norman_from_scfoundation	3	uce	ETS2+MAPK1	val	0.983083	0.425859	5.32914	foundation_model	UCE*|Foundation Models	FALSE
norman_from_scfoundation	3	uce	FEV+CBFA2T3	test	0.966791	0.576814	7.55953	foundation_model	UCE*|Foundation Models	FALSE
norman_from_scfoundation	3	uce	FEV+MAP7D1	test	0.983868	0.443603	5.31017	foundation_model	UCE*|Foundation Models	FALSE
norman_from_scfoundation	3	uce	FOSB+CEBPB	test	0.977806	0.632546	6.62897	foundation_model	UCE*|Foundation Models	FALSE
norman_from_scfoundation	3	uce	FOSB+IKZF3	val	0.990209	0.779059	4.06473	foundation_model	UCE*|Foundation Models	FALSE
norman_from_scfoundation	3	uce	FOSB+PTPN12	test	0.997409	0.671501	2.20223	foundation_model	UCE*|Foundation Models	FALSE
norman_from_scfoundation	3	uce	FOSB+UBASH3B	val	0.997819	0.667837	2.06158	foundation_model	UCE*|Foundation Models	FALSE
norman_from_scfoundation	3	uce	FOXA1+FOXL2	val	0.993551	0.794764	3.31521	foundation_model	UCE*|Foundation Models	FALSE
norman_from_scfoundation	3	uce	FOXA3+FOXF1	val	0.994684	0.793458	3.00027	foundation_model	UCE*|Foundation Models	FALSE
norman_from_scfoundation	3	uce	FOXA3+HOXB9	test	0.988476	0.859858	4.66699	foundation_model	UCE*|Foundation Models	FALSE
norman_from_scfoundation	3	uce	FOXL2+MEIS1	val	0.994168	0.786429	3.12038	foundation_model	UCE*|Foundation Models	FALSE
norman_from_scfoundation	3	uce	IGDCC3+PRTG	val	0.993869	0.756692	3.28687	foundation_model	UCE*|Foundation Models	FALSE
norman_from_scfoundation	3	uce	IGDCC3+ZBTB25	val	0.990196	0.796604	4.8733	foundation_model	UCE*|Foundation Models	FALSE
norman_from_scfoundation	3	uce	IRF1+SET	test	0.984439	0.458778	5.54876	foundation_model	UCE*|Foundation Models	FALSE
norman_from_scfoundation	3	uce	JUN+CEBPB	test	0.977893	0.722787	6.73171	foundation_model	UCE*|Foundation Models	FALSE
norman_from_scfoundation	3	uce	KLF1+CEBPA	test	0.979249	0.6013	6.341	foundation_model	UCE*|Foundation Models	FALSE
norman_from_scfoundation	3	uce	KLF1+CLDN6	val	0.990051	0.725063	4.07481	foundation_model	UCE*|Foundation Models	FALSE
norman_from_scfoundation	3	uce	KLF1+COL2A1	test	0.987304	0.320544	4.76322	foundation_model	UCE*|Foundation Models	FALSE
norman_from_scfoundation	3	uce	KLF1+FOXA1	test	0.993455	0.556562	3.66606	foundation_model	UCE*|Foundation Models	FALSE
norman_from_scfoundation	3	uce	KLF1+TGFBR2	test	0.990983	0.277164	4.34023	foundation_model	UCE*|Foundation Models	FALSE
norman_from_scfoundation	3	uce	MAP2K3+SLC38A2	test	0.987734	-0.592626	5.65217	foundation_model	UCE*|Foundation Models	FALSE
norman_from_scfoundation	3	uce	MAP2K6+IKZF3	val	0.986848	0.701384	4.65565	foundation_model	UCE*|Foundation Models	FALSE
norman_from_scfoundation	3	uce	MAPK1+IKZF3	val	0.989097	0.784707	4.27115	foundation_model	UCE*|Foundation Models	FALSE
norman_from_scfoundation	3	uce	MAPK1+PRTG	val	0.995837	0.585176	2.7837	foundation_model	UCE*|Foundation Models	FALSE
norman_from_scfoundation	3	uce	POU3F2+CBFA2T3	test	0.994447	0.830138	3.13171	foundation_model	UCE*|Foundation Models	FALSE
norman_from_scfoundation	3	uce	PTPN12+SNAI1	test	0.99677	0.698909	2.31383	foundation_model	UCE*|Foundation Models	FALSE
norman_from_scfoundation	3	uce	RHOXF2+SET	val	0.987167	0.666672	5.23272	foundation_model	UCE*|Foundation Models	FALSE
norman_from_scfoundation	3	uce	RHOXF2+ZBTB25	test	0.990145	0.82168	4.7379	foundation_model	UCE*|Foundation Models	FALSE
norman_from_scfoundation	3	uce	SAMD1+TGFBR2	val	0.994748	0.751785	3.08221	foundation_model	UCE*|Foundation Models	FALSE
norman_from_scfoundation	3	uce	SET+KLF1	val	0.989338	0.397586	4.29781	foundation_model	UCE*|Foundation Models	FALSE
norman_from_scfoundation	3	uce	TBX3+TBX2	val	0.996254	0.649923	2.65253	foundation_model	UCE*|Foundation Models	FALSE
norman_from_scfoundation	3	uce	TGFBR2+ETS2	test	0.995194	0.210958	3.46254	foundation_model	UCE*|Foundation Models	FALSE
norman_from_scfoundation	3	uce	TGFBR2+IGDCC3	test	0.996461	0.73187	2.44398	foundation_model	UCE*|Foundation Models	FALSE
norman_from_scfoundation	3	uce	TMSB4X+BAK1	val	0.994138	0.251181	3.39854	foundation_model	UCE*|Foundation Models	FALSE
norman_from_scfoundation	3	uce	UBASH3B+PTPN9	val	0.993634	0.790366	3.85883	foundation_model	UCE*|Foundation Models	FALSE
norman_from_scfoundation	3	uce	UBASH3B+PTPN12	val	0.991495	0.735622	4.04129	foundation_model	UCE*|Foundation Models	FALSE
norman_from_scfoundation	3	uce	UBASH3B+ZBTB25	val	0.993318	0.771291	3.69129	foundation_model	UCE*|Foundation Models	FALSE
norman_from_scfoundation	3	uce	ZBTB10+DLX2	val	0.969304	0.707498	8.32739	foundation_model	UCE*|Foundation Models	FALSE
norman_from_scfoundation	3	uce	ZBTB10+PTPN12	test	0.992155	0.798713	3.8941	foundation_model	UCE*|Foundation Models	FALSE
norman_from_scfoundation	3	uce	ZBTB10+SNAI1	test	0.975297	0.677273	7.07393	foundation_model	UCE*|Foundation Models	FALSE
norman_from_scfoundation	3	uce	ZC3HAV1+CEBPE	test	0.993373	0.0124644	3.61994	foundation_model	UCE*|Foundation Models	FALSE
norman_from_scfoundation	3	uce	ZC3HAV1+HOXC13	test	0.996206	0.642956	2.50384	foundation_model	UCE*|Foundation Models	FALSE
norman_from_scfoundation	3	scbert	AHR+FEV	test	0.973245	0.59326	6.72441	foundation_model	scBERT*|Foundation Models	FALSE
norman_from_scfoundation	3	scbert	AHR+KLF1	test	0.988934	0.194672	5.07306	foundation_model	scBERT*|Foundation Models	FALSE
norman_from_scfoundation	3	scbert	BCL2L11+BAK1	test	0.994774	-0.126119	3.82082	foundation_model	scBERT*|Foundation Models	FALSE
norman_from_scfoundation	3	scbert	BCL2L11+TGFBR2	test	0.996007	0.255185	3.24219	foundation_model	scBERT*|Foundation Models	FALSE
norman_from_scfoundation	3	scbert	CBL+PTPN12	test	0.990437	0.691003	4.16131	foundation_model	scBERT*|Foundation Models	FALSE
norman_from_scfoundation	3	scbert	CBL+UBASH3A	val	0.992235	0.755537	3.80131	foundation_model	scBERT*|Foundation Models	FALSE
norman_from_scfoundation	3	scbert	CDKN1C+CDKN1B	test	0.993363	0.76257	3.72092	foundation_model	scBERT*|Foundation Models	FALSE
norman_from_scfoundation	3	scbert	CEBPB+MAPK1	val	0.987941	0.481631	4.50289	foundation_model	scBERT*|Foundation Models	FALSE
norman_from_scfoundation	3	scbert	CEBPB+PTPN12	val	0.997241	0.842569	2.19614	foundation_model	scBERT*|Foundation Models	FALSE
norman_from_scfoundation	3	scbert	CEBPE+CEBPA	val	0.972468	0.60754	7.72414	foundation_model	scBERT*|Foundation Models	FALSE
norman_from_scfoundation	3	scbert	CEBPE+CEBPB	test	0.980078	0.640883	6.39597	foundation_model	scBERT*|Foundation Models	FALSE
norman_from_scfoundation	3	scbert	CEBPE+CNN1	test	0.995972	0.69434	2.79274	foundation_model	scBERT*|Foundation Models	FALSE
norman_from_scfoundation	3	scbert	CEBPE+KLF1	val	0.992811	0.178157	4.0455	foundation_model	scBERT*|Foundation Models	FALSE
norman_from_scfoundation	3	scbert	CEBPE+RUNX1T1	val	0.994728	0.447225	2.96213	foundation_model	scBERT*|Foundation Models	FALSE
norman_from_scfoundation	3	scbert	CNN1+MAPK1	val	0.995948	0.615338	2.6353	foundation_model	scBERT*|Foundation Models	FALSE
norman_from_scfoundation	3	scbert	DUSP9+ETS2	test	0.9947	0.67734	3.13345	foundation_model	scBERT*|Foundation Models	FALSE
norman_from_scfoundation	3	scbert	DUSP9+IGDCC3	val	0.989819	0.77601	4.19902	foundation_model	scBERT*|Foundation Models	FALSE
norman_from_scfoundation	3	scbert	DUSP9+SNAI1	val	0.980864	0.810255	5.98747	foundation_model	scBERT*|Foundation Models	FALSE
norman_from_scfoundation	3	scbert	ETS2+IKZF3	test	0.982489	0.801174	5.4218	foundation_model	scBERT*|Foundation Models	FALSE
norman_from_scfoundation	3	scbert	ETS2+MAP7D1	val	0.988284	0.278149	4.7578	foundation_model	scBERT*|Foundation Models	FALSE
norman_from_scfoundation	3	scbert	ETS2+MAPK1	val	0.983055	0.424244	5.33347	foundation_model	scBERT*|Foundation Models	FALSE
norman_from_scfoundation	3	scbert	FEV+CBFA2T3	test	0.966759	0.575974	7.56328	foundation_model	scBERT*|Foundation Models	FALSE
norman_from_scfoundation	3	scbert	FEV+MAP7D1	test	0.983876	0.444213	5.30866	foundation_model	scBERT*|Foundation Models	FALSE
norman_from_scfoundation	3	scbert	FOSB+CEBPB	test	0.977857	0.634789	6.62128	foundation_model	scBERT*|Foundation Models	FALSE
norman_from_scfoundation	3	scbert	FOSB+IKZF3	val	0.990208	0.779386	4.06505	foundation_model	scBERT*|Foundation Models	FALSE
norman_from_scfoundation	3	scbert	FOSB+PTPN12	test	0.997406	0.670987	2.2035	foundation_model	scBERT*|Foundation Models	FALSE
norman_from_scfoundation	3	scbert	FOSB+UBASH3B	val	0.997824	0.667987	2.05928	foundation_model	scBERT*|Foundation Models	FALSE
norman_from_scfoundation	3	scbert	FOXA1+FOXL2	val	0.993556	0.795051	3.31487	foundation_model	scBERT*|Foundation Models	FALSE
norman_from_scfoundation	3	scbert	FOXA3+FOXF1	val	0.994686	0.793664	3.00011	foundation_model	scBERT*|Foundation Models	FALSE
norman_from_scfoundation	3	scbert	FOXA3+HOXB9	test	0.988468	0.859582	4.66905	foundation_model	scBERT*|Foundation Models	FALSE
norman_from_scfoundation	3	scbert	FOXL2+MEIS1	val	0.99417	0.78663	3.11943	foundation_model	scBERT*|Foundation Models	FALSE
norman_from_scfoundation	3	scbert	IGDCC3+PRTG	val	0.99387	0.756607	3.2861	foundation_model	scBERT*|Foundation Models	FALSE
norman_from_scfoundation	3	scbert	IGDCC3+ZBTB25	val	0.990189	0.796219	4.87472	foundation_model	scBERT*|Foundation Models	FALSE
norman_from_scfoundation	3	scbert	IRF1+SET	test	0.984422	0.457623	5.55095	foundation_model	scBERT*|Foundation Models	FALSE
norman_from_scfoundation	3	scbert	JUN+CEBPB	test	0.977845	0.721337	6.73971	foundation_model	scBERT*|Foundation Models	FALSE
norman_from_scfoundation	3	scbert	KLF1+CEBPA	test	0.979196	0.598622	6.34933	foundation_model	scBERT*|Foundation Models	FALSE
norman_from_scfoundation	3	scbert	KLF1+CLDN6	val	0.99006	0.725515	4.07302	foundation_model	scBERT*|Foundation Models	FALSE
norman_from_scfoundation	3	scbert	KLF1+COL2A1	test	0.987303	0.320371	4.76374	foundation_model	scBERT*|Foundation Models	FALSE
norman_from_scfoundation	3	scbert	KLF1+FOXA1	test	0.993457	0.556813	3.66546	foundation_model	scBERT*|Foundation Models	FALSE
norman_from_scfoundation	3	scbert	KLF1+TGFBR2	test	0.990983	0.277155	4.33973	foundation_model	scBERT*|Foundation Models	FALSE
norman_from_scfoundation	3	scbert	MAP2K3+SLC38A2	test	0.987722	-0.592393	5.65587	foundation_model	scBERT*|Foundation Models	FALSE
norman_from_scfoundation	3	scbert	MAP2K6+IKZF3	val	0.986853	0.702389	4.6548	foundation_model	scBERT*|Foundation Models	FALSE
norman_from_scfoundation	3	scbert	MAPK1+IKZF3	val	0.989094	0.784887	4.272	foundation_model	scBERT*|Foundation Models	FALSE
norman_from_scfoundation	3	scbert	MAPK1+PRTG	val	0.995841	0.585708	2.78216	foundation_model	scBERT*|Foundation Models	FALSE
norman_from_scfoundation	3	scbert	POU3F2+CBFA2T3	test	0.994445	0.830093	3.13213	foundation_model	scBERT*|Foundation Models	FALSE
norman_from_scfoundation	3	scbert	PTPN12+SNAI1	test	0.996773	0.69915	2.31288	foundation_model	scBERT*|Foundation Models	FALSE
norman_from_scfoundation	3	scbert	RHOXF2+SET	val	0.987161	0.666181	5.23254	foundation_model	scBERT*|Foundation Models	FALSE
norman_from_scfoundation	3	scbert	RHOXF2+ZBTB25	test	0.99016	0.822663	4.73576	foundation_model	scBERT*|Foundation Models	FALSE
norman_from_scfoundation	3	scbert	SAMD1+TGFBR2	val	0.994756	0.752346	3.08046	foundation_model	scBERT*|Foundation Models	FALSE
norman_from_scfoundation	3	scbert	SET+KLF1	val	0.989344	0.397868	4.29657	foundation_model	scBERT*|Foundation Models	FALSE
norman_from_scfoundation	3	scbert	TBX3+TBX2	val	0.996255	0.650032	2.6523	foundation_model	scBERT*|Foundation Models	FALSE
norman_from_scfoundation	3	scbert	TGFBR2+ETS2	test	0.995191	0.210025	3.46155	foundation_model	scBERT*|Foundation Models	FALSE
norman_from_scfoundation	3	scbert	TGFBR2+IGDCC3	test	0.996454	0.731238	2.44639	foundation_model	scBERT*|Foundation Models	FALSE
norman_from_scfoundation	3	scbert	TMSB4X+BAK1	val	0.994143	0.251948	3.3978	foundation_model	scBERT*|Foundation Models	FALSE
norman_from_scfoundation	3	scbert	UBASH3B+PTPN9	val	0.993629	0.790159	3.86035	foundation_model	scBERT*|Foundation Models	FALSE
norman_from_scfoundation	3	scbert	UBASH3B+PTPN12	val	0.991486	0.735002	4.04327	foundation_model	scBERT*|Foundation Models	FALSE
norman_from_scfoundation	3	scbert	UBASH3B+ZBTB25	val	0.993315	0.771042	3.69173	foundation_model	scBERT*|Foundation Models	FALSE
norman_from_scfoundation	3	scbert	ZBTB10+DLX2	val	0.969301	0.707727	8.3284	foundation_model	scBERT*|Foundation Models	FALSE
norman_from_scfoundation	3	scbert	ZBTB10+PTPN12	test	0.99216	0.799108	3.89373	foundation_model	scBERT*|Foundation Models	FALSE
norman_from_scfoundation	3	scbert	ZBTB10+SNAI1	test	0.975298	0.677253	7.07364	foundation_model	scBERT*|Foundation Models	FALSE
norman_from_scfoundation	3	scbert	ZC3HAV1+CEBPE	test	0.993358	0.00809959	3.6206	foundation_model	scBERT*|Foundation Models	FALSE
norman_from_scfoundation	3	scbert	ZC3HAV1+HOXC13	test	0.996203	0.64271	2.50445	foundation_model	scBERT*|Foundation Models	FALSE
norman_from_scfoundation	3	cpa	AHR+FEV	test	0.954891	0.467468	12.2458	deep_learning	CPA|Other Deep Learning Models	FALSE
norman_from_scfoundation	3	cpa	AHR+KLF1	test	0.966077	0.290983	10.3014	deep_learning	CPA|Other Deep Learning Models	FALSE
norman_from_scfoundation	3	cpa	BCL2L11+BAK1	test	0.973074	0.0412791	7.74974	deep_learning	CPA|Other Deep Learning Models	FALSE
norman_from_scfoundation	3	cpa	BCL2L11+TGFBR2	test	0.972244	0.124748	8.96352	deep_learning	CPA|Other Deep Learning Models	FALSE
norman_from_scfoundation	3	cpa	CBL+PTPN12	test	0.975508	0.269151	10.0388	deep_learning	CPA|Other Deep Learning Models	FALSE
norman_from_scfoundation	3	cpa	CBL+UBASH3A	val	0.97871	0.441494	7.9958	deep_learning	CPA|Other Deep Learning Models	FALSE
norman_from_scfoundation	3	cpa	CDKN1C+CDKN1B	test	0.960316	-0.0608567	14.3524	deep_learning	CPA|Other Deep Learning Models	FALSE
norman_from_scfoundation	3	cpa	CEBPB+MAPK1	val	0.959076	0.0207012	13.4974	deep_learning	CPA|Other Deep Learning Models	FALSE
norman_from_scfoundation	3	cpa	CEBPB+PTPN12	val	0.965247	0.0296424	12.7133	deep_learning	CPA|Other Deep Learning Models	FALSE
norman_from_scfoundation	3	cpa	CEBPE+CEBPA	val	0.942521	0.213457	15.5567	deep_learning	CPA|Other Deep Learning Models	FALSE
norman_from_scfoundation	3	cpa	CEBPE+CEBPB	test	0.953392	0.144037	14.7301	deep_learning	CPA|Other Deep Learning Models	FALSE
norman_from_scfoundation	3	cpa	CEBPE+CNN1	test	0.970977	0.0774342	11.8746	deep_learning	CPA|Other Deep Learning Models	FALSE
norman_from_scfoundation	3	cpa	CEBPE+KLF1	val	0.969304	0.169889	9.33529	deep_learning	CPA|Other Deep Learning Models	FALSE
norman_from_scfoundation	3	cpa	CEBPE+RUNX1T1	val	0.97166	-0.0147509	10.8109	deep_learning	CPA|Other Deep Learning Models	FALSE
norman_from_scfoundation	3	cpa	CNN1+MAPK1	val	0.969393	-0.0253458	12.4275	deep_learning	CPA|Other Deep Learning Models	FALSE
norman_from_scfoundation	3	cpa	DUSP9+ETS2	test	0.975492	0.243817	11.056	deep_learning	CPA|Other Deep Learning Models	FALSE
norman_from_scfoundation	3	cpa	DUSP9+IGDCC3	val	0.968365	0.211238	12.5274	deep_learning	CPA|Other Deep Learning Models	FALSE
norman_from_scfoundation	3	cpa	DUSP9+SNAI1	val	0.959469	0.249917	12.8168	deep_learning	CPA|Other Deep Learning Models	FALSE
norman_from_scfoundation	3	cpa	ETS2+IKZF3	test	0.951849	0.199101	14.782	deep_learning	CPA|Other Deep Learning Models	FALSE
norman_from_scfoundation	3	cpa	ETS2+MAP7D1	val	0.957253	0.110989	12.0335	deep_learning	CPA|Other Deep Learning Models	FALSE
norman_from_scfoundation	3	cpa	ETS2+MAPK1	val	0.955366	0.0413447	14.1226	deep_learning	CPA|Other Deep Learning Models	FALSE
norman_from_scfoundation	3	cpa	FEV+CBFA2T3	test	0.946022	0.391623	12.8846	deep_learning	CPA|Other Deep Learning Models	FALSE
norman_from_scfoundation	3	cpa	FEV+MAP7D1	test	0.960118	0.365667	10.5019	deep_learning	CPA|Other Deep Learning Models	FALSE
norman_from_scfoundation	3	cpa	FOSB+CEBPB	test	0.946731	0.0867044	15.1309	deep_learning	CPA|Other Deep Learning Models	FALSE
norman_from_scfoundation	3	cpa	FOSB+IKZF3	val	0.963044	0.210639	12.5501	deep_learning	CPA|Other Deep Learning Models	FALSE
norman_from_scfoundation	3	cpa	FOSB+PTPN12	test	0.970807	0.125929	9.9773	deep_learning	CPA|Other Deep Learning Models	FALSE
norman_from_scfoundation	3	cpa	FOSB+UBASH3B	val	0.975744	0.105893	9.9994	deep_learning	CPA|Other Deep Learning Models	FALSE
norman_from_scfoundation	3	cpa	FOXA1+FOXL2	val	0.957315	0.141095	13.3177	deep_learning	CPA|Other Deep Learning Models	FALSE
norman_from_scfoundation	3	cpa	FOXA3+FOXF1	val	0.964559	0.0807882	11.7175	deep_learning	CPA|Other Deep Learning Models	FALSE
norman_from_scfoundation	3	cpa	FOXA3+HOXB9	test	0.949721	0.190054	13.5538	deep_learning	CPA|Other Deep Learning Models	FALSE
norman_from_scfoundation	3	cpa	FOXL2+MEIS1	val	0.970362	0.265084	11.6777	deep_learning	CPA|Other Deep Learning Models	FALSE
norman_from_scfoundation	3	cpa	IGDCC3+PRTG	val	0.966193	0.0568468	13.4135	deep_learning	CPA|Other Deep Learning Models	FALSE
norman_from_scfoundation	3	cpa	IGDCC3+ZBTB25	val	0.959433	0.14764	13.2432	deep_learning	CPA|Other Deep Learning Models	FALSE
norman_from_scfoundation	3	cpa	IRF1+SET	test	0.953684	-0.0631608	14.141	deep_learning	CPA|Other Deep Learning Models	FALSE
norman_from_scfoundation	3	cpa	JUN+CEBPB	test	0.937543	0.147856	15.9344	deep_learning	CPA|Other Deep Learning Models	FALSE
norman_from_scfoundation	3	cpa	KLF1+CEBPA	test	0.94754	0.0570316	15.6812	deep_learning	CPA|Other Deep Learning Models	FALSE
norman_from_scfoundation	3	cpa	KLF1+CLDN6	val	0.967335	0.174186	12.668	deep_learning	CPA|Other Deep Learning Models	FALSE
norman_from_scfoundation	3	cpa	KLF1+COL2A1	test	0.963722	0.0571389	11.5203	deep_learning	CPA|Other Deep Learning Models	FALSE
norman_from_scfoundation	3	cpa	KLF1+FOXA1	test	0.964553	0.297368	10.9566	deep_learning	CPA|Other Deep Learning Models	FALSE
norman_from_scfoundation	3	cpa	KLF1+TGFBR2	test	0.969489	0.197928	9.71976	deep_learning	CPA|Other Deep Learning Models	FALSE
norman_from_scfoundation	3	cpa	MAP2K3+SLC38A2	test	0.963063	0.0174737	8.75468	deep_learning	CPA|Other Deep Learning Models	FALSE
norman_from_scfoundation	3	cpa	MAP2K6+IKZF3	val	0.962554	0.204939	13.1543	deep_learning	CPA|Other Deep Learning Models	FALSE
norman_from_scfoundation	3	cpa	MAPK1+IKZF3	val	0.961139	0.206126	13.1894	deep_learning	CPA|Other Deep Learning Models	FALSE
norman_from_scfoundation	3	cpa	MAPK1+PRTG	val	0.970399	0.0166383	11.6634	deep_learning	CPA|Other Deep Learning Models	FALSE
norman_from_scfoundation	3	cpa	POU3F2+CBFA2T3	test	0.962446	0.115826	12.1834	deep_learning	CPA|Other Deep Learning Models	FALSE
norman_from_scfoundation	3	cpa	PTPN12+SNAI1	test	0.97176	0.0831568	11.3252	deep_learning	CPA|Other Deep Learning Models	FALSE
norman_from_scfoundation	3	cpa	RHOXF2+SET	val	0.950696	0.0725523	15.6817	deep_learning	CPA|Other Deep Learning Models	FALSE
norman_from_scfoundation	3	cpa	RHOXF2+ZBTB25	test	0.963031	0.187615	13.8037	deep_learning	CPA|Other Deep Learning Models	FALSE
norman_from_scfoundation	3	cpa	SAMD1+TGFBR2	val	0.974789	0.209186	11.3408	deep_learning	CPA|Other Deep Learning Models	FALSE
norman_from_scfoundation	3	cpa	SET+KLF1	val	0.961324	0.0157275	12.348	deep_learning	CPA|Other Deep Learning Models	FALSE
norman_from_scfoundation	3	cpa	TBX3+TBX2	val	0.967786	0.0491809	11.4944	deep_learning	CPA|Other Deep Learning Models	FALSE
norman_from_scfoundation	3	cpa	TGFBR2+ETS2	test	0.973046	0.0734769	11.8451	deep_learning	CPA|Other Deep Learning Models	FALSE
norman_from_scfoundation	3	cpa	TGFBR2+IGDCC3	test	0.967778	0.0889777	12.2909	deep_learning	CPA|Other Deep Learning Models	FALSE
norman_from_scfoundation	3	cpa	TMSB4X+BAK1	val	0.9695	0.0944211	9.25079	deep_learning	CPA|Other Deep Learning Models	FALSE
norman_from_scfoundation	3	cpa	UBASH3B+PTPN9	val	0.973884	0.210518	11.1701	deep_learning	CPA|Other Deep Learning Models	FALSE
norman_from_scfoundation	3	cpa	UBASH3B+PTPN12	val	0.969639	0.124456	12.7266	deep_learning	CPA|Other Deep Learning Models	FALSE
norman_from_scfoundation	3	cpa	UBASH3B+ZBTB25	val	0.97408	0.28184	10.6344	deep_learning	CPA|Other Deep Learning Models	FALSE
norman_from_scfoundation	3	cpa	ZBTB10+DLX2	val	0.926912	0.110657	17.2021	deep_learning	CPA|Other Deep Learning Models	FALSE
norman_from_scfoundation	3	cpa	ZBTB10+PTPN12	test	0.956901	0.0789041	13.4301	deep_learning	CPA|Other Deep Learning Models	FALSE
norman_from_scfoundation	3	cpa	ZBTB10+SNAI1	test	0.946337	0.190517	14.9253	deep_learning	CPA|Other Deep Learning Models	FALSE
norman_from_scfoundation	3	cpa	ZC3HAV1+CEBPE	test	0.96869	-0.0576032	10.0329	deep_learning	CPA|Other Deep Learning Models	FALSE
norman_from_scfoundation	3	cpa	ZC3HAV1+HOXC13	test	0.970928	0.136187	11.5037	deep_learning	CPA|Other Deep Learning Models	FALSE
norman_from_scfoundation	3	additive_model	AHR+FEV	test	0.992975	0.90409	3.68143	baseline	Additive|Baselines	FALSE
norman_from_scfoundation	3	additive_model	AHR+KLF1	test	0.995944	0.866034	2.89879	baseline	Additive|Baselines	FALSE
norman_from_scfoundation	3	additive_model	BCL2L11+BAK1	test	0.998853	0.451661	1.36615	baseline	Additive|Baselines	FALSE
norman_from_scfoundation	3	additive_model	BCL2L11+TGFBR2	test	0.999256	0.772328	1.10433	baseline	Additive|Baselines	FALSE
norman_from_scfoundation	3	additive_model	CBL+PTPN12	test	0.998047	0.939348	1.87457	baseline	Additive|Baselines	FALSE
norman_from_scfoundation	3	additive_model	CBL+UBASH3A	val	0.99319	0.748124	3.4912	baseline	Additive|Baselines	FALSE
norman_from_scfoundation	3	additive_model	CDKN1C+CDKN1B	test	0.995243	0.929515	3.52233	baseline	Additive|Baselines	FALSE
norman_from_scfoundation	3	additive_model	CEBPB+MAPK1	val	0.994401	0.959033	3.89763	baseline	Additive|Baselines	FALSE
norman_from_scfoundation	3	additive_model	CEBPB+PTPN12	val	0.995488	0.898103	3.45375	baseline	Additive|Baselines	FALSE
norman_from_scfoundation	3	additive_model	CEBPE+CEBPA	val	0.981827	0.960061	7.47874	baseline	Additive|Baselines	FALSE
norman_from_scfoundation	3	additive_model	CEBPE+CEBPB	test	0.992263	0.927073	4.66079	baseline	Additive|Baselines	FALSE
norman_from_scfoundation	3	additive_model	CEBPE+CNN1	test	0.994105	0.888488	3.94386	baseline	Additive|Baselines	FALSE
norman_from_scfoundation	3	additive_model	CEBPE+KLF1	val	0.990443	0.705539	5.16905	baseline	Additive|Baselines	FALSE
norman_from_scfoundation	3	additive_model	CEBPE+RUNX1T1	val	0.994956	0.951979	3.79233	baseline	Additive|Baselines	FALSE
norman_from_scfoundation	3	additive_model	CNN1+MAPK1	val	0.997364	0.865594	2.1996	baseline	Additive|Baselines	FALSE
norman_from_scfoundation	3	additive_model	DUSP9+ETS2	test	0.997051	0.898844	2.29129	baseline	Additive|Baselines	FALSE
norman_from_scfoundation	3	additive_model	DUSP9+IGDCC3	val	0.997287	0.966084	2.31457	baseline	Additive|Baselines	FALSE
norman_from_scfoundation	3	additive_model	DUSP9+SNAI1	val	0.989186	0.820899	4.40532	baseline	Additive|Baselines	FALSE
norman_from_scfoundation	3	additive_model	ETS2+IKZF3	test	0.997817	0.964304	2.10305	baseline	Additive|Baselines	FALSE
norman_from_scfoundation	3	additive_model	ETS2+MAP7D1	val	0.996929	0.879162	2.24348	baseline	Additive|Baselines	FALSE
norman_from_scfoundation	3	additive_model	ETS2+MAPK1	val	0.997535	0.949247	2.17047	baseline	Additive|Baselines	FALSE
norman_from_scfoundation	3	additive_model	FEV+CBFA2T3	test	0.982277	0.84225	5.71363	baseline	Additive|Baselines	FALSE
norman_from_scfoundation	3	additive_model	FEV+MAP7D1	test	0.99637	0.91539	2.56482	baseline	Additive|Baselines	FALSE
norman_from_scfoundation	3	additive_model	FOSB+CEBPB	test	0.994435	0.904746	3.19623	baseline	Additive|Baselines	FALSE
norman_from_scfoundation	3	additive_model	FOSB+IKZF3	val	0.995472	0.953033	3.29696	baseline	Additive|Baselines	FALSE
norman_from_scfoundation	3	additive_model	FOSB+PTPN12	test	0.99772	0.816676	2.07438	baseline	Additive|Baselines	FALSE
norman_from_scfoundation	3	additive_model	FOSB+UBASH3B	val	0.998469	0.862721	1.90828	baseline	Additive|Baselines	FALSE
norman_from_scfoundation	3	additive_model	FOXA1+FOXL2	val	0.996936	0.882569	2.38662	baseline	Additive|Baselines	FALSE
norman_from_scfoundation	3	additive_model	FOXA3+FOXF1	val	0.997662	0.891538	2.0835	baseline	Additive|Baselines	FALSE
norman_from_scfoundation	3	additive_model	FOXA3+HOXB9	test	0.996724	0.926117	2.38318	baseline	Additive|Baselines	FALSE
norman_from_scfoundation	3	additive_model	FOXL2+MEIS1	val	0.997777	0.908236	1.93745	baseline	Additive|Baselines	FALSE
norman_from_scfoundation	3	additive_model	IGDCC3+PRTG	val	0.994677	0.920608	3.54732	baseline	Additive|Baselines	FALSE
norman_from_scfoundation	3	additive_model	IGDCC3+ZBTB25	val	0.997558	0.938153	2.32067	baseline	Additive|Baselines	FALSE
norman_from_scfoundation	3	additive_model	IRF1+SET	test	0.996486	0.926854	2.77337	baseline	Additive|Baselines	FALSE
norman_from_scfoundation	3	additive_model	JUN+CEBPB	test	0.992377	0.865559	3.86454	baseline	Additive|Baselines	FALSE
norman_from_scfoundation	3	additive_model	KLF1+CEBPA	test	0.992683	0.927858	3.76509	baseline	Additive|Baselines	FALSE
norman_from_scfoundation	3	additive_model	KLF1+CLDN6	val	0.995739	0.899094	2.72739	baseline	Additive|Baselines	FALSE
norman_from_scfoundation	3	additive_model	KLF1+COL2A1	test	0.995691	0.863734	2.67937	baseline	Additive|Baselines	FALSE
norman_from_scfoundation	3	additive_model	KLF1+FOXA1	test	0.997053	0.844012	2.23013	baseline	Additive|Baselines	FALSE
norman_from_scfoundation	3	additive_model	KLF1+TGFBR2	test	0.998713	0.932395	1.54475	baseline	Additive|Baselines	FALSE
norman_from_scfoundation	3	additive_model	MAP2K3+SLC38A2	test	0.998624	0.899533	1.50695	baseline	Additive|Baselines	FALSE
norman_from_scfoundation	3	additive_model	MAP2K6+IKZF3	val	0.997664	0.95702	1.96683	baseline	Additive|Baselines	FALSE
norman_from_scfoundation	3	additive_model	MAPK1+IKZF3	val	0.994421	0.940175	3.65907	baseline	Additive|Baselines	FALSE
norman_from_scfoundation	3	additive_model	MAPK1+PRTG	val	0.995416	0.841474	3.30943	baseline	Additive|Baselines	FALSE
norman_from_scfoundation	3	additive_model	POU3F2+CBFA2T3	test	0.997085	0.877671	2.26417	baseline	Additive|Baselines	FALSE
norman_from_scfoundation	3	additive_model	PTPN12+SNAI1	test	0.997747	0.880502	2.14361	baseline	Additive|Baselines	FALSE
norman_from_scfoundation	3	additive_model	RHOXF2+SET	val	0.994812	0.920792	3.66125	baseline	Additive|Baselines	FALSE
norman_from_scfoundation	3	additive_model	RHOXF2+ZBTB25	test	0.997438	0.941451	2.09214	baseline	Additive|Baselines	FALSE
norman_from_scfoundation	3	additive_model	SAMD1+TGFBR2	val	0.997016	0.859017	2.25723	baseline	Additive|Baselines	FALSE
norman_from_scfoundation	3	additive_model	SET+KLF1	val	0.996813	0.89793	2.58117	baseline	Additive|Baselines	FALSE
norman_from_scfoundation	3	additive_model	TBX3+TBX2	val	0.998415	0.952283	1.75922	baseline	Additive|Baselines	FALSE
norman_from_scfoundation	3	additive_model	TGFBR2+ETS2	test	0.999067	0.847362	1.32009	baseline	Additive|Baselines	FALSE
norman_from_scfoundation	3	additive_model	TGFBR2+IGDCC3	test	0.998595	0.921332	1.61527	baseline	Additive|Baselines	FALSE
norman_from_scfoundation	3	additive_model	TMSB4X+BAK1	val	0.999183	0.901952	1.19334	baseline	Additive|Baselines	FALSE
norman_from_scfoundation	3	additive_model	UBASH3B+PTPN9	val	0.997918	0.932028	2.00856	baseline	Additive|Baselines	FALSE
norman_from_scfoundation	3	additive_model	UBASH3B+PTPN12	val	0.997967	0.935709	1.99077	baseline	Additive|Baselines	FALSE
norman_from_scfoundation	3	additive_model	UBASH3B+ZBTB25	val	0.998223	0.936404	1.88978	baseline	Additive|Baselines	FALSE
norman_from_scfoundation	3	additive_model	ZBTB10+DLX2	val	0.989525	0.873336	4.44536	baseline	Additive|Baselines	FALSE
norman_from_scfoundation	3	additive_model	ZBTB10+PTPN12	test	0.996232	0.924264	2.56844	baseline	Additive|Baselines	FALSE
norman_from_scfoundation	3	additive_model	ZBTB10+SNAI1	test	0.993706	0.90976	3.35871	baseline	Additive|Baselines	FALSE
norman_from_scfoundation	3	additive_model	ZC3HAV1+CEBPE	test	0.991729	0.732499	5.03378	baseline	Additive|Baselines	FALSE
norman_from_scfoundation	3	additive_model	ZC3HAV1+HOXC13	test	0.997678	0.895885	2.41859	baseline	Additive|Baselines	FALSE
norman_from_scfoundation	3	scfoundation	AHR+FEV	test	0.973046	0.552704	6.52944	foundation_model	scFoundation|Foundation Models	FALSE
norman_from_scfoundation	3	scfoundation	AHR+KLF1	test	0.988877	0.410386	5.2392	foundation_model	scFoundation|Foundation Models	FALSE
norman_from_scfoundation	3	scfoundation	BCL2L11+BAK1	test	0.996296	-0.0369187	2.60518	foundation_model	scFoundation|Foundation Models	FALSE
norman_from_scfoundation	3	scfoundation	BCL2L11+TGFBR2	test	0.996535	0.276683	2.53907	foundation_model	scFoundation|Foundation Models	FALSE
norman_from_scfoundation	3	scfoundation	CBL+PTPN12	test	0.994488	0.808631	3.20565	foundation_model	scFoundation|Foundation Models	FALSE
norman_from_scfoundation	3	scfoundation	CBL+UBASH3A	val	0.994196	0.775773	3.27329	foundation_model	scFoundation|Foundation Models	FALSE
norman_from_scfoundation	3	scfoundation	CDKN1C+CDKN1B	test	0.993531	0.69096	3.70482	foundation_model	scFoundation|Foundation Models	FALSE
norman_from_scfoundation	3	scfoundation	CEBPB+MAPK1	val	0.990178	0.650691	4.56443	foundation_model	scFoundation|Foundation Models	FALSE
norman_from_scfoundation	3	scfoundation	CEBPB+PTPN12	val	0.99461	0.67163	3.33839	foundation_model	scFoundation|Foundation Models	FALSE
norman_from_scfoundation	3	scfoundation	CEBPE+CEBPA	val	0.974951	0.712934	7.61672	foundation_model	scFoundation|Foundation Models	FALSE
norman_from_scfoundation	3	scfoundation	CEBPE+CEBPB	test	0.984102	0.736456	5.45471	foundation_model	scFoundation|Foundation Models	FALSE
norman_from_scfoundation	3	scfoundation	CEBPE+CNN1	test	0.993703	0.604108	3.42718	foundation_model	scFoundation|Foundation Models	FALSE
norman_from_scfoundation	3	scfoundation	CEBPE+KLF1	val	0.99074	0.236841	4.76438	foundation_model	scFoundation|Foundation Models	FALSE
norman_from_scfoundation	3	scfoundation	CEBPE+RUNX1T1	val	0.995761	0.655314	2.79414	foundation_model	scFoundation|Foundation Models	FALSE
norman_from_scfoundation	3	scfoundation	CNN1+MAPK1	val	0.992285	0.373199	3.64627	foundation_model	scFoundation|Foundation Models	FALSE
norman_from_scfoundation	3	scfoundation	DUSP9+ETS2	test	0.994134	0.64844	3.17305	foundation_model	scFoundation|Foundation Models	FALSE
norman_from_scfoundation	3	scfoundation	DUSP9+IGDCC3	val	0.992434	0.780314	3.58447	foundation_model	scFoundation|Foundation Models	FALSE
norman_from_scfoundation	3	scfoundation	DUSP9+SNAI1	val	0.97861	0.612879	6.11725	foundation_model	scFoundation|Foundation Models	FALSE
norman_from_scfoundation	3	scfoundation	ETS2+IKZF3	test	0.98667	0.762724	4.72689	foundation_model	scFoundation|Foundation Models	FALSE
norman_from_scfoundation	3	scfoundation	ETS2+MAP7D1	val	0.988221	0.231011	4.39628	foundation_model	scFoundation|Foundation Models	FALSE
norman_from_scfoundation	3	scfoundation	ETS2+MAPK1	val	0.985443	0.564306	5.03313	foundation_model	scFoundation|Foundation Models	FALSE
norman_from_scfoundation	3	scfoundation	FEV+CBFA2T3	test	0.964118	0.491185	7.67179	foundation_model	scFoundation|Foundation Models	FALSE
norman_from_scfoundation	3	scfoundation	FEV+MAP7D1	test	0.983297	0.439921	5.25612	foundation_model	scFoundation|Foundation Models	FALSE
norman_from_scfoundation	3	scfoundation	FOSB+CEBPB	test	0.985629	0.737245	5.09806	foundation_model	scFoundation|Foundation Models	FALSE
norman_from_scfoundation	3	scfoundation	FOSB+IKZF3	val	0.991209	0.735775	4.33209	foundation_model	scFoundation|Foundation Models	FALSE
norman_from_scfoundation	3	scfoundation	FOSB+PTPN12	test	0.99578	0.592575	3.01781	foundation_model	scFoundation|Foundation Models	FALSE
norman_from_scfoundation	3	scfoundation	FOSB+UBASH3B	val	0.99659	0.562214	2.56008	foundation_model	scFoundation|Foundation Models	FALSE
norman_from_scfoundation	3	scfoundation	FOXA1+FOXL2	val	0.991888	0.653194	3.66653	foundation_model	scFoundation|Foundation Models	FALSE
norman_from_scfoundation	3	scfoundation	FOXA3+FOXF1	val	0.992394	0.612357	3.60527	foundation_model	scFoundation|Foundation Models	FALSE
norman_from_scfoundation	3	scfoundation	FOXA3+HOXB9	test	0.98719	0.711803	4.72187	foundation_model	scFoundation|Foundation Models	FALSE
norman_from_scfoundation	3	scfoundation	FOXL2+MEIS1	val	0.992159	0.641098	3.55236	foundation_model	scFoundation|Foundation Models	FALSE
norman_from_scfoundation	3	scfoundation	IGDCC3+PRTG	val	0.993843	0.74079	3.32162	foundation_model	scFoundation|Foundation Models	FALSE
norman_from_scfoundation	3	scfoundation	IGDCC3+ZBTB25	val	0.993169	0.799348	4.32728	foundation_model	scFoundation|Foundation Models	FALSE
norman_from_scfoundation	3	scfoundation	IRF1+SET	test	0.983397	0.381574	5.92092	foundation_model	scFoundation|Foundation Models	FALSE
norman_from_scfoundation	3	scfoundation	JUN+CEBPB	test	0.981999	0.70452	5.42905	foundation_model	scFoundation|Foundation Models	FALSE
norman_from_scfoundation	3	scfoundation	KLF1+CEBPA	test	0.983989	0.68551	5.46718	foundation_model	scFoundation|Foundation Models	FALSE
norman_from_scfoundation	3	scfoundation	KLF1+CLDN6	val	0.992068	0.749341	3.75079	foundation_model	scFoundation|Foundation Models	FALSE
norman_from_scfoundation	3	scfoundation	KLF1+COL2A1	test	0.986162	0.298994	4.96087	foundation_model	scFoundation|Foundation Models	FALSE
norman_from_scfoundation	3	scfoundation	KLF1+FOXA1	test	0.992016	0.508788	3.81668	foundation_model	scFoundation|Foundation Models	FALSE
norman_from_scfoundation	3	scfoundation	KLF1+TGFBR2	test	0.992945	0.503716	3.6027	foundation_model	scFoundation|Foundation Models	FALSE
norman_from_scfoundation	3	scfoundation	MAP2K3+SLC38A2	test	0.99101	-0.329763	4.13019	foundation_model	scFoundation|Foundation Models	FALSE
norman_from_scfoundation	3	scfoundation	MAP2K6+IKZF3	val	0.991458	0.783708	3.90431	foundation_model	scFoundation|Foundation Models	FALSE
norman_from_scfoundation	3	scfoundation	MAPK1+IKZF3	val	0.988718	0.68313	4.57769	foundation_model	scFoundation|Foundation Models	FALSE
norman_from_scfoundation	3	scfoundation	MAPK1+PRTG	val	0.993698	0.422207	3.4447	foundation_model	scFoundation|Foundation Models	FALSE
norman_from_scfoundation	3	scfoundation	POU3F2+CBFA2T3	test	0.992373	0.665862	3.60065	foundation_model	scFoundation|Foundation Models	FALSE
norman_from_scfoundation	3	scfoundation	PTPN12+SNAI1	test	0.994534	0.55119	3.06037	foundation_model	scFoundation|Foundation Models	FALSE
norman_from_scfoundation	3	scfoundation	RHOXF2+SET	val	0.987287	0.626716	5.19519	foundation_model	scFoundation|Foundation Models	FALSE
norman_from_scfoundation	3	scfoundation	RHOXF2+ZBTB25	test	0.992988	0.822137	4.05463	foundation_model	scFoundation|Foundation Models	FALSE
norman_from_scfoundation	3	scfoundation	SAMD1+TGFBR2	val	0.995161	0.738866	2.99205	foundation_model	scFoundation|Foundation Models	FALSE
norman_from_scfoundation	3	scfoundation	SET+KLF1	val	0.991097	0.532777	3.90743	foundation_model	scFoundation|Foundation Models	FALSE
norman_from_scfoundation	3	scfoundation	TBX3+TBX2	val	0.993131	0.455736	3.62907	foundation_model	scFoundation|Foundation Models	FALSE
norman_from_scfoundation	3	scfoundation	TGFBR2+ETS2	test	0.995572	0.151823	2.80434	foundation_model	scFoundation|Foundation Models	FALSE
norman_from_scfoundation	3	scfoundation	TGFBR2+IGDCC3	test	0.996496	0.732391	2.49693	foundation_model	scFoundation|Foundation Models	FALSE
norman_from_scfoundation	3	scfoundation	TMSB4X+BAK1	val	0.995251	0.291413	2.81611	foundation_model	scFoundation|Foundation Models	FALSE
norman_from_scfoundation	3	scfoundation	UBASH3B+PTPN9	val	0.994044	0.739614	4.02519	foundation_model	scFoundation|Foundation Models	FALSE
norman_from_scfoundation	3	scfoundation	UBASH3B+PTPN12	val	0.994673	0.817885	3.41998	foundation_model	scFoundation|Foundation Models	FALSE
norman_from_scfoundation	3	scfoundation	UBASH3B+ZBTB25	val	0.99492	0.791412	3.54834	foundation_model	scFoundation|Foundation Models	FALSE
norman_from_scfoundation	3	scfoundation	ZBTB10+DLX2	val	0.969768	0.635965	7.96106	foundation_model	scFoundation|Foundation Models	FALSE
norman_from_scfoundation	3	scfoundation	ZBTB10+PTPN12	test	0.989568	0.610896	4.28681	foundation_model	scFoundation|Foundation Models	FALSE
norman_from_scfoundation	3	scfoundation	ZBTB10+SNAI1	test	0.976174	0.630177	6.57995	foundation_model	scFoundation|Foundation Models	FALSE
norman_from_scfoundation	3	scfoundation	ZC3HAV1+CEBPE	test	0.992317	0.300183	4.13292	foundation_model	scFoundation|Foundation Models	FALSE
norman_from_scfoundation	3	scfoundation	ZC3HAV1+HOXC13	test	0.995092	0.593443	2.81973	foundation_model	scFoundation|Foundation Models	FALSE
norman_from_scfoundation	4	scgpt	AHR+FEV	val	0.969831	0.198745	7.92453	foundation_model	scGPT|Foundation Models	FALSE
norman_from_scfoundation	4	scgpt	AHR+KLF1	val	0.989437	0.0208722	5.1574	foundation_model	scGPT|Foundation Models	FALSE
norman_from_scfoundation	4	scgpt	BCL2L11+TGFBR2	test	0.996872	0.183108	3.12965	foundation_model	scGPT|Foundation Models	FALSE
norman_from_scfoundation	4	scgpt	CBL+PTPN9	val	0.992301	0.670006	4.38325	foundation_model	scGPT|Foundation Models	FALSE
norman_from_scfoundation	4	scgpt	CBL+TGFBR2	test	0.994312	0.518385	3.40467	foundation_model	scGPT|Foundation Models	FALSE
norman_from_scfoundation	4	scgpt	CEBPB+OSR2	val	0.985551	0.403827	5.57249	foundation_model	scGPT|Foundation Models	FALSE
norman_from_scfoundation	4	scgpt	CEBPE+CNN1	test	0.995562	0.600901	3.41564	foundation_model	scGPT|Foundation Models	FALSE
norman_from_scfoundation	4	scgpt	CEBPE+KLF1	val	0.993709	0.0972807	4.02505	foundation_model	scGPT|Foundation Models	FALSE
norman_from_scfoundation	4	scgpt	CEBPE+PTPN12	test	0.997372	0.64667	2.61754	foundation_model	scGPT|Foundation Models	FALSE
norman_from_scfoundation	4	scgpt	DUSP9+ETS2	val	0.993632	0.4009	3.83786	foundation_model	scGPT|Foundation Models	FALSE
norman_from_scfoundation	4	scgpt	DUSP9+KLF1	val	0.982111	0.309704	5.81708	foundation_model	scGPT|Foundation Models	FALSE
norman_from_scfoundation	4	scgpt	DUSP9+PRTG	val	0.985439	0.51432	5.40898	foundation_model	scGPT|Foundation Models	FALSE
norman_from_scfoundation	4	scgpt	DUSP9+SNAI1	test	0.976519	0.498096	7.07706	foundation_model	scGPT|Foundation Models	FALSE
norman_from_scfoundation	4	scgpt	ETS2+IGDCC3	test	0.997285	0.602669	2.53657	foundation_model	scGPT|Foundation Models	FALSE
norman_from_scfoundation	4	scgpt	ETS2+MAP7D1	test	0.98874	0.178063	4.84555	foundation_model	scGPT|Foundation Models	FALSE
norman_from_scfoundation	4	scgpt	ETS2+PRTG	val	0.996261	0.574142	2.91096	foundation_model	scGPT|Foundation Models	FALSE
norman_from_scfoundation	4	scgpt	FEV+ISL2	val	0.977557	0.175384	6.8837	foundation_model	scGPT|Foundation Models	FALSE
norman_from_scfoundation	4	scgpt	FOSB+CEBPB	test	0.97567	0.428867	7.43773	foundation_model	scGPT|Foundation Models	FALSE
norman_from_scfoundation	4	scgpt	FOSB+CEBPE	test	0.979255	0.415457	7.12097	foundation_model	scGPT|Foundation Models	FALSE
norman_from_scfoundation	4	scgpt	FOSB+IKZF3	test	0.987708	0.537341	4.8781	foundation_model	scGPT|Foundation Models	FALSE
norman_from_scfoundation	4	scgpt	FOSB+PTPN12	val	0.997418	0.570257	2.49174	foundation_model	scGPT|Foundation Models	FALSE
norman_from_scfoundation	4	scgpt	FOSB+UBASH3B	test	0.998094	0.579447	2.29664	foundation_model	scGPT|Foundation Models	FALSE
norman_from_scfoundation	4	scgpt	FOXA1+FOXF1	val	0.993385	0.549378	3.79177	foundation_model	scGPT|Foundation Models	FALSE
norman_from_scfoundation	4	scgpt	FOXA1+FOXL2	val	0.991363	0.512129	4.38557	foundation_model	scGPT|Foundation Models	FALSE
norman_from_scfoundation	4	scgpt	FOXA1+HOXB9	val	0.98796	0.537132	5.1727	foundation_model	scGPT|Foundation Models	FALSE
norman_from_scfoundation	4	scgpt	FOXA3+FOXA1	val	0.990062	0.601613	4.59927	foundation_model	scGPT|Foundation Models	FALSE
norman_from_scfoundation	4	scgpt	FOXA3+FOXL2	test	0.981039	0.488245	6.36203	foundation_model	scGPT|Foundation Models	FALSE
norman_from_scfoundation	4	scgpt	FOXA3+HOXB9	test	0.984896	0.536382	5.88362	foundation_model	scGPT|Foundation Models	FALSE
norman_from_scfoundation	4	scgpt	FOXF1+FOXL2	val	0.986168	0.517194	5.5339	foundation_model	scGPT|Foundation Models	FALSE
norman_from_scfoundation	4	scgpt	FOXF1+HOXB9	test	0.990826	0.501405	4.53095	foundation_model	scGPT|Foundation Models	FALSE
norman_from_scfoundation	4	scgpt	FOXL2+HOXB9	val	0.983434	0.507946	6.32913	foundation_model	scGPT|Foundation Models	FALSE
norman_from_scfoundation	4	scgpt	IGDCC3+PRTG	test	0.992193	0.564581	4.07059	foundation_model	scGPT|Foundation Models	FALSE
norman_from_scfoundation	4	scgpt	JUN+CEBPB	val	0.974434	0.424928	7.81997	foundation_model	scGPT|Foundation Models	FALSE
norman_from_scfoundation	4	scgpt	KIF18B+KIF2C	test	0.996853	0.244794	3.03677	foundation_model	scGPT|Foundation Models	FALSE
norman_from_scfoundation	4	scgpt	KLF1+BAK1	val	0.991464	-0.0265014	4.69046	foundation_model	scGPT|Foundation Models	FALSE
norman_from_scfoundation	4	scgpt	KLF1+CEBPA	test	0.977523	0.438384	7.04602	foundation_model	scGPT|Foundation Models	FALSE
norman_from_scfoundation	4	scgpt	KLF1+COL2A1	test	0.987548	0.243151	4.87552	foundation_model	scGPT|Foundation Models	FALSE
norman_from_scfoundation	4	scgpt	KLF1+FOXA1	test	0.99271	0.288065	4.19159	foundation_model	scGPT|Foundation Models	FALSE
norman_from_scfoundation	4	scgpt	KLF1+MAP2K6	val	0.990179	-0.0835083	5.05611	foundation_model	scGPT|Foundation Models	FALSE
norman_from_scfoundation	4	scgpt	POU3F2+CBFA2T3	val	0.992102	0.519626	4.35561	foundation_model	scGPT|Foundation Models	FALSE
norman_from_scfoundation	4	scgpt	PRDM1+CBFA2T3	test	0.975746	0.553147	7.51074	foundation_model	scGPT|Foundation Models	FALSE
norman_from_scfoundation	4	scgpt	PTPN12+ZBTB25	val	0.989271	0.603604	4.81574	foundation_model	scGPT|Foundation Models	FALSE
norman_from_scfoundation	4	scgpt	RHOXF2+SET	test	0.98622	0.493494	6.07691	foundation_model	scGPT|Foundation Models	FALSE
norman_from_scfoundation	4	scgpt	RHOXF2+ZBTB25	test	0.987635	0.584867	5.77508	foundation_model	scGPT|Foundation Models	FALSE
norman_from_scfoundation	4	scgpt	SAMD1+PTPN12	val	0.989431	0.614228	5.04162	foundation_model	scGPT|Foundation Models	FALSE
norman_from_scfoundation	4	scgpt	SAMD1+UBASH3B	test	0.990355	0.660514	5.08421	foundation_model	scGPT|Foundation Models	FALSE
norman_from_scfoundation	4	scgpt	SAMD1+ZBTB1	test	0.988579	0.574429	5.1385	foundation_model	scGPT|Foundation Models	FALSE
norman_from_scfoundation	4	scgpt	SET+KLF1	test	0.989762	0.367141	4.39883	foundation_model	scGPT|Foundation Models	FALSE
norman_from_scfoundation	4	scgpt	SGK1+TBX2	test	0.99297	0.628483	4.12489	foundation_model	scGPT|Foundation Models	FALSE
norman_from_scfoundation	4	scgpt	SGK1+TBX3	val	0.995378	0.638264	3.49104	foundation_model	scGPT|Foundation Models	FALSE
norman_from_scfoundation	4	scgpt	SNAI1+DLX2	test	0.983979	0.551518	6.28359	foundation_model	scGPT|Foundation Models	FALSE
norman_from_scfoundation	4	scgpt	TBX3+TBX2	val	0.995714	0.577463	3.14704	foundation_model	scGPT|Foundation Models	FALSE
norman_from_scfoundation	4	scgpt	TGFBR2+ETS2	val	0.996374	0.159539	3.31694	foundation_model	scGPT|Foundation Models	FALSE
norman_from_scfoundation	4	scgpt	TGFBR2+IGDCC3	val	0.995554	0.554794	3.14458	foundation_model	scGPT|Foundation Models	FALSE
norman_from_scfoundation	4	scgpt	TGFBR2+PRTG	test	0.993477	0.517273	3.7252	foundation_model	scGPT|Foundation Models	FALSE
norman_from_scfoundation	4	scgpt	UBASH3B+CNN1	val	0.982705	0.597602	6.28585	foundation_model	scGPT|Foundation Models	FALSE
norman_from_scfoundation	4	scgpt	UBASH3B+PTPN12	val	0.989762	0.583091	4.72084	foundation_model	scGPT|Foundation Models	FALSE
norman_from_scfoundation	4	scgpt	UBASH3B+UBASH3A	test	0.997378	0.668592	2.47302	foundation_model	scGPT|Foundation Models	FALSE
norman_from_scfoundation	4	scgpt	ZBTB10+PTPN12	val	0.989716	0.522109	5.0284	foundation_model	scGPT|Foundation Models	FALSE
norman_from_scfoundation	4	scgpt	ZC3HAV1+CEBPE	val	0.99478	0.0345622	3.54742	foundation_model	scGPT|Foundation Models	FALSE
norman_from_scfoundation	4	scgpt	ZC3HAV1+HOXC13	test	0.995695	0.404155	3.37725	foundation_model	scGPT|Foundation Models	FALSE
norman_from_scfoundation	4	scgpt	ZNF318+FOXL2	test	0.996805	0.664828	2.77938	foundation_model	scGPT|Foundation Models	FALSE
norman_from_scfoundation	4	gears	AHR+FEV	val	0.978065	0.650789	5.97903	deep_learning	GEARS|Other Deep Learning Models	FALSE
norman_from_scfoundation	4	gears	AHR+KLF1	val	0.986617	0.283177	5.69756	deep_learning	GEARS|Other Deep Learning Models	FALSE
norman_from_scfoundation	4	gears	BCL2L11+TGFBR2	test	0.99667	0.263434	2.74423	deep_learning	GEARS|Other Deep Learning Models	FALSE
norman_from_scfoundation	4	gears	CBL+PTPN9	val	0.995788	0.796974	3.09466	deep_learning	GEARS|Other Deep Learning Models	FALSE
norman_from_scfoundation	4	gears	CBL+TGFBR2	test	0.995723	0.734411	2.84079	deep_learning	GEARS|Other Deep Learning Models	FALSE
norman_from_scfoundation	4	gears	CEBPB+OSR2	val	0.995042	0.867441	2.86687	deep_learning	GEARS|Other Deep Learning Models	FALSE
norman_from_scfoundation	4	gears	CEBPE+CNN1	test	0.993301	0.640855	3.49165	deep_learning	GEARS|Other Deep Learning Models	FALSE
norman_from_scfoundation	4	gears	CEBPE+KLF1	val	0.989241	0.179014	5.08773	deep_learning	GEARS|Other Deep Learning Models	FALSE
norman_from_scfoundation	4	gears	CEBPE+PTPN12	test	0.995332	0.671056	3.00912	deep_learning	GEARS|Other Deep Learning Models	FALSE
norman_from_scfoundation	4	gears	DUSP9+ETS2	val	0.993741	0.626627	3.42109	deep_learning	GEARS|Other Deep Learning Models	FALSE
norman_from_scfoundation	4	gears	DUSP9+KLF1	val	0.990274	0.756828	4.16099	deep_learning	GEARS|Other Deep Learning Models	FALSE
norman_from_scfoundation	4	gears	DUSP9+PRTG	val	0.994721	0.868859	3.03487	deep_learning	GEARS|Other Deep Learning Models	FALSE
norman_from_scfoundation	4	gears	DUSP9+SNAI1	test	0.983017	0.736071	5.45898	deep_learning	GEARS|Other Deep Learning Models	FALSE
norman_from_scfoundation	4	gears	ETS2+IGDCC3	test	0.995619	0.578039	2.91918	deep_learning	GEARS|Other Deep Learning Models	FALSE
norman_from_scfoundation	4	gears	ETS2+MAP7D1	test	0.991869	0.560878	3.93138	deep_learning	GEARS|Other Deep Learning Models	FALSE
norman_from_scfoundation	4	gears	ETS2+PRTG	val	0.995844	0.667882	2.762	deep_learning	GEARS|Other Deep Learning Models	FALSE
norman_from_scfoundation	4	gears	FEV+ISL2	val	0.980714	0.564147	5.58406	deep_learning	GEARS|Other Deep Learning Models	FALSE
norman_from_scfoundation	4	gears	FOSB+CEBPB	test	0.992439	0.885182	3.65025	deep_learning	GEARS|Other Deep Learning Models	FALSE
norman_from_scfoundation	4	gears	FOSB+CEBPE	test	0.994649	0.904757	3.17349	deep_learning	GEARS|Other Deep Learning Models	FALSE
norman_from_scfoundation	4	gears	FOSB+IKZF3	test	0.993669	0.838524	3.81358	deep_learning	GEARS|Other Deep Learning Models	FALSE
norman_from_scfoundation	4	gears	FOSB+PTPN12	val	0.995205	0.565076	3.13437	deep_learning	GEARS|Other Deep Learning Models	FALSE
norman_from_scfoundation	4	gears	FOSB+UBASH3B	test	0.996158	0.625321	2.88382	deep_learning	GEARS|Other Deep Learning Models	FALSE
norman_from_scfoundation	4	gears	FOXA1+FOXF1	val	0.995227	0.763574	2.87069	deep_learning	GEARS|Other Deep Learning Models	FALSE
norman_from_scfoundation	4	gears	FOXA1+FOXL2	val	0.994584	0.784555	3.04223	deep_learning	GEARS|Other Deep Learning Models	FALSE
norman_from_scfoundation	4	gears	FOXA1+HOXB9	val	0.993102	0.820469	3.36677	deep_learning	GEARS|Other Deep Learning Models	FALSE
norman_from_scfoundation	4	gears	FOXA3+FOXA1	val	0.992828	0.737908	3.62555	deep_learning	GEARS|Other Deep Learning Models	FALSE
norman_from_scfoundation	4	gears	FOXA3+FOXL2	test	0.990464	0.812683	4.01366	deep_learning	GEARS|Other Deep Learning Models	FALSE
norman_from_scfoundation	4	gears	FOXA3+HOXB9	test	0.992455	0.834342	3.5512	deep_learning	GEARS|Other Deep Learning Models	FALSE
norman_from_scfoundation	4	gears	FOXF1+FOXL2	val	0.992909	0.835596	3.49328	deep_learning	GEARS|Other Deep Learning Models	FALSE
norman_from_scfoundation	4	gears	FOXF1+HOXB9	test	0.994396	0.79825	3.04113	deep_learning	GEARS|Other Deep Learning Models	FALSE
norman_from_scfoundation	4	gears	FOXL2+HOXB9	val	0.991767	0.826566	3.77167	deep_learning	GEARS|Other Deep Learning Models	FALSE
norman_from_scfoundation	4	gears	IGDCC3+PRTG	test	0.994637	0.801782	3.1265	deep_learning	GEARS|Other Deep Learning Models	FALSE
norman_from_scfoundation	4	gears	JUN+CEBPB	val	0.989728	0.852682	4.15755	deep_learning	GEARS|Other Deep Learning Models	FALSE
norman_from_scfoundation	4	gears	KIF18B+KIF2C	test	0.9939	0.371938	3.26541	deep_learning	GEARS|Other Deep Learning Models	FALSE
norman_from_scfoundation	4	gears	KLF1+BAK1	val	0.992212	0.188781	4.04402	deep_learning	GEARS|Other Deep Learning Models	FALSE
norman_from_scfoundation	4	gears	KLF1+CEBPA	test	0.991849	0.843644	3.87273	deep_learning	GEARS|Other Deep Learning Models	FALSE
norman_from_scfoundation	4	gears	KLF1+COL2A1	test	0.987741	0.37127	4.72329	deep_learning	GEARS|Other Deep Learning Models	FALSE
norman_from_scfoundation	4	gears	KLF1+FOXA1	test	0.992485	0.532275	3.8982	deep_learning	GEARS|Other Deep Learning Models	FALSE
norman_from_scfoundation	4	gears	KLF1+MAP2K6	val	0.992672	0.240756	3.70689	deep_learning	GEARS|Other Deep Learning Models	FALSE
norman_from_scfoundation	4	gears	POU3F2+CBFA2T3	val	0.994957	0.794833	2.90466	deep_learning	GEARS|Other Deep Learning Models	FALSE
norman_from_scfoundation	4	gears	PRDM1+CBFA2T3	test	0.988794	0.839029	4.39462	deep_learning	GEARS|Other Deep Learning Models	FALSE
norman_from_scfoundation	4	gears	PTPN12+ZBTB25	val	0.995247	0.826897	3.13746	deep_learning	GEARS|Other Deep Learning Models	FALSE
norman_from_scfoundation	4	gears	RHOXF2+SET	test	0.987167	0.646136	4.65984	deep_learning	GEARS|Other Deep Learning Models	FALSE
norman_from_scfoundation	4	gears	RHOXF2+ZBTB25	test	0.994648	0.855922	3.08533	deep_learning	GEARS|Other Deep Learning Models	FALSE
norman_from_scfoundation	4	gears	SAMD1+PTPN12	val	0.994989	0.834301	3.07653	deep_learning	GEARS|Other Deep Learning Models	FALSE
norman_from_scfoundation	4	gears	SAMD1+UBASH3B	test	0.995611	0.856727	2.8706	deep_learning	GEARS|Other Deep Learning Models	FALSE
norman_from_scfoundation	4	gears	SAMD1+ZBTB1	test	0.994669	0.853458	3.08587	deep_learning	GEARS|Other Deep Learning Models	FALSE
norman_from_scfoundation	4	gears	SET+KLF1	test	0.989329	0.423869	4.33543	deep_learning	GEARS|Other Deep Learning Models	FALSE
norman_from_scfoundation	4	gears	SGK1+TBX2	test	0.993266	0.697565	3.53548	deep_learning	GEARS|Other Deep Learning Models	FALSE
norman_from_scfoundation	4	gears	SGK1+TBX3	val	0.995624	0.77177	2.83546	deep_learning	GEARS|Other Deep Learning Models	FALSE
norman_from_scfoundation	4	gears	SNAI1+DLX2	test	0.991061	0.751505	4.58145	deep_learning	GEARS|Other Deep Learning Models	FALSE
norman_from_scfoundation	4	gears	TBX3+TBX2	val	0.99399	0.520233	3.39487	deep_learning	GEARS|Other Deep Learning Models	FALSE
norman_from_scfoundation	4	gears	TGFBR2+ETS2	val	0.996683	0.449062	2.81817	deep_learning	GEARS|Other Deep Learning Models	FALSE
norman_from_scfoundation	4	gears	TGFBR2+IGDCC3	val	0.99657	0.770639	2.53045	deep_learning	GEARS|Other Deep Learning Models	FALSE
norman_from_scfoundation	4	gears	TGFBR2+PRTG	test	0.99631	0.800655	2.53228	deep_learning	GEARS|Other Deep Learning Models	FALSE
norman_from_scfoundation	4	gears	UBASH3B+CNN1	val	0.993064	0.838032	3.92409	deep_learning	GEARS|Other Deep Learning Models	FALSE
norman_from_scfoundation	4	gears	UBASH3B+PTPN12	val	0.99572	0.838853	2.94663	deep_learning	GEARS|Other Deep Learning Models	FALSE
norman_from_scfoundation	4	gears	UBASH3B+UBASH3A	test	0.996709	0.801426	2.69343	deep_learning	GEARS|Other Deep Learning Models	FALSE
norman_from_scfoundation	4	gears	ZBTB10+PTPN12	val	0.991717	0.741669	3.71492	deep_learning	GEARS|Other Deep Learning Models	FALSE
norman_from_scfoundation	4	gears	ZC3HAV1+CEBPE	val	0.990943	0.345653	4.60933	deep_learning	GEARS|Other Deep Learning Models	FALSE
norman_from_scfoundation	4	gears	ZC3HAV1+HOXC13	test	0.993071	0.601401	3.53548	deep_learning	GEARS|Other Deep Learning Models	FALSE
norman_from_scfoundation	4	gears	ZNF318+FOXL2	test	0.996239	0.735605	2.78399	deep_learning	GEARS|Other Deep Learning Models	FALSE
norman_from_scfoundation	4	geneformer	AHR+FEV	val	0.985527	0.812342	5.08516	foundation_model	Geneformer*|Foundation Models	FALSE
norman_from_scfoundation	4	geneformer	AHR+KLF1	val	0.993394	0.758882	3.29421	foundation_model	Geneformer*|Foundation Models	FALSE
norman_from_scfoundation	4	geneformer	BCL2L11+TGFBR2	test	0.997234	0.504834	2.53404	foundation_model	Geneformer*|Foundation Models	FALSE
norman_from_scfoundation	4	geneformer	CBL+PTPN9	val	0.997701	0.925831	2.37424	foundation_model	Geneformer*|Foundation Models	FALSE
norman_from_scfoundation	4	geneformer	CBL+TGFBR2	test	0.99678	0.797193	2.3514	foundation_model	Geneformer*|Foundation Models	FALSE
norman_from_scfoundation	4	geneformer	CEBPB+OSR2	val	0.989208	0.683855	5.30052	foundation_model	Geneformer*|Foundation Models	FALSE
norman_from_scfoundation	4	geneformer	CEBPE+CNN1	test	0.992125	0.760516	4.04742	foundation_model	Geneformer*|Foundation Models	FALSE
norman_from_scfoundation	4	geneformer	CEBPE+KLF1	val	0.977294	0.437868	7.11919	foundation_model	Geneformer*|Foundation Models	FALSE
norman_from_scfoundation	4	geneformer	CEBPE+PTPN12	test	0.99767	0.85102	2.25184	foundation_model	Geneformer*|Foundation Models	FALSE
norman_from_scfoundation	4	geneformer	DUSP9+ETS2	val	0.990257	0.440908	4.58589	foundation_model	Geneformer*|Foundation Models	FALSE
norman_from_scfoundation	4	geneformer	DUSP9+KLF1	val	0.986157	0.691718	5.88721	foundation_model	Geneformer*|Foundation Models	FALSE
norman_from_scfoundation	4	geneformer	DUSP9+PRTG	val	0.989587	0.764013	5.11608	foundation_model	Geneformer*|Foundation Models	FALSE
norman_from_scfoundation	4	geneformer	DUSP9+SNAI1	test	0.961024	-0.0317947	9.46339	foundation_model	Geneformer*|Foundation Models	FALSE
norman_from_scfoundation	4	geneformer	ETS2+IGDCC3	test	0.993453	0.714183	3.63085	foundation_model	Geneformer*|Foundation Models	FALSE
norman_from_scfoundation	4	geneformer	ETS2+MAP7D1	test	0.993255	0.69059	3.34951	foundation_model	Geneformer*|Foundation Models	FALSE
norman_from_scfoundation	4	geneformer	ETS2+PRTG	val	0.990076	0.678182	4.07891	foundation_model	Geneformer*|Foundation Models	FALSE
norman_from_scfoundation	4	geneformer	FEV+ISL2	val	0.990231	0.82271	4.03479	foundation_model	Geneformer*|Foundation Models	FALSE
norman_from_scfoundation	4	geneformer	FOSB+CEBPB	test	0.989573	0.822091	4.42304	foundation_model	Geneformer*|Foundation Models	FALSE
norman_from_scfoundation	4	geneformer	FOSB+CEBPE	test	0.994985	0.934634	2.89474	foundation_model	Geneformer*|Foundation Models	FALSE
norman_from_scfoundation	4	geneformer	FOSB+IKZF3	test	0.989275	0.742656	4.46926	foundation_model	Geneformer*|Foundation Models	FALSE
norman_from_scfoundation	4	geneformer	FOSB+PTPN12	val	0.99631	0.668158	2.63266	foundation_model	Geneformer*|Foundation Models	FALSE
norman_from_scfoundation	4	geneformer	FOSB+UBASH3B	test	0.990827	0.724427	4.35645	foundation_model	Geneformer*|Foundation Models	FALSE
norman_from_scfoundation	4	geneformer	FOXA1+FOXF1	val	0.992548	0.704641	3.53522	foundation_model	Geneformer*|Foundation Models	FALSE
norman_from_scfoundation	4	geneformer	FOXA1+FOXL2	val	0.983073	0.790459	5.80421	foundation_model	Geneformer*|Foundation Models	FALSE
norman_from_scfoundation	4	geneformer	FOXA1+HOXB9	val	0.981356	0.309926	6.39623	foundation_model	Geneformer*|Foundation Models	FALSE
norman_from_scfoundation	4	geneformer	FOXA3+FOXA1	val	0.994391	0.811112	3.15786	foundation_model	Geneformer*|Foundation Models	FALSE
norman_from_scfoundation	4	geneformer	FOXA3+FOXL2	test	0.988214	0.753007	4.60486	foundation_model	Geneformer*|Foundation Models	FALSE
norman_from_scfoundation	4	geneformer	FOXA3+HOXB9	test	0.985864	0.652045	5.36575	foundation_model	Geneformer*|Foundation Models	FALSE
norman_from_scfoundation	4	geneformer	FOXF1+FOXL2	val	0.993817	0.84173	3.46779	foundation_model	Geneformer*|Foundation Models	FALSE
norman_from_scfoundation	4	geneformer	FOXF1+HOXB9	test	0.985833	0.559947	4.87639	foundation_model	Geneformer*|Foundation Models	FALSE
norman_from_scfoundation	4	geneformer	FOXL2+HOXB9	val	0.98488	0.680758	5.59149	foundation_model	Geneformer*|Foundation Models	FALSE
norman_from_scfoundation	4	geneformer	IGDCC3+PRTG	test	0.983772	0.180174	6.13937	foundation_model	Geneformer*|Foundation Models	FALSE
norman_from_scfoundation	4	geneformer	JUN+CEBPB	val	0.988284	0.808826	4.77353	foundation_model	Geneformer*|Foundation Models	FALSE
norman_from_scfoundation	4	geneformer	KIF18B+KIF2C	test	0.996801	0.316391	2.35714	foundation_model	Geneformer*|Foundation Models	FALSE
norman_from_scfoundation	4	geneformer	KLF1+BAK1	val	0.994474	0.801105	3.15897	foundation_model	Geneformer*|Foundation Models	FALSE
norman_from_scfoundation	4	geneformer	KLF1+CEBPA	test	0.987265	0.736216	5.26967	foundation_model	Geneformer*|Foundation Models	FALSE
norman_from_scfoundation	4	geneformer	KLF1+COL2A1	test	0.975851	0.39964	6.41976	foundation_model	Geneformer*|Foundation Models	FALSE
norman_from_scfoundation	4	geneformer	KLF1+FOXA1	test	0.993915	0.798189	3.51236	foundation_model	Geneformer*|Foundation Models	FALSE
norman_from_scfoundation	4	geneformer	KLF1+MAP2K6	val	0.992028	0.768426	3.69107	foundation_model	Geneformer*|Foundation Models	FALSE
norman_from_scfoundation	4	geneformer	POU3F2+CBFA2T3	val	0.996609	0.888388	2.45033	foundation_model	Geneformer*|Foundation Models	FALSE
norman_from_scfoundation	4	geneformer	PRDM1+CBFA2T3	test	0.992246	0.913219	3.73486	foundation_model	Geneformer*|Foundation Models	FALSE
norman_from_scfoundation	4	geneformer	PTPN12+ZBTB25	val	0.998105	0.954427	1.9388	foundation_model	Geneformer*|Foundation Models	FALSE
norman_from_scfoundation	4	geneformer	RHOXF2+SET	test	0.995175	0.876965	2.92094	foundation_model	Geneformer*|Foundation Models	FALSE
norman_from_scfoundation	4	geneformer	RHOXF2+ZBTB25	test	0.994459	0.881459	3.46284	foundation_model	Geneformer*|Foundation Models	FALSE
norman_from_scfoundation	4	geneformer	SAMD1+PTPN12	val	0.997688	0.958909	2.22168	foundation_model	Geneformer*|Foundation Models	FALSE
norman_from_scfoundation	4	geneformer	SAMD1+UBASH3B	test	0.994574	0.847193	3.77582	foundation_model	Geneformer*|Foundation Models	FALSE
norman_from_scfoundation	4	geneformer	SAMD1+ZBTB1	test	0.994997	0.896279	3.02863	foundation_model	Geneformer*|Foundation Models	FALSE
norman_from_scfoundation	4	geneformer	SET+KLF1	test	0.995785	0.850274	2.8213	foundation_model	Geneformer*|Foundation Models	FALSE
norman_from_scfoundation	4	geneformer	SGK1+TBX2	test	0.971041	-0.122722	7.87075	foundation_model	Geneformer*|Foundation Models	FALSE
norman_from_scfoundation	4	geneformer	SGK1+TBX3	val	0.946624	-0.481843	11.0725	foundation_model	Geneformer*|Foundation Models	FALSE
norman_from_scfoundation	4	geneformer	SNAI1+DLX2	test	0.98923	0.837007	4.43188	foundation_model	Geneformer*|Foundation Models	FALSE
norman_from_scfoundation	4	geneformer	TBX3+TBX2	val	0.970278	-0.0247315	9.17417	foundation_model	Geneformer*|Foundation Models	FALSE
norman_from_scfoundation	4	geneformer	TGFBR2+ETS2	val	0.997795	0.601772	2.04058	foundation_model	Geneformer*|Foundation Models	FALSE
norman_from_scfoundation	4	geneformer	TGFBR2+IGDCC3	val	0.993664	0.874661	3.8318	foundation_model	Geneformer*|Foundation Models	FALSE
norman_from_scfoundation	4	geneformer	TGFBR2+PRTG	test	0.992508	0.833401	3.56402	foundation_model	Geneformer*|Foundation Models	FALSE
norman_from_scfoundation	4	geneformer	UBASH3B+CNN1	val	0.994799	0.894387	3.08084	foundation_model	Geneformer*|Foundation Models	FALSE
norman_from_scfoundation	4	geneformer	UBASH3B+PTPN12	val	0.997729	0.930853	2.09223	foundation_model	Geneformer*|Foundation Models	FALSE
norman_from_scfoundation	4	geneformer	UBASH3B+UBASH3A	test	0.997912	0.927143	2.12316	foundation_model	Geneformer*|Foundation Models	FALSE
norman_from_scfoundation	4	geneformer	ZBTB10+PTPN12	val	0.994835	0.827809	2.93643	foundation_model	Geneformer*|Foundation Models	FALSE
norman_from_scfoundation	4	geneformer	ZC3HAV1+CEBPE	val	0.988459	0.389696	5.50439	foundation_model	Geneformer*|Foundation Models	FALSE
norman_from_scfoundation	4	geneformer	ZC3HAV1+HOXC13	test	0.995858	0.652215	2.62274	foundation_model	Geneformer*|Foundation Models	FALSE
norman_from_scfoundation	4	geneformer	ZNF318+FOXL2	test	0.987873	0.780172	4.78692	foundation_model	Geneformer*|Foundation Models	FALSE
norman_from_scfoundation	4	uce	AHR+FEV	val	0.973125	0.599884	6.73197	foundation_model	UCE*|Foundation Models	FALSE
norman_from_scfoundation	4	uce	AHR+KLF1	val	0.988996	0.192524	5.04194	foundation_model	UCE*|Foundation Models	FALSE
norman_from_scfoundation	4	uce	BCL2L11+TGFBR2	test	0.996017	0.228409	3.21785	foundation_model	UCE*|Foundation Models	FALSE
norman_from_scfoundation	4	uce	CBL+PTPN9	val	0.993587	0.758639	3.84685	foundation_model	UCE*|Foundation Models	FALSE
norman_from_scfoundation	4	uce	CBL+TGFBR2	test	0.994649	0.609133	3.03423	foundation_model	UCE*|Foundation Models	FALSE
norman_from_scfoundation	4	uce	CEBPB+OSR2	val	0.987454	0.653087	4.6765	foundation_model	UCE*|Foundation Models	FALSE
norman_from_scfoundation	4	uce	CEBPE+CNN1	test	0.995967	0.693714	2.8091	foundation_model	UCE*|Foundation Models	FALSE
norman_from_scfoundation	4	uce	CEBPE+KLF1	val	0.993013	0.187097	3.98361	foundation_model	UCE*|Foundation Models	FALSE
norman_from_scfoundation	4	uce	CEBPE+PTPN12	test	0.997572	0.728603	2.09081	foundation_model	UCE*|Foundation Models	FALSE
norman_from_scfoundation	4	uce	DUSP9+ETS2	val	0.994523	0.665661	3.16424	foundation_model	UCE*|Foundation Models	FALSE
norman_from_scfoundation	4	uce	DUSP9+KLF1	val	0.983659	0.544204	5.25591	foundation_model	UCE*|Foundation Models	FALSE
norman_from_scfoundation	4	uce	DUSP9+PRTG	val	0.987559	0.738393	4.64807	foundation_model	UCE*|Foundation Models	FALSE
norman_from_scfoundation	4	uce	DUSP9+SNAI1	test	0.980651	0.813401	6.02737	foundation_model	UCE*|Foundation Models	FALSE
norman_from_scfoundation	4	uce	ETS2+IGDCC3	test	0.997521	0.720453	2.11099	foundation_model	UCE*|Foundation Models	FALSE
norman_from_scfoundation	4	uce	ETS2+MAP7D1	test	0.988775	0.310707	4.65509	foundation_model	UCE*|Foundation Models	FALSE
norman_from_scfoundation	4	uce	ETS2+PRTG	val	0.996808	0.737149	2.34095	foundation_model	UCE*|Foundation Models	FALSE
norman_from_scfoundation	4	uce	FEV+ISL2	val	0.979719	0.539975	5.8238	foundation_model	UCE*|Foundation Models	FALSE
norman_from_scfoundation	4	uce	FOSB+CEBPB	test	0.978236	0.661456	6.58552	foundation_model	UCE*|Foundation Models	FALSE
norman_from_scfoundation	4	uce	FOSB+CEBPE	test	0.981226	0.641499	6.24036	foundation_model	UCE*|Foundation Models	FALSE
norman_from_scfoundation	4	uce	FOSB+IKZF3	test	0.99005	0.77851	4.09966	foundation_model	UCE*|Foundation Models	FALSE
norman_from_scfoundation	4	uce	FOSB+PTPN12	val	0.997352	0.657402	2.21591	foundation_model	UCE*|Foundation Models	FALSE
norman_from_scfoundation	4	uce	FOSB+UBASH3B	test	0.997936	0.674797	2.00326	foundation_model	UCE*|Foundation Models	FALSE
norman_from_scfoundation	4	uce	FOXA1+FOXF1	val	0.995166	0.811767	2.83579	foundation_model	UCE*|Foundation Models	FALSE
norman_from_scfoundation	4	uce	FOXA1+FOXL2	val	0.993471	0.797072	3.34083	foundation_model	UCE*|Foundation Models	FALSE
norman_from_scfoundation	4	uce	FOXA1+HOXB9	val	0.990826	0.855411	4.03443	foundation_model	UCE*|Foundation Models	FALSE
norman_from_scfoundation	4	uce	FOXA3+FOXA1	val	0.992523	0.835838	3.70189	foundation_model	UCE*|Foundation Models	FALSE
norman_from_scfoundation	4	uce	FOXA3+FOXL2	test	0.98465	0.798289	5.30872	foundation_model	UCE*|Foundation Models	FALSE
norman_from_scfoundation	4	uce	FOXA3+HOXB9	test	0.988284	0.862668	4.71217	foundation_model	UCE*|Foundation Models	FALSE
norman_from_scfoundation	4	uce	FOXF1+FOXL2	val	0.988908	0.79987	4.52217	foundation_model	UCE*|Foundation Models	FALSE
norman_from_scfoundation	4	uce	FOXF1+HOXB9	test	0.993111	0.808087	3.42543	foundation_model	UCE*|Foundation Models	FALSE
norman_from_scfoundation	4	uce	FOXL2+HOXB9	val	0.986552	0.805944	5.22591	foundation_model	UCE*|Foundation Models	FALSE
norman_from_scfoundation	4	uce	IGDCC3+PRTG	test	0.993591	0.740999	3.36444	foundation_model	UCE*|Foundation Models	FALSE
norman_from_scfoundation	4	uce	JUN+CEBPB	val	0.977942	0.737607	6.74103	foundation_model	UCE*|Foundation Models	FALSE
norman_from_scfoundation	4	uce	KIF18B+KIF2C	test	0.996315	0.416923	2.5264	foundation_model	UCE*|Foundation Models	FALSE
norman_from_scfoundation	4	uce	KLF1+BAK1	val	0.990447	0.0595915	4.75217	foundation_model	UCE*|Foundation Models	FALSE
norman_from_scfoundation	4	uce	KLF1+CEBPA	test	0.979574	0.624775	6.31299	foundation_model	UCE*|Foundation Models	FALSE
norman_from_scfoundation	4	uce	KLF1+COL2A1	test	0.987508	0.330873	4.71746	foundation_model	UCE*|Foundation Models	FALSE
norman_from_scfoundation	4	uce	KLF1+FOXA1	test	0.9935	0.561386	3.6349	foundation_model	UCE*|Foundation Models	FALSE
norman_from_scfoundation	4	uce	KLF1+MAP2K6	val	0.989109	-0.000647488	5.10171	foundation_model	UCE*|Foundation Models	FALSE
norman_from_scfoundation	4	uce	POU3F2+CBFA2T3	val	0.994382	0.834865	3.15598	foundation_model	UCE*|Foundation Models	FALSE
norman_from_scfoundation	4	uce	PRDM1+CBFA2T3	test	0.979817	0.861003	6.4312	foundation_model	UCE*|Foundation Models	FALSE
norman_from_scfoundation	4	uce	PTPN12+ZBTB25	val	0.990608	0.70747	4.31533	foundation_model	UCE*|Foundation Models	FALSE
norman_from_scfoundation	4	uce	RHOXF2+SET	test	0.986941	0.660225	5.28288	foundation_model	UCE*|Foundation Models	FALSE
norman_from_scfoundation	4	uce	RHOXF2+ZBTB25	test	0.989733	0.807556	4.83023	foundation_model	UCE*|Foundation Models	FALSE
norman_from_scfoundation	4	uce	SAMD1+PTPN12	val	0.991228	0.784217	4.30081	foundation_model	UCE*|Foundation Models	FALSE
norman_from_scfoundation	4	uce	SAMD1+UBASH3B	test	0.99238	0.843075	4.26271	foundation_model	UCE*|Foundation Models	FALSE
norman_from_scfoundation	4	uce	SAMD1+ZBTB1	test	0.991029	0.838107	4.14166	foundation_model	UCE*|Foundation Models	FALSE
norman_from_scfoundation	4	uce	SET+KLF1	test	0.989256	0.387338	4.30907	foundation_model	UCE*|Foundation Models	FALSE
norman_from_scfoundation	4	uce	SGK1+TBX2	test	0.994443	0.795497	3.34234	foundation_model	UCE*|Foundation Models	FALSE
norman_from_scfoundation	4	uce	SGK1+TBX3	val	0.996761	0.827817	2.5728	foundation_model	UCE*|Foundation Models	FALSE
norman_from_scfoundation	4	uce	SNAI1+DLX2	test	0.986478	0.709656	5.60173	foundation_model	UCE*|Foundation Models	FALSE
norman_from_scfoundation	4	uce	TBX3+TBX2	val	0.996118	0.632335	2.70858	foundation_model	UCE*|Foundation Models	FALSE
norman_from_scfoundation	4	uce	TGFBR2+ETS2	val	0.995536	0.244934	3.35502	foundation_model	UCE*|Foundation Models	FALSE
norman_from_scfoundation	4	uce	TGFBR2+IGDCC3	val	0.996261	0.713327	2.51293	foundation_model	UCE*|Foundation Models	FALSE
norman_from_scfoundation	4	uce	TGFBR2+PRTG	test	0.994462	0.687108	3.0614	foundation_model	UCE*|Foundation Models	FALSE
norman_from_scfoundation	4	uce	UBASH3B+CNN1	val	0.984602	0.70543	5.76704	foundation_model	UCE*|Foundation Models	FALSE
norman_from_scfoundation	4	uce	UBASH3B+PTPN12	val	0.991066	0.712637	4.14301	foundation_model	UCE*|Foundation Models	FALSE
norman_from_scfoundation	4	uce	UBASH3B+UBASH3A	test	0.997786	0.760566	2.00389	foundation_model	UCE*|Foundation Models	FALSE
norman_from_scfoundation	4	uce	ZBTB10+PTPN12	val	0.992064	0.801949	3.92638	foundation_model	UCE*|Foundation Models	FALSE
norman_from_scfoundation	4	uce	ZC3HAV1+CEBPE	val	0.993668	0.030695	3.53429	foundation_model	UCE*|Foundation Models	FALSE
norman_from_scfoundation	4	uce	ZC3HAV1+HOXC13	test	0.996139	0.634613	2.52239	foundation_model	UCE*|Foundation Models	FALSE
norman_from_scfoundation	4	uce	ZNF318+FOXL2	test	0.997902	0.840807	1.95402	foundation_model	UCE*|Foundation Models	FALSE
norman_from_scfoundation	4	scbert	AHR+FEV	val	0.973121	0.599324	6.73296	foundation_model	scBERT*|Foundation Models	FALSE
norman_from_scfoundation	4	scbert	AHR+KLF1	val	0.989005	0.193006	5.03786	foundation_model	scBERT*|Foundation Models	FALSE
norman_from_scfoundation	4	scbert	BCL2L11+TGFBR2	test	0.996024	0.228999	3.21452	foundation_model	scBERT*|Foundation Models	FALSE
norman_from_scfoundation	4	scbert	CBL+PTPN9	val	0.993593	0.759315	3.84596	foundation_model	scBERT*|Foundation Models	FALSE
norman_from_scfoundation	4	scbert	CBL+TGFBR2	test	0.994653	0.609503	3.03308	foundation_model	scBERT*|Foundation Models	FALSE
norman_from_scfoundation	4	scbert	CEBPB+OSR2	val	0.987431	0.651946	4.68132	foundation_model	scBERT*|Foundation Models	FALSE
norman_from_scfoundation	4	scbert	CEBPE+CNN1	test	0.995965	0.693444	2.80995	foundation_model	scBERT*|Foundation Models	FALSE
norman_from_scfoundation	4	scbert	CEBPE+KLF1	val	0.993009	0.186549	3.98382	foundation_model	scBERT*|Foundation Models	FALSE
norman_from_scfoundation	4	scbert	CEBPE+PTPN12	test	0.997573	0.72886	2.08993	foundation_model	scBERT*|Foundation Models	FALSE
norman_from_scfoundation	4	scbert	DUSP9+ETS2	val	0.994533	0.666699	3.16069	foundation_model	scBERT*|Foundation Models	FALSE
norman_from_scfoundation	4	scbert	DUSP9+KLF1	val	0.983653	0.54404	5.25633	foundation_model	scBERT*|Foundation Models	FALSE
norman_from_scfoundation	4	scbert	DUSP9+PRTG	val	0.98756	0.738389	4.64755	foundation_model	scBERT*|Foundation Models	FALSE
norman_from_scfoundation	4	scbert	DUSP9+SNAI1	test	0.980654	0.813529	6.02686	foundation_model	scBERT*|Foundation Models	FALSE
norman_from_scfoundation	4	scbert	ETS2+IGDCC3	test	0.997521	0.720292	2.11044	foundation_model	scBERT*|Foundation Models	FALSE
norman_from_scfoundation	4	scbert	ETS2+MAP7D1	test	0.988779	0.311284	4.65569	foundation_model	scBERT*|Foundation Models	FALSE
norman_from_scfoundation	4	scbert	ETS2+PRTG	val	0.99681	0.737308	2.3406	foundation_model	scBERT*|Foundation Models	FALSE
norman_from_scfoundation	4	scbert	FEV+ISL2	val	0.979715	0.539633	5.82439	foundation_model	scBERT*|Foundation Models	FALSE
norman_from_scfoundation	4	scbert	FOSB+CEBPB	test	0.978216	0.660483	6.58849	foundation_model	scBERT*|Foundation Models	FALSE
norman_from_scfoundation	4	scbert	FOSB+CEBPE	test	0.981231	0.641384	6.23899	foundation_model	scBERT*|Foundation Models	FALSE
norman_from_scfoundation	4	scbert	FOSB+IKZF3	test	0.990055	0.778975	4.09864	foundation_model	scBERT*|Foundation Models	FALSE
norman_from_scfoundation	4	scbert	FOSB+PTPN12	val	0.997354	0.657621	2.21469	foundation_model	scBERT*|Foundation Models	FALSE
norman_from_scfoundation	4	scbert	FOSB+UBASH3B	test	0.997936	0.674156	2.00212	foundation_model	scBERT*|Foundation Models	FALSE
norman_from_scfoundation	4	scbert	FOXA1+FOXF1	val	0.995154	0.811006	2.83927	foundation_model	scBERT*|Foundation Models	FALSE
norman_from_scfoundation	4	scbert	FOXA1+FOXL2	val	0.993474	0.797431	3.34025	foundation_model	scBERT*|Foundation Models	FALSE
norman_from_scfoundation	4	scbert	FOXA1+HOXB9	val	0.990822	0.855971	4.0361	foundation_model	scBERT*|Foundation Models	FALSE
norman_from_scfoundation	4	scbert	FOXA3+FOXA1	val	0.992519	0.835497	3.70316	foundation_model	scBERT*|Foundation Models	FALSE
norman_from_scfoundation	4	scbert	FOXA3+FOXL2	test	0.984653	0.798555	5.30781	foundation_model	scBERT*|Foundation Models	FALSE
norman_from_scfoundation	4	scbert	FOXA3+HOXB9	test	0.988289	0.862748	4.71107	foundation_model	scBERT*|Foundation Models	FALSE
norman_from_scfoundation	4	scbert	FOXF1+FOXL2	val	0.98891	0.799873	4.5215	foundation_model	scBERT*|Foundation Models	FALSE
norman_from_scfoundation	4	scbert	FOXF1+HOXB9	test	0.993114	0.80831	3.42481	foundation_model	scBERT*|Foundation Models	FALSE
norman_from_scfoundation	4	scbert	FOXL2+HOXB9	val	0.986537	0.805118	5.22905	foundation_model	scBERT*|Foundation Models	FALSE
norman_from_scfoundation	4	scbert	IGDCC3+PRTG	test	0.993585	0.740553	3.36621	foundation_model	scBERT*|Foundation Models	FALSE
norman_from_scfoundation	4	scbert	JUN+CEBPB	val	0.977955	0.738119	6.73873	foundation_model	scBERT*|Foundation Models	FALSE
norman_from_scfoundation	4	scbert	KIF18B+KIF2C	test	0.996317	0.417289	2.5253	foundation_model	scBERT*|Foundation Models	FALSE
norman_from_scfoundation	4	scbert	KLF1+BAK1	val	0.990457	0.0595262	4.74915	foundation_model	scBERT*|Foundation Models	FALSE
norman_from_scfoundation	4	scbert	KLF1+CEBPA	test	0.979599	0.625614	6.30795	foundation_model	scBERT*|Foundation Models	FALSE
norman_from_scfoundation	4	scbert	KLF1+COL2A1	test	0.987498	0.330313	4.71956	foundation_model	scBERT*|Foundation Models	FALSE
norman_from_scfoundation	4	scbert	KLF1+FOXA1	test	0.993505	0.561782	3.63447	foundation_model	scBERT*|Foundation Models	FALSE
norman_from_scfoundation	4	scbert	KLF1+MAP2K6	val	0.989108	-0.0012005	5.10135	foundation_model	scBERT*|Foundation Models	FALSE
norman_from_scfoundation	4	scbert	POU3F2+CBFA2T3	val	0.994384	0.8346	3.15538	foundation_model	scBERT*|Foundation Models	FALSE
norman_from_scfoundation	4	scbert	PRDM1+CBFA2T3	test	0.979815	0.861723	6.43356	foundation_model	scBERT*|Foundation Models	FALSE
norman_from_scfoundation	4	scbert	PTPN12+ZBTB25	val	0.990607	0.707467	4.31573	foundation_model	scBERT*|Foundation Models	FALSE
norman_from_scfoundation	4	scbert	RHOXF2+SET	test	0.986943	0.660292	5.28214	foundation_model	scBERT*|Foundation Models	FALSE
norman_from_scfoundation	4	scbert	RHOXF2+ZBTB25	test	0.98974	0.807751	4.82758	foundation_model	scBERT*|Foundation Models	FALSE
norman_from_scfoundation	4	scbert	SAMD1+PTPN12	val	0.991233	0.784389	4.29915	foundation_model	scBERT*|Foundation Models	FALSE
norman_from_scfoundation	4	scbert	SAMD1+UBASH3B	test	0.992388	0.843145	4.2591	foundation_model	scBERT*|Foundation Models	FALSE
norman_from_scfoundation	4	scbert	SAMD1+ZBTB1	test	0.991026	0.837637	4.14123	foundation_model	scBERT*|Foundation Models	FALSE
norman_from_scfoundation	4	scbert	SET+KLF1	test	0.989248	0.386819	4.31093	foundation_model	scBERT*|Foundation Models	FALSE
norman_from_scfoundation	4	scbert	SGK1+TBX2	test	0.994441	0.795532	3.3435	foundation_model	scBERT*|Foundation Models	FALSE
norman_from_scfoundation	4	scbert	SGK1+TBX3	val	0.996759	0.827862	2.57422	foundation_model	scBERT*|Foundation Models	FALSE
norman_from_scfoundation	4	scbert	SNAI1+DLX2	test	0.986489	0.710095	5.59836	foundation_model	scBERT*|Foundation Models	FALSE
norman_from_scfoundation	4	scbert	TBX3+TBX2	val	0.996112	0.631781	2.70973	foundation_model	scBERT*|Foundation Models	FALSE
norman_from_scfoundation	4	scbert	TGFBR2+ETS2	val	0.995537	0.245499	3.35559	foundation_model	scBERT*|Foundation Models	FALSE
norman_from_scfoundation	4	scbert	TGFBR2+IGDCC3	val	0.996245	0.711691	2.5182	foundation_model	scBERT*|Foundation Models	FALSE
norman_from_scfoundation	4	scbert	TGFBR2+PRTG	test	0.994471	0.687888	3.05925	foundation_model	scBERT*|Foundation Models	FALSE
norman_from_scfoundation	4	scbert	UBASH3B+CNN1	val	0.984613	0.705857	5.76443	foundation_model	scBERT*|Foundation Models	FALSE
norman_from_scfoundation	4	scbert	UBASH3B+PTPN12	val	0.991066	0.712816	4.1437	foundation_model	scBERT*|Foundation Models	FALSE
norman_from_scfoundation	4	scbert	UBASH3B+UBASH3A	test	0.997782	0.760057	2.00569	foundation_model	scBERT*|Foundation Models	FALSE
norman_from_scfoundation	4	scbert	ZBTB10+PTPN12	val	0.992061	0.801685	3.9271	foundation_model	scBERT*|Foundation Models	FALSE
norman_from_scfoundation	4	scbert	ZC3HAV1+CEBPE	val	0.993674	0.0305468	3.5315	foundation_model	scBERT*|Foundation Models	FALSE
norman_from_scfoundation	4	scbert	ZC3HAV1+HOXC13	test	0.99614	0.634704	2.52212	foundation_model	scBERT*|Foundation Models	FALSE
norman_from_scfoundation	4	scbert	ZNF318+FOXL2	test	0.997904	0.841009	1.95269	foundation_model	scBERT*|Foundation Models	FALSE
norman_from_scfoundation	4	cpa	AHR+FEV	val	0.956273	0.467696	12.3349	deep_learning	CPA|Other Deep Learning Models	FALSE
norman_from_scfoundation	4	cpa	AHR+KLF1	val	0.967851	0.286034	10.4633	deep_learning	CPA|Other Deep Learning Models	FALSE
norman_from_scfoundation	4	cpa	BCL2L11+TGFBR2	test	0.974415	0.135991	8.44244	deep_learning	CPA|Other Deep Learning Models	FALSE
norman_from_scfoundation	4	cpa	CBL+PTPN9	val	0.980445	0.36509	7.73237	deep_learning	CPA|Other Deep Learning Models	FALSE
norman_from_scfoundation	4	cpa	CBL+TGFBR2	test	0.981865	0.352374	7.46737	deep_learning	CPA|Other Deep Learning Models	FALSE
norman_from_scfoundation	4	cpa	CEBPB+OSR2	val	0.960139	0.0802061	13.2866	deep_learning	CPA|Other Deep Learning Models	FALSE
norman_from_scfoundation	4	cpa	CEBPE+CNN1	test	0.971828	0.108671	11.5902	deep_learning	CPA|Other Deep Learning Models	FALSE
norman_from_scfoundation	4	cpa	CEBPE+KLF1	val	0.970919	0.180118	9.21577	deep_learning	CPA|Other Deep Learning Models	FALSE
norman_from_scfoundation	4	cpa	CEBPE+PTPN12	test	0.974714	0.0659192	11.0374	deep_learning	CPA|Other Deep Learning Models	FALSE
norman_from_scfoundation	4	cpa	DUSP9+ETS2	val	0.975721	0.249966	10.9261	deep_learning	CPA|Other Deep Learning Models	FALSE
norman_from_scfoundation	4	cpa	DUSP9+KLF1	val	0.96443	0.294053	10.3229	deep_learning	CPA|Other Deep Learning Models	FALSE
norman_from_scfoundation	4	cpa	DUSP9+PRTG	val	0.969597	0.213441	12.0407	deep_learning	CPA|Other Deep Learning Models	FALSE
norman_from_scfoundation	4	cpa	DUSP9+SNAI1	test	0.960156	0.255697	12.6427	deep_learning	CPA|Other Deep Learning Models	FALSE
norman_from_scfoundation	4	cpa	ETS2+IGDCC3	test	0.965298	-0.01833	13.0155	deep_learning	CPA|Other Deep Learning Models	FALSE
norman_from_scfoundation	4	cpa	ETS2+MAP7D1	test	0.959212	0.125761	11.8517	deep_learning	CPA|Other Deep Learning Models	FALSE
norman_from_scfoundation	4	cpa	ETS2+PRTG	val	0.971884	0.0610213	12.5772	deep_learning	CPA|Other Deep Learning Models	FALSE
norman_from_scfoundation	4	cpa	FEV+ISL2	val	0.96136	0.427827	11.3372	deep_learning	CPA|Other Deep Learning Models	FALSE
norman_from_scfoundation	4	cpa	FOSB+CEBPB	test	0.949035	0.0960122	14.9537	deep_learning	CPA|Other Deep Learning Models	FALSE
norman_from_scfoundation	4	cpa	FOSB+CEBPE	test	0.955557	0.196659	13.2365	deep_learning	CPA|Other Deep Learning Models	FALSE
norman_from_scfoundation	4	cpa	FOSB+IKZF3	test	0.965172	0.252247	12.2073	deep_learning	CPA|Other Deep Learning Models	FALSE
norman_from_scfoundation	4	cpa	FOSB+PTPN12	val	0.970771	0.140849	9.88169	deep_learning	CPA|Other Deep Learning Models	FALSE
norman_from_scfoundation	4	cpa	FOSB+UBASH3B	test	0.976375	0.121305	9.87185	deep_learning	CPA|Other Deep Learning Models	FALSE
norman_from_scfoundation	4	cpa	FOXA1+FOXF1	val	0.960088	0.0492906	13.4565	deep_learning	CPA|Other Deep Learning Models	FALSE
norman_from_scfoundation	4	cpa	FOXA1+FOXL2	val	0.95794	0.110084	13.5146	deep_learning	CPA|Other Deep Learning Models	FALSE
norman_from_scfoundation	4	cpa	FOXA1+HOXB9	val	0.954058	0.170492	14.2969	deep_learning	CPA|Other Deep Learning Models	FALSE
norman_from_scfoundation	4	cpa	FOXA3+FOXA1	val	0.963882	0.0228086	13.4255	deep_learning	CPA|Other Deep Learning Models	FALSE
norman_from_scfoundation	4	cpa	FOXA3+FOXL2	test	0.954315	0.138161	13.3474	deep_learning	CPA|Other Deep Learning Models	FALSE
norman_from_scfoundation	4	cpa	FOXA3+HOXB9	test	0.950394	0.181349	13.6467	deep_learning	CPA|Other Deep Learning Models	FALSE
norman_from_scfoundation	4	cpa	FOXF1+FOXL2	val	0.95785	0.0960515	13.6453	deep_learning	CPA|Other Deep Learning Models	FALSE
norman_from_scfoundation	4	cpa	FOXF1+HOXB9	test	0.959324	0.149034	13.4852	deep_learning	CPA|Other Deep Learning Models	FALSE
norman_from_scfoundation	4	cpa	FOXL2+HOXB9	val	0.954576	0.154354	14.6297	deep_learning	CPA|Other Deep Learning Models	FALSE
norman_from_scfoundation	4	cpa	IGDCC3+PRTG	test	0.968462	0.0652873	13.1496	deep_learning	CPA|Other Deep Learning Models	FALSE
norman_from_scfoundation	4	cpa	JUN+CEBPB	val	0.93976	0.143107	15.895	deep_learning	CPA|Other Deep Learning Models	FALSE
norman_from_scfoundation	4	cpa	KIF18B+KIF2C	test	0.966926	0.145966	11.0324	deep_learning	CPA|Other Deep Learning Models	FALSE
norman_from_scfoundation	4	cpa	KLF1+BAK1	val	0.971017	0.200023	8.46333	deep_learning	CPA|Other Deep Learning Models	FALSE
norman_from_scfoundation	4	cpa	KLF1+CEBPA	test	0.948577	0.0734616	15.5378	deep_learning	CPA|Other Deep Learning Models	FALSE
norman_from_scfoundation	4	cpa	KLF1+COL2A1	test	0.965663	0.0677106	11.3094	deep_learning	CPA|Other Deep Learning Models	FALSE
norman_from_scfoundation	4	cpa	KLF1+FOXA1	test	0.96568	0.271538	11.3454	deep_learning	CPA|Other Deep Learning Models	FALSE
norman_from_scfoundation	4	cpa	KLF1+MAP2K6	val	0.972147	0.202161	9.75348	deep_learning	CPA|Other Deep Learning Models	FALSE
norman_from_scfoundation	4	cpa	POU3F2+CBFA2T3	val	0.962492	0.116878	12.0789	deep_learning	CPA|Other Deep Learning Models	FALSE
norman_from_scfoundation	4	cpa	PRDM1+CBFA2T3	test	0.95093	0.230037	14.0819	deep_learning	CPA|Other Deep Learning Models	FALSE
norman_from_scfoundation	4	cpa	PTPN12+ZBTB25	val	0.967417	0.160324	11.9569	deep_learning	CPA|Other Deep Learning Models	FALSE
norman_from_scfoundation	4	cpa	RHOXF2+SET	test	0.953284	0.0705413	15.5661	deep_learning	CPA|Other Deep Learning Models	FALSE
norman_from_scfoundation	4	cpa	RHOXF2+ZBTB25	test	0.964351	0.185622	13.8107	deep_learning	CPA|Other Deep Learning Models	FALSE
norman_from_scfoundation	4	cpa	SAMD1+PTPN12	val	0.970727	0.172679	12.7758	deep_learning	CPA|Other Deep Learning Models	FALSE
norman_from_scfoundation	4	cpa	SAMD1+UBASH3B	test	0.972733	0.282012	12.1363	deep_learning	CPA|Other Deep Learning Models	FALSE
norman_from_scfoundation	4	cpa	SAMD1+ZBTB1	test	0.969925	0.182865	13.6755	deep_learning	CPA|Other Deep Learning Models	FALSE
norman_from_scfoundation	4	cpa	SET+KLF1	test	0.962806	0.00144416	12.4493	deep_learning	CPA|Other Deep Learning Models	FALSE
norman_from_scfoundation	4	cpa	SGK1+TBX2	test	0.966172	0.144027	12.5679	deep_learning	CPA|Other Deep Learning Models	FALSE
norman_from_scfoundation	4	cpa	SGK1+TBX3	val	0.975052	0.268411	9.59911	deep_learning	CPA|Other Deep Learning Models	FALSE
norman_from_scfoundation	4	cpa	SNAI1+DLX2	test	0.952918	0.030597	14.7952	deep_learning	CPA|Other Deep Learning Models	FALSE
norman_from_scfoundation	4	cpa	TBX3+TBX2	val	0.968139	0.0857183	11.1315	deep_learning	CPA|Other Deep Learning Models	FALSE
norman_from_scfoundation	4	cpa	TGFBR2+ETS2	val	0.974032	0.0899168	11.2432	deep_learning	CPA|Other Deep Learning Models	FALSE
norman_from_scfoundation	4	cpa	TGFBR2+IGDCC3	val	0.969721	0.12184	11.7896	deep_learning	CPA|Other Deep Learning Models	FALSE
norman_from_scfoundation	4	cpa	TGFBR2+PRTG	test	0.973886	0.160641	11.515	deep_learning	CPA|Other Deep Learning Models	FALSE
norman_from_scfoundation	4	cpa	UBASH3B+CNN1	val	0.963957	0.169031	13.6275	deep_learning	CPA|Other Deep Learning Models	FALSE
norman_from_scfoundation	4	cpa	UBASH3B+PTPN12	val	0.970195	0.127399	12.6044	deep_learning	CPA|Other Deep Learning Models	FALSE
norman_from_scfoundation	4	cpa	UBASH3B+UBASH3A	test	0.97396	0.217945	9.97074	deep_learning	CPA|Other Deep Learning Models	FALSE
norman_from_scfoundation	4	cpa	ZBTB10+PTPN12	val	0.958299	0.0909909	13.216	deep_learning	CPA|Other Deep Learning Models	FALSE
norman_from_scfoundation	4	cpa	ZC3HAV1+CEBPE	val	0.970537	-0.0524823	9.74283	deep_learning	CPA|Other Deep Learning Models	FALSE
norman_from_scfoundation	4	cpa	ZC3HAV1+HOXC13	test	0.971321	0.149234	11.2686	deep_learning	CPA|Other Deep Learning Models	FALSE
norman_from_scfoundation	4	cpa	ZNF318+FOXL2	test	0.969585	-0.0118126	12.8548	deep_learning	CPA|Other Deep Learning Models	FALSE
norman_from_scfoundation	4	additive_model	AHR+FEV	val	0.992975	0.90409	3.68143	baseline	Additive|Baselines	FALSE
norman_from_scfoundation	4	additive_model	AHR+KLF1	val	0.995944	0.866034	2.89879	baseline	Additive|Baselines	FALSE
norman_from_scfoundation	4	additive_model	BCL2L11+TGFBR2	test	0.999256	0.772328	1.10433	baseline	Additive|Baselines	FALSE
norman_from_scfoundation	4	additive_model	CBL+PTPN9	val	0.997702	0.914241	2.09982	baseline	Additive|Baselines	FALSE
norman_from_scfoundation	4	additive_model	CBL+TGFBR2	test	0.998603	0.915085	1.59909	baseline	Additive|Baselines	FALSE
norman_from_scfoundation	4	additive_model	CEBPB+OSR2	val	0.996897	0.953039	2.30445	baseline	Additive|Baselines	FALSE
norman_from_scfoundation	4	additive_model	CEBPE+CNN1	test	0.994105	0.888488	3.94386	baseline	Additive|Baselines	FALSE
norman_from_scfoundation	4	additive_model	CEBPE+KLF1	val	0.990443	0.705539	5.16905	baseline	Additive|Baselines	FALSE
norman_from_scfoundation	4	additive_model	CEBPE+PTPN12	test	0.993027	0.868769	4.39703	baseline	Additive|Baselines	FALSE
norman_from_scfoundation	4	additive_model	DUSP9+ETS2	val	0.997051	0.898844	2.29129	baseline	Additive|Baselines	FALSE
norman_from_scfoundation	4	additive_model	DUSP9+KLF1	val	0.997697	0.956498	1.96098	baseline	Additive|Baselines	FALSE
norman_from_scfoundation	4	additive_model	DUSP9+PRTG	val	0.996516	0.965546	2.51222	baseline	Additive|Baselines	FALSE
norman_from_scfoundation	4	additive_model	DUSP9+SNAI1	test	0.989186	0.820899	4.40532	baseline	Additive|Baselines	FALSE
norman_from_scfoundation	4	additive_model	ETS2+IGDCC3	test	0.997774	0.870591	2.18085	baseline	Additive|Baselines	FALSE
norman_from_scfoundation	4	additive_model	ETS2+MAP7D1	test	0.996929	0.879162	2.24348	baseline	Additive|Baselines	FALSE
norman_from_scfoundation	4	additive_model	ETS2+PRTG	val	0.997989	0.89601	1.96616	baseline	Additive|Baselines	FALSE
norman_from_scfoundation	4	additive_model	FEV+ISL2	val	0.994467	0.924324	3.57719	baseline	Additive|Baselines	FALSE
norman_from_scfoundation	4	additive_model	FOSB+CEBPB	test	0.994435	0.904746	3.19623	baseline	Additive|Baselines	FALSE
norman_from_scfoundation	4	additive_model	FOSB+CEBPE	test	0.996323	0.928357	2.67667	baseline	Additive|Baselines	FALSE
norman_from_scfoundation	4	additive_model	FOSB+IKZF3	test	0.995472	0.953033	3.29696	baseline	Additive|Baselines	FALSE
norman_from_scfoundation	4	additive_model	FOSB+PTPN12	val	0.99772	0.816676	2.07438	baseline	Additive|Baselines	FALSE
norman_from_scfoundation	4	additive_model	FOSB+UBASH3B	test	0.998469	0.862721	1.90828	baseline	Additive|Baselines	FALSE
norman_from_scfoundation	4	additive_model	FOXA1+FOXF1	val	0.997289	0.870127	2.19892	baseline	Additive|Baselines	FALSE
norman_from_scfoundation	4	additive_model	FOXA1+FOXL2	val	0.996936	0.882569	2.38662	baseline	Additive|Baselines	FALSE
norman_from_scfoundation	4	additive_model	FOXA1+HOXB9	val	0.996538	0.912594	2.43047	baseline	Additive|Baselines	FALSE
norman_from_scfoundation	4	additive_model	FOXA3+FOXA1	val	0.997964	0.9365	1.88552	baseline	Additive|Baselines	FALSE
norman_from_scfoundation	4	additive_model	FOXA3+FOXL2	test	0.993679	0.868846	3.35141	baseline	Additive|Baselines	FALSE
norman_from_scfoundation	4	additive_model	FOXA3+HOXB9	test	0.996724	0.926117	2.38318	baseline	Additive|Baselines	FALSE
norman_from_scfoundation	4	additive_model	FOXF1+FOXL2	val	0.994838	0.875888	3.05953	baseline	Additive|Baselines	FALSE
norman_from_scfoundation	4	additive_model	FOXF1+HOXB9	test	0.997259	0.904507	2.16702	baseline	Additive|Baselines	FALSE
norman_from_scfoundation	4	additive_model	FOXL2+HOXB9	val	0.9956	0.905365	2.78354	baseline	Additive|Baselines	FALSE
norman_from_scfoundation	4	additive_model	IGDCC3+PRTG	test	0.994677	0.920608	3.54732	baseline	Additive|Baselines	FALSE
norman_from_scfoundation	4	additive_model	JUN+CEBPB	val	0.992377	0.865559	3.86454	baseline	Additive|Baselines	FALSE
norman_from_scfoundation	4	additive_model	KIF18B+KIF2C	test	0.996384	0.485068	2.45615	baseline	Additive|Baselines	FALSE
norman_from_scfoundation	4	additive_model	KLF1+BAK1	val	0.999265	0.954144	1.13339	baseline	Additive|Baselines	FALSE
norman_from_scfoundation	4	additive_model	KLF1+CEBPA	test	0.992683	0.927858	3.76509	baseline	Additive|Baselines	FALSE
norman_from_scfoundation	4	additive_model	KLF1+COL2A1	test	0.995691	0.863734	2.67937	baseline	Additive|Baselines	FALSE
norman_from_scfoundation	4	additive_model	KLF1+FOXA1	test	0.997053	0.844012	2.23013	baseline	Additive|Baselines	FALSE
norman_from_scfoundation	4	additive_model	KLF1+MAP2K6	val	0.998483	0.938016	1.70528	baseline	Additive|Baselines	FALSE
norman_from_scfoundation	4	additive_model	POU3F2+CBFA2T3	val	0.997085	0.877671	2.26417	baseline	Additive|Baselines	FALSE
norman_from_scfoundation	4	additive_model	PRDM1+CBFA2T3	test	0.992686	0.88673	3.63883	baseline	Additive|Baselines	FALSE
norman_from_scfoundation	4	additive_model	PTPN12+ZBTB25	val	0.998138	0.943907	2.00709	baseline	Additive|Baselines	FALSE
norman_from_scfoundation	4	additive_model	RHOXF2+SET	test	0.994812	0.920792	3.66125	baseline	Additive|Baselines	FALSE
norman_from_scfoundation	4	additive_model	RHOXF2+ZBTB25	test	0.997438	0.941451	2.09214	baseline	Additive|Baselines	FALSE
norman_from_scfoundation	4	additive_model	SAMD1+PTPN12	val	0.998323	0.954825	1.70774	baseline	Additive|Baselines	FALSE
norman_from_scfoundation	4	additive_model	SAMD1+UBASH3B	test	0.998464	0.954115	1.65392	baseline	Additive|Baselines	FALSE
norman_from_scfoundation	4	additive_model	SAMD1+ZBTB1	test	0.997868	0.955323	1.96219	baseline	Additive|Baselines	FALSE
norman_from_scfoundation	4	additive_model	SET+KLF1	test	0.996813	0.89793	2.58117	baseline	Additive|Baselines	FALSE
norman_from_scfoundation	4	additive_model	SGK1+TBX2	test	0.998316	0.951993	1.8731	baseline	Additive|Baselines	FALSE
norman_from_scfoundation	4	additive_model	SGK1+TBX3	val	0.998117	0.925312	2.01919	baseline	Additive|Baselines	FALSE
norman_from_scfoundation	4	additive_model	SNAI1+DLX2	test	0.994729	0.878233	3.2063	baseline	Additive|Baselines	FALSE
norman_from_scfoundation	4	additive_model	TBX3+TBX2	val	0.998415	0.952283	1.75922	baseline	Additive|Baselines	FALSE
norman_from_scfoundation	4	additive_model	TGFBR2+ETS2	val	0.999067	0.847362	1.32009	baseline	Additive|Baselines	FALSE
norman_from_scfoundation	4	additive_model	TGFBR2+IGDCC3	val	0.998595	0.921332	1.61527	baseline	Additive|Baselines	FALSE
norman_from_scfoundation	4	additive_model	TGFBR2+PRTG	test	0.998434	0.934342	1.65578	baseline	Additive|Baselines	FALSE
norman_from_scfoundation	4	additive_model	UBASH3B+CNN1	val	0.99649	0.939504	2.85945	baseline	Additive|Baselines	FALSE
norman_from_scfoundation	4	additive_model	UBASH3B+PTPN12	val	0.997967	0.935709	1.99077	baseline	Additive|Baselines	FALSE
norman_from_scfoundation	4	additive_model	UBASH3B+UBASH3A	test	0.999086	0.914433	1.3321	baseline	Additive|Baselines	FALSE
norman_from_scfoundation	4	additive_model	ZBTB10+PTPN12	val	0.996232	0.924264	2.56844	baseline	Additive|Baselines	FALSE
norman_from_scfoundation	4	additive_model	ZC3HAV1+CEBPE	val	0.991729	0.732499	5.03378	baseline	Additive|Baselines	FALSE
norman_from_scfoundation	4	additive_model	ZC3HAV1+HOXC13	test	0.997678	0.895885	2.41859	baseline	Additive|Baselines	FALSE
norman_from_scfoundation	4	additive_model	ZNF318+FOXL2	test	0.998463	0.893738	1.64442	baseline	Additive|Baselines	FALSE
norman_from_scfoundation	4	scfoundation	AHR+FEV	val	0.972385	0.525623	6.73136	foundation_model	scFoundation|Foundation Models	FALSE
norman_from_scfoundation	4	scfoundation	AHR+KLF1	val	0.987373	0.270754	6.31542	foundation_model	scFoundation|Foundation Models	FALSE
norman_from_scfoundation	4	scfoundation	BCL2L11+TGFBR2	test	0.992527	0.203443	4.96923	foundation_model	scFoundation|Foundation Models	FALSE
norman_from_scfoundation	4	scfoundation	CBL+PTPN9	val	0.992195	0.621741	3.90989	foundation_model	scFoundation|Foundation Models	FALSE
norman_from_scfoundation	4	scfoundation	CBL+TGFBR2	test	0.992613	0.51841	3.94888	foundation_model	scFoundation|Foundation Models	FALSE
norman_from_scfoundation	4	scfoundation	CEBPB+OSR2	val	0.984962	0.505823	4.99089	foundation_model	scFoundation|Foundation Models	FALSE
norman_from_scfoundation	4	scfoundation	CEBPE+CNN1	test	0.993721	0.565373	3.3812	foundation_model	scFoundation|Foundation Models	FALSE
norman_from_scfoundation	4	scfoundation	CEBPE+KLF1	val	0.990983	0.270846	5.33487	foundation_model	scFoundation|Foundation Models	FALSE
norman_from_scfoundation	4	scfoundation	CEBPE+PTPN12	test	0.994771	0.563921	3.28419	foundation_model	scFoundation|Foundation Models	FALSE
norman_from_scfoundation	4	scfoundation	DUSP9+ETS2	val	0.991259	0.495887	4.591	foundation_model	scFoundation|Foundation Models	FALSE
norman_from_scfoundation	4	scfoundation	DUSP9+KLF1	val	0.982141	0.466526	5.97385	foundation_model	scFoundation|Foundation Models	FALSE
norman_from_scfoundation	4	scfoundation	DUSP9+PRTG	val	0.986344	0.609557	4.85681	foundation_model	scFoundation|Foundation Models	FALSE
norman_from_scfoundation	4	scfoundation	DUSP9+SNAI1	test	0.978625	0.617867	5.98405	foundation_model	scFoundation|Foundation Models	FALSE
norman_from_scfoundation	4	scfoundation	ETS2+IGDCC3	test	0.994938	0.585005	3.615	foundation_model	scFoundation|Foundation Models	FALSE
norman_from_scfoundation	4	scfoundation	ETS2+MAP7D1	test	0.986305	0.289606	5.84475	foundation_model	scFoundation|Foundation Models	FALSE
norman_from_scfoundation	4	scfoundation	ETS2+PRTG	val	0.994759	0.62683	3.55135	foundation_model	scFoundation|Foundation Models	FALSE
norman_from_scfoundation	4	scfoundation	FEV+ISL2	val	0.976879	0.417714	6.29497	foundation_model	scFoundation|Foundation Models	FALSE
norman_from_scfoundation	4	scfoundation	FOSB+CEBPB	test	0.977248	0.546404	6.25356	foundation_model	scFoundation|Foundation Models	FALSE
norman_from_scfoundation	4	scfoundation	FOSB+CEBPE	test	0.97969	0.521756	5.91376	foundation_model	scFoundation|Foundation Models	FALSE
norman_from_scfoundation	4	scfoundation	FOSB+IKZF3	test	0.98895	0.648158	4.56442	foundation_model	scFoundation|Foundation Models	FALSE
norman_from_scfoundation	4	scfoundation	FOSB+PTPN12	val	0.994606	0.539476	3.77761	foundation_model	scFoundation|Foundation Models	FALSE
norman_from_scfoundation	4	scfoundation	FOSB+UBASH3B	test	0.995015	0.545825	3.69828	foundation_model	scFoundation|Foundation Models	FALSE
norman_from_scfoundation	4	scfoundation	FOXA1+FOXF1	val	0.992267	0.604689	3.86286	foundation_model	scFoundation|Foundation Models	FALSE
norman_from_scfoundation	4	scfoundation	FOXA1+FOXL2	val	0.990691	0.598572	4.03852	foundation_model	scFoundation|Foundation Models	FALSE
norman_from_scfoundation	4	scfoundation	FOXA1+HOXB9	val	0.98868	0.659879	4.34264	foundation_model	scFoundation|Foundation Models	FALSE
norman_from_scfoundation	4	scfoundation	FOXA3+FOXA1	val	0.990138	0.632973	4.2105	foundation_model	scFoundation|Foundation Models	FALSE
norman_from_scfoundation	4	scfoundation	FOXA3+FOXL2	test	0.982784	0.619355	5.34396	foundation_model	scFoundation|Foundation Models	FALSE
norman_from_scfoundation	4	scfoundation	FOXA3+HOXB9	test	0.98645	0.671911	4.71457	foundation_model	scFoundation|Foundation Models	FALSE
norman_from_scfoundation	4	scfoundation	FOXF1+FOXL2	val	0.986807	0.618307	4.68028	foundation_model	scFoundation|Foundation Models	FALSE
norman_from_scfoundation	4	scfoundation	FOXF1+HOXB9	test	0.990273	0.603382	4.09663	foundation_model	scFoundation|Foundation Models	FALSE
norman_from_scfoundation	4	scfoundation	FOXL2+HOXB9	val	0.984199	0.610406	5.13519	foundation_model	scFoundation|Foundation Models	FALSE
norman_from_scfoundation	4	scfoundation	IGDCC3+PRTG	test	0.992478	0.644553	3.75429	foundation_model	scFoundation|Foundation Models	FALSE
norman_from_scfoundation	4	scfoundation	JUN+CEBPB	val	0.976071	0.574203	6.38631	foundation_model	scFoundation|Foundation Models	FALSE
norman_from_scfoundation	4	scfoundation	KIF18B+KIF2C	test	0.993219	0.369848	3.94765	foundation_model	scFoundation|Foundation Models	FALSE
norman_from_scfoundation	4	scfoundation	KLF1+BAK1	val	0.98797	0.145791	6.12302	foundation_model	scFoundation|Foundation Models	FALSE
norman_from_scfoundation	4	scfoundation	KLF1+CEBPA	test	0.979244	0.546413	5.97769	foundation_model	scFoundation|Foundation Models	FALSE
norman_from_scfoundation	4	scfoundation	KLF1+COL2A1	test	0.986957	0.388152	5.47094	foundation_model	scFoundation|Foundation Models	FALSE
norman_from_scfoundation	4	scfoundation	KLF1+FOXA1	test	0.991267	0.485835	4.9764	foundation_model	scFoundation|Foundation Models	FALSE
norman_from_scfoundation	4	scfoundation	KLF1+MAP2K6	val	0.987089	0.129093	6.46484	foundation_model	scFoundation|Foundation Models	FALSE
norman_from_scfoundation	4	scfoundation	POU3F2+CBFA2T3	val	0.991288	0.609826	3.84664	foundation_model	scFoundation|Foundation Models	FALSE
norman_from_scfoundation	4	scfoundation	PRDM1+CBFA2T3	test	0.979044	0.687028	6.00536	foundation_model	scFoundation|Foundation Models	FALSE
norman_from_scfoundation	4	scfoundation	PTPN12+ZBTB25	val	0.988879	0.570928	4.53943	foundation_model	scFoundation|Foundation Models	FALSE
norman_from_scfoundation	4	scfoundation	RHOXF2+SET	test	0.986182	0.578194	4.86309	foundation_model	scFoundation|Foundation Models	FALSE
norman_from_scfoundation	4	scfoundation	RHOXF2+ZBTB25	test	0.989776	0.712332	4.24625	foundation_model	scFoundation|Foundation Models	FALSE
norman_from_scfoundation	4	scfoundation	SAMD1+PTPN12	val	0.990151	0.65323	4.17962	foundation_model	scFoundation|Foundation Models	FALSE
norman_from_scfoundation	4	scfoundation	SAMD1+UBASH3B	test	0.99155	0.707976	3.91665	foundation_model	scFoundation|Foundation Models	FALSE
norman_from_scfoundation	4	scfoundation	SAMD1+ZBTB1	test	0.98961	0.676758	4.17235	foundation_model	scFoundation|Foundation Models	FALSE
norman_from_scfoundation	4	scfoundation	SET+KLF1	test	0.987614	0.369743	5.08288	foundation_model	scFoundation|Foundation Models	FALSE
norman_from_scfoundation	4	scfoundation	SGK1+TBX2	test	0.992234	0.620321	3.76289	foundation_model	scFoundation|Foundation Models	FALSE
norman_from_scfoundation	4	scfoundation	SGK1+TBX3	val	0.994202	0.640999	3.24174	foundation_model	scFoundation|Foundation Models	FALSE
norman_from_scfoundation	4	scfoundation	SNAI1+DLX2	test	0.984999	0.568361	5.34239	foundation_model	scFoundation|Foundation Models	FALSE
norman_from_scfoundation	4	scfoundation	TBX3+TBX2	val	0.993163	0.472031	3.70406	foundation_model	scFoundation|Foundation Models	FALSE
norman_from_scfoundation	4	scfoundation	TGFBR2+ETS2	val	0.991652	0.163322	5.14894	foundation_model	scFoundation|Foundation Models	FALSE
norman_from_scfoundation	4	scfoundation	TGFBR2+IGDCC3	val	0.994381	0.614754	3.52105	foundation_model	scFoundation|Foundation Models	FALSE
norman_from_scfoundation	4	scfoundation	TGFBR2+PRTG	test	0.993093	0.60757	3.68622	foundation_model	scFoundation|Foundation Models	FALSE
norman_from_scfoundation	4	scfoundation	UBASH3B+CNN1	val	0.984077	0.594973	5.50354	foundation_model	scFoundation|Foundation Models	FALSE
norman_from_scfoundation	4	scfoundation	UBASH3B+PTPN12	val	0.98943	0.579632	4.37529	foundation_model	scFoundation|Foundation Models	FALSE
norman_from_scfoundation	4	scfoundation	UBASH3B+UBASH3A	test	0.995471	0.628654	3.27969	foundation_model	scFoundation|Foundation Models	FALSE
norman_from_scfoundation	4	scfoundation	ZBTB10+PTPN12	val	0.989621	0.613536	4.13997	foundation_model	scFoundation|Foundation Models	FALSE
norman_from_scfoundation	4	scfoundation	ZC3HAV1+CEBPE	val	0.98987	0.0199692	5.11116	foundation_model	scFoundation|Foundation Models	FALSE
norman_from_scfoundation	4	scfoundation	ZC3HAV1+HOXC13	test	0.993236	0.502381	3.65759	foundation_model	scFoundation|Foundation Models	FALSE
norman_from_scfoundation	4	scfoundation	ZNF318+FOXL2	test	0.994984	0.628483	3.27367	foundation_model	scFoundation|Foundation Models	FALSE
norman_from_scfoundation	5	scgpt	AHR+FEV	val	0.970529	0.370941	7.61902	foundation_model	scGPT|Foundation Models	FALSE
norman_from_scfoundation	5	scgpt	AHR+KLF1	test	0.989478	0.15466	4.59216	foundation_model	scGPT|Foundation Models	FALSE
norman_from_scfoundation	5	scgpt	BCL2L11+BAK1	val	0.995316	-0.0772449	3.12552	foundation_model	scGPT|Foundation Models	FALSE
norman_from_scfoundation	5	scgpt	BCL2L11+TGFBR2	test	0.996393	0.260348	2.67999	foundation_model	scGPT|Foundation Models	FALSE
norman_from_scfoundation	5	scgpt	BPGM+SAMD1	val	0.991252	0.659977	4.49703	foundation_model	scGPT|Foundation Models	FALSE
norman_from_scfoundation	5	scgpt	BPGM+ZBTB1	test	0.992126	0.624214	3.86473	foundation_model	scGPT|Foundation Models	FALSE
norman_from_scfoundation	5	scgpt	CBL+PTPN9	val	0.992625	0.713863	4.64421	foundation_model	scGPT|Foundation Models	FALSE
norman_from_scfoundation	5	scgpt	CBL+PTPN12	val	0.989249	0.615204	4.81336	foundation_model	scGPT|Foundation Models	FALSE
norman_from_scfoundation	5	scgpt	CBL+TGFBR2	val	0.994341	0.581146	3.38013	foundation_model	scGPT|Foundation Models	FALSE
norman_from_scfoundation	5	scgpt	CBL+UBASH3B	val	0.986177	0.726421	6.21695	foundation_model	scGPT|Foundation Models	FALSE
norman_from_scfoundation	5	scgpt	CDKN1C+CDKN1B	val	0.992218	0.708123	4.51837	foundation_model	scGPT|Foundation Models	FALSE
norman_from_scfoundation	5	scgpt	CEBPB+CEBPA	test	0.966564	0.438952	8.90601	foundation_model	scGPT|Foundation Models	FALSE
norman_from_scfoundation	5	scgpt	CEBPB+MAPK1	val	0.987178	0.415184	4.90121	foundation_model	scGPT|Foundation Models	FALSE
norman_from_scfoundation	5	scgpt	CEBPB+PTPN12	test	0.996289	0.744609	3.07783	foundation_model	scGPT|Foundation Models	FALSE
norman_from_scfoundation	5	scgpt	CEBPE+CEBPA	val	0.970534	0.474275	8.80072	foundation_model	scGPT|Foundation Models	FALSE
[truncated: 791 more rows]

## Sheet: Panel B
method	dataset_name	rank	sorted_by	dist_mean	dist_se
scgpt	norman_from_scfoundation	1	expr	0.302987	0.159957
gears	norman_from_scfoundation	1	expr	0.108383	0.0975047
geneformer	norman_from_scfoundation	1	expr	0.100617	0.0932381
uce	norman_from_scfoundation	1	expr	0.111971	0.117115
uce33	norman_from_scfoundation	1	expr	0.111998	0.117133
scbert	norman_from_scfoundation	1	expr	0.111988	0.117128
cpa	norman_from_scfoundation	1	expr	0.678342	0.340271
additive_model	norman_from_scfoundation	1	expr	0.076482	0.0800264
scfoundation	norman_from_scfoundation	1	expr	0.12225	0.0913079
no_change	norman_from_scfoundation	1	expr	0.13749	0.146936
scgpt	norman_from_scfoundation	2	expr	0.405249	0.140067
gears	norman_from_scfoundation	2	expr	0.175433	0.0971326
geneformer	norman_from_scfoundation	2	expr	0.147324	0.0820155
uce	norman_from_scfoundation	2	expr	0.168733	0.110102
uce33	norman_from_scfoundation	2	expr	0.168738	0.11011
scbert	norman_from_scfoundation	2	expr	0.168734	0.110104
cpa	norman_from_scfoundation	2	expr	1.51029	0.305753
additive_model	norman_from_scfoundation	2	expr	0.125073	0.0736626
scfoundation	norman_from_scfoundation	2	expr	0.204242	0.090814
no_change	norman_from_scfoundation	2	expr	0.191611	0.121468
scgpt	norman_from_scfoundation	3	expr	0.469131	0.125681
gears	norman_from_scfoundation	3	expr	0.199632	0.080617
geneformer	norman_from_scfoundation	3	expr	0.161288	0.069049
uce	norman_from_scfoundation	3	expr	0.190776	0.0939578
uce33	norman_from_scfoundation	3	expr	0.190785	0.0939688
scbert	norman_from_scfoundation	3	expr	0.190783	0.0939629
cpa	norman_from_scfoundation	3	expr	1.70933	0.296477
additive_model	norman_from_scfoundation	3	expr	0.138911	0.0653726
scfoundation	norman_from_scfoundation	3	expr	0.226736	0.0757696
no_change	norman_from_scfoundation	3	expr	0.21309	0.101332
scgpt	norman_from_scfoundation	4	expr	0.531857	0.124477
gears	norman_from_scfoundation	4	expr	0.233283	0.0803429
geneformer	norman_from_scfoundation	4	expr	0.188003	0.0651472
uce	norman_from_scfoundation	4	expr	0.226458	0.0923766
uce33	norman_from_scfoundation	4	expr	0.226474	0.0923923
scbert	norman_from_scfoundation	4	expr	0.226465	0.0923857
cpa	norman_from_scfoundation	4	expr	1.89842	0.293908
additive_model	norman_from_scfoundation	4	expr	0.157743	0.0646197
scfoundation	norman_from_scfoundation	4	expr	0.258136	0.0757428
no_change	norman_from_scfoundation	4	expr	0.24602	0.098907
scgpt	norman_from_scfoundation	5	expr	0.577792	0.120281
gears	norman_from_scfoundation	5	expr	0.253445	0.0800645
geneformer	norman_from_scfoundation	5	expr	0.204627	0.0638833
uce	norman_from_scfoundation	5	expr	0.243986	0.0902258
uce33	norman_from_scfoundation	5	expr	0.243999	0.0902386
scbert	norman_from_scfoundation	5	expr	0.243994	0.0902319
cpa	norman_from_scfoundation	5	expr	2.00649	0.287323
additive_model	norman_from_scfoundation	5	expr	0.175427	0.0627302
scfoundation	norman_from_scfoundation	5	expr	0.295149	0.0752223
no_change	norman_from_scfoundation	5	expr	0.262895	0.0950233
scgpt	norman_from_scfoundation	6	expr	0.605309	0.113219
gears	norman_from_scfoundation	6	expr	0.278204	0.0779962
geneformer	norman_from_scfoundation	6	expr	0.221432	0.0633438
uce	norman_from_scfoundation	6	expr	0.264848	0.0865678
uce33	norman_from_scfoundation	6	expr	0.26486	0.0865804
scbert	norman_from_scfoundation	6	expr	0.264855	0.0865732
cpa	norman_from_scfoundation	6	expr	2.13599	0.285823
additive_model	norman_from_scfoundation	6	expr	0.189424	0.0600875
scfoundation	norman_from_scfoundation	6	expr	0.3202	0.0727087
no_change	norman_from_scfoundation	6	expr	0.295402	0.0904526
scgpt	norman_from_scfoundation	7	expr	0.628732	0.110172
gears	norman_from_scfoundation	7	expr	0.293324	0.0770568
geneformer	norman_from_scfoundation	7	expr	0.230658	0.0584247
uce	norman_from_scfoundation	7	expr	0.279293	0.085189
uce33	norman_from_scfoundation	7	expr	0.279307	0.085199
scbert	norman_from_scfoundation	7	expr	0.279303	0.0851939
cpa	norman_from_scfoundation	7	expr	2.23107	0.283982
additive_model	norman_from_scfoundation	7	expr	0.195959	0.0560405
scfoundation	norman_from_scfoundation	7	expr	0.334071	0.0722556
no_change	norman_from_scfoundation	7	expr	0.311663	0.0874641
scgpt	norman_from_scfoundation	8	expr	0.659989	0.10728
gears	norman_from_scfoundation	8	expr	0.311448	0.0741397
geneformer	norman_from_scfoundation	8	expr	0.246278	0.056181
uce	norman_from_scfoundation	8	expr	0.297538	0.0814479
uce33	norman_from_scfoundation	8	expr	0.29755	0.0814573
scbert	norman_from_scfoundation	8	expr	0.297546	0.0814528
cpa	norman_from_scfoundation	8	expr	2.33389	0.282358
additive_model	norman_from_scfoundation	8	expr	0.205836	0.054416
scfoundation	norman_from_scfoundation	8	expr	0.349835	0.0693295
no_change	norman_from_scfoundation	8	expr	0.329773	0.0822893
scgpt	norman_from_scfoundation	9	expr	0.68994	0.10755
gears	norman_from_scfoundation	9	expr	0.338011	0.0725358
geneformer	norman_from_scfoundation	9	expr	0.262962	0.0558167
uce	norman_from_scfoundation	9	expr	0.324769	0.0811291
uce33	norman_from_scfoundation	9	expr	0.324787	0.0811417
scbert	norman_from_scfoundation	9	expr	0.324781	0.0811366
cpa	norman_from_scfoundation	9	expr	2.43461	0.276944
additive_model	norman_from_scfoundation	9	expr	0.21964	0.0547037
scfoundation	norman_from_scfoundation	9	expr	0.376953	0.0680627
no_change	norman_from_scfoundation	9	expr	0.354858	0.0833678
scgpt	norman_from_scfoundation	10	expr	0.713996	0.103292
gears	norman_from_scfoundation	10	expr	0.362915	0.0695165
geneformer	norman_from_scfoundation	10	expr	0.283733	0.05436
uce	norman_from_scfoundation	10	expr	0.349115	0.0767061
uce33	norman_from_scfoundation	10	expr	0.349122	0.0767155
scbert	norman_from_scfoundation	10	expr	0.349116	0.0767108
cpa	norman_from_scfoundation	10	expr	2.5108	0.276009
additive_model	norman_from_scfoundation	10	expr	0.232961	0.05195
scfoundation	norman_from_scfoundation	10	expr	0.398106	0.0647008
no_change	norman_from_scfoundation	10	expr	0.394524	0.0772268
scgpt	norman_from_scfoundation	11	expr	0.744984	0.102783
gears	norman_from_scfoundation	11	expr	0.377611	0.0687769
geneformer	norman_from_scfoundation	11	expr	0.2974	0.0542536
uce	norman_from_scfoundation	11	expr	0.365062	0.0757739
uce33	norman_from_scfoundation	11	expr	0.365077	0.0757841
scbert	norman_from_scfoundation	11	expr	0.365069	0.0757791
cpa	norman_from_scfoundation	11	expr	2.56711	0.273217
additive_model	norman_from_scfoundation	11	expr	0.24399	0.0518111
scfoundation	norman_from_scfoundation	11	expr	0.412572	0.0636193
no_change	norman_from_scfoundation	11	expr	0.417978	0.0787823
scgpt	norman_from_scfoundation	12	expr	0.76143	0.1015
gears	norman_from_scfoundation	12	expr	0.386078	0.0679337
geneformer	norman_from_scfoundation	12	expr	0.306598	0.0535413
uce	norman_from_scfoundation	12	expr	0.374201	0.0752881
uce33	norman_from_scfoundation	12	expr	0.37422	0.0752995
scbert	norman_from_scfoundation	12	expr	0.374211	0.0752946
cpa	norman_from_scfoundation	12	expr	2.67259	0.272715
additive_model	norman_from_scfoundation	12	expr	0.254513	0.0521816
scfoundation	norman_from_scfoundation	12	expr	0.420373	0.0631045
no_change	norman_from_scfoundation	12	expr	0.42756	0.0783113
scgpt	norman_from_scfoundation	13	expr	0.781681	0.100997
gears	norman_from_scfoundation	13	expr	0.396278	0.0675144
geneformer	norman_from_scfoundation	13	expr	0.316925	0.0538703
uce	norman_from_scfoundation	13	expr	0.385507	0.0750742
uce33	norman_from_scfoundation	13	expr	0.385531	0.0750869
scbert	norman_from_scfoundation	13	expr	0.385521	0.0750813
cpa	norman_from_scfoundation	13	expr	2.78562	0.267804
additive_model	norman_from_scfoundation	13	expr	0.261168	0.0521915
scfoundation	norman_from_scfoundation	13	expr	0.430566	0.0625361
no_change	norman_from_scfoundation	13	expr	0.43996	0.0787867
scgpt	norman_from_scfoundation	14	expr	0.79811	0.100354
gears	norman_from_scfoundation	14	expr	0.406344	0.0669072
geneformer	norman_from_scfoundation	14	expr	0.325213	0.0534308
uce	norman_from_scfoundation	14	expr	0.396183	0.0747011
uce33	norman_from_scfoundation	14	expr	0.396211	0.0747144
scbert	norman_from_scfoundation	14	expr	0.396201	0.0747086
cpa	norman_from_scfoundation	14	expr	2.83188	0.264615
additive_model	norman_from_scfoundation	14	expr	0.266234	0.0520418
scfoundation	norman_from_scfoundation	14	expr	0.439893	0.0623011
no_change	norman_from_scfoundation	14	expr	0.449902	0.0787613
scgpt	norman_from_scfoundation	15	expr	0.811756	0.0991839
gears	norman_from_scfoundation	15	expr	0.416906	0.0668503
geneformer	norman_from_scfoundation	15	expr	0.331954	0.0522649
uce	norman_from_scfoundation	15	expr	0.406828	0.074112
uce33	norman_from_scfoundation	15	expr	0.406859	0.0741251
scbert	norman_from_scfoundation	15	expr	0.406848	0.0741191
cpa	norman_from_scfoundation	15	expr	2.89313	0.261288
additive_model	norman_from_scfoundation	15	expr	0.269835	0.0507537
scfoundation	norman_from_scfoundation	15	expr	0.450257	0.0622668
no_change	norman_from_scfoundation	15	expr	0.459374	0.0778028
scgpt	norman_from_scfoundation	16	expr	0.851913	0.0941972
gears	norman_from_scfoundation	16	expr	0.466241	0.0687311
geneformer	norman_from_scfoundation	16	expr	0.38341	0.0536414
uce	norman_from_scfoundation	16	expr	0.463052	0.0755908
uce33	norman_from_scfoundation	16	expr	0.463092	0.0756026
scbert	norman_from_scfoundation	16	expr	0.463068	0.0755968
cpa	norman_from_scfoundation	16	expr	2.98342	0.263162
additive_model	norman_from_scfoundation	16	expr	0.293819	0.0506168
scfoundation	norman_from_scfoundation	16	expr	0.499605	0.0638941
no_change	norman_from_scfoundation	16	expr	0.531825	0.082629
scgpt	norman_from_scfoundation	17	expr	0.886182	0.0974665
gears	norman_from_scfoundation	17	expr	0.491302	0.0722804
geneformer	norman_from_scfoundation	17	expr	0.402478	0.0562946
uce	norman_from_scfoundation	17	expr	0.486624	0.0798599
uce33	norman_from_scfoundation	17	expr	0.486664	0.0798706
scbert	norman_from_scfoundation	17	expr	0.486641	0.0798637
cpa	norman_from_scfoundation	17	expr	3.02095	0.259543
additive_model	norman_from_scfoundation	17	expr	0.309581	0.0521557
scfoundation	norman_from_scfoundation	17	expr	0.547452	0.0675486
no_change	norman_from_scfoundation	17	expr	0.560559	0.0856891
scgpt	norman_from_scfoundation	18	expr	0.901491	0.0966982
gears	norman_from_scfoundation	18	expr	0.497764	0.0712598
geneformer	norman_from_scfoundation	18	expr	0.409571	0.0556543
uce	norman_from_scfoundation	18	expr	0.493888	0.079056
uce33	norman_from_scfoundation	18	expr	0.493932	0.0790668
scbert	norman_from_scfoundation	18	expr	0.493908	0.0790602
cpa	norman_from_scfoundation	18	expr	3.06596	0.255632
additive_model	norman_from_scfoundation	18	expr	0.315579	0.0520547
scfoundation	norman_from_scfoundation	18	expr	0.554427	0.0665973
no_change	norman_from_scfoundation	18	expr	0.568218	0.0850656
scgpt	norman_from_scfoundation	19	expr	0.911645	0.0958544
gears	norman_from_scfoundation	19	expr	0.503533	0.0706181
geneformer	norman_from_scfoundation	19	expr	0.414622	0.0547275
uce	norman_from_scfoundation	19	expr	0.499698	0.0782119
uce33	norman_from_scfoundation	19	expr	0.499743	0.0782226
scbert	norman_from_scfoundation	19	expr	0.499719	0.0782162
cpa	norman_from_scfoundation	19	expr	3.11356	0.254573
additive_model	norman_from_scfoundation	19	expr	0.31935	0.0512606
scfoundation	norman_from_scfoundation	19	expr	0.560459	0.0660327
no_change	norman_from_scfoundation	19	expr	0.573457	0.0839174
scgpt	norman_from_scfoundation	20	expr	0.923208	0.095129
gears	norman_from_scfoundation	20	expr	0.511221	0.0696825
geneformer	norman_from_scfoundation	20	expr	0.419505	0.0538433
uce	norman_from_scfoundation	20	expr	0.507022	0.0773343
uce33	norman_from_scfoundation	20	expr	0.507067	0.077345
scbert	norman_from_scfoundation	20	expr	0.507045	0.0773387
cpa	norman_from_scfoundation	20	expr	3.15359	0.25272
additive_model	norman_from_scfoundation	20	expr	0.323357	0.0508843
scfoundation	norman_from_scfoundation	20	expr	0.567252	0.065432
no_change	norman_from_scfoundation	20	expr	0.579865	0.0827483
scgpt	norman_from_scfoundation	21	expr	0.93418	0.0942179
gears	norman_from_scfoundation	21	expr	0.516701	0.0686837
geneformer	norman_from_scfoundation	21	expr	0.424649	0.0530869
uce	norman_from_scfoundation	21	expr	0.512128	0.0763371
uce33	norman_from_scfoundation	21	expr	0.512175	0.0763481
scbert	norman_from_scfoundation	21	expr	0.512152	0.0763418
cpa	norman_from_scfoundation	21	expr	3.19126	0.251892
additive_model	norman_from_scfoundation	21	expr	0.327015	0.0505371
scfoundation	norman_from_scfoundation	21	expr	0.572865	0.0643825
no_change	norman_from_scfoundation	21	expr	0.584467	0.0816074
scgpt	norman_from_scfoundation	22	expr	0.946067	0.0935717
gears	norman_from_scfoundation	22	expr	0.524466	0.0681446
geneformer	norman_from_scfoundation	22	expr	0.429847	0.0521868
uce	norman_from_scfoundation	22	expr	0.520004	0.0756437
uce33	norman_from_scfoundation	22	expr	0.520051	0.0756545
scbert	norman_from_scfoundation	22	expr	0.52003	0.0756486
cpa	norman_from_scfoundation	22	expr	3.22233	0.24936
additive_model	norman_from_scfoundation	22	expr	0.331107	0.049976
scfoundation	norman_from_scfoundation	22	expr	0.580032	0.0640755
no_change	norman_from_scfoundation	22	expr	0.591411	0.0806426
scgpt	norman_from_scfoundation	23	expr	0.956413	0.0918772
gears	norman_from_scfoundation	23	expr	0.527935	0.0668617
geneformer	norman_from_scfoundation	23	expr	0.433656	0.05142
uce	norman_from_scfoundation	23	expr	0.523152	0.0742174
uce33	norman_from_scfoundation	23	expr	0.5232	0.0742278
scbert	norman_from_scfoundation	23	expr	0.52318	0.0742221
cpa	norman_from_scfoundation	23	expr	3.25836	0.248205
additive_model	norman_from_scfoundation	23	expr	0.334949	0.0493618
scfoundation	norman_from_scfoundation	23	expr	0.582706	0.0628273
no_change	norman_from_scfoundation	23	expr	0.595427	0.0792491
scgpt	norman_from_scfoundation	24	expr	0.984059	0.0889808
gears	norman_from_scfoundation	24	expr	0.557389	0.0653615
geneformer	norman_from_scfoundation	24	expr	0.460785	0.0526259
uce	norman_from_scfoundation	24	expr	0.559459	0.0720785
uce33	norman_from_scfoundation	24	expr	0.559507	0.0720866
scbert	norman_from_scfoundation	24	expr	0.559484	0.0720807
cpa	norman_from_scfoundation	24	expr	3.29645	0.244364
additive_model	norman_from_scfoundation	24	expr	0.352978	0.0483509
scfoundation	norman_from_scfoundation	24	expr	0.614053	0.0614168
no_change	norman_from_scfoundation	24	expr	0.629887	0.0780997
scgpt	norman_from_scfoundation	25	expr	0.996373	0.0887848
gears	norman_from_scfoundation	25	expr	0.56633	0.065304
geneformer	norman_from_scfoundation	25	expr	0.468137	0.0523457
uce	norman_from_scfoundation	25	expr	0.568309	0.0717661
uce33	norman_from_scfoundation	25	expr	0.568357	0.0717741
scbert	norman_from_scfoundation	25	expr	0.568334	0.0717681
cpa	norman_from_scfoundation	25	expr	3.33835	0.243805
additive_model	norman_from_scfoundation	25	expr	0.357813	0.0481507
scfoundation	norman_from_scfoundation	25	expr	0.621929	0.0613654
no_change	norman_from_scfoundation	25	expr	0.637945	0.0776308
scgpt	norman_from_scfoundation	26	expr	1.00766	0.0880187
gears	norman_from_scfoundation	26	expr	0.570096	0.0646551
geneformer	norman_from_scfoundation	26	expr	0.471909	0.0517946
uce	norman_from_scfoundation	26	expr	0.57215	0.0709959
uce33	norman_from_scfoundation	26	expr	0.572199	0.0710038
scbert	norman_from_scfoundation	26	expr	0.572176	0.0709978
cpa	norman_from_scfoundation	26	expr	3.36466	0.24151
additive_model	norman_from_scfoundation	26	expr	0.360662	0.0478366
scfoundation	norman_from_scfoundation	26	expr	0.625774	0.0606922
no_change	norman_from_scfoundation	26	expr	0.642274	0.0769371
scgpt	norman_from_scfoundation	27	expr	1.02196	0.0888118
gears	norman_from_scfoundation	27	expr	0.582727	0.0643769
geneformer	norman_from_scfoundation	27	expr	0.483059	0.0521466
uce	norman_from_scfoundation	27	expr	0.583911	0.0715674
uce33	norman_from_scfoundation	27	expr	0.583964	0.0715762
scbert	norman_from_scfoundation	27	expr	0.583939	0.0715703
cpa	norman_from_scfoundation	27	expr	3.38966	0.239697
additive_model	norman_from_scfoundation	27	expr	0.370964	0.0491298
scfoundation	norman_from_scfoundation	27	expr	0.638027	0.0605136
no_change	norman_from_scfoundation	27	expr	0.654383	0.077925
scgpt	norman_from_scfoundation	28	expr	1.04239	0.089595
gears	norman_from_scfoundation	28	expr	0.59447	0.0648433
geneformer	norman_from_scfoundation	28	expr	0.499567	0.0526296
uce	norman_from_scfoundation	28	expr	0.597583	0.0722466
uce33	norman_from_scfoundation	28	expr	0.597634	0.0722554
scbert	norman_from_scfoundation	28	expr	0.597611	0.0722497
cpa	norman_from_scfoundation	28	expr	3.44001	0.239175
additive_model	norman_from_scfoundation	28	expr	0.385536	0.0489214
scfoundation	norman_from_scfoundation	28	expr	0.655441	0.0609807
no_change	norman_from_scfoundation	28	expr	0.683442	0.079363
scgpt	norman_from_scfoundation	29	expr	1.0492	0.0886337
gears	norman_from_scfoundation	29	expr	0.59956	0.0641879
geneformer	norman_from_scfoundation	29	expr	0.503991	0.0519057
uce	norman_from_scfoundation	29	expr	0.602546	0.0714075
uce33	norman_from_scfoundation	29	expr	0.602597	0.0714161
scbert	norman_from_scfoundation	29	expr	0.602574	0.0714104
cpa	norman_from_scfoundation	29	expr	3.47686	0.238438
additive_model	norman_from_scfoundation	29	expr	0.388756	0.0484007
scfoundation	norman_from_scfoundation	29	expr	0.660126	0.060405
no_change	norman_from_scfoundation	29	expr	0.688424	0.0781724
scgpt	norman_from_scfoundation	30	expr	1.06654	0.0900638
gears	norman_from_scfoundation	30	expr	0.610781	0.0647207
geneformer	norman_from_scfoundation	30	expr	0.516577	0.0523876
uce	norman_from_scfoundation	30	expr	0.61575	0.0724322
uce33	norman_from_scfoundation	30	expr	0.615805	0.0724419
scbert	norman_from_scfoundation	30	expr	0.615781	0.072436
cpa	norman_from_scfoundation	30	expr	3.50319	0.234498
additive_model	norman_from_scfoundation	30	expr	0.396771	0.0489522
scfoundation	norman_from_scfoundation	30	expr	0.672187	0.060893
no_change	norman_from_scfoundation	30	expr	0.707791	0.0802325
scgpt	norman_from_scfoundation	31	expr	1.07477	0.0897201
gears	norman_from_scfoundation	31	expr	0.618858	0.0638843
geneformer	norman_from_scfoundation	31	expr	0.521599	0.0518045
uce	norman_from_scfoundation	31	expr	0.623236	0.0719152
uce33	norman_from_scfoundation	31	expr	0.62329	0.071925
scbert	norman_from_scfoundation	31	expr	0.623267	0.0719193
cpa	norman_from_scfoundation	31	expr	3.5316	0.233047
additive_model	norman_from_scfoundation	31	expr	0.402134	0.0489597
scfoundation	norman_from_scfoundation	31	expr	0.680196	0.060219
no_change	norman_from_scfoundation	31	expr	0.714476	0.0794305
scgpt	norman_from_scfoundation	32	expr	1.07998	0.0886252
gears	norman_from_scfoundation	32	expr	0.62166	0.062998
geneformer	norman_from_scfoundation	32	expr	0.524801	0.0510784
uce	norman_from_scfoundation	32	expr	0.625775	0.0709242
uce33	norman_from_scfoundation	32	expr	0.625829	0.0709336
scbert	norman_from_scfoundation	32	expr	0.625806	0.0709282
cpa	norman_from_scfoundation	32	expr	3.56535	0.232232
additive_model	norman_from_scfoundation	32	expr	0.404349	0.0483547
scfoundation	norman_from_scfoundation	32	expr	0.68291	0.0594083
no_change	norman_from_scfoundation	32	expr	0.716981	0.0782264
scgpt	norman_from_scfoundation	33	expr	1.08604	0.0876249
gears	norman_from_scfoundation	33	expr	0.625805	0.0623936
geneformer	norman_from_scfoundation	33	expr	0.528317	0.0505864
uce	norman_from_scfoundation	33	expr	0.629732	0.0701573
uce33	norman_from_scfoundation	33	expr	0.629787	0.0701667
scbert	norman_from_scfoundation	33	expr	0.629763	0.0701612
cpa	norman_from_scfoundation	33	expr	3.5914	0.230675
additive_model	norman_from_scfoundation	33	expr	0.406437	0.047897
scfoundation	norman_from_scfoundation	33	expr	0.686735	0.0588378
no_change	norman_from_scfoundation	33	expr	0.720567	0.0772433
scgpt	norman_from_scfoundation	34	expr	1.09369	0.0874744
gears	norman_from_scfoundation	34	expr	0.63072	0.0622957
geneformer	norman_from_scfoundation	34	expr	0.53249	0.0502401
uce	norman_from_scfoundation	34	expr	0.634484	0.0700657
uce33	norman_from_scfoundation	34	expr	0.63454	0.0700752
scbert	norman_from_scfoundation	34	expr	0.634516	0.0700697
cpa	norman_from_scfoundation	34	expr	3.61128	0.229069
additive_model	norman_from_scfoundation	34	expr	0.409708	0.0479184
scfoundation	norman_from_scfoundation	34	expr	0.691496	0.0588406
no_change	norman_from_scfoundation	34	expr	0.725018	0.0770368
scgpt	norman_from_scfoundation	35	expr	1.101	0.0873229
gears	norman_from_scfoundation	35	expr	0.635515	0.0623153
geneformer	norman_from_scfoundation	35	expr	0.536206	0.0500078
uce	norman_from_scfoundation	35	expr	0.639202	0.0699959
uce33	norman_from_scfoundation	35	expr	0.639258	0.0700056
scbert	norman_from_scfoundation	35	expr	0.639235	0.07
cpa	norman_from_scfoundation	35	expr	3.64216	0.22892
additive_model	norman_from_scfoundation	35	expr	0.412717	0.0477127
scfoundation	norman_from_scfoundation	35	expr	0.696158	0.0589334
no_change	norman_from_scfoundation	35	expr	0.72928	0.0767969
scgpt	norman_from_scfoundation	36	expr	1.1078	0.0867
gears	norman_from_scfoundation	36	expr	0.63982	0.0618011
geneformer	norman_from_scfoundation	36	expr	0.539705	0.0495665
uce	norman_from_scfoundation	36	expr	0.643451	0.069392
uce33	norman_from_scfoundation	36	expr	0.643506	0.0694014
scbert	norman_from_scfoundation	36	expr	0.643484	0.0693961
cpa	norman_from_scfoundation	36	expr	3.67324	0.227449
additive_model	norman_from_scfoundation	36	expr	0.415876	0.0474812
scfoundation	norman_from_scfoundation	36	expr	0.700326	0.0584791
no_change	norman_from_scfoundation	36	expr	0.733012	0.0760411
scgpt	norman_from_scfoundation	37	expr	1.13333	0.087357
gears	norman_from_scfoundation	37	expr	0.666587	0.0614172
geneformer	norman_from_scfoundation	37	expr	0.561029	0.0507841
uce	norman_from_scfoundation	37	expr	0.667638	0.0697528
uce33	norman_from_scfoundation	37	expr	0.667693	0.0697619
scbert	norman_from_scfoundation	37	expr	0.667667	0.0697565
cpa	norman_from_scfoundation	37	expr	3.69275	0.224806
additive_model	norman_from_scfoundation	37	expr	0.431267	0.047546
scfoundation	norman_from_scfoundation	37	expr	0.72253	0.0575955
no_change	norman_from_scfoundation	37	expr	0.778752	0.0779627
scgpt	norman_from_scfoundation	38	expr	1.14079	0.0869496
gears	norman_from_scfoundation	38	expr	0.670595	0.061127
geneformer	norman_from_scfoundation	38	expr	0.564754	0.0503544
uce	norman_from_scfoundation	38	expr	0.671783	0.0693423
uce33	norman_from_scfoundation	38	expr	0.671839	0.0693513
scbert	norman_from_scfoundation	38	expr	0.671812	0.069346
cpa	norman_from_scfoundation	38	expr	3.70914	0.223521
additive_model	norman_from_scfoundation	38	expr	0.433444	0.0471947
scfoundation	norman_from_scfoundation	38	expr	0.726647	0.0573784
no_change	norman_from_scfoundation	38	expr	0.782431	0.0774175
scgpt	norman_from_scfoundation	39	expr	1.1559	0.087745
gears	norman_from_scfoundation	39	expr	0.684652	0.062007
geneformer	norman_from_scfoundation	39	expr	0.574534	0.0507984
uce	norman_from_scfoundation	39	expr	0.683796	0.0702858
uce33	norman_from_scfoundation	39	expr	0.683851	0.0702944
scbert	norman_from_scfoundation	39	expr	0.683824	0.0702891
cpa	norman_from_scfoundation	39	expr	3.73726	0.222623
additive_model	norman_from_scfoundation	39	expr	0.442231	0.0474911
scfoundation	norman_from_scfoundation	39	expr	0.742875	0.0585359
no_change	norman_from_scfoundation	39	expr	0.795646	0.0781655
scgpt	norman_from_scfoundation	40	expr	1.16066	0.0869749
gears	norman_from_scfoundation	40	expr	0.687304	0.0613698
geneformer	norman_from_scfoundation	40	expr	0.577663	0.0503261
uce	norman_from_scfoundation	40	expr	0.686339	0.069539
uce33	norman_from_scfoundation	40	expr	0.686395	0.0695476
scbert	norman_from_scfoundation	40	expr	0.686368	0.0695423
cpa	norman_from_scfoundation	40	expr	3.75547	0.221562
additive_model	norman_from_scfoundation	40	expr	0.445384	0.0471684
scfoundation	norman_from_scfoundation	40	expr	0.746308	0.0579416
no_change	norman_from_scfoundation	40	expr	0.797945	0.0772603
scgpt	norman_from_scfoundation	41	expr	1.17111	0.0874243
gears	norman_from_scfoundation	41	expr	0.693639	0.0614777
geneformer	norman_from_scfoundation	41	expr	0.585025	0.0504854
uce	norman_from_scfoundation	41	expr	0.693941	0.0699321
uce33	norman_from_scfoundation	41	expr	0.694001	0.0699409
scbert	norman_from_scfoundation	41	expr	0.693973	0.0699357
cpa	norman_from_scfoundation	41	expr	3.77246	0.220165
additive_model	norman_from_scfoundation	41	expr	0.450784	0.0473949
scfoundation	norman_from_scfoundation	41	expr	0.754241	0.0579959
no_change	norman_from_scfoundation	41	expr	0.808056	0.0779286
scgpt	norman_from_scfoundation	42	expr	1.18132	0.0870001
gears	norman_from_scfoundation	42	expr	0.70188	0.0611803
geneformer	norman_from_scfoundation	42	expr	0.594182	0.0504182
uce	norman_from_scfoundation	42	expr	0.701675	0.0695648
uce33	norman_from_scfoundation	42	expr	0.701739	0.0695731
scbert	norman_from_scfoundation	42	expr	0.70171	0.0695681
cpa	norman_from_scfoundation	42	expr	3.79659	0.218593
additive_model	norman_from_scfoundation	42	expr	0.46064	0.0475641
scfoundation	norman_from_scfoundation	42	expr	0.765362	0.0576336
no_change	norman_from_scfoundation	42	expr	0.816395	0.0774823
scgpt	norman_from_scfoundation	43	expr	1.18708	0.0867721
gears	norman_from_scfoundation	43	expr	0.70622	0.060919
geneformer	norman_from_scfoundation	43	expr	0.597388	0.0500778
uce	norman_from_scfoundation	43	expr	0.706	0.0693011
uce33	norman_from_scfoundation	43	expr	0.706064	0.0693096
scbert	norman_from_scfoundation	43	expr	0.706035	0.0693046
cpa	norman_from_scfoundation	43	expr	3.8137	0.21751
additive_model	norman_from_scfoundation	43	expr	0.463359	0.0474155
scfoundation	norman_from_scfoundation	43	expr	0.770213	0.0573782
no_change	norman_from_scfoundation	43	expr	0.820314	0.0771496
scgpt	norman_from_scfoundation	44	expr	1.20006	0.0871501
gears	norman_from_scfoundation	44	expr	0.711956	0.0608685
geneformer	norman_from_scfoundation	44	expr	0.603249	0.050206
uce	norman_from_scfoundation	44	expr	0.712962	0.0694301
uce33	norman_from_scfoundation	44	expr	0.71303	0.0694389
scbert	norman_from_scfoundation	44	expr	0.713	0.0694338
cpa	norman_from_scfoundation	44	expr	3.8298	0.215992
additive_model	norman_from_scfoundation	44	expr	0.467521	0.0474806
scfoundation	norman_from_scfoundation	44	expr	0.777132	0.0573039
no_change	norman_from_scfoundation	44	expr	0.829894	0.0775669
scgpt	norman_from_scfoundation	45	expr	1.2094	0.0874178
gears	norman_from_scfoundation	45	expr	0.719664	0.0609358
geneformer	norman_from_scfoundation	45	expr	0.610359	0.0503561
uce	norman_from_scfoundation	45	expr	0.721196	0.0695666
uce33	norman_from_scfoundation	45	expr	0.721267	0.0695758
scbert	norman_from_scfoundation	45	expr	0.721236	0.0695706
cpa	norman_from_scfoundation	45	expr	3.84892	0.21454
additive_model	norman_from_scfoundation	45	expr	0.471379	0.0473733
scfoundation	norman_from_scfoundation	45	expr	0.7857	0.0572985
no_change	norman_from_scfoundation	45	expr	0.838794	0.0779249
scgpt	norman_from_scfoundation	46	expr	1.21493	0.0871572
gears	norman_from_scfoundation	46	expr	0.723186	0.0606817
geneformer	norman_from_scfoundation	46	expr	0.614404	0.0503305
uce	norman_from_scfoundation	46	expr	0.724753	0.0693782
uce33	norman_from_scfoundation	46	expr	0.724828	0.0693876
scbert	norman_from_scfoundation	46	expr	0.724796	0.0693823
cpa	norman_from_scfoundation	46	expr	3.87272	0.213192
additive_model	norman_from_scfoundation	46	expr	0.47456	0.0475
scfoundation	norman_from_scfoundation	46	expr	0.789472	0.0570625
no_change	norman_from_scfoundation	46	expr	0.842057	0.0776549
scgpt	norman_from_scfoundation	47	expr	1.22232	0.0866553
gears	norman_from_scfoundation	47	expr	0.732034	0.0601872
geneformer	norman_from_scfoundation	47	expr	0.619287	0.0500228
uce	norman_from_scfoundation	47	expr	0.731863	0.0689064
uce33	norman_from_scfoundation	47	expr	0.731936	0.0689158
scbert	norman_from_scfoundation	47	expr	0.731905	0.0689104
cpa	norman_from_scfoundation	47	expr	3.89338	0.212421
additive_model	norman_from_scfoundation	47	expr	0.477805	0.0471366
scfoundation	norman_from_scfoundation	47	expr	0.813691	0.0566043
no_change	norman_from_scfoundation	47	expr	0.84825	0.0770459
scgpt	norman_from_scfoundation	48	expr	1.22982	0.0863497
gears	norman_from_scfoundation	48	expr	0.737874	0.0600211
geneformer	norman_from_scfoundation	48	expr	0.623969	0.049815
uce	norman_from_scfoundation	48	expr	0.737606	0.0686086
uce33	norman_from_scfoundation	48	expr	0.73768	0.0686178
scbert	norman_from_scfoundation	48	expr	0.737648	0.0686124
cpa	norman_from_scfoundation	48	expr	3.91344	0.212104
additive_model	norman_from_scfoundation	48	expr	0.48081	0.0470142
scfoundation	norman_from_scfoundation	48	expr	0.819384	0.0563791
no_change	norman_from_scfoundation	48	expr	0.853203	0.0765869
scgpt	norman_from_scfoundation	49	expr	1.23554	0.0862017
gears	norman_from_scfoundation	49	expr	0.741688	0.0597948
geneformer	norman_from_scfoundation	49	expr	0.628261	0.049822
uce	norman_from_scfoundation	49	expr	0.74198	0.0684257
uce33	norman_from_scfoundation	49	expr	0.742056	0.0684349
scbert	norman_from_scfoundation	49	expr	0.742025	0.0684296
cpa	norman_from_scfoundation	49	expr	3.93187	0.210867
additive_model	norman_from_scfoundation	49	expr	0.484642	0.0468442
scfoundation	norman_from_scfoundation	49	expr	0.823816	0.0560687
no_change	norman_from_scfoundation	49	expr	0.858344	0.0765459
scgpt	norman_from_scfoundation	50	expr	1.24198	0.085892
gears	norman_from_scfoundation	50	expr	0.746684	0.0595852
geneformer	norman_from_scfoundation	50	expr	0.631635	0.0495089
uce	norman_from_scfoundation	50	expr	0.747212	0.0681313
uce33	norman_from_scfoundation	50	expr	0.747291	0.0681404
scbert	norman_from_scfoundation	50	expr	0.747258	0.0681351
cpa	norman_from_scfoundation	50	expr	3.95722	0.210548
additive_model	norman_from_scfoundation	50	expr	0.48661	0.0465584
scfoundation	norman_from_scfoundation	50	expr	0.828761	0.0558581
no_change	norman_from_scfoundation	50	expr	0.863572	0.0762246
scgpt	norman_from_scfoundation	51	expr	1.24746	0.0855815
gears	norman_from_scfoundation	51	expr	0.750013	0.0592877
geneformer	norman_from_scfoundation	51	expr	0.635002	0.04927
uce	norman_from_scfoundation	51	expr	0.750381	0.0678053
uce33	norman_from_scfoundation	51	expr	0.750462	0.0678145
scbert	norman_from_scfoundation	51	expr	0.750429	0.0678092
cpa	norman_from_scfoundation	51	expr	3.97702	0.209996
additive_model	norman_from_scfoundation	51	expr	0.488953	0.0463358
scfoundation	norman_from_scfoundation	51	expr	0.832205	0.0555691
no_change	norman_from_scfoundation	51	expr	0.866466	0.0758446
scgpt	norman_from_scfoundation	52	expr	1.25474	0.0855018
gears	norman_from_scfoundation	52	expr	0.754238	0.0592603
geneformer	norman_from_scfoundation	52	expr	0.639181	0.0491264
uce	norman_from_scfoundation	52	expr	0.75506	0.0677345
uce33	norman_from_scfoundation	52	expr	0.755143	0.0677437
scbert	norman_from_scfoundation	52	expr	0.755109	0.0677385
cpa	norman_from_scfoundation	52	expr	3.99413	0.209106
additive_model	norman_from_scfoundation	52	expr	0.492226	0.0462326
scfoundation	norman_from_scfoundation	52	expr	0.836333	0.0555304
no_change	norman_from_scfoundation	52	expr	0.872673	0.0758729
scgpt	norman_from_scfoundation	53	expr	1.26035	0.0852105
gears	norman_from_scfoundation	53	expr	0.758683	0.0590163
geneformer	norman_from_scfoundation	53	expr	0.642245	0.0488194
uce	norman_from_scfoundation	53	expr	0.75926	0.0674397
uce33	norman_from_scfoundation	53	expr	0.759346	0.0674489
scbert	norman_from_scfoundation	53	expr	0.759311	0.0674437
cpa	norman_from_scfoundation	53	expr	4.00954	0.20852
additive_model	norman_from_scfoundation	53	expr	0.494028	0.0458951
scfoundation	norman_from_scfoundation	53	expr	0.840594	0.0552728
no_change	norman_from_scfoundation	53	expr	0.876713	0.0755669
scgpt	norman_from_scfoundation	54	expr	1.27031	0.08541
gears	norman_from_scfoundation	54	expr	0.768323	0.0589702
geneformer	norman_from_scfoundation	54	expr	0.649308	0.0487434
uce	norman_from_scfoundation	54	expr	0.767906	0.0676167
uce33	norman_from_scfoundation	54	expr	0.767994	0.067626
scbert	norman_from_scfoundation	54	expr	0.767958	0.0676208
cpa	norman_from_scfoundation	54	expr	4.02803	0.207639
additive_model	norman_from_scfoundation	54	expr	0.499414	0.0458522
scfoundation	norman_from_scfoundation	54	expr	0.859747	0.0551937
no_change	norman_from_scfoundation	54	expr	0.885709	0.0757519
scgpt	norman_from_scfoundation	55	expr	1.27827	0.0851803
gears	norman_from_scfoundation	55	expr	0.78021	0.0592199
geneformer	norman_from_scfoundation	55	expr	0.656683	0.0485555
uce	norman_from_scfoundation	55	expr	0.778104	0.0675853
uce33	norman_from_scfoundation	55	expr	0.778187	0.0675947
scbert	norman_from_scfoundation	55	expr	0.778153	0.0675893
cpa	norman_from_scfoundation	55	expr	4.04831	0.207402
additive_model	norman_from_scfoundation	55	expr	0.504202	0.0458646
scfoundation	norman_from_scfoundation	55	expr	0.87763	0.055256
no_change	norman_from_scfoundation	55	expr	0.896328	0.0751937
scgpt	norman_from_scfoundation	56	expr	1.28368	0.0848986
gears	norman_from_scfoundation	56	expr	0.784207	0.0589822
geneformer	norman_from_scfoundation	56	expr	0.660076	0.0482671
uce	norman_from_scfoundation	56	expr	0.78217	0.0673184
uce33	norman_from_scfoundation	56	expr	0.782255	0.0673278
scbert	norman_from_scfoundation	56	expr	0.782219	0.0673224
cpa	norman_from_scfoundation	56	expr	4.0617	0.206197
additive_model	norman_from_scfoundation	56	expr	0.506563	0.045662
scfoundation	norman_from_scfoundation	56	expr	0.881542	0.0550442
no_change	norman_from_scfoundation	56	expr	0.900722	0.0749304
scgpt	norman_from_scfoundation	57	expr	1.28779	0.0845628
gears	norman_from_scfoundation	57	expr	0.787809	0.0588458
geneformer	norman_from_scfoundation	57	expr	0.662953	0.0480767
uce	norman_from_scfoundation	57	expr	0.785534	0.0670643
uce33	norman_from_scfoundation	57	expr	0.785618	0.0670735
scbert	norman_from_scfoundation	57	expr	0.785584	0.0670681
cpa	norman_from_scfoundation	57	expr	4.08137	0.205359
additive_model	norman_from_scfoundation	57	expr	0.508522	0.0454653
scfoundation	norman_from_scfoundation	57	expr	0.884864	0.0549056
no_change	norman_from_scfoundation	57	expr	0.9037	0.074529
scgpt	norman_from_scfoundation	58	expr	1.29283	0.0843501
gears	norman_from_scfoundation	58	expr	0.791532	0.058653
geneformer	norman_from_scfoundation	58	expr	0.666061	0.0479177
uce	norman_from_scfoundation	58	expr	0.78922	0.0668559
uce33	norman_from_scfoundation	58	expr	0.789305	0.0668653
scbert	norman_from_scfoundation	58	expr	0.789271	0.0668599
cpa	norman_from_scfoundation	58	expr	4.09311	0.203842
additive_model	norman_from_scfoundation	58	expr	0.510785	0.0454218
scfoundation	norman_from_scfoundation	58	expr	0.888349	0.0547448
no_change	norman_from_scfoundation	58	expr	0.906981	0.0742189
scgpt	norman_from_scfoundation	59	expr	1.29906	0.0842387
gears	norman_from_scfoundation	59	expr	0.797906	0.0587486
geneformer	norman_from_scfoundation	59	expr	0.671449	0.0478424
uce	norman_from_scfoundation	59	expr	0.795652	0.0668172
uce33	norman_from_scfoundation	59	expr	0.795735	0.0668266
scbert	norman_from_scfoundation	59	expr	0.795702	0.0668212
cpa	norman_from_scfoundation	59	expr	4.10647	0.202931
additive_model	norman_from_scfoundation	59	expr	0.514358	0.0453639
scfoundation	norman_from_scfoundation	59	expr	0.897599	0.0548085
no_change	norman_from_scfoundation	59	expr	0.912744	0.0739982
scgpt	norman_from_scfoundation	60	expr	1.30593	0.0840943
gears	norman_from_scfoundation	60	expr	0.800806	0.0584904
geneformer	norman_from_scfoundation	60	expr	0.674751	0.0476737
uce	norman_from_scfoundation	60	expr	0.79897	0.066547
uce33	norman_from_scfoundation	60	expr	0.799054	0.0665565
scbert	norman_from_scfoundation	60	expr	0.79902	0.0665511
cpa	norman_from_scfoundation	60	expr	4.11747	0.201611
additive_model	norman_from_scfoundation	60	expr	0.516442	0.0452255
scfoundation	norman_from_scfoundation	60	expr	0.900625	0.0545385
no_change	norman_from_scfoundation	60	expr	0.917258	0.073823
scgpt	norman_from_scfoundation	61	expr	1.31071	0.0836097
gears	norman_from_scfoundation	61	expr	0.805751	0.0582471
geneformer	norman_from_scfoundation	61	expr	0.679011	0.0474597
uce	norman_from_scfoundation	61	expr	0.803471	0.0661955
uce33	norman_from_scfoundation	61	expr	0.803553	0.0662048
scbert	norman_from_scfoundation	61	expr	0.803519	0.0661994
cpa	norman_from_scfoundation	61	expr	4.14107	0.201207
additive_model	norman_from_scfoundation	61	expr	0.521101	0.0450476
scfoundation	norman_from_scfoundation	61	expr	0.908867	0.0542724
no_change	norman_from_scfoundation	61	expr	0.923069	0.0732801
scgpt	norman_from_scfoundation	62	expr	1.3184	0.0836002
gears	norman_from_scfoundation	62	expr	0.813388	0.0581703
geneformer	norman_from_scfoundation	62	expr	0.685194	0.0476001
uce	norman_from_scfoundation	62	expr	0.810962	0.0660956
uce33	norman_from_scfoundation	62	expr	0.811045	0.0661051
scbert	norman_from_scfoundation	62	expr	0.81101	0.0660995
cpa	norman_from_scfoundation	62	expr	4.15334	0.200018
additive_model	norman_from_scfoundation	62	expr	0.525133	0.0450199
scfoundation	norman_from_scfoundation	62	expr	0.91942	0.0541163
no_change	norman_from_scfoundation	62	expr	0.930305	0.0732875
scgpt	norman_from_scfoundation	63	expr	1.32239	0.0832777
gears	norman_from_scfoundation	63	expr	0.81572	0.0579972
geneformer	norman_from_scfoundation	63	expr	0.687474	0.0473314
uce	norman_from_scfoundation	63	expr	0.813248	0.0658404
uce33	norman_from_scfoundation	63	expr	0.813331	0.0658499
scbert	norman_from_scfoundation	63	expr	0.813296	0.0658442
cpa	norman_from_scfoundation	63	expr	4.16826	0.19924
additive_model	norman_from_scfoundation	63	expr	0.526834	0.0448208
scfoundation	norman_from_scfoundation	63	expr	0.922086	0.0539647
no_change	norman_from_scfoundation	63	expr	0.932428	0.0729609
scgpt	norman_from_scfoundation	64	expr	1.32827	0.0833409
gears	norman_from_scfoundation	64	expr	0.81965	0.0579095
geneformer	norman_from_scfoundation	64	expr	0.691379	0.0473143
uce	norman_from_scfoundation	64	expr	0.817335	0.0657789
uce33	norman_from_scfoundation	64	expr	0.817419	0.0657885
scbert	norman_from_scfoundation	64	expr	0.817384	0.065783
cpa	norman_from_scfoundation	64	expr	4.18104	0.19831
additive_model	norman_from_scfoundation	64	expr	0.529926	0.044951
scfoundation	norman_from_scfoundation	64	expr	0.92711	0.0539093
no_change	norman_from_scfoundation	64	expr	0.936221	0.0729319
scgpt	norman_from_scfoundation	65	expr	1.33499	0.0833656
gears	norman_from_scfoundation	65	expr	0.823314	0.0577904
geneformer	norman_from_scfoundation	65	expr	0.69492	0.0471728
uce	norman_from_scfoundation	65	expr	0.821344	0.0656869
uce33	norman_from_scfoundation	65	expr	0.821428	0.0656966
scbert	norman_from_scfoundation	65	expr	0.821393	0.065691
cpa	norman_from_scfoundation	65	expr	4.19693	0.197134
additive_model	norman_from_scfoundation	65	expr	0.532386	0.044874
scfoundation	norman_from_scfoundation	65	expr	0.931095	0.0538209
no_change	norman_from_scfoundation	65	expr	0.941309	0.072924
scgpt	norman_from_scfoundation	66	expr	1.35005	0.0832284
gears	norman_from_scfoundation	66	expr	0.849707	0.0580685
geneformer	norman_from_scfoundation	66	expr	0.705728	0.0473057
uce	norman_from_scfoundation	66	expr	0.836778	0.0657977
uce33	norman_from_scfoundation	66	expr	0.83686	0.0658073
scbert	norman_from_scfoundation	66	expr	0.836823	0.0658013
cpa	norman_from_scfoundation	66	expr	4.214	0.195502
additive_model	norman_from_scfoundation	66	expr	0.541766	0.0446478
scfoundation	norman_from_scfoundation	66	expr	0.956142	0.0546185
no_change	norman_from_scfoundation	66	expr	0.95702	0.0728475
scgpt	norman_from_scfoundation	67	expr	1.35927	0.0837161
gears	norman_from_scfoundation	67	expr	0.860624	0.0584052
geneformer	norman_from_scfoundation	67	expr	0.713446	0.0475402
uce	norman_from_scfoundation	67	expr	0.846082	0.0662741
uce33	norman_from_scfoundation	67	expr	0.846165	0.0662839
scbert	norman_from_scfoundation	67	expr	0.846128	0.0662779
cpa	norman_from_scfoundation	67	expr	4.22651	0.194189
additive_model	norman_from_scfoundation	67	expr	0.546438	0.0447418
scfoundation	norman_from_scfoundation	67	expr	0.968103	0.0550201
no_change	norman_from_scfoundation	67	expr	0.966626	0.0735487
scgpt	norman_from_scfoundation	68	expr	1.36372	0.0835716
gears	norman_from_scfoundation	68	expr	0.863638	0.0583816
geneformer	norman_from_scfoundation	68	expr	0.716271	0.0473789
uce	norman_from_scfoundation	68	expr	0.848947	0.0661762
uce33	norman_from_scfoundation	68	expr	0.849031	0.0661861
scbert	norman_from_scfoundation	68	expr	0.848994	0.06618
cpa	norman_from_scfoundation	68	expr	4.24017	0.193595
additive_model	norman_from_scfoundation	68	expr	0.548219	0.0446293
scfoundation	norman_from_scfoundation	68	expr	0.971395	0.055019
no_change	norman_from_scfoundation	68	expr	0.969252	0.0733723
scgpt	norman_from_scfoundation	69	expr	1.36693	0.0832881
gears	norman_from_scfoundation	69	expr	0.866042	0.0581291
geneformer	norman_from_scfoundation	69	expr	0.718666	0.0472095
uce	norman_from_scfoundation	69	expr	0.851209	0.0659216
uce33	norman_from_scfoundation	69	expr	0.851295	0.0659315
scbert	norman_from_scfoundation	69	expr	0.851257	0.0659254
cpa	norman_from_scfoundation	69	expr	4.24918	0.192662
additive_model	norman_from_scfoundation	69	expr	0.55003	0.0445261
scfoundation	norman_from_scfoundation	69	expr	0.973768	0.0548086
no_change	norman_from_scfoundation	69	expr	0.971369	0.0730063
scgpt	norman_from_scfoundation	70	expr	1.40057	0.0839369
gears	norman_from_scfoundation	70	expr	0.932335	0.0582912
geneformer	norman_from_scfoundation	70	expr	0.758171	0.0494497
uce	norman_from_scfoundation	70	expr	0.887727	0.066059
uce33	norman_from_scfoundation	70	expr	0.887809	0.0660684
scbert	norman_from_scfoundation	70	expr	0.887765	0.066063
cpa	norman_from_scfoundation	70	expr	4.26762	0.189655
additive_model	norman_from_scfoundation	70	expr	0.584132	0.045195
scfoundation	norman_from_scfoundation	70	expr	1.02204	0.0549952
no_change	norman_from_scfoundation	70	expr	1.05573	0.0756778
scgpt	norman_from_scfoundation	71	expr	1.40525	0.0837665
gears	norman_from_scfoundation	71	expr	0.936522	0.0581412
geneformer	norman_from_scfoundation	71	expr	0.762026	0.0493522
uce	norman_from_scfoundation	71	expr	0.891827	0.065884
uce33	norman_from_scfoundation	71	expr	0.891908	0.0658935
scbert	norman_from_scfoundation	71	expr	0.891863	0.065888
cpa	norman_from_scfoundation	71	expr	4.2779	0.189007
additive_model	norman_from_scfoundation	71	expr	0.586785	0.0451562
scfoundation	norman_from_scfoundation	71	expr	1.02736	0.054813
no_change	norman_from_scfoundation	71	expr	1.05935	0.075386
scgpt	norman_from_scfoundation	72	expr	1.40899	0.0834997
gears	norman_from_scfoundation	72	expr	0.938667	0.057927
geneformer	norman_from_scfoundation	72	expr	0.764056	0.0491229
uce	norman_from_scfoundation	72	expr	0.894045	0.0656489
uce33	norman_from_scfoundation	72	expr	0.894127	0.0656585
scbert	norman_from_scfoundation	72	expr	0.894082	0.065653
cpa	norman_from_scfoundation	72	expr	4.2899	0.188231
additive_model	norman_from_scfoundation	72	expr	0.588389	0.045006
scfoundation	norman_from_scfoundation	72	expr	1.02986	0.0545934
no_change	norman_from_scfoundation	72	expr	1.06168	0.0751213
scgpt	norman_from_scfoundation	73	expr	1.41446	0.0833344
gears	norman_from_scfoundation	73	expr	0.944588	0.0578799
geneformer	norman_from_scfoundation	73	expr	0.768092	0.0489765
uce	norman_from_scfoundation	73	expr	0.899857	0.0655469
uce33	norman_from_scfoundation	73	expr	0.899937	0.0655565
scbert	norman_from_scfoundation	73	expr	0.899892	0.065551
cpa	norman_from_scfoundation	73	expr	4.29741	0.187307
additive_model	norman_from_scfoundation	73	expr	0.591332	0.0449715
scfoundation	norman_from_scfoundation	73	expr	1.03709	0.0546292
no_change	norman_from_scfoundation	73	expr	1.06733	0.0747293
scgpt	norman_from_scfoundation	74	expr	1.42248	0.0830685
gears	norman_from_scfoundation	74	expr	0.949555	0.0574823
geneformer	norman_from_scfoundation	74	expr	0.772336	0.048698
uce	norman_from_scfoundation	74	expr	0.905588	0.0652459
uce33	norman_from_scfoundation	74	expr	0.905669	0.0652553
scbert	norman_from_scfoundation	74	expr	0.905622	0.06525
cpa	norman_from_scfoundation	74	expr	4.30813	0.18598
additive_model	norman_from_scfoundation	74	expr	0.594245	0.0447977
scfoundation	norman_from_scfoundation	74	expr	1.04377	0.0542284
no_change	norman_from_scfoundation	74	expr	1.07272	0.0744312
scgpt	norman_from_scfoundation	75	expr	1.42874	0.082937
gears	norman_from_scfoundation	75	expr	0.953376	0.0573391
geneformer	norman_from_scfoundation	75	expr	0.776778	0.0486481
uce	norman_from_scfoundation	75	expr	0.909978	0.0651231
uce33	norman_from_scfoundation	75	expr	0.910061	0.0651325
scbert	norman_from_scfoundation	75	expr	0.910013	0.0651272
cpa	norman_from_scfoundation	75	expr	4.31677	0.185131
additive_model	norman_from_scfoundation	75	expr	0.597627	0.0447406
scfoundation	norman_from_scfoundation	75	expr	1.04727	0.0540354
no_change	norman_from_scfoundation	75	expr	1.08111	0.0744735
scgpt	norman_from_scfoundation	76	expr	1.43551	0.0829104
gears	norman_from_scfoundation	76	expr	0.959847	0.057438
geneformer	norman_from_scfoundation	76	expr	0.782112	0.0485286
uce	norman_from_scfoundation	76	expr	0.916852	0.0651704
uce33	norman_from_scfoundation	76	expr	0.916938	0.0651797
scbert	norman_from_scfoundation	76	expr	0.916889	0.0651745
cpa	norman_from_scfoundation	76	expr	4.32541	0.184051
additive_model	norman_from_scfoundation	76	expr	0.600706	0.044594
scfoundation	norman_from_scfoundation	76	expr	1.05546	0.054158
no_change	norman_from_scfoundation	76	expr	1.08778	0.0744475
scgpt	norman_from_scfoundation	77	expr	1.43942	0.0825838
gears	norman_from_scfoundation	77	expr	0.963254	0.0571543
geneformer	norman_from_scfoundation	77	expr	0.784539	0.0483113
uce	norman_from_scfoundation	77	expr	0.920513	0.0649106
uce33	norman_from_scfoundation	77	expr	0.920599	0.06492
scbert	norman_from_scfoundation	77	expr	0.920551	0.0649147
cpa	norman_from_scfoundation	77	expr	4.33327	0.183035
additive_model	norman_from_scfoundation	77	expr	0.60238	0.0444044
scfoundation	norman_from_scfoundation	77	expr	1.05936	0.0539027
no_change	norman_from_scfoundation	77	expr	1.09148	0.0741769
scgpt	norman_from_scfoundation	78	expr	1.45068	0.083063
gears	norman_from_scfoundation	78	expr	0.971404	0.0572288
geneformer	norman_from_scfoundation	78	expr	0.79266	0.04888
uce	norman_from_scfoundation	78	expr	0.92907	0.0652366
uce33	norman_from_scfoundation	78	expr	0.929159	0.0652462
scbert	norman_from_scfoundation	78	expr	0.929109	0.0652407
cpa	norman_from_scfoundation	78	expr	4.34143	0.18188
additive_model	norman_from_scfoundation	78	expr	0.609321	0.0448191
scfoundation	norman_from_scfoundation	78	expr	1.07153	0.0540445
no_change	norman_from_scfoundation	78	expr	1.10187	0.0748052
scgpt	norman_from_scfoundation	79	expr	1.45958	0.0831292
gears	norman_from_scfoundation	79	expr	0.980152	0.0577257
geneformer	norman_from_scfoundation	79	expr	0.799837	0.0491265
uce	norman_from_scfoundation	79	expr	0.9375	0.0657151
uce33	norman_from_scfoundation	79	expr	0.937588	0.0657244
scbert	norman_from_scfoundation	79	expr	0.937538	0.065719
cpa	norman_from_scfoundation	79	expr	4.3515	0.180912
additive_model	norman_from_scfoundation	79	expr	0.615071	0.0448443
scfoundation	norman_from_scfoundation	79	expr	1.08586	0.0547729
no_change	norman_from_scfoundation	79	expr	1.1107	0.0750002
scgpt	norman_from_scfoundation	80	expr	1.49264	0.0836062
gears	norman_from_scfoundation	80	expr	1.02328	0.0584959
geneformer	norman_from_scfoundation	80	expr	0.832973	0.0508369
uce	norman_from_scfoundation	80	expr	0.971402	0.0660613
uce33	norman_from_scfoundation	80	expr	0.971481	0.0660703
scbert	norman_from_scfoundation	80	expr	0.971426	0.0660653
cpa	norman_from_scfoundation	80	expr	4.36569	0.179129
additive_model	norman_from_scfoundation	80	expr	0.644106	0.0457157
scfoundation	norman_from_scfoundation	80	expr	1.11676	0.0543258
no_change	norman_from_scfoundation	80	expr	1.19888	0.0771066
scgpt	norman_from_scfoundation	81	expr	1.49908	0.083191
gears	norman_from_scfoundation	81	expr	1.02997	0.05816
geneformer	norman_from_scfoundation	81	expr	0.8382	0.0507231
uce	norman_from_scfoundation	81	expr	0.979051	0.0658619
uce33	norman_from_scfoundation	81	expr	0.97913	0.0658708
scbert	norman_from_scfoundation	81	expr	0.979075	0.0658659
cpa	norman_from_scfoundation	81	expr	4.38168	0.178456
additive_model	norman_from_scfoundation	81	expr	0.648424	0.0454771
scfoundation	norman_from_scfoundation	81	expr	1.12375	0.0540009
no_change	norman_from_scfoundation	81	expr	1.2062	0.0769959
scgpt	norman_from_scfoundation	82	expr	1.50406	0.0831608
gears	norman_from_scfoundation	82	expr	1.03381	0.0582155
geneformer	norman_from_scfoundation	82	expr	0.841505	0.0505986
uce	norman_from_scfoundation	82	expr	0.982869	0.0659052
uce33	norman_from_scfoundation	82	expr	0.982949	0.0659141
scbert	norman_from_scfoundation	82	expr	0.982894	0.0659091
cpa	norman_from_scfoundation	82	expr	4.39136	0.177888
additive_model	norman_from_scfoundation	82	expr	0.650576	0.0454866
scfoundation	norman_from_scfoundation	82	expr	1.12806	0.0540751
no_change	norman_from_scfoundation	82	expr	1.2094	0.0768674
scgpt	norman_from_scfoundation	83	expr	1.50946	0.0830261
gears	norman_from_scfoundation	83	expr	1.03714	0.0579848
geneformer	norman_from_scfoundation	83	expr	0.844218	0.050402
uce	norman_from_scfoundation	83	expr	0.986247	0.065666
uce33	norman_from_scfoundation	83	expr	0.986327	0.0656749
scbert	norman_from_scfoundation	83	expr	0.986272	0.0656699
cpa	norman_from_scfoundation	83	expr	4.40218	0.177061
additive_model	norman_from_scfoundation	83	expr	0.65338	0.0453687
scfoundation	norman_from_scfoundation	83	expr	1.1314	0.0538792
no_change	norman_from_scfoundation	83	expr	1.2126	0.076636
scgpt	norman_from_scfoundation	84	expr	1.51272	0.0828718
gears	norman_from_scfoundation	84	expr	1.04052	0.0578331
geneformer	norman_from_scfoundation	84	expr	0.846997	0.0502461
uce	norman_from_scfoundation	84	expr	0.989277	0.0655617
uce33	norman_from_scfoundation	84	expr	0.989358	0.0655706
scbert	norman_from_scfoundation	84	expr	0.989303	0.0655656
cpa	norman_from_scfoundation	84	expr	4.4113	0.176252
additive_model	norman_from_scfoundation	84	expr	0.655244	0.0453667
scfoundation	norman_from_scfoundation	84	expr	1.13499	0.0537806
no_change	norman_from_scfoundation	84	expr	1.21516	0.0764116
scgpt	norman_from_scfoundation	85	expr	1.51724	0.0827364
gears	norman_from_scfoundation	85	expr	1.04481	0.0576567
geneformer	norman_from_scfoundation	85	expr	0.850134	0.0500512
uce	norman_from_scfoundation	85	expr	0.993452	0.0653906
uce33	norman_from_scfoundation	85	expr	0.993533	0.0653995
scbert	norman_from_scfoundation	85	expr	0.993478	0.0653945
cpa	norman_from_scfoundation	85	expr	4.41994	0.175425
additive_model	norman_from_scfoundation	85	expr	0.657766	0.0452113
scfoundation	norman_from_scfoundation	85	expr	1.13898	0.0536452
no_change	norman_from_scfoundation	85	expr	1.21887	0.0760866
scgpt	norman_from_scfoundation	86	expr	1.52206	0.0826722
gears	norman_from_scfoundation	86	expr	1.04835	0.0576113
geneformer	norman_from_scfoundation	86	expr	0.852775	0.0499006
uce	norman_from_scfoundation	86	expr	0.997226	0.065307
uce33	norman_from_scfoundation	86	expr	0.997308	0.065316
scbert	norman_from_scfoundation	86	expr	0.997252	0.0653109
cpa	norman_from_scfoundation	86	expr	4.4271	0.17463
additive_model	norman_from_scfoundation	86	expr	0.65929	0.0450629
scfoundation	norman_from_scfoundation	86	expr	1.14522	0.0536241
no_change	norman_from_scfoundation	86	expr	1.22321	0.0759872
scgpt	norman_from_scfoundation	87	expr	1.52616	0.0826057
gears	norman_from_scfoundation	87	expr	1.05166	0.0575123
geneformer	norman_from_scfoundation	87	expr	0.855386	0.0497619
uce	norman_from_scfoundation	87	expr	1.0004	0.0652175
uce33	norman_from_scfoundation	87	expr	1.00048	0.0652265
scbert	norman_from_scfoundation	87	expr	1.00043	0.0652214
cpa	norman_from_scfoundation	87	expr	4.43221	0.173789
additive_model	norman_from_scfoundation	87	expr	0.661527	0.0450327
scfoundation	norman_from_scfoundation	87	expr	1.14826	0.0535684
no_change	norman_from_scfoundation	87	expr	1.22579	0.0758507
scgpt	norman_from_scfoundation	88	expr	1.58448	0.0811989
gears	norman_from_scfoundation	88	expr	1.11816	0.0577728
geneformer	norman_from_scfoundation	88	expr	0.897315	0.0496926
uce	norman_from_scfoundation	88	expr	1.08983	0.0660595
uce33	norman_from_scfoundation	88	expr	1.08994	0.066069
scbert	norman_from_scfoundation	88	expr	1.08988	0.0660635
cpa	norman_from_scfoundation	88	expr	4.46491	0.171918
additive_model	norman_from_scfoundation	88	expr	0.681778	0.045301
scfoundation	norman_from_scfoundation	88	expr	1.22001	0.0542665
no_change	norman_from_scfoundation	88	expr	1.30405	0.0756321
scgpt	norman_from_scfoundation	89	expr	1.58865	0.0811472
gears	norman_from_scfoundation	89	expr	1.12068	0.0576829
geneformer	norman_from_scfoundation	89	expr	0.899973	0.0496367
uce	norman_from_scfoundation	89	expr	1.09262	0.065967
uce33	norman_from_scfoundation	89	expr	1.09274	0.0659766
scbert	norman_from_scfoundation	89	expr	1.09268	0.065971
cpa	norman_from_scfoundation	89	expr	4.47438	0.171026
additive_model	norman_from_scfoundation	89	expr	0.683789	0.0452402
scfoundation	norman_from_scfoundation	89	expr	1.22362	0.0541402
no_change	norman_from_scfoundation	89	expr	1.30732	0.0755577
scgpt	norman_from_scfoundation	90	expr	1.59259	0.080976
gears	norman_from_scfoundation	90	expr	1.12319	0.0574579
geneformer	norman_from_scfoundation	90	expr	0.902203	0.0495022
uce	norman_from_scfoundation	90	expr	1.09456	0.0658065
uce33	norman_from_scfoundation	90	expr	1.09467	0.065816
scbert	norman_from_scfoundation	90	expr	1.09461	0.0658105
cpa	norman_from_scfoundation	90	expr	4.48098	0.170343
additive_model	norman_from_scfoundation	90	expr	0.685868	0.0452158
scfoundation	norman_from_scfoundation	90	expr	1.22583	0.0539433
no_change	norman_from_scfoundation	90	expr	1.30928	0.0753548
scgpt	norman_from_scfoundation	91	expr	1.60105	0.0805171
gears	norman_from_scfoundation	91	expr	1.13276	0.0571034
geneformer	norman_from_scfoundation	91	expr	0.907166	0.0493767
uce	norman_from_scfoundation	91	expr	1.10541	0.0655418
uce33	norman_from_scfoundation	91	expr	1.10553	0.0655523
scbert	norman_from_scfoundation	91	expr	1.10547	0.0655463
cpa	norman_from_scfoundation	91	expr	4.4943	0.169867
additive_model	norman_from_scfoundation	91	expr	0.68909	0.0450492
scfoundation	norman_from_scfoundation	91	expr	1.23627	0.0535879
no_change	norman_from_scfoundation	91	expr	1.31786	0.0751948
scgpt	norman_from_scfoundation	92	expr	1.60263	0.0800796
gears	norman_from_scfoundation	92	expr	1.13437	0.0567955
geneformer	norman_from_scfoundation	92	expr	0.908578	0.0491317
uce	norman_from_scfoundation	92	expr	1.10647	0.0651948
uce33	norman_from_scfoundation	92	expr	1.10659	0.0652053
scbert	norman_from_scfoundation	92	expr	1.10653	0.0651993
cpa	norman_from_scfoundation	92	expr	4.50179	0.169111
additive_model	norman_from_scfoundation	92	expr	0.69049	0.0448244
scfoundation	norman_from_scfoundation	92	expr	1.23977	0.053362
no_change	norman_from_scfoundation	92	expr	1.3191	0.0747818
scgpt	norman_from_scfoundation	93	expr	1.61106	0.0796935
gears	norman_from_scfoundation	93	expr	1.14105	0.056634
geneformer	norman_from_scfoundation	93	expr	0.913008	0.0489925
uce	norman_from_scfoundation	93	expr	1.11369	0.0649205
uce33	norman_from_scfoundation	93	expr	1.1138	0.0649307
scbert	norman_from_scfoundation	93	expr	1.11374	0.0649248
cpa	norman_from_scfoundation	93	expr	4.51015	0.167796
additive_model	norman_from_scfoundation	93	expr	0.694262	0.0446855
scfoundation	norman_from_scfoundation	93	expr	1.24704	0.0531558
no_change	norman_from_scfoundation	93	expr	1.3275	0.074516
scgpt	norman_from_scfoundation	94	expr	1.6216	0.0793953
gears	norman_from_scfoundation	94	expr	1.1498	0.0564121
geneformer	norman_from_scfoundation	94	expr	0.9236	0.0491671
uce	norman_from_scfoundation	94	expr	1.12299	0.0647132
uce33	norman_from_scfoundation	94	expr	1.12309	0.0647235
scbert	norman_from_scfoundation	94	expr	1.12303	0.0647176
cpa	norman_from_scfoundation	94	expr	4.52007	0.166443
additive_model	norman_from_scfoundation	94	expr	0.700739	0.0444269
scfoundation	norman_from_scfoundation	94	expr	1.25506	0.0529969
no_change	norman_from_scfoundation	94	expr	1.3452	0.0742505
scgpt	norman_from_scfoundation	95	expr	1.62586	0.0790166
gears	norman_from_scfoundation	95	expr	1.15199	0.056108
geneformer	norman_from_scfoundation	95	expr	0.926905	0.0489513
uce	norman_from_scfoundation	95	expr	1.12572	0.0643467
uce33	norman_from_scfoundation	95	expr	1.12583	0.0643568
scbert	norman_from_scfoundation	95	expr	1.12577	0.064351
cpa	norman_from_scfoundation	95	expr	4.52583	0.165667
additive_model	norman_from_scfoundation	95	expr	0.703551	0.0441582
scfoundation	norman_from_scfoundation	95	expr	1.25978	0.0526539
no_change	norman_from_scfoundation	95	expr	1.3489	0.0738957
scgpt	norman_from_scfoundation	96	expr	1.62942	0.0787011
gears	norman_from_scfoundation	96	expr	1.15437	0.0558501
geneformer	norman_from_scfoundation	96	expr	0.929371	0.0487333
uce	norman_from_scfoundation	96	expr	1.12786	0.0640391
uce33	norman_from_scfoundation	96	expr	1.12796	0.0640491
scbert	norman_from_scfoundation	96	expr	1.12791	0.0640434
cpa	norman_from_scfoundation	96	expr	4.53265	0.164933
additive_model	norman_from_scfoundation	96	expr	0.706144	0.0439267
scfoundation	norman_from_scfoundation	96	expr	1.26376	0.0524118
no_change	norman_from_scfoundation	96	expr	1.35077	0.0735147
scgpt	norman_from_scfoundation	97	expr	1.64661	0.0786447
gears	norman_from_scfoundation	97	expr	1.17349	0.0561793
geneformer	norman_from_scfoundation	97	expr	0.944202	0.0491556
uce	norman_from_scfoundation	97	expr	1.14431	0.0642039
uce33	norman_from_scfoundation	97	expr	1.14441	0.0642131
scbert	norman_from_scfoundation	97	expr	1.14436	0.0642075
cpa	norman_from_scfoundation	97	expr	4.54512	0.163571
additive_model	norman_from_scfoundation	97	expr	0.716161	0.0439585
scfoundation	norman_from_scfoundation	97	expr	1.292	0.052555
no_change	norman_from_scfoundation	97	expr	1.37477	0.0739611
scgpt	norman_from_scfoundation	98	expr	1.65005	0.0783568
gears	norman_from_scfoundation	98	expr	1.17579	0.0558786
geneformer	norman_from_scfoundation	98	expr	0.947317	0.0490143
uce	norman_from_scfoundation	98	expr	1.14717	0.0639391
uce33	norman_from_scfoundation	98	expr	1.14727	0.0639483
scbert	norman_from_scfoundation	98	expr	1.14722	0.0639427
cpa	norman_from_scfoundation	98	expr	4.5491	0.162795
additive_model	norman_from_scfoundation	98	expr	0.718992	0.0438369
scfoundation	norman_from_scfoundation	98	expr	1.30226	0.0524123
no_change	norman_from_scfoundation	98	expr	1.3794	0.073767
scgpt	norman_from_scfoundation	99	expr	1.65377	0.0779444
gears	norman_from_scfoundation	99	expr	1.17891	0.0555911
geneformer	norman_from_scfoundation	99	expr	0.949929	0.0488069
uce	norman_from_scfoundation	99	expr	1.15068	0.0636424
uce33	norman_from_scfoundation	99	expr	1.15078	0.0636516
scbert	norman_from_scfoundation	99	expr	1.15073	0.063646
cpa	norman_from_scfoundation	99	expr	4.55613	0.161896
additive_model	norman_from_scfoundation	99	expr	0.722337	0.0436078
scfoundation	norman_from_scfoundation	99	expr	1.30884	0.0523597
no_change	norman_from_scfoundation	99	expr	1.38232	0.0734219
scgpt	norman_from_scfoundation	100	expr	1.65789	0.0776014
gears	norman_from_scfoundation	100	expr	1.1818	0.0553698
geneformer	norman_from_scfoundation	100	expr	0.952828	0.0485937
uce	norman_from_scfoundation	100	expr	1.15352	0.063387
uce33	norman_from_scfoundation	100	expr	1.15362	0.0633961
scbert	norman_from_scfoundation	100	expr	1.15357	0.0633907
cpa	norman_from_scfoundation	100	expr	4.56407	0.160874
additive_model	norman_from_scfoundation	100	expr	0.724672	0.0434233
scfoundation	norman_from_scfoundation	100	expr	1.31407	0.0522143
no_change	norman_from_scfoundation	100	expr	1.38471	0.0731082
scgpt	norman_from_scfoundation	101	expr	1.66202	0.0773893
gears	norman_from_scfoundation	101	expr	1.18645	0.0550716
geneformer	norman_from_scfoundation	101	expr	0.95652	0.0484931
uce	norman_from_scfoundation	101	expr	1.15781	0.0632133
uce33	norman_from_scfoundation	101	expr	1.15791	0.0632222
scbert	norman_from_scfoundation	101	expr	1.15786	0.0632168
cpa	norman_from_scfoundation	101	expr	4.57179	0.159552
additive_model	norman_from_scfoundation	101	expr	0.728659	0.0434021
scfoundation	norman_from_scfoundation	101	expr	1.32103	0.051811
no_change	norman_from_scfoundation	101	expr	1.39087	0.0729978
scgpt	norman_from_scfoundation	111	expr	1.75658	0.0772592
gears	norman_from_scfoundation	111	expr	1.31488	0.0559507
geneformer	norman_from_scfoundation	111	expr	1.0482	0.0505278
uce	norman_from_scfoundation	111	expr	1.26112	0.0633839
uce33	norman_from_scfoundation	111	expr	1.26122	0.0633929
scbert	norman_from_scfoundation	111	expr	1.26115	0.0633875
cpa	norman_from_scfoundation	111	expr	4.68958	0.146696
additive_model	norman_from_scfoundation	111	expr	0.793935	0.0439872
scfoundation	norman_from_scfoundation	111	expr	1.45762	0.0514246
no_change	norman_from_scfoundation	111	expr	1.55919	0.0758006
scgpt	norman_from_scfoundation	121	expr	1.86273	0.0765399
gears	norman_from_scfoundation	121	expr	1.45089	0.0571315
geneformer	norman_from_scfoundation	121	expr	1.1655	0.0528814
uce	norman_from_scfoundation	121	expr	1.3931	0.0634396
uce33	norman_from_scfoundation	121	expr	1.3932	0.0634446
scbert	norman_from_scfoundation	121	expr	1.39312	0.0634415
cpa	norman_from_scfoundation	121	expr	4.78353	0.137014
additive_model	norman_from_scfoundation	121	expr	0.877462	0.0452372
scfoundation	norman_from_scfoundation	121	expr	1.60466	0.0525618
no_change	norman_from_scfoundation	121	expr	1.76002	0.0782744
scgpt	norman_from_scfoundation	131	expr	1.94182	0.0751872
gears	norman_from_scfoundation	131	expr	1.5399	0.056886
geneformer	norman_from_scfoundation	131	expr	1.24042	0.0535247
uce	norman_from_scfoundation	131	expr	1.48401	0.0631247
uce33	norman_from_scfoundation	131	expr	1.48409	0.0631292
scbert	norman_from_scfoundation	131	expr	1.48402	0.0631262
cpa	norman_from_scfoundation	131	expr	4.86696	0.129129
additive_model	norman_from_scfoundation	131	expr	0.936199	0.0453998
scfoundation	norman_from_scfoundation	131	expr	1.73345	0.0518784
no_change	norman_from_scfoundation	131	expr	1.89526	0.0789338
scgpt	norman_from_scfoundation	141	expr	2.07983	0.0722974
gears	norman_from_scfoundation	141	expr	1.69813	0.057591
geneformer	norman_from_scfoundation	141	expr	1.33415	0.053924
uce	norman_from_scfoundation	141	expr	1.6496	0.0614084
uce33	norman_from_scfoundation	141	expr	1.64965	0.0614123
scbert	norman_from_scfoundation	141	expr	1.64959	0.0614095
cpa	norman_from_scfoundation	141	expr	5.04058	0.119347
additive_model	norman_from_scfoundation	141	expr	1.00786	0.0453943
scfoundation	norman_from_scfoundation	141	expr	1.89871	0.050807
no_change	norman_from_scfoundation	141	expr	2.08404	0.0764954
scgpt	norman_from_scfoundation	151	expr	2.13721	0.0717973
gears	norman_from_scfoundation	151	expr	1.7633	0.0575569
geneformer	norman_from_scfoundation	151	expr	1.38765	0.0545563
uce	norman_from_scfoundation	151	expr	1.71063	0.0613996
uce33	norman_from_scfoundation	151	expr	1.71068	0.0614033
scbert	norman_from_scfoundation	151	expr	1.71061	0.0614
cpa	norman_from_scfoundation	151	expr	5.12731	0.11352
additive_model	norman_from_scfoundation	151	expr	1.05294	0.0456996
scfoundation	norman_from_scfoundation	151	expr	1.99434	0.0506893
no_change	norman_from_scfoundation	151	expr	2.18613	0.0774913
scgpt	norman_from_scfoundation	161	expr	2.21802	0.0714602
gears	norman_from_scfoundation	161	expr	1.85245	0.0587585
geneformer	norman_from_scfoundation	161	expr	1.45949	0.0559534
uce	norman_from_scfoundation	161	expr	1.7938	0.0614997
uce33	norman_from_scfoundation	161	expr	1.79384	0.0615037
scbert	norman_from_scfoundation	161	expr	1.79377	0.0615001
cpa	norman_from_scfoundation	161	expr	5.23487	0.108072
additive_model	norman_from_scfoundation	161	expr	1.114	0.0466549
scfoundation	norman_from_scfoundation	161	expr	2.10027	0.0512309
no_change	norman_from_scfoundation	161	expr	2.32485	0.0794098
scgpt	norman_from_scfoundation	171	expr	2.28653	0.0714872
gears	norman_from_scfoundation	171	expr	1.92524	0.0591962
geneformer	norman_from_scfoundation	171	expr	1.52312	0.056783
uce	norman_from_scfoundation	171	expr	1.8628	0.0616848
uce33	norman_from_scfoundation	171	expr	1.86283	0.0616891
scbert	norman_from_scfoundation	171	expr	1.86276	0.0616855
cpa	norman_from_scfoundation	171	expr	5.33271	0.103462
additive_model	norman_from_scfoundation	171	expr	1.17195	0.0468211
scfoundation	norman_from_scfoundation	171	expr	2.18829	0.0515502
no_change	norman_from_scfoundation	171	expr	2.44283	0.0809422
scgpt	norman_from_scfoundation	181	expr	2.348	0.0717622
gears	norman_from_scfoundation	181	expr	1.99753	0.0604888
geneformer	norman_from_scfoundation	181	expr	1.58707	0.0583448
uce	norman_from_scfoundation	181	expr	1.9254	0.0621297
uce33	norman_from_scfoundation	181	expr	1.92543	0.0621331
scbert	norman_from_scfoundation	181	expr	1.92535	0.0621297
cpa	norman_from_scfoundation	181	expr	5.439	0.0994877
additive_model	norman_from_scfoundation	181	expr	1.22754	0.0479158
scfoundation	norman_from_scfoundation	181	expr	2.26877	0.0517144
no_change	norman_from_scfoundation	181	expr	2.56649	0.0829909
scgpt	norman_from_scfoundation	191	expr	2.38188	0.0704989
gears	norman_from_scfoundation	191	expr	2.04192	0.0597431
geneformer	norman_from_scfoundation	191	expr	1.61688	0.0577422
uce	norman_from_scfoundation	191	expr	1.96119	0.0611454
uce33	norman_from_scfoundation	191	expr	1.96121	0.061149
scbert	norman_from_scfoundation	191	expr	1.96113	0.0611455
cpa	norman_from_scfoundation	191	expr	5.50271	0.0956669
additive_model	norman_from_scfoundation	191	expr	1.25474	0.047196
scfoundation	norman_from_scfoundation	191	expr	2.33673	0.0512879
no_change	norman_from_scfoundation	191	expr	2.61695	0.0817941
scgpt	norman_from_scfoundation	201	expr	2.43178	0.0696371
gears	norman_from_scfoundation	201	expr	2.09915	0.0589917
geneformer	norman_from_scfoundation	201	expr	1.66021	0.0576098
uce	norman_from_scfoundation	201	expr	2.01349	0.060377
uce33	norman_from_scfoundation	201	expr	2.01351	0.0603806
scbert	norman_from_scfoundation	201	expr	2.01343	0.060377
cpa	norman_from_scfoundation	201	expr	5.58341	0.0926965
additive_model	norman_from_scfoundation	201	expr	1.29129	0.0472342
scfoundation	norman_from_scfoundation	201	expr	2.42318	0.0502504
no_change	norman_from_scfoundation	201	expr	2.6892	0.0814701
scgpt	norman_from_scfoundation	211	expr	2.46394	0.0692248
gears	norman_from_scfoundation	211	expr	2.1352	0.0584478
geneformer	norman_from_scfoundation	211	expr	1.69497	0.0574294
uce	norman_from_scfoundation	211	expr	2.0463	0.0600765
uce33	norman_from_scfoundation	211	expr	2.04632	0.0600803
scbert	norman_from_scfoundation	211	expr	2.04624	0.0600767
cpa	norman_from_scfoundation	211	expr	5.67387	0.0892023
additive_model	norman_from_scfoundation	211	expr	1.31995	0.0469169
scfoundation	norman_from_scfoundation	211	expr	2.48202	0.0498291
no_change	norman_from_scfoundation	211	expr	2.74439	0.0814805
scgpt	norman_from_scfoundation	221	expr	2.53159	0.0694623
gears	norman_from_scfoundation	221	expr	2.19957	0.0584861
geneformer	norman_from_scfoundation	221	expr	1.75452	0.0581004
uce	norman_from_scfoundation	221	expr	2.11838	0.060683
uce33	norman_from_scfoundation	221	expr	2.11839	0.0606875
scbert	norman_from_scfoundation	221	expr	2.11832	0.0606839
cpa	norman_from_scfoundation	221	expr	5.83297	0.0864261
additive_model	norman_from_scfoundation	221	expr	1.36461	0.0472247
scfoundation	norman_from_scfoundation	221	expr	2.56922	0.0498318
no_change	norman_from_scfoundation	221	expr	2.83866	0.0826809
scgpt	norman_from_scfoundation	231	expr	2.76667	0.0693251
gears	norman_from_scfoundation	231	expr	2.35596	0.0599186
geneformer	norman_from_scfoundation	231	expr	1.8997	0.0586836
uce	norman_from_scfoundation	231	expr	2.38828	0.0615818
uce33	norman_from_scfoundation	231	expr	2.38836	0.0615804
scbert	norman_from_scfoundation	231	expr	2.38823	0.0615802
cpa	norman_from_scfoundation	231	expr	6.00775	0.0843023
additive_model	norman_from_scfoundation	231	expr	1.44255	0.0470092
scfoundation	norman_from_scfoundation	231	expr	2.76959	0.0515106
no_change	norman_from_scfoundation	231	expr	3.11113	0.0824421
scgpt	norman_from_scfoundation	241	expr	2.80485	0.0687223
gears	norman_from_scfoundation	241	expr	2.4021	0.0597589
geneformer	norman_from_scfoundation	241	expr	1.93618	0.0584828
uce	norman_from_scfoundation	241	expr	2.42918	0.0612278
uce33	norman_from_scfoundation	241	expr	2.42925	0.0612257
scbert	norman_from_scfoundation	241	expr	2.42912	0.0612257
cpa	norman_from_scfoundation	241	expr	6.10929	0.0819415
additive_model	norman_from_scfoundation	241	expr	1.47243	0.0467851
scfoundation	norman_from_scfoundation	241	expr	2.82804	0.0513869
no_change	norman_from_scfoundation	241	expr	3.16765	0.0821332
scgpt	norman_from_scfoundation	251	expr	3.08748	0.0692872
gears	norman_from_scfoundation	251	expr	2.56303	0.0614194
geneformer	norman_from_scfoundation	251	expr	2.11326	0.0610349
uce	norman_from_scfoundation	251	expr	2.7451	0.0622735
uce33	norman_from_scfoundation	251	expr	2.7452	0.0622671
scbert	norman_from_scfoundation	251	expr	2.7451	0.0622701
cpa	norman_from_scfoundation	251	expr	6.29685	0.0801124
additive_model	norman_from_scfoundation	251	expr	1.57245	0.0468361
scfoundation	norman_from_scfoundation	251	expr	3.04606	0.0534363
no_change	norman_from_scfoundation	251	expr	3.51098	0.0832366
scgpt	norman_from_scfoundation	261	expr	3.12394	0.0688399
gears	norman_from_scfoundation	261	expr	2.60575	0.0614032
geneformer	norman_from_scfoundation	261	expr	2.14399	0.0604909
uce	norman_from_scfoundation	261	expr	2.78267	0.0619556
uce33	norman_from_scfoundation	261	expr	2.78275	0.0619495
scbert	norman_from_scfoundation	261	expr	2.78265	0.0619525
cpa	norman_from_scfoundation	261	expr	6.3778	0.0785747
additive_model	norman_from_scfoundation	261	expr	1.60123	0.0465909
scfoundation	norman_from_scfoundation	261	expr	3.10221	0.0530317
no_change	norman_from_scfoundation	261	expr	3.56126	0.0827638
scgpt	norman_from_scfoundation	271	expr	3.1516	0.0682752
gears	norman_from_scfoundation	271	expr	2.63527	0.0606336
geneformer	norman_from_scfoundation	271	expr	2.17394	0.0601671
uce	norman_from_scfoundation	271	expr	2.80996	0.0613591
uce33	norman_from_scfoundation	271	expr	2.81004	0.0613534
scbert	norman_from_scfoundation	271	expr	2.80994	0.0613563
cpa	norman_from_scfoundation	271	expr	6.46501	0.0773121
additive_model	norman_from_scfoundation	271	expr	1.62694	0.0463817
scfoundation	norman_from_scfoundation	271	expr	3.13977	0.0523952
no_change	norman_from_scfoundation	271	expr	3.60555	0.0824146
scgpt	norman_from_scfoundation	281	expr	3.19842	0.0682513
gears	norman_from_scfoundation	281	expr	2.68691	0.0603733
geneformer	norman_from_scfoundation	281	expr	2.21851	0.0604075
uce	norman_from_scfoundation	281	expr	2.85876	0.0611915
uce33	norman_from_scfoundation	281	expr	2.85884	0.061186
scbert	norman_from_scfoundation	281	expr	2.85875	0.061189
cpa	norman_from_scfoundation	281	expr	6.56635	0.0771093
additive_model	norman_from_scfoundation	281	expr	1.6606	0.0467797
scfoundation	norman_from_scfoundation	281	expr	3.19199	0.0518478
no_change	norman_from_scfoundation	281	expr	3.68343	0.083045
scgpt	norman_from_scfoundation	291	expr	3.22381	0.0673954
gears	norman_from_scfoundation	291	expr	2.7169	0.0595319
geneformer	norman_from_scfoundation	291	expr	2.24294	0.0598082
uce	norman_from_scfoundation	291	expr	2.8846	0.0604147
uce33	norman_from_scfoundation	291	expr	2.88468	0.0604095
scbert	norman_from_scfoundation	291	expr	2.88458	0.0604123
cpa	norman_from_scfoundation	291	expr	6.64911	0.0756129
additive_model	norman_from_scfoundation	291	expr	1.68547	0.0463564
scfoundation	norman_from_scfoundation	291	expr	3.23553	0.0512032
no_change	norman_from_scfoundation	291	expr	3.71732	0.0821594
scgpt	norman_from_scfoundation	301	expr	3.25032	0.066806
gears	norman_from_scfoundation	301	expr	2.74655	0.0590103
geneformer	norman_from_scfoundation	301	expr	2.27238	0.0595532
uce	norman_from_scfoundation	301	expr	2.91273	0.0599283
uce33	norman_from_scfoundation	301	expr	2.9128	0.0599233
scbert	norman_from_scfoundation	301	expr	2.9127	0.059926
cpa	norman_from_scfoundation	301	expr	6.74107	0.0752626
additive_model	norman_from_scfoundation	301	expr	1.71141	0.0462171
scfoundation	norman_from_scfoundation	301	expr	3.27225	0.0505481
no_change	norman_from_scfoundation	301	expr	3.76277	0.0818417
scgpt	norman_from_scfoundation	311	expr	3.2743	0.0661134
gears	norman_from_scfoundation	311	expr	2.77334	0.0583339
geneformer	norman_from_scfoundation	311	expr	2.29726	0.0591533
uce	norman_from_scfoundation	311	expr	2.93707	0.0593181
uce33	norman_from_scfoundation	311	expr	2.93715	0.0593134
scbert	norman_from_scfoundation	311	expr	2.93704	0.0593159
cpa	norman_from_scfoundation	311	expr	6.81201	0.0743338
additive_model	norman_from_scfoundation	311	expr	1.73267	0.0458873
scfoundation	norman_from_scfoundation	311	expr	3.30557	0.0499676
no_change	norman_from_scfoundation	311	expr	3.79991	0.0813184
scgpt	norman_from_scfoundation	321	expr	3.30287	0.0656439
gears	norman_from_scfoundation	321	expr	2.80273	0.0578727
geneformer	norman_from_scfoundation	321	expr	2.32523	0.058789
uce	norman_from_scfoundation	321	expr	2.96547	0.058876
uce33	norman_from_scfoundation	321	expr	2.96553	0.0588714
scbert	norman_from_scfoundation	321	expr	2.96543	0.0588739
cpa	norman_from_scfoundation	321	expr	7.04574	0.072105
additive_model	norman_from_scfoundation	321	expr	1.75833	0.0456457
scfoundation	norman_from_scfoundation	321	expr	3.34085	0.0494533
no_change	norman_from_scfoundation	321	expr	3.84475	0.0810279
scgpt	norman_from_scfoundation	331	expr	3.33002	0.0651027
gears	norman_from_scfoundation	331	expr	2.83169	0.0574806
geneformer	norman_from_scfoundation	331	expr	2.34914	0.0583608
uce	norman_from_scfoundation	331	expr	2.99405	0.0584951
uce33	norman_from_scfoundation	331	expr	2.99411	0.0584908
scbert	norman_from_scfoundation	331	expr	2.994	0.0584931
cpa	norman_from_scfoundation	331	expr	7.12694	0.0719288
additive_model	norman_from_scfoundation	331	expr	1.78177	0.0455526
scfoundation	norman_from_scfoundation	331	expr	3.38157	0.0490159
no_change	norman_from_scfoundation	331	expr	3.88406	0.0805915
scgpt	norman_from_scfoundation	341	expr	3.35691	0.064841
gears	norman_from_scfoundation	341	expr	2.86035	0.0571307
geneformer	norman_from_scfoundation	341	expr	2.37773	0.0582644
uce	norman_from_scfoundation	341	expr	3.02161	0.058193
uce33	norman_from_scfoundation	341	expr	3.02167	0.0581889
scbert	norman_from_scfoundation	341	expr	3.02157	0.0581912
cpa	norman_from_scfoundation	341	expr	7.26186	0.0715072
additive_model	norman_from_scfoundation	341	expr	1.80602	0.0454135
scfoundation	norman_from_scfoundation	341	expr	3.41566	0.0486254
no_change	norman_from_scfoundation	341	expr	3.926	0.0804931
scgpt	norman_from_scfoundation	351	expr	3.37972	0.0644323
gears	norman_from_scfoundation	351	expr	2.88449	0.0567471
geneformer	norman_from_scfoundation	351	expr	2.40155	0.0579795
uce	norman_from_scfoundation	351	expr	3.04533	0.057922
uce33	norman_from_scfoundation	351	expr	3.04539	0.0579182
scbert	norman_from_scfoundation	351	expr	3.04529	0.0579203
cpa	norman_from_scfoundation	351	expr	7.35028	0.0709111
additive_model	norman_from_scfoundation	351	expr	1.8303	0.045161
scfoundation	norman_from_scfoundation	351	expr	3.44632	0.0482644
no_change	norman_from_scfoundation	351	expr	3.96272	0.08012
scgpt	norman_from_scfoundation	361	expr	3.40715	0.064006
gears	norman_from_scfoundation	361	expr	2.91399	0.0564963
geneformer	norman_from_scfoundation	361	expr	2.43035	0.0577936
uce	norman_from_scfoundation	361	expr	3.07469	0.0575738
uce33	norman_from_scfoundation	361	expr	3.07474	0.0575699
scbert	norman_from_scfoundation	361	expr	3.07464	0.0575721
cpa	norman_from_scfoundation	361	expr	7.46292	0.0706323
additive_model	norman_from_scfoundation	361	expr	1.85446	0.0448955
scfoundation	norman_from_scfoundation	361	expr	3.48088	0.0479352
no_change	norman_from_scfoundation	361	expr	4.00415	0.0799517
scgpt	norman_from_scfoundation	371	expr	3.42748	0.0634963
gears	norman_from_scfoundation	371	expr	2.93594	0.0559823
geneformer	norman_from_scfoundation	371	expr	2.45021	0.0574481
uce	norman_from_scfoundation	371	expr	3.0955	0.0571168
uce33	norman_from_scfoundation	371	expr	3.09555	0.0571131
scbert	norman_from_scfoundation	371	expr	3.09545	0.0571152
cpa	norman_from_scfoundation	371	expr	7.54748	0.0701695
additive_model	norman_from_scfoundation	371	expr	1.8713	0.0445111
scfoundation	norman_from_scfoundation	371	expr	3.51013	0.0476386
no_change	norman_from_scfoundation	371	expr	4.03377	0.0794831
scgpt	norman_from_scfoundation	381	expr	3.44792	0.0630613
gears	norman_from_scfoundation	381	expr	2.95726	0.0555482
geneformer	norman_from_scfoundation	381	expr	2.47086	0.057098
uce	norman_from_scfoundation	381	expr	3.11661	0.0568039
uce33	norman_from_scfoundation	381	expr	3.11666	0.0568002
scbert	norman_from_scfoundation	381	expr	3.11656	0.0568023
cpa	norman_from_scfoundation	381	expr	7.62174	0.0695462
additive_model	norman_from_scfoundation	381	expr	1.88936	0.0442214
scfoundation	norman_from_scfoundation	381	expr	3.53868	0.0472714
no_change	norman_from_scfoundation	381	expr	4.06504	0.0790883
scgpt	norman_from_scfoundation	391	expr	3.50861	0.0629475
gears	norman_from_scfoundation	391	expr	3.0076	0.0554198
geneformer	norman_from_scfoundation	391	expr	2.51066	0.0570287
uce	norman_from_scfoundation	391	expr	3.18061	0.0566979
uce33	norman_from_scfoundation	391	expr	3.18067	0.056694
scbert	norman_from_scfoundation	391	expr	3.18055	0.0566962
cpa	norman_from_scfoundation	391	expr	7.71502	0.0693241
additive_model	norman_from_scfoundation	391	expr	1.91984	0.0442604
scfoundation	norman_from_scfoundation	391	expr	3.59573	0.0473048
no_change	norman_from_scfoundation	391	expr	4.14043	0.0791009
scgpt	norman_from_scfoundation	401	expr	3.53368	0.0626592
gears	norman_from_scfoundation	401	expr	3.03338	0.0550006
geneformer	norman_from_scfoundation	401	expr	2.53278	0.0567611
uce	norman_from_scfoundation	401	expr	3.20677	0.05649
uce33	norman_from_scfoundation	401	expr	3.20683	0.0564859
scbert	norman_from_scfoundation	401	expr	3.20672	0.0564883
cpa	norman_from_scfoundation	401	expr	7.78568	0.068748
additive_model	norman_from_scfoundation	401	expr	1.93901	0.0440459
scfoundation	norman_from_scfoundation	401	expr	3.62724	0.0471052
no_change	norman_from_scfoundation	401	expr	4.17495	0.0788235
scgpt	norman_from_scfoundation	411	expr	3.56252	0.0625667
gears	norman_from_scfoundation	411	expr	3.05955	0.0547845
geneformer	norman_from_scfoundation	411	expr	2.56178	0.0569389
uce	norman_from_scfoundation	411	expr	3.23526	0.0563835
uce33	norman_from_scfoundation	411	expr	3.23531	0.0563797
scbert	norman_from_scfoundation	411	expr	3.23519	0.056382
cpa	norman_from_scfoundation	411	expr	7.89698	0.0692866
additive_model	norman_from_scfoundation	411	expr	1.9628	0.0441087
scfoundation	norman_from_scfoundation	411	expr	3.65627	0.0468078
no_change	norman_from_scfoundation	411	expr	4.22769	0.0791083
scgpt	norman_from_scfoundation	421	expr	3.59125	0.0624134
gears	norman_from_scfoundation	421	expr	3.08752	0.0544949
geneformer	norman_from_scfoundation	421	expr	2.58885	0.0569684
uce	norman_from_scfoundation	421	expr	3.26412	0.0562676
uce33	norman_from_scfoundation	421	expr	3.26417	0.0562638
scbert	norman_from_scfoundation	421	expr	3.26405	0.0562661
cpa	norman_from_scfoundation	421	expr	7.98172	0.0691731
additive_model	norman_from_scfoundation	421	expr	1.98627	0.0440814
scfoundation	norman_from_scfoundation	421	expr	3.68832	0.0464875
no_change	norman_from_scfoundation	421	expr	4.27642	0.0791638
scgpt	norman_from_scfoundation	431	expr	3.61183	0.0621157
gears	norman_from_scfoundation	431	expr	3.10796	0.0541693
geneformer	norman_from_scfoundation	431	expr	2.61001	0.0569092
uce	norman_from_scfoundation	431	expr	3.28483	0.0559846
uce33	norman_from_scfoundation	431	expr	3.28488	0.0559808
scbert	norman_from_scfoundation	431	expr	3.28476	0.0559831
cpa	norman_from_scfoundation	431	expr	8.05681	0.0693707
additive_model	norman_from_scfoundation	431	expr	2.00444	0.0439913
scfoundation	norman_from_scfoundation	431	expr	3.70833	0.0461656
no_change	norman_from_scfoundation	431	expr	4.3144	0.0790972
scgpt	norman_from_scfoundation	441	expr	3.63154	0.0617523
gears	norman_from_scfoundation	441	expr	3.12877	0.0537955
geneformer	norman_from_scfoundation	441	expr	2.62794	0.0565325
uce	norman_from_scfoundation	441	expr	3.30454	0.0557005
uce33	norman_from_scfoundation	441	expr	3.30459	0.0556967
scbert	norman_from_scfoundation	441	expr	3.30447	0.055699
cpa	norman_from_scfoundation	441	expr	8.12923	0.0687597
additive_model	norman_from_scfoundation	441	expr	2.02072	0.0437522
scfoundation	norman_from_scfoundation	441	expr	3.73575	0.0458289
no_change	norman_from_scfoundation	441	expr	4.33737	0.0786605
scgpt	norman_from_scfoundation	451	expr	3.64959	0.0613884
gears	norman_from_scfoundation	451	expr	3.14815	0.0534572
geneformer	norman_from_scfoundation	451	expr	2.64561	0.0562065
uce	norman_from_scfoundation	451	expr	3.32184	0.0553706
uce33	norman_from_scfoundation	451	expr	3.32189	0.0553668
scbert	norman_from_scfoundation	451	expr	3.32177	0.0553691
cpa	norman_from_scfoundation	451	expr	8.23564	0.0687626
additive_model	norman_from_scfoundation	451	expr	2.0388	0.0435854
scfoundation	norman_from_scfoundation	451	expr	3.75621	0.045511
no_change	norman_from_scfoundation	451	expr	4.36704	0.0782762
scgpt	norman_from_scfoundation	461	expr	3.68353	0.0612662
gears	norman_from_scfoundation	461	expr	3.17737	0.0532773
geneformer	norman_from_scfoundation	461	expr	2.66986	0.0559675
uce	norman_from_scfoundation	461	expr	3.35709	0.0553649
uce33	norman_from_scfoundation	461	expr	3.35714	0.0553609
scbert	norman_from_scfoundation	461	expr	3.35701	0.0553631
cpa	norman_from_scfoundation	461	expr	8.31357	0.068693
additive_model	norman_from_scfoundation	461	expr	2.061	0.0435542
scfoundation	norman_from_scfoundation	461	expr	3.78815	0.0455241
no_change	norman_from_scfoundation	461	expr	4.40541	0.0780409
scgpt	norman_from_scfoundation	471	expr	3.70248	0.0608929
gears	norman_from_scfoundation	471	expr	3.19763	0.0528993
geneformer	norman_from_scfoundation	471	expr	2.68854	0.055735
uce	norman_from_scfoundation	471	expr	3.37709	0.055042
uce33	norman_from_scfoundation	471	expr	3.37715	0.055038
scbert	norman_from_scfoundation	471	expr	3.37701	0.0550402
cpa	norman_from_scfoundation	471	expr	8.38204	0.0687328
additive_model	norman_from_scfoundation	471	expr	2.07787	0.0433219
scfoundation	norman_from_scfoundation	471	expr	3.80917	0.0451821
no_change	norman_from_scfoundation	471	expr	4.43208	0.0777143
scgpt	norman_from_scfoundation	481	expr	3.72359	0.0606414
gears	norman_from_scfoundation	481	expr	3.21861	0.0525567
geneformer	norman_from_scfoundation	481	expr	2.70571	0.0553887
uce	norman_from_scfoundation	481	expr	3.3989	0.0548932
uce33	norman_from_scfoundation	481	expr	3.39895	0.0548894
scbert	norman_from_scfoundation	481	expr	3.39881	0.0548916
cpa	norman_from_scfoundation	481	expr	8.46285	0.0685541
additive_model	norman_from_scfoundation	481	expr	2.09392	0.0431807
scfoundation	norman_from_scfoundation	481	expr	3.83094	0.0450276
no_change	norman_from_scfoundation	481	expr	4.45911	0.0773553
scgpt	norman_from_scfoundation	491	expr	3.73771	0.0602451
gears	norman_from_scfoundation	491	expr	3.23386	0.0521785
geneformer	norman_from_scfoundation	491	expr	2.72188	0.0550901
uce	norman_from_scfoundation	491	expr	3.41277	0.0545074
uce33	norman_from_scfoundation	491	expr	3.41282	0.0545035
scbert	norman_from_scfoundation	491	expr	3.41269	0.0545057
cpa	norman_from_scfoundation	491	expr	8.5414	0.0684646
additive_model	norman_from_scfoundation	491	expr	2.10934	0.0429055
scfoundation	norman_from_scfoundation	491	expr	3.84818	0.0446013
no_change	norman_from_scfoundation	491	expr	4.4807	0.0769591
scgpt	norman_from_scfoundation	501	expr	3.76058	0.0599491
gears	norman_from_scfoundation	501	expr	3.25552	0.0518312
geneformer	norman_from_scfoundation	501	expr	2.74349	0.0549212
uce	norman_from_scfoundation	501	expr	3.43551	0.0541805
uce33	norman_from_scfoundation	501	expr	3.43555	0.0541768
scbert	norman_from_scfoundation	501	expr	3.43542	0.054179
cpa	norman_from_scfoundation	501	expr	8.61938	0.0684086
additive_model	norman_from_scfoundation	501	expr	2.12628	0.0427723
scfoundation	norman_from_scfoundation	501	expr	3.87177	0.0442167
no_change	norman_from_scfoundation	501	expr	4.51332	0.076782
scgpt	norman_from_scfoundation	511	expr	3.79095	0.0597263
gears	norman_from_scfoundation	511	expr	3.28844	0.0517572
geneformer	norman_from_scfoundation	511	expr	2.7682	0.0548585
uce	norman_from_scfoundation	511	expr	3.46624	0.054032
uce33	norman_from_scfoundation	511	expr	3.46629	0.0540282
scbert	norman_from_scfoundation	511	expr	3.46615	0.0540304
cpa	norman_from_scfoundation	511	expr	8.69473	0.0682604
additive_model	norman_from_scfoundation	511	expr	2.14815	0.0426131
scfoundation	norman_from_scfoundation	511	expr	3.9031	0.0440419
no_change	norman_from_scfoundation	511	expr	4.55925	0.0764926
scgpt	norman_from_scfoundation	521	expr	3.81202	0.0593641
gears	norman_from_scfoundation	521	expr	3.31017	0.0514505
geneformer	norman_from_scfoundation	521	expr	2.7876	0.0545805
uce	norman_from_scfoundation	521	expr	3.48777	0.0537249
uce33	norman_from_scfoundation	521	expr	3.48781	0.0537211
scbert	norman_from_scfoundation	521	expr	3.48768	0.0537233
cpa	norman_from_scfoundation	521	expr	8.78517	0.0682204
additive_model	norman_from_scfoundation	521	expr	2.16317	0.0423689
scfoundation	norman_from_scfoundation	521	expr	3.9255	0.043641
no_change	norman_from_scfoundation	521	expr	4.58755	0.0761226
scgpt	norman_from_scfoundation	531	expr	3.83416	0.0590645
gears	norman_from_scfoundation	531	expr	3.33185	0.0511951
geneformer	norman_from_scfoundation	531	expr	2.80818	0.0544352
uce	norman_from_scfoundation	531	expr	3.50955	0.0534471
uce33	norman_from_scfoundation	531	expr	3.5096	0.0534434
scbert	norman_from_scfoundation	531	expr	3.50946	0.0534456
cpa	norman_from_scfoundation	531	expr	8.85292	0.0681269
additive_model	norman_from_scfoundation	531	expr	2.17987	0.0421432
scfoundation	norman_from_scfoundation	531	expr	3.94674	0.0433423
no_change	norman_from_scfoundation	531	expr	4.62516	0.0759381
scgpt	norman_from_scfoundation	541	expr	3.8538	0.0588406
gears	norman_from_scfoundation	541	expr	3.35095	0.0510035
geneformer	norman_from_scfoundation	541	expr	2.82868	0.0544475
uce	norman_from_scfoundation	541	expr	3.52901	0.0532755
uce33	norman_from_scfoundation	541	expr	3.52906	0.0532717
scbert	norman_from_scfoundation	541	expr	3.52892	0.0532739
cpa	norman_from_scfoundation	541	expr	8.93377	0.0685128
additive_model	norman_from_scfoundation	541	expr	2.19799	0.0420442
scfoundation	norman_from_scfoundation	541	expr	3.96487	0.0430946
no_change	norman_from_scfoundation	541	expr	4.66237	0.0758395
scgpt	norman_from_scfoundation	551	expr	3.87265	0.0585795
gears	norman_from_scfoundation	551	expr	3.37027	0.0508237
geneformer	norman_from_scfoundation	551	expr	2.84849	0.0544205
uce	norman_from_scfoundation	551	expr	3.54817	0.053042
uce33	norman_from_scfoundation	551	expr	3.54821	0.0530383
scbert	norman_from_scfoundation	551	expr	3.54807	0.0530405
cpa	norman_from_scfoundation	551	expr	9.01836	0.0686879
additive_model	norman_from_scfoundation	551	expr	2.21496	0.0419533
scfoundation	norman_from_scfoundation	551	expr	3.98478	0.0428445
no_change	norman_from_scfoundation	551	expr	4.69627	0.0758058
scgpt	norman_from_scfoundation	561	expr	3.89969	0.0585861
gears	norman_from_scfoundation	561	expr	3.39732	0.0506043
geneformer	norman_from_scfoundation	561	expr	2.86988	0.0542101
uce	norman_from_scfoundation	561	expr	3.57669	0.0531308
uce33	norman_from_scfoundation	561	expr	3.57674	0.0531273
scbert	norman_from_scfoundation	561	expr	3.57661	0.0531294
cpa	norman_from_scfoundation	561	expr	9.09357	0.0687957
additive_model	norman_from_scfoundation	561	expr	2.23414	0.0418903
scfoundation	norman_from_scfoundation	561	expr	4.01065	0.0427652
no_change	norman_from_scfoundation	561	expr	4.7288	0.0757111
scgpt	norman_from_scfoundation	571	expr	3.91506	0.0583043
gears	norman_from_scfoundation	571	expr	3.41247	0.0502901
geneformer	norman_from_scfoundation	571	expr	2.88515	0.0540091
uce	norman_from_scfoundation	571	expr	3.59181	0.0528588
uce33	norman_from_scfoundation	571	expr	3.59185	0.0528554
scbert	norman_from_scfoundation	571	expr	3.59171	0.0528574
cpa	norman_from_scfoundation	571	expr	9.16419	0.0690805
additive_model	norman_from_scfoundation	571	expr	2.24775	0.041693
scfoundation	norman_from_scfoundation	571	expr	4.02602	0.0424739
no_change	norman_from_scfoundation	571	expr	4.75551	0.0754918
scgpt	norman_from_scfoundation	581	expr	3.92801	0.0579877
gears	norman_from_scfoundation	581	expr	3.42764	0.0500444
geneformer	norman_from_scfoundation	581	expr	2.89875	0.0536831
uce	norman_from_scfoundation	581	expr	3.60514	0.0526146
uce33	norman_from_scfoundation	581	expr	3.60518	0.0526112
scbert	norman_from_scfoundation	581	expr	3.60505	0.0526132
cpa	norman_from_scfoundation	581	expr	9.22766	0.0687295
additive_model	norman_from_scfoundation	581	expr	2.26044	0.0415483
scfoundation	norman_from_scfoundation	581	expr	4.04219	0.0421781
no_change	norman_from_scfoundation	581	expr	4.77214	0.0750908
scgpt	norman_from_scfoundation	591	expr	3.94528	0.0577057
gears	norman_from_scfoundation	591	expr	3.44532	0.0498308
geneformer	norman_from_scfoundation	591	expr	2.91394	0.0534226
uce	norman_from_scfoundation	591	expr	3.62199	0.0523834
uce33	norman_from_scfoundation	591	expr	3.62203	0.05238
scbert	norman_from_scfoundation	591	expr	3.62189	0.0523819
cpa	norman_from_scfoundation	591	expr	9.30067	0.0688983
additive_model	norman_from_scfoundation	591	expr	2.27377	0.0413319
scfoundation	norman_from_scfoundation	591	expr	4.05986	0.0419215
no_change	norman_from_scfoundation	591	expr	4.79666	0.0748197
scgpt	norman_from_scfoundation	601	expr	3.96763	0.0574911
gears	norman_from_scfoundation	601	expr	3.46757	0.0496467
geneformer	norman_from_scfoundation	601	expr	2.93267	0.0532811
uce	norman_from_scfoundation	601	expr	3.64519	0.0522316
uce33	norman_from_scfoundation	601	expr	3.64523	0.0522284
scbert	norman_from_scfoundation	601	expr	3.64509	0.0522301
cpa	norman_from_scfoundation	601	expr	9.37603	0.0688769
additive_model	norman_from_scfoundation	601	expr	2.2888	0.0411561
scfoundation	norman_from_scfoundation	601	expr	4.08214	0.0417265
no_change	norman_from_scfoundation	601	expr	4.82616	0.0746514
scgpt	norman_from_scfoundation	611	expr	3.99716	0.0573853
gears	norman_from_scfoundation	611	expr	3.49473	0.0493973
geneformer	norman_from_scfoundation	611	expr	2.95405	0.0531044
uce	norman_from_scfoundation	611	expr	3.67497	0.0522208
uce33	norman_from_scfoundation	611	expr	3.67501	0.0522178
scbert	norman_from_scfoundation	611	expr	3.67488	0.0522194
cpa	norman_from_scfoundation	611	expr	9.45226	0.0688973
additive_model	norman_from_scfoundation	611	expr	2.30602	0.0410929
scfoundation	norman_from_scfoundation	611	expr	4.10905	0.0416271
no_change	norman_from_scfoundation	611	expr	4.86137	0.0744034
scgpt	norman_from_scfoundation	621	expr	4.01204	0.0570976
gears	norman_from_scfoundation	621	expr	3.51064	0.0491444
geneformer	norman_from_scfoundation	621	expr	2.96775	0.052853
uce	norman_from_scfoundation	621	expr	3.68987	0.0519486
uce33	norman_from_scfoundation	621	expr	3.68991	0.0519456
scbert	norman_from_scfoundation	621	expr	3.68978	0.0519471
cpa	norman_from_scfoundation	621	expr	9.52074	0.0690425
additive_model	norman_from_scfoundation	621	expr	2.31809	0.0408974
scfoundation	norman_from_scfoundation	621	expr	4.12417	0.041425
no_change	norman_from_scfoundation	621	expr	4.88114	0.0740986
scgpt	norman_from_scfoundation	631	expr	4.02519	0.0568212
gears	norman_from_scfoundation	631	expr	3.52629	0.0488304
geneformer	norman_from_scfoundation	631	expr	2.98276	0.0526582
uce	norman_from_scfoundation	631	expr	3.70582	0.051606
uce33	norman_from_scfoundation	631	expr	3.70585	0.051603
scbert	norman_from_scfoundation	631	expr	3.70572	0.0516044
cpa	norman_from_scfoundation	631	expr	9.60152	0.0688741
additive_model	norman_from_scfoundation	631	expr	2.33054	0.0407092
scfoundation	norman_from_scfoundation	631	expr	4.13998	0.0412344
no_change	norman_from_scfoundation	631	expr	4.90354	0.0737207
scgpt	norman_from_scfoundation	641	expr	4.0395	0.0565869
gears	norman_from_scfoundation	641	expr	3.54044	0.0485579
geneformer	norman_from_scfoundation	641	expr	2.99702	0.0524663
uce	norman_from_scfoundation	641	expr	3.71971	0.0513805
uce33	norman_from_scfoundation	641	expr	3.71974	0.0513775
scbert	norman_from_scfoundation	641	expr	3.71961	0.051379
cpa	norman_from_scfoundation	641	expr	9.67056	0.0690126
additive_model	norman_from_scfoundation	641	expr	2.34314	0.0405371
scfoundation	norman_from_scfoundation	641	expr	4.15432	0.0410248
no_change	norman_from_scfoundation	641	expr	4.92321	0.0734566
scgpt	norman_from_scfoundation	651	expr	4.05447	0.0563069
gears	norman_from_scfoundation	651	expr	3.55781	0.0483206
geneformer	norman_from_scfoundation	651	expr	3.01235	0.0522341
uce	norman_from_scfoundation	651	expr	3.73675	0.0510502
uce33	norman_from_scfoundation	651	expr	3.73679	0.0510471
scbert	norman_from_scfoundation	651	expr	3.73665	0.0510486
cpa	norman_from_scfoundation	651	expr	9.73577	0.0688009
additive_model	norman_from_scfoundation	651	expr	2.35644	0.0403532
scfoundation	norman_from_scfoundation	651	expr	4.17246	0.0408114
no_change	norman_from_scfoundation	651	expr	4.94204	0.0730877
scgpt	norman_from_scfoundation	661	expr	4.06523	0.0559768
gears	norman_from_scfoundation	661	expr	3.56987	0.0480684
geneformer	norman_from_scfoundation	661	expr	3.02342	0.0519923
uce	norman_from_scfoundation	661	expr	3.74725	0.0507516
uce33	norman_from_scfoundation	661	expr	3.74729	0.0507485
scbert	norman_from_scfoundation	661	expr	3.74715	0.05075
cpa	norman_from_scfoundation	661	expr	10.0401	0.0665097
additive_model	norman_from_scfoundation	661	expr	2.36662	0.0401368
scfoundation	norman_from_scfoundation	661	expr	4.18511	0.0405587
no_change	norman_from_scfoundation	661	expr	4.95587	0.0727287
scgpt	norman_from_scfoundation	671	expr	4.09183	0.0558717
gears	norman_from_scfoundation	671	expr	3.59461	0.0480377
geneformer	norman_from_scfoundation	671	expr	3.04324	0.051808
uce	norman_from_scfoundation	671	expr	3.77397	0.0507168
uce33	norman_from_scfoundation	671	expr	3.774	0.0507135
scbert	norman_from_scfoundation	671	expr	3.77387	0.0507151
cpa	norman_from_scfoundation	671	expr	10.1127	0.0666631
additive_model	norman_from_scfoundation	671	expr	2.38205	0.0399826
scfoundation	norman_from_scfoundation	671	expr	4.20968	0.0405058
no_change	norman_from_scfoundation	671	expr	4.98175	0.0725184
scgpt	norman_from_scfoundation	681	expr	4.11073	0.0556137
gears	norman_from_scfoundation	681	expr	3.61407	0.047901
geneformer	norman_from_scfoundation	681	expr	3.05834	0.0516918
uce	norman_from_scfoundation	681	expr	3.7929	0.0505079
uce33	norman_from_scfoundation	681	expr	3.79293	0.0505046
scbert	norman_from_scfoundation	681	expr	3.7928	0.0505063
cpa	norman_from_scfoundation	681	expr	10.1781	0.0668251
additive_model	norman_from_scfoundation	681	expr	2.39713	0.0398342
scfoundation	norman_from_scfoundation	681	expr	4.22885	0.0403314
no_change	norman_from_scfoundation	681	expr	5.00834	0.0722258
scgpt	norman_from_scfoundation	691	expr	4.12437	0.0553784
gears	norman_from_scfoundation	691	expr	3.62827	0.047697
geneformer	norman_from_scfoundation	691	expr	3.07192	0.0514731
uce	norman_from_scfoundation	691	expr	3.80598	0.0502885
uce33	norman_from_scfoundation	691	expr	3.806	0.0502852
scbert	norman_from_scfoundation	691	expr	3.80587	0.0502869
cpa	norman_from_scfoundation	691	expr	10.2388	0.0668907
additive_model	norman_from_scfoundation	691	expr	2.41049	0.0396515
scfoundation	norman_from_scfoundation	691	expr	4.24123	0.0401351
no_change	norman_from_scfoundation	691	expr	5.02807	0.0719607
scgpt	norman_from_scfoundation	701	expr	4.14349	0.0552101
gears	norman_from_scfoundation	701	expr	3.64879	0.0475004
geneformer	norman_from_scfoundation	701	expr	3.09079	0.0513537
uce	norman_from_scfoundation	701	expr	3.82465	0.0501185
uce33	norman_from_scfoundation	701	expr	3.82467	0.0501153
scbert	norman_from_scfoundation	701	expr	3.82454	0.0501169
cpa	norman_from_scfoundation	701	expr	10.3126	0.0666849
additive_model	norman_from_scfoundation	701	expr	2.42709	0.0394424
scfoundation	norman_from_scfoundation	701	expr	4.26075	0.0399421
no_change	norman_from_scfoundation	701	expr	5.05484	0.0718093
scgpt	norman_from_scfoundation	711	expr	4.17345	0.0555073
gears	norman_from_scfoundation	711	expr	3.67606	0.047537
geneformer	norman_from_scfoundation	711	expr	3.11138	0.05127
uce	norman_from_scfoundation	711	expr	3.85544	0.0505391
uce33	norman_from_scfoundation	711	expr	3.85547	0.0505359
scbert	norman_from_scfoundation	711	expr	3.85534	0.0505376
cpa	norman_from_scfoundation	711	expr	10.3854	0.0666236
additive_model	norman_from_scfoundation	711	expr	2.44743	0.0396306
scfoundation	norman_from_scfoundation	711	expr	4.28763	0.0401046
no_change	norman_from_scfoundation	711	expr	5.08709	0.0718728
scgpt	norman_from_scfoundation	721	expr	4.20458	0.0555378
gears	norman_from_scfoundation	721	expr	3.70683	0.0473932
geneformer	norman_from_scfoundation	721	expr	3.13273	0.051118
uce	norman_from_scfoundation	721	expr	3.88627	0.0505793
uce33	norman_from_scfoundation	721	expr	3.8863	0.0505763
scbert	norman_from_scfoundation	721	expr	3.88618	0.0505781
cpa	norman_from_scfoundation	721	expr	10.4511	0.0661986
additive_model	norman_from_scfoundation	721	expr	2.46878	0.0395001
scfoundation	norman_from_scfoundation	721	expr	4.31452	0.0400673
no_change	norman_from_scfoundation	721	expr	5.12515	0.0717261
scgpt	norman_from_scfoundation	731	expr	4.21834	0.0553374
gears	norman_from_scfoundation	731	expr	3.72089	0.0471777
geneformer	norman_from_scfoundation	731	expr	3.14501	0.050955
uce	norman_from_scfoundation	731	expr	3.89972	0.0503914
uce33	norman_from_scfoundation	731	expr	3.89975	0.0503883
scbert	norman_from_scfoundation	731	expr	3.89962	0.0503901
cpa	norman_from_scfoundation	731	expr	10.5293	0.0663889
additive_model	norman_from_scfoundation	731	expr	2.48063	0.0394048
scfoundation	norman_from_scfoundation	731	expr	4.32838	0.0399008
no_change	norman_from_scfoundation	731	expr	5.14637	0.0715188
scgpt	norman_from_scfoundation	741	expr	4.23376	0.0550592
gears	norman_from_scfoundation	741	expr	3.73692	0.0469834
geneformer	norman_from_scfoundation	741	expr	3.15945	0.0507735
uce	norman_from_scfoundation	741	expr	3.91505	0.050167
uce33	norman_from_scfoundation	741	expr	3.91508	0.0501642
scbert	norman_from_scfoundation	741	expr	3.91495	0.0501658
cpa	norman_from_scfoundation	741	expr	10.5949	0.0663756
additive_model	norman_from_scfoundation	741	expr	2.49242	0.0392259
scfoundation	norman_from_scfoundation	741	expr	4.34525	0.0396796
no_change	norman_from_scfoundation	741	expr	5.16585	0.0711765
scgpt	norman_from_scfoundation	751	expr	4.24565	0.0548168
gears	norman_from_scfoundation	751	expr	3.7499	0.0467166
geneformer	norman_from_scfoundation	751	expr	3.17134	0.0505777
uce	norman_from_scfoundation	751	expr	3.92697	0.049931
uce33	norman_from_scfoundation	751	expr	3.92699	0.0499283
scbert	norman_from_scfoundation	751	expr	3.92687	0.0499299
cpa	norman_from_scfoundation	751	expr	10.6534	0.0663843
additive_model	norman_from_scfoundation	751	expr	2.50263	0.0390405
scfoundation	norman_from_scfoundation	751	expr	4.35762	0.0394606
no_change	norman_from_scfoundation	751	expr	5.18162	0.0709176
scgpt	norman_from_scfoundation	761	expr	4.25559	0.0545147
gears	norman_from_scfoundation	761	expr	3.76103	0.0464378
geneformer	norman_from_scfoundation	761	expr	3.18167	0.0503513
uce	norman_from_scfoundation	761	expr	3.93649	0.0496474
uce33	norman_from_scfoundation	761	expr	3.93652	0.0496446
scbert	norman_from_scfoundation	761	expr	3.9364	0.0496462
cpa	norman_from_scfoundation	761	expr	10.7106	0.0663257
additive_model	norman_from_scfoundation	761	expr	2.51247	0.0388482
scfoundation	norman_from_scfoundation	761	expr	4.36886	0.0392246
no_change	norman_from_scfoundation	761	expr	5.19387	0.0705333
scgpt	norman_from_scfoundation	771	expr	4.26281	0.0542193
gears	norman_from_scfoundation	771	expr	3.7694	0.0462013
geneformer	norman_from_scfoundation	771	expr	3.18908	0.0500803
uce	norman_from_scfoundation	771	expr	3.94349	0.0493901
uce33	norman_from_scfoundation	771	expr	3.94352	0.0493873
scbert	norman_from_scfoundation	771	expr	3.94339	0.0493889
cpa	norman_from_scfoundation	771	expr	10.7611	0.0662167
additive_model	norman_from_scfoundation	771	expr	2.52016	0.0386108
scfoundation	norman_from_scfoundation	771	expr	4.37637	0.0390151
no_change	norman_from_scfoundation	771	expr	5.20215	0.0701633
scgpt	norman_from_scfoundation	781	expr	4.27237	0.0539473
gears	norman_from_scfoundation	781	expr	3.77991	0.0459662
geneformer	norman_from_scfoundation	781	expr	3.19907	0.0498645
uce	norman_from_scfoundation	781	expr	3.95292	0.049149
uce33	norman_from_scfoundation	781	expr	3.95294	0.0491463
scbert	norman_from_scfoundation	781	expr	3.95281	0.0491479
cpa	norman_from_scfoundation	781	expr	10.8258	0.066139
additive_model	norman_from_scfoundation	781	expr	2.53068	0.0384737
scfoundation	norman_from_scfoundation	781	expr	4.38575	0.0388009
no_change	norman_from_scfoundation	781	expr	5.21582	0.0698614
scgpt	norman_from_scfoundation	791	expr	4.29937	0.0537051
gears	norman_from_scfoundation	791	expr	3.79035	0.0457716
geneformer	norman_from_scfoundation	791	expr	3.20963	0.0496829
uce	norman_from_scfoundation	791	expr	3.96258	0.0489598
uce33	norman_from_scfoundation	791	expr	3.9626	0.0489571
scbert	norman_from_scfoundation	791	expr	3.96248	0.0489587
cpa	norman_from_scfoundation	791	expr	10.8829	0.06612
additive_model	norman_from_scfoundation	791	expr	2.54066	0.0383579
scfoundation	norman_from_scfoundation	791	expr	4.39692	0.0386393
no_change	norman_from_scfoundation	791	expr	5.2301	0.0696233
scgpt	norman_from_scfoundation	801	expr	4.31052	0.0535237
gears	norman_from_scfoundation	801	expr	3.80233	0.0455967
geneformer	norman_from_scfoundation	801	expr	3.22106	0.0495607
uce	norman_from_scfoundation	801	expr	3.97344	0.0488032
uce33	norman_from_scfoundation	801	expr	3.97346	0.0488005
scbert	norman_from_scfoundation	801	expr	3.97334	0.0488021
cpa	norman_from_scfoundation	801	expr	10.946	0.0664804
additive_model	norman_from_scfoundation	801	expr	2.55155	0.0382135
scfoundation	norman_from_scfoundation	801	expr	4.40875	0.0384795
no_change	norman_from_scfoundation	801	expr	5.24874	0.0694369
scgpt	norman_from_scfoundation	811	expr	4.32824	0.0535011
gears	norman_from_scfoundation	811	expr	3.81919	0.0454908
geneformer	norman_from_scfoundation	811	expr	3.23723	0.0494823
uce	norman_from_scfoundation	811	expr	3.99112	0.0487981
uce33	norman_from_scfoundation	811	expr	3.99114	0.0487953
scbert	norman_from_scfoundation	811	expr	3.99101	0.0487969
cpa	norman_from_scfoundation	811	expr	11.0052	0.0665521
additive_model	norman_from_scfoundation	811	expr	2.56393	0.0381017
scfoundation	norman_from_scfoundation	811	expr	4.42598	0.0384693
no_change	norman_from_scfoundation	811	expr	5.27182	0.0693788
scgpt	norman_from_scfoundation	821	expr	4.33772	0.0532781
gears	norman_from_scfoundation	821	expr	3.82895	0.0452668
geneformer	norman_from_scfoundation	821	expr	3.2475	0.0493358
uce	norman_from_scfoundation	821	expr	4.00022	0.0485901
uce33	norman_from_scfoundation	821	expr	4.00024	0.0485873
scbert	norman_from_scfoundation	821	expr	4.00011	0.0485889
cpa	norman_from_scfoundation	821	expr	11.0653	0.0668235
additive_model	norman_from_scfoundation	821	expr	2.57391	0.038
scfoundation	norman_from_scfoundation	821	expr	4.4363	0.0382701
no_change	norman_from_scfoundation	821	expr	5.28916	0.0691575
scgpt	norman_from_scfoundation	831	expr	4.34806	0.0530862
gears	norman_from_scfoundation	831	expr	3.83939	0.0450774
geneformer	norman_from_scfoundation	831	expr	3.25925	0.0492127
uce	norman_from_scfoundation	831	expr	4.0102	0.0484072
uce33	norman_from_scfoundation	831	expr	4.01023	0.0484044
scbert	norman_from_scfoundation	831	expr	4.0101	0.048406
cpa	norman_from_scfoundation	831	expr	11.1217	0.0670109
additive_model	norman_from_scfoundation	831	expr	2.58407	0.0378893
scfoundation	norman_from_scfoundation	831	expr	4.44837	0.0380979
no_change	norman_from_scfoundation	831	expr	5.30614	0.0690156
scgpt	norman_from_scfoundation	841	expr	4.36224	0.0528909
gears	norman_from_scfoundation	841	expr	3.85385	0.0448809
geneformer	norman_from_scfoundation	841	expr	3.27109	0.0490218
uce	norman_from_scfoundation	841	expr	4.02399	0.0482607
uce33	norman_from_scfoundation	841	expr	4.02401	0.0482579
scbert	norman_from_scfoundation	841	expr	4.02389	0.0482596
cpa	norman_from_scfoundation	841	expr	11.1737	0.0668673
additive_model	norman_from_scfoundation	841	expr	2.59344	0.0377509
scfoundation	norman_from_scfoundation	841	expr	4.46217	0.0379747
no_change	norman_from_scfoundation	841	expr	5.32347	0.0687292
scgpt	norman_from_scfoundation	851	expr	4.37698	0.0527764
gears	norman_from_scfoundation	851	expr	3.86958	0.0446913
geneformer	norman_from_scfoundation	851	expr	3.28373	0.0488326
uce	norman_from_scfoundation	851	expr	4.03924	0.0481674
uce33	norman_from_scfoundation	851	expr	4.03927	0.0481647
scbert	norman_from_scfoundation	851	expr	4.03914	0.0481663
cpa	norman_from_scfoundation	851	expr	11.2298	0.0667846
additive_model	norman_from_scfoundation	851	expr	2.60478	0.0376496
scfoundation	norman_from_scfoundation	851	expr	4.4774	0.0378749
no_change	norman_from_scfoundation	851	expr	5.33883	0.068548
scgpt	norman_from_scfoundation	861	expr	4.43721	0.0529228
gears	norman_from_scfoundation	861	expr	3.91008	0.0449041
geneformer	norman_from_scfoundation	861	expr	3.32181	0.0489081
uce	norman_from_scfoundation	861	expr	4.10089	0.0483646
uce33	norman_from_scfoundation	861	expr	4.10092	0.048361
scbert	norman_from_scfoundation	861	expr	4.10079	0.048363
cpa	norman_from_scfoundation	861	expr	11.3113	0.0669812
additive_model	norman_from_scfoundation	861	expr	2.62623	0.0375364
scfoundation	norman_from_scfoundation	861	expr	4.52352	0.0382374
no_change	norman_from_scfoundation	861	expr	5.40119	0.0685222
scgpt	norman_from_scfoundation	871	expr	4.46694	0.0529022
gears	norman_from_scfoundation	871	expr	3.93849	0.0447901
geneformer	norman_from_scfoundation	871	expr	3.34369	0.0487996
uce	norman_from_scfoundation	871	expr	4.1324	0.0483631
uce33	norman_from_scfoundation	871	expr	4.13244	0.0483593
scbert	norman_from_scfoundation	871	expr	4.1323	0.0483615
cpa	norman_from_scfoundation	871	expr	11.3768	0.0669718
additive_model	norman_from_scfoundation	871	expr	2.64312	0.0374253
scfoundation	norman_from_scfoundation	871	expr	4.55427	0.038237
no_change	norman_from_scfoundation	871	expr	5.43284	0.0684583
scgpt	norman_from_scfoundation	881	expr	4.47444	0.0526647
gears	norman_from_scfoundation	881	expr	3.94659	0.0445772
geneformer	norman_from_scfoundation	881	expr	3.3514	0.0485833
uce	norman_from_scfoundation	881	expr	4.13954	0.0481572
uce33	norman_from_scfoundation	881	expr	4.13957	0.0481534
scbert	norman_from_scfoundation	881	expr	4.13944	0.0481555
cpa	norman_from_scfoundation	881	expr	11.4288	0.0670274
additive_model	norman_from_scfoundation	881	expr	2.65049	0.0372399
scfoundation	norman_from_scfoundation	881	expr	4.56276	0.0380441
no_change	norman_from_scfoundation	881	expr	5.44231	0.0681576
scgpt	norman_from_scfoundation	891	expr	4.48842	0.0525933
gears	norman_from_scfoundation	891	expr	3.96087	0.0444123
geneformer	norman_from_scfoundation	891	expr	3.36363	0.0484285
uce	norman_from_scfoundation	891	expr	4.15335	0.0481068
uce33	norman_from_scfoundation	891	expr	4.15339	0.048103
scbert	norman_from_scfoundation	891	expr	4.15325	0.0481052
cpa	norman_from_scfoundation	891	expr	11.4909	0.067122
additive_model	norman_from_scfoundation	891	expr	2.66156	0.0371813
scfoundation	norman_from_scfoundation	891	expr	4.58008	0.0379399
no_change	norman_from_scfoundation	891	expr	5.45963	0.0680293
scgpt	norman_from_scfoundation	901	expr	4.50103	0.0524308
gears	norman_from_scfoundation	901	expr	3.97452	0.0442273
geneformer	norman_from_scfoundation	901	expr	3.37577	0.0482987
uce	norman_from_scfoundation	901	expr	4.1661	0.0479638
uce33	norman_from_scfoundation	901	expr	4.16613	0.0479601
scbert	norman_from_scfoundation	901	expr	4.166	0.0479622
cpa	norman_from_scfoundation	901	expr	11.5469	0.0672693
additive_model	norman_from_scfoundation	901	expr	2.67237	0.0371029
scfoundation	norman_from_scfoundation	901	expr	4.59355	0.0378096
no_change	norman_from_scfoundation	901	expr	5.47634	0.0678667
scgpt	norman_from_scfoundation	911	expr	4.51327	0.0522116
gears	norman_from_scfoundation	911	expr	3.98696	0.0440192
geneformer	norman_from_scfoundation	911	expr	3.38718	0.0481426
uce	norman_from_scfoundation	911	expr	4.17812	0.0477486
uce33	norman_from_scfoundation	911	expr	4.17815	0.0477448
scbert	norman_from_scfoundation	911	expr	4.17802	0.047747
cpa	norman_from_scfoundation	911	expr	11.6006	0.0673151
additive_model	norman_from_scfoundation	911	expr	2.68171	0.0369582
scfoundation	norman_from_scfoundation	911	expr	4.60592	0.0376378
no_change	norman_from_scfoundation	911	expr	5.49085	0.0676535
scgpt	norman_from_scfoundation	921	expr	4.52139	0.0520045
gears	norman_from_scfoundation	921	expr	3.99642	0.0438361
geneformer	norman_from_scfoundation	921	expr	3.39545	0.0479553
uce	norman_from_scfoundation	921	expr	4.18609	0.0475664
uce33	norman_from_scfoundation	921	expr	4.18613	0.0475626
scbert	norman_from_scfoundation	921	expr	4.18599	0.0475647
cpa	norman_from_scfoundation	921	expr	11.7852	0.0663117
additive_model	norman_from_scfoundation	921	expr	2.68987	0.0368197
scfoundation	norman_from_scfoundation	921	expr	4.61591	0.0374877
no_change	norman_from_scfoundation	921	expr	5.50085	0.067395
scgpt	norman_from_scfoundation	931	expr	4.53068	0.0518206
gears	norman_from_scfoundation	931	expr	4.00582	0.0436544
geneformer	norman_from_scfoundation	931	expr	3.40419	0.0477968
uce	norman_from_scfoundation	931	expr	4.195	0.0473987
uce33	norman_from_scfoundation	931	expr	4.19503	0.0473949
scbert	norman_from_scfoundation	931	expr	4.1949	0.0473971
cpa	norman_from_scfoundation	931	expr	11.8372	0.0663697
additive_model	norman_from_scfoundation	931	expr	2.69876	0.0366788
scfoundation	norman_from_scfoundation	931	expr	4.62638	0.0373473
no_change	norman_from_scfoundation	931	expr	5.51269	0.0671824
scgpt	norman_from_scfoundation	941	expr	4.54026	0.0516076
gears	norman_from_scfoundation	941	expr	4.01703	0.043471
geneformer	norman_from_scfoundation	941	expr	3.41361	0.0476682
uce	norman_from_scfoundation	941	expr	4.20405	0.0472106
uce33	norman_from_scfoundation	941	expr	4.20408	0.0472069
scbert	norman_from_scfoundation	941	expr	4.20395	0.047209
cpa	norman_from_scfoundation	941	expr	11.8904	0.0664997
additive_model	norman_from_scfoundation	941	expr	2.70873	0.036552
scfoundation	norman_from_scfoundation	941	expr	4.64104	0.0371448
no_change	norman_from_scfoundation	941	expr	5.529	0.0669319
scgpt	norman_from_scfoundation	951	expr	4.56597	0.0517287
gears	norman_from_scfoundation	951	expr	4.04198	0.0434125
geneformer	norman_from_scfoundation	951	expr	3.43296	0.0476226
uce	norman_from_scfoundation	951	expr	4.22974	0.0474084
uce33	norman_from_scfoundation	951	expr	4.22977	0.0474046
scbert	norman_from_scfoundation	951	expr	4.22964	0.0474066
cpa	norman_from_scfoundation	951	expr	11.9484	0.0664474
additive_model	norman_from_scfoundation	951	expr	2.7225	0.036598
scfoundation	norman_from_scfoundation	951	expr	4.66471	0.0371468
no_change	norman_from_scfoundation	951	expr	5.55559	0.0669423
scgpt	norman_from_scfoundation	961	expr	4.57299	0.0515221
gears	norman_from_scfoundation	961	expr	4.05026	0.043238
geneformer	norman_from_scfoundation	961	expr	3.44059	0.0474137
uce	norman_from_scfoundation	961	expr	4.23664	0.0472159
uce33	norman_from_scfoundation	961	expr	4.23667	0.0472121
scbert	norman_from_scfoundation	961	expr	4.23654	0.0472142
cpa	norman_from_scfoundation	961	expr	11.9996	0.0663745
additive_model	norman_from_scfoundation	961	expr	2.72979	0.0364327
scfoundation	norman_from_scfoundation	961	expr	4.67325	0.0369776
no_change	norman_from_scfoundation	961	expr	5.56408	0.0666877
scgpt	norman_from_scfoundation	971	expr	4.58604	0.0514457
gears	norman_from_scfoundation	971	expr	4.0631	0.0431224
geneformer	norman_from_scfoundation	971	expr	3.45121	0.0472965
uce	norman_from_scfoundation	971	expr	4.24983	0.0471533
uce33	norman_from_scfoundation	971	expr	4.24986	0.0471496
scbert	norman_from_scfoundation	971	expr	4.24973	0.0471516
cpa	norman_from_scfoundation	971	expr	12.052	0.0664031
additive_model	norman_from_scfoundation	971	expr	2.73907	0.0363971
scfoundation	norman_from_scfoundation	971	expr	4.68719	0.0369058
no_change	norman_from_scfoundation	971	expr	5.57973	0.0665726
scgpt	norman_from_scfoundation	981	expr	4.59853	0.051288
gears	norman_from_scfoundation	981	expr	4.07602	0.0429333
geneformer	norman_from_scfoundation	981	expr	3.46246	0.0471434
uce	norman_from_scfoundation	981	expr	4.26224	0.0470027
uce33	norman_from_scfoundation	981	expr	4.26227	0.046999
scbert	norman_from_scfoundation	981	expr	4.26214	0.0470011
cpa	norman_from_scfoundation	981	expr	12.1067	0.0664616
additive_model	norman_from_scfoundation	981	expr	2.74967	0.0363092
scfoundation	norman_from_scfoundation	981	expr	4.70113	0.0367861
no_change	norman_from_scfoundation	981	expr	5.59633	0.0663743
scgpt	norman_from_scfoundation	991	expr	4.60525	0.0510543
gears	norman_from_scfoundation	991	expr	4.08401	0.0427448
geneformer	norman_from_scfoundation	991	expr	3.46931	0.0469544
uce	norman_from_scfoundation	991	expr	4.26861	0.0467915
uce33	norman_from_scfoundation	991	expr	4.26864	0.0467878
scbert	norman_from_scfoundation	991	expr	4.26851	0.0467898
cpa	norman_from_scfoundation	991	expr	12.1547	0.0665134
additive_model	norman_from_scfoundation	991	expr	2.75624	0.0361773
scfoundation	norman_from_scfoundation	991	expr	4.70912	0.0366364
no_change	norman_from_scfoundation	991	expr	5.60465	0.0660894
scgpt	norman_from_scfoundation	1001	expr	4.61743	0.0509697
gears	norman_from_scfoundation	1001	expr	4.09722	0.0426288
geneformer	norman_from_scfoundation	1001	expr	3.47993	0.04685
uce	norman_from_scfoundation	1001	expr	4.28078	0.0467066
uce33	norman_from_scfoundation	1001	expr	4.28082	0.0467029
scbert	norman_from_scfoundation	1001	expr	4.28069	0.046705
cpa	norman_from_scfoundation	1001	expr	12.2114	0.0666199
additive_model	norman_from_scfoundation	1001	expr	2.76689	0.036102
scfoundation	norman_from_scfoundation	1001	expr	4.72384	0.036554
no_change	norman_from_scfoundation	1001	expr	5.61956	0.0659619
scgpt	norman_from_scfoundation	1101	expr	4.75996	0.0501281
gears	norman_from_scfoundation	1101	expr	4.25275	0.0416495
geneformer	norman_from_scfoundation	1101	expr	3.59791	0.0457621
uce	norman_from_scfoundation	1101	expr	4.4236	0.0460447
uce33	norman_from_scfoundation	1101	expr	4.42364	0.0460412
scbert	norman_from_scfoundation	1101	expr	4.42351	0.0460434
cpa	norman_from_scfoundation	1101	expr	12.7382	0.0672799
additive_model	norman_from_scfoundation	1101	expr	2.8778	0.0356057
scfoundation	norman_from_scfoundation	1101	expr	4.89503	0.0358113
no_change	norman_from_scfoundation	1101	expr	5.78616	0.0646733
scgpt	norman_from_scfoundation	1201	expr	4.85064	0.048708
gears	norman_from_scfoundation	1201	expr	4.3525	0.0403807
geneformer	norman_from_scfoundation	1201	expr	3.68628	0.0447227
uce	norman_from_scfoundation	1201	expr	4.51012	0.0446775
uce33	norman_from_scfoundation	1201	expr	4.51015	0.0446744
scbert	norman_from_scfoundation	1201	expr	4.51002	0.0446764
cpa	norman_from_scfoundation	1201	expr	13.2311	0.0680988
additive_model	norman_from_scfoundation	1201	expr	2.96127	0.0345337
scfoundation	norman_from_scfoundation	1201	expr	5.03267	0.0349127
no_change	norman_from_scfoundation	1201	expr	5.91747	0.0630436
scgpt	norman_from_scfoundation	1301	expr	4.93422	0.0471574
gears	norman_from_scfoundation	1301	expr	4.44419	0.0391328
geneformer	norman_from_scfoundation	1301	expr	3.76057	0.0434725
uce	norman_from_scfoundation	1301	expr	4.59298	0.0432177
uce33	norman_from_scfoundation	1301	expr	4.593	0.0432146
scbert	norman_from_scfoundation	1301	expr	4.59287	0.0432166
cpa	norman_from_scfoundation	1301	expr	13.6783	0.0686529
additive_model	norman_from_scfoundation	1301	expr	3.02679	0.0335084
scfoundation	norman_from_scfoundation	1301	expr	5.15815	0.0338928
no_change	norman_from_scfoundation	1301	expr	6.01838	0.0612778
scgpt	norman_from_scfoundation	1401	expr	5.01747	0.0460615
gears	norman_from_scfoundation	1401	expr	4.53755	0.0381995
geneformer	norman_from_scfoundation	1401	expr	3.83674	0.0425138
uce	norman_from_scfoundation	1401	expr	4.67402	0.0422308
uce33	norman_from_scfoundation	1401	expr	4.67404	0.0422277
scbert	norman_from_scfoundation	1401	expr	4.67392	0.0422298
cpa	norman_from_scfoundation	1401	expr	14.0907	0.0689273
additive_model	norman_from_scfoundation	1401	expr	3.09445	0.0326842
scfoundation	norman_from_scfoundation	1401	expr	5.29578	0.0331452
no_change	norman_from_scfoundation	1401	expr	6.1114	0.0598041
scgpt	norman_from_scfoundation	1501	expr	5.08227	0.0449285
gears	norman_from_scfoundation	1501	expr	4.61603	0.0371207
geneformer	norman_from_scfoundation	1501	expr	3.89945	0.041497
uce	norman_from_scfoundation	1501	expr	4.73919	0.0411466
uce33	norman_from_scfoundation	1501	expr	4.73921	0.041144
scbert	norman_from_scfoundation	1501	expr	4.73908	0.0411459
cpa	norman_from_scfoundation	1501	expr	14.472	0.0692701
additive_model	norman_from_scfoundation	1501	expr	3.15162	0.0318739
scfoundation	norman_from_scfoundation	1501	expr	5.4198	0.032498
no_change	norman_from_scfoundation	1501	expr	6.19098	0.0582057
scgpt	norman_from_scfoundation	1601	expr	5.13524	0.0438567
gears	norman_from_scfoundation	1601	expr	4.68207	0.0362199
geneformer	norman_from_scfoundation	1601	expr	3.95596	0.0405671
uce	norman_from_scfoundation	1601	expr	4.7901	0.0401797
uce33	norman_from_scfoundation	1601	expr	4.79011	0.0401773
scbert	norman_from_scfoundation	1601	expr	4.78999	0.040179
cpa	norman_from_scfoundation	1601	expr	14.8443	0.069661
additive_model	norman_from_scfoundation	1601	expr	3.20236	0.0310993
scfoundation	norman_from_scfoundation	1601	expr	5.5493	0.0318092
no_change	norman_from_scfoundation	1601	expr	6.25367	0.0568578
scgpt	norman_from_scfoundation	1701	expr	5.19238	0.0429609
gears	norman_from_scfoundation	1701	expr	4.75306	0.0354818
geneformer	norman_from_scfoundation	1701	expr	4.01158	0.0397048
uce	norman_from_scfoundation	1701	expr	4.84899	0.0393698
uce33	norman_from_scfoundation	1701	expr	4.84901	0.0393676
scbert	norman_from_scfoundation	1701	expr	4.84889	0.0393693
cpa	norman_from_scfoundation	1701	expr	15.1845	0.0698519
additive_model	norman_from_scfoundation	1701	expr	3.25002	0.0303268
scfoundation	norman_from_scfoundation	1701	expr	5.68272	0.0312889
no_change	norman_from_scfoundation	1701	expr	6.31803	0.0556956
scgpt	norman_from_scfoundation	1801	expr	5.24124	0.0420032
gears	norman_from_scfoundation	1801	expr	4.81742	0.0347019
geneformer	norman_from_scfoundation	1801	expr	4.06003	0.0388373
uce	norman_from_scfoundation	1801	expr	4.90263	0.0385115
uce33	norman_from_scfoundation	1801	expr	4.90264	0.0385094
scbert	norman_from_scfoundation	1801	expr	4.90252	0.0385111
cpa	norman_from_scfoundation	1801	expr	15.5031	0.0699929
additive_model	norman_from_scfoundation	1801	expr	3.29275	0.0295997
scfoundation	norman_from_scfoundation	1801	expr	5.82235	0.0306929
no_change	norman_from_scfoundation	1801	expr	6.38078	0.0543429
scgpt	norman_from_scfoundation	1901	expr	5.29318	0.0412169
gears	norman_from_scfoundation	1901	expr	4.88268	0.034034
geneformer	norman_from_scfoundation	1901	expr	4.10937	0.0380249
uce	norman_from_scfoundation	1901	expr	4.95515	0.0378332
uce33	norman_from_scfoundation	1901	expr	4.95517	0.0378311
scbert	norman_from_scfoundation	1901	expr	4.95505	0.0378328
cpa	norman_from_scfoundation	1901	expr	15.82	0.0701356
additive_model	norman_from_scfoundation	1901	expr	3.34255	0.029157
scfoundation	norman_from_scfoundation	1901	expr	5.96602	0.0302664
[truncated: 5,461 more rows]
