# Supplementary material for: Deep-learning-based gene perturbation effect prediction does not yet outperform simple linear baselines
Source: Nat Methods. 2025 Aug 4;22(8):1657–61. doi: 10.1038/s41592-025-02772-6 (PMC12328236; doi:10.1038/s41592-025-02772-6)
Supplement: Supplementary file 7 — The raw data used to make the plots in Extended Data Fig. 3. [file 41592_2025_2772_MOESM7_ESM.xlsx]

## Sheet: Sheet1
gene_name	pert_group	seed	AB	A	B	ctrl	error	rank
ABCF1	AHR+FEV	1	0.910622	0.935587	1.0274	1.13613	0.0837687	440
ABRACL	AHR+FEV	1	0.587326	0.630801	0.717248	0.670606	-0.0901178	976
ABT1	AHR+FEV	1	0.687153	0.633369	0.654792	0.674048	0.0730397	968
ACP1	AHR+FEV	1	0.881439	0.894606	1.01011	0.976461	-0.0468144	567
ACTB	AHR+FEV	1	2.423	2.26151	2.4259	2.26638	0.0019598	128
ACTG1	AHR+FEV	1	1.8204	1.96952	1.82165	2.00797	0.037197	157
ACTN4	AHR+FEV	1	0.878253	0.756631	0.912608	0.67827	-0.112716	958
ADRM1	AHR+FEV	1	0.740659	0.799465	0.87808	0.806306	-0.130581	762
AK2	AHR+FEV	1	0.890732	1.03681	1.17287	1.21353	-0.105415	397
ALDOA	AHR+FEV	1	2.11097	1.81174	2.02812	1.83449	0.105591	188
ALYREF	AHR+FEV	1	0.619377	0.670899	0.760778	0.776479	-0.0358208	804
ANAPC11	AHR+FEV	1	1.59173	1.64464	1.53804	1.54289	-0.0480545	259
ANAPC15	AHR+FEV	1	0.625935	0.630001	0.734894	0.710679	-0.0282817	896
ANAPC16	AHR+FEV	1	1.02387	0.984072	0.977692	0.900619	-0.0372764	645
ANAPC5	AHR+FEV	1	0.647272	0.74461	0.769352	0.776346	-0.090344	805
ANP32A	AHR+FEV	1	0.810944	0.844481	1.05207	0.902128	-0.183481	641
ANP32B	AHR+FEV	1	1.77251	1.80411	2.22746	2.06424	-0.194811	152
ANP32E	AHR+FEV	1	0.654074	0.692354	0.766532	0.75008	-0.0547321	830
ANXA2	AHR+FEV	1	0.893819	0.777323	0.800424	0.686551	0.00262225	943
AP2B1	AHR+FEV	1	1.22735	1.1308	1.09989	1.10663	0.103286	462
AP2M1	AHR+FEV	1	1.16644	1.01773	1.06739	0.967183	0.0485114	577
AP2S1	AHR+FEV	1	1.41928	1.23075	1.36566	1.23176	0.0546324	388
APOC1	AHR+FEV	1	1.69955	2.45571	1.89578	2.51142	-0.140515	112
APOE	AHR+FEV	1	2.26047	2.08826	1.90838	1.68631	-0.049861	223
APRT	AHR+FEV	1	1.66292	1.75419	1.68861	1.73532	-0.0445615	209
ARF1	AHR+FEV	1	1.22797	1.11293	1.28449	1.14048	-0.0289752	434
ARGLU1	AHR+FEV	1	0.811906	0.825459	0.886686	0.830764	-0.0694747	727
ARID3A	AHR+FEV	1	0.951391	0.880002	0.880898	0.775234	-0.0342744	806
ARL8B	AHR+FEV	1	0.874459	0.891774	1.07837	0.95725	-0.138437	584
ARL15	AHR+FEV	1	1.74021	1.72464	1.86283	1.70288	-0.144375	218
ARPC1A	AHR+FEV	1	0.774126	0.801334	0.801231	0.795706	-0.0327333	776
ARPC1B	AHR+FEV	1	1.85993	1.53576	1.43411	1.20651	0.0965691	399
ARPC2	AHR+FEV	1	1.4553	1.29535	1.25434	1.2583	0.163908	377
ARPC3	AHR+FEV	1	1.59759	1.32129	1.38232	1.3075	0.201487	346
ARPC5	AHR+FEV	1	0.923283	0.904727	0.868204	0.740898	-0.108751	849
ARPC5L	AHR+FEV	1	0.714663	0.893563	0.929547	0.970097	-0.13835	572
ATF4	AHR+FEV	1	0.600181	0.739733	0.740013	0.821189	-0.0583763	740
ATF7IP2	AHR+FEV	1	0.62261	0.649661	0.598256	0.732917	0.107609	861
ATOX1	AHR+FEV	1	1.41173	1.45916	1.36092	1.41624	0.00788689	292
ATP1B3	AHR+FEV	1	0.749068	0.868704	1.00519	1.05303	-0.0717911	506
ATP6V0B	AHR+FEV	1	1.58067	1.55431	1.66786	1.53703	-0.104464	260
ATP6V0E1	AHR+FEV	1	0.987567	0.784529	0.898431	0.773549	0.0781572	808
ATP6V1F	AHR+FEV	1	1.92213	1.85613	1.93472	1.72622	-0.142493	211
ATP6V1G1	AHR+FEV	1	1.55466	1.33073	1.39537	1.3344	0.162965	332
AUP1	AHR+FEV	1	0.826657	0.740286	0.970041	0.890543	0.00687218	658
AURKAIP1	AHR+FEV	1	1.76504	1.9211	1.90825	2.00109	-0.0632215	160
B2M	AHR+FEV	1	2.29237	2.14558	2.05711	1.96947	0.0591443	163
BABAM1	AHR+FEV	1	0.76274	0.730788	0.722047	0.724325	0.0342299	876
BANF1	AHR+FEV	1	1.19256	1.18692	1.24723	1.21916	-0.0224326	391
BCL2L12	AHR+FEV	1	0.759916	0.753092	0.805006	0.790577	-0.00760645	783
BCL7C	AHR+FEV	1	0.583678	0.659618	0.613003	0.70474	0.0157974	905
BEX4	AHR+FEV	1	1.06193	0.923794	0.908381	0.815737	0.0454956	752
BID	AHR+FEV	1	0.672516	0.851269	0.93441	0.957475	-0.155687	583
BIRC5	AHR+FEV	1	0.640899	0.762005	0.807763	0.846985	-0.0818832	702
BLOC1S1	AHR+FEV	1	0.79707	0.716028	0.787182	0.754626	0.0484861	826
BOLA3	AHR+FEV	1	1.08641	1.14216	1.2789	1.27048	-0.0641695	367
BRD4	AHR+FEV	1	0.711059	0.65235	0.693038	0.68204	0.047711	947
BRD7	AHR+FEV	1	0.556188	0.660077	0.64938	0.707957	-0.0453119	899
BRK1	AHR+FEV	1	1.88268	1.70876	1.72007	1.59486	0.0487088	243
BSG	AHR+FEV	1	2.11294	1.87988	1.86211	1.76356	0.134513	200
BTF3	AHR+FEV	1	2.48887	2.59021	2.56937	2.66795	-0.00276065	106
BTG1	AHR+FEV	1	0.486485	0.698126	0.616633	0.684452	-0.143821	945
BUD31	AHR+FEV	1	0.790144	0.769826	0.801023	0.748316	-0.032389	834
BZW1	AHR+FEV	1	0.668568	0.653134	0.720536	0.696396	-0.00870693	925
C11orf58	AHR+FEV	1	1.0782	1.06347	1.1679	1.08309	-0.0700847	480
C12orf57	AHR+FEV	1	1.14406	0.939811	0.926319	0.810517	0.0884463	760
C19orf48	AHR+FEV	1	0.515569	0.657768	0.714561	0.77121	-0.0855494	810
C19orf53	AHR+FEV	1	1.64137	1.61961	1.6076	1.57085	-0.0149931	249
C1QBP	AHR+FEV	1	1.18378	1.47686	1.62468	1.71655	-0.201209	214
C1orf122	AHR+FEV	1	0.89787	1.10755	0.967974	1.06063	-0.117019	499
C1orf43	AHR+FEV	1	1.01604	1.02253	1.11161	1.06974	-0.0483624	493
C20orf27	AHR+FEV	1	0.403462	0.568375	0.575725	0.694425	-0.0462124	928
C22orf39	AHR+FEV	1	1.42405	1.38673	1.47135	1.33253	-0.101504	334
C4orf3	AHR+FEV	1	1.3798	1.14872	1.1457	1.05268	0.138054	507
C4orf48	AHR+FEV	1	1.50968	1.5583	1.4993	1.50682	-0.0410924	269
C8orf33	AHR+FEV	1	0.73813	0.861642	0.913783	1.02906	-0.00823218	523
C9orf78	AHR+FEV	1	1.01495	1.06988	1.03396	1.13711	0.0482191	439
CACYBP	AHR+FEV	1	1.02731	1.13654	1.30571	1.39598	-0.0189614	301
CALM1	AHR+FEV	1	0.806761	0.852345	0.966003	0.885509	-0.126078	665
CALM2	AHR+FEV	1	1.65334	1.53985	1.78824	1.59759	-0.0771681	242
CALM3	AHR+FEV	1	1.16868	0.982295	1.03024	0.907052	0.0632033	630
CALR	AHR+FEV	1	1.1965	1.14145	1.19225	1.20741	0.0702059	398
CAMTA1	AHR+FEV	1	0.954979	0.892744	0.961425	0.931468	0.0322786	606
CANX	AHR+FEV	1	0.629648	0.733789	0.883547	0.909535	-0.0781531	625
CAP1	AHR+FEV	1	1.17797	0.958197	0.996186	0.865389	0.088976	686
CAPNS1	AHR+FEV	1	0.781359	0.77366	0.82121	0.70984	-0.103671	898
CAPZA1	AHR+FEV	1	0.838047	0.707476	0.781542	0.695532	0.0445613	926
CBX3	AHR+FEV	1	1.28368	1.43543	1.42292	1.4518	-0.122877	283
CCDC12	AHR+FEV	1	0.822211	0.829365	0.876888	0.80571	-0.0783322	763
CCDC124	AHR+FEV	1	0.618025	0.69465	0.736977	0.770446	-0.0431565	812
CCDC167	AHR+FEV	1	0.643053	0.653657	0.768724	0.742844	-0.0364841	846
CCDC34	AHR+FEV	1	0.555844	0.623536	0.712793	0.744704	-0.035781	842
CCDC85B	AHR+FEV	1	0.686856	0.884591	0.907301	1.0125	-0.0925336	531
CCNI	AHR+FEV	1	1.36995	1.3085	1.32031	1.2995	0.0406353	350
CCT2	AHR+FEV	1	0.823277	0.903456	1.01302	1.03108	-0.0621213	521
CCT3	AHR+FEV	1	1.19384	1.26458	1.29784	1.29863	-0.0699503	351
CCT4	AHR+FEV	1	0.840893	0.907175	0.954262	1.00285	-0.0176901	541
CCT5	AHR+FEV	1	0.917203	0.976548	1.11913	1.09056	-0.0879107	476
CCT6A	AHR+FEV	1	0.861561	1.04773	1.15333	1.16337	-0.176122	422
CCT7	AHR+FEV	1	0.767426	0.792619	0.900516	0.933835	0.00812703	603
CCT8	AHR+FEV	1	1.0322	1.04109	1.08112	1.10372	0.0137116	463
CD63	AHR+FEV	1	2.25237	1.79747	2.09441	1.72233	0.0828145	212
CD99	AHR+FEV	1	0.513473	0.735137	0.603076	0.851862	0.0271215	698
CDC34	AHR+FEV	1	0.881552	0.725132	0.84508	0.698154	0.00949347	921
CDC42	AHR+FEV	1	0.837109	0.728789	0.803187	0.722587	0.0277198	881
CDK4	AHR+FEV	1	0.987414	1.04169	1.24312	1.21864	-0.0787612	392
CDV3	AHR+FEV	1	0.736685	0.767588	0.950333	0.888244	-0.0929934	663
CEBPZ	AHR+FEV	1	0.603352	0.69498	0.723782	0.78738	-0.0280303	790
CELF2	AHR+FEV	1	0.488009	0.773637	0.517608	0.711981	-0.0912555	892
CENPF	AHR+FEV	1	0.65995	0.811305	0.928457	0.922307	-0.157505	611
CENPW	AHR+FEV	1	0.628547	0.649127	0.824988	0.750651	-0.0949177	829
CFDP1	AHR+FEV	1	0.777265	0.771151	0.775332	0.844813	0.0755942	708
CFL1	AHR+FEV	1	2.41622	2.26905	2.31793	2.18481	0.0140512	138
CHCHD1	AHR+FEV	1	0.984684	0.946527	1.00901	0.925647	-0.0452062	608
CHCHD10	AHR+FEV	1	1.19068	1.4841	1.47195	1.52167	-0.243698	266
CHCHD2	AHR+FEV	1	3.11213	2.95295	3.22397	2.99469	-0.0700982	93
CHCHD3	AHR+FEV	1	0.679066	0.650161	0.911942	0.788327	-0.0947096	788
CHD4	AHR+FEV	1	1.14008	0.952753	1.00893	0.888456	0.0668501	662
CHPT1	AHR+FEV	1	0.861256	0.975154	0.969945	0.947721	-0.136123	589
CIRBP	AHR+FEV	1	1.10298	1.0742	1.00657	1.04556	0.0677654	509
CISD1	AHR+FEV	1	0.406466	0.692829	0.688837	0.848172	-0.127027	700
CISD2	AHR+FEV	1	1.0556	0.987164	1.1764	1.088	-0.0199587	477
CKB	AHR+FEV	1	0.951226	0.989608	1.33161	1.13294	-0.237044	443
CKS1B	AHR+FEV	1	1.3649	1.33081	1.58437	1.49437	-0.0559102	275
CKS2	AHR+FEV	1	0.672237	0.858653	0.948277	0.999838	-0.134856	546
CLIC1	AHR+FEV	1	2.05308	1.69472	1.83273	1.66023	0.185862	230
CLNS1A	AHR+FEV	1	0.554532	0.670807	0.697491	0.815898	0.00213134	749
CLTA	AHR+FEV	1	0.940823	0.782536	0.933887	0.824951	0.0493516	734
CMBL	AHR+FEV	1	0.380265	0.644606	0.477818	0.703027	-0.0391306	910
CMSS1	AHR+FEV	1	0.877977	1.09644	1.2586	1.31198	-0.165079	340
CMTM6	AHR+FEV	1	0.784393	1.00763	0.716354	0.93933	-0.000261366	598
CNBP	AHR+FEV	1	1.0305	1.15295	1.14714	1.23437	-0.0352143	385
CNOT7	AHR+FEV	1	0.611482	0.726549	0.714837	0.725791	-0.104113	875
CNPY2	AHR+FEV	1	0.657459	0.736046	0.745508	0.754832	-0.069262	825
COA1	AHR+FEV	1	0.912503	1.01087	1.16794	1.08412	-0.18218	479
COA3	AHR+FEV	1	0.662314	0.673582	0.63242	0.676045	0.0323569	964
COA4	AHR+FEV	1	0.810722	0.804519	0.930254	0.78809	-0.135962	789
COMMD6	AHR+FEV	1	1.32016	1.22054	1.10751	1.16812	0.160231	418
COMT	AHR+FEV	1	1.12374	1.31695	1.17666	1.37284	0.00298202	314
COPG1	AHR+FEV	1	1.05017	0.817704	0.924556	0.832503	0.140413	723
COPS2	AHR+FEV	1	0.609627	0.622181	0.616534	0.693613	0.0645244	930
COX14	AHR+FEV	1	0.78055	0.847655	0.909096	0.877384	-0.0988168	679
COX17	AHR+FEV	1	1.77874	1.57708	1.61395	1.44321	0.0309165	286
COX20	AHR+FEV	1	0.704942	0.859934	0.845235	0.888049	-0.112178	664
COX4I1	AHR+FEV	1	2.34693	2.2791	2.30494	2.24758	0.0104671	131
COX5A	AHR+FEV	1	1.84648	1.99656	2.10459	2.02897	-0.225697	154
COX5B	AHR+FEV	1	2.31315	2.33258	2.35969	2.29361	-0.0855021	124
COX6A1	AHR+FEV	1	1.93819	1.81278	1.973	1.82798	-0.019611	189
COX6B1	AHR+FEV	1	2.29647	2.23483	2.20776	2.07549	-0.070636	148
COX6C	AHR+FEV	1	1.88552	1.67391	1.85383	1.67809	0.035869	224
COX7A2	AHR+FEV	1	2.55499	2.44674	2.50142	2.34141	-0.0517704	121
COX7A2L	AHR+FEV	1	0.978784	1.10321	1.12734	1.21563	-0.0361363	396
COX7B	AHR+FEV	1	2.02042	1.93173	2.10947	1.96059	-0.0601979	166
COX7C	AHR+FEV	1	2.37985	2.41301	2.46719	2.38254	-0.117808	120
COX8A	AHR+FEV	1	2.21576	2.25203	2.27373	2.16378	-0.14621	142
CSAG1	AHR+FEV	1	0.85768	0.806439	0.820911	0.825141	0.0554709	733
CSDE1	AHR+FEV	1	0.760552	0.87654	0.836391	0.921767	-0.0306123	613
CSNK1A1	AHR+FEV	1	0.795174	0.67038	0.734866	0.674182	0.0641102	967
CSNK2B	AHR+FEV	1	1.20058	1.09761	1.20453	1.11411	0.012553	457
CST3	AHR+FEV	1	0.698978	1.07159	0.495481	0.941975	0.0738805	596
CSTB	AHR+FEV	1	1.83304	1.50028	1.81414	1.43099	-0.0503827	288
CTAG2	AHR+FEV	1	1.07865	1.29792	1.3207	1.4011	-0.138872	299
CUTA	AHR+FEV	1	1.24497	1.36719	1.36155	1.42006	-0.063714	291
CWC15	AHR+FEV	1	0.866531	0.710201	0.859238	0.766032	0.0631229	815
CYBA	AHR+FEV	1	1.26899	1.25021	1.03525	0.990947	-0.0255256	554
CYC1	AHR+FEV	1	1.06385	1.11861	1.21086	1.26504	-0.00058651	369
CYCS	AHR+FEV	1	1.63221	1.81391	1.97628	1.98334	-0.174635	161
DAZAP1	AHR+FEV	1	0.577617	0.713146	0.765223	0.796579	-0.104173	774
DBI	AHR+FEV	1	1.00854	1.16435	0.977329	1.14138	0.00824416	432
DCTPP1	AHR+FEV	1	0.653481	0.8827	0.911914	1.00235	-0.138786	543
DCUN1D5	AHR+FEV	1	0.70531	0.833292	0.868792	0.922493	-0.074282	610
DCXR	AHR+FEV	1	0.816869	0.860224	0.886461	0.818057	-0.11176	747
DDT	AHR+FEV	1	0.74637	0.862563	0.972024	0.915524	-0.172692	619
DDX1	AHR+FEV	1	1.26056	1.355	1.54848	1.42972	-0.21319	290
DDX17	AHR+FEV	1	0.964204	0.839151	0.765966	0.694039	0.0531254	929
DDX18	AHR+FEV	1	0.675494	0.782888	0.891982	1.03646	0.0370892	515
DDX21	AHR+FEV	1	1.02086	1.31384	1.32386	1.50133	-0.115513	272
DDX46	AHR+FEV	1	1.293	1.26428	1.39909	1.34904	-0.0213295	324
DDX5	AHR+FEV	1	0.987692	0.936812	0.811367	0.8381	0.0776141	716
DEK	AHR+FEV	1	1.50438	1.53238	1.63457	1.55748	-0.10509	253
DGCR6L	AHR+FEV	1	0.832581	0.955901	0.994546	0.984669	-0.133197	557
DGUOK	AHR+FEV	1	1.16613	1.09008	1.1592	1.12209	0.0389271	450
DHCR24	AHR+FEV	1	0.406083	0.574958	0.516374	0.670214	-0.015036	978
DHFR	AHR+FEV	1	0.566096	0.680776	0.739191	0.698655	-0.155216	919
DHX36	AHR+FEV	1	0.574031	0.650949	0.603517	0.660371	-0.0200644	999
DNAJA1	AHR+FEV	1	0.841255	0.84941	0.939229	0.901256	-0.0461289	644
DNAJB6	AHR+FEV	1	0.889364	0.826989	0.797069	0.820888	0.0861943	741
DNAJC1	AHR+FEV	1	0.60331	0.839695	0.662541	0.820775	-0.0781521	742
DNAJC19	AHR+FEV	1	0.674418	0.756751	0.813733	0.865095	-0.0309716	687
DNAJC7	AHR+FEV	1	0.673731	0.699519	0.750498	0.793544	0.0172579	780
DNAJC8	AHR+FEV	1	0.954946	0.858164	0.995844	0.958844	0.0597825	582
DNAJC9	AHR+FEV	1	0.870212	0.772551	1.01126	0.796935	-0.116661	772
DNMT1	AHR+FEV	1	0.71484	0.793107	0.756941	0.840355	0.00514722	713
DNPH1	AHR+FEV	1	1.1245	1.29137	1.244	1.3238	-0.0870606	336
DPY30	AHR+FEV	1	0.65381	0.592036	0.686109	0.666436	0.0421011	985
DRAP1	AHR+FEV	1	1.2547	1.04114	1.08153	0.921449	0.0534685	614
DSTN	AHR+FEV	1	1.08329	1.05613	1.15705	1.07521	-0.0546783	491
DTYMK	AHR+FEV	1	0.852899	0.970741	1.10111	1.07302	-0.14593	492
DUS1L	AHR+FEV	1	0.516223	0.614091	0.668216	0.673619	-0.0924649	970
DUT	AHR+FEV	1	0.895483	0.954826	1.16736	1.06954	-0.157167	494
DYNC1I2	AHR+FEV	1	0.848587	0.681839	0.720019	0.669103	0.115832	980
DYNC1LI1	AHR+FEV	1	0.870833	0.930852	1.01673	0.890049	-0.186702	660
DYNLL1	AHR+FEV	1	1.70644	1.63655	1.56888	1.64174	0.142749	233
DYNLT1	AHR+FEV	1	0.745542	0.7506	0.719563	0.726984	0.00236315	871
EBNA1BP2	AHR+FEV	1	0.638241	0.728106	0.858028	0.907136	-0.0407565	629
EBPL	AHR+FEV	1	0.446538	0.733179	0.691312	0.829106	-0.148848	729
EDF1	AHR+FEV	1	1.61646	1.52407	1.57547	1.48655	0.00347567	279
EEF1A1	AHR+FEV	1	4.43801	4.54685	4.24416	4.45317	0.100166	10
EEF1B2	AHR+FEV	1	2.26169	2.557	2.46918	2.65748	-0.10701	107
EEF1D	AHR+FEV	1	1.70213	1.68026	1.6161	1.70018	0.105945	219
EEF1E1	AHR+FEV	1	0.884016	1.01909	1.07473	1.15133	-0.0584756	429
EEF2	AHR+FEV	1	2.02997	2.29699	1.97823	2.27601	0.0307565	127
EI24	AHR+FEV	1	1.02905	1.2103	1.35722	1.35068	-0.187798	322
EID1	AHR+FEV	1	0.89519	0.873018	0.914828	0.804868	-0.0877885	764
EIF1	AHR+FEV	1	2.2502	1.99022	2.1698	2.00279	0.0929751	159
EIF1AX	AHR+FEV	1	0.921083	1.14037	1.31843	1.38731	-0.150402	303
EIF2S2	AHR+FEV	1	1.90939	1.91358	2.20494	2.07002	-0.139116	150
EIF2S3	AHR+FEV	1	0.620842	0.764262	0.701125	0.809958	-0.034587	761
EIF3A	AHR+FEV	1	0.697091	0.87854	0.792344	0.836546	-0.137246	717
EIF3E	AHR+FEV	1	1.40169	1.52451	1.27978	1.55408	0.151484	254
EIF3F	AHR+FEV	1	0.884504	0.993199	0.759002	0.966664	0.0989681	578
EIF3G	AHR+FEV	1	0.868612	0.90122	0.948817	0.993989	0.0125629	553
EIF3H	AHR+FEV	1	1.27285	1.32701	1.22199	1.38626	0.110111	305
EIF3I	AHR+FEV	1	1.20457	1.26184	1.30855	1.35594	-0.00988233	319
EIF3J	AHR+FEV	1	1.64644	1.67037	1.78112	1.76308	-0.041976	201
EIF3K	AHR+FEV	1	1.53597	1.61719	1.61332	1.65713	-0.037411	231
EIF3L	AHR+FEV	1	0.857938	1.06392	0.777388	1.04079	0.0574189	513
EIF3M	AHR+FEV	1	0.642718	0.811487	0.749857	0.898725	-0.0199008	648
EIF4A2	AHR+FEV	1	0.72514	0.729928	0.644748	0.680563	0.0310263	953
EIF4B	AHR+FEV	1	0.722424	0.956674	0.801434	1.08101	0.045326	484
EIF4EBP1	AHR+FEV	1	0.781156	1.19968	1.10493	1.30096	-0.222499	349
EIF4G1	AHR+FEV	1	0.529427	0.621173	0.631647	0.661052	-0.0623403	997
EIF4G2	AHR+FEV	1	0.994938	0.905453	1.01044	0.90546	-0.0154966	635
EIF4H	AHR+FEV	1	0.597151	0.685146	0.691822	0.747113	-0.0327034	838
EIF5	AHR+FEV	1	1.03715	1.06556	1.09884	1.09148	-0.0357701	473
EIF5A	AHR+FEV	1	1.92903	2.09745	2.23884	2.21913	-0.188134	132
EIF5B	AHR+FEV	1	1.70102	1.75114	1.8693	1.83761	-0.0818126	187
ELOF1	AHR+FEV	1	0.537923	0.69021	0.635332	0.697356	-0.0902643	923
EMC6	AHR+FEV	1	0.687786	0.709778	0.779378	0.785561	-0.0158098	791
EMP3	AHR+FEV	1	1.01978	0.886311	0.886367	0.883328	0.130434	672
ENO1	AHR+FEV	1	1.68052	1.74036	1.94273	1.93132	-0.0712414	174
ENSA	AHR+FEV	1	1.49723	1.21384	1.50309	1.19658	-0.0231261	402
ENY2	AHR+FEV	1	1.13607	1.25903	1.20413	1.28846	-0.0386224	357
EPB41	AHR+FEV	1	0.791509	0.879561	0.771488	0.7948	-0.0647404	777
ERGIC3	AHR+FEV	1	0.721389	0.695695	0.571547	0.661372	0.115518	996
ERH	AHR+FEV	1	1.3236	1.37077	1.43411	1.46008	-0.0212059	282
ERP29	AHR+FEV	1	0.955647	1.06286	1.01049	1.10136	-0.0163436	465
ESD	AHR+FEV	1	0.828507	0.782631	0.820917	0.845064	0.0700228	706
ETFA	AHR+FEV	1	0.613672	0.638316	0.702274	0.681231	-0.0456867	951
ETFB	AHR+FEV	1	0.916729	0.726997	0.778784	0.678906	0.0898535	956
FAAP20	AHR+FEV	1	0.876491	0.906651	0.829975	0.855265	-0.00487	696
FAM133B	AHR+FEV	1	0.693242	0.740721	0.709824	0.759286	0.00198352	819
FAM136A	AHR+FEV	1	0.515593	0.75498	0.762044	0.879751	-0.12168	676
FAU	AHR+FEV	1	2.85726	2.83442	2.82719	2.79759	-0.00677276	99
FBL	AHR+FEV	1	1.00627	1.27463	1.2855	1.49018	-0.0636691	277
FDPS	AHR+FEV	1	0.71028	0.657584	0.683693	0.726	0.0950032	874
FIS1	AHR+FEV	1	0.811701	0.761672	0.686748	0.735307	0.0985888	858
FKBP1A	AHR+FEV	1	1.15829	1.27465	1.23502	1.26433	-0.087044	370
FKBP2	AHR+FEV	1	0.927421	0.897952	0.88831	0.913521	0.0546796	620
FKBP8	AHR+FEV	1	1.26298	1.14022	1.13337	1.13991	0.129306	435
FTH1	AHR+FEV	1	4.47708	4.23274	4.50022	4.12488	-0.131	24
FTL	AHR+FEV	1	4.55184	4.378	4.55487	4.26859	-0.112428	16
FUS	AHR+FEV	1	1.54651	1.52811	1.61306	1.50532	-0.0893363	270
FXYD5	AHR+FEV	1	0.996875	0.720333	0.777509	0.673137	0.17217	972
GABARAPL2	AHR+FEV	1	1.12979	0.976545	0.934395	0.895084	0.113936	652
GADD45GIP1	AHR+FEV	1	1.52198	1.64364	1.74278	1.79124	-0.0731931	194
GAL	AHR+FEV	1	0.285397	0.677319	0.555771	1.05601	0.108321	504
GAMT	AHR+FEV	1	0.607103	0.834606	0.853691	0.869993	-0.211201	682
GAPDH	AHR+FEV	1	2.96748	2.97584	3.13147	2.99449	-0.145343	94
GAR1	AHR+FEV	1	0.423525	0.567481	0.663369	0.710028	-0.0972973	897
GCSH	AHR+FEV	1	0.382692	0.628096	0.54256	0.833618	0.0456546	722
GGCT	AHR+FEV	1	0.550401	0.697066	0.836705	0.82019	-0.16318	743
GHITM	AHR+FEV	1	0.94218	0.90014	1.04517	0.945982	-0.0571482	593
GLO1	AHR+FEV	1	0.663161	0.639191	0.657484	0.68676	0.0532455	942
GLRX5	AHR+FEV	1	0.750025	0.819141	0.930436	0.84123	-0.158321	711
GMNN	AHR+FEV	1	0.724201	0.785805	0.991329	0.895577	-0.157355	651
GNAS	AHR+FEV	1	1.11486	1.11255	1.14432	1.06666	-0.0753552	495
GNG5	AHR+FEV	1	1.77874	1.60741	1.60445	1.50477	0.0716525	271
GNL3	AHR+FEV	1	0.470457	0.600312	0.633522	0.744104	-0.0192736	843
GPATCH4	AHR+FEV	1	0.460377	0.651155	0.661696	0.75281	-0.0996639	828
GPSM3	AHR+FEV	1	1.18736	0.937634	0.874406	0.74762	0.122944	837
GPX4	AHR+FEV	1	2.17643	2.31518	2.22171	2.28305	-0.0774024	125
GSPT1	AHR+FEV	1	0.688396	0.785526	0.827033	0.797615	-0.126548	771
GSTK1	AHR+FEV	1	0.690713	0.696808	0.668347	0.67829	0.00384778	957
GSTO1	AHR+FEV	1	0.86025	0.676088	0.800516	0.736264	0.11991	856
GSTP1	AHR+FEV	1	2.23091	2.23608	2.08487	2.20668	0.116645	133
GTF2A2	AHR+FEV	1	1.21718	1.05512	1.23379	1.12482	0.0530989	448
GTF2I	AHR+FEV	1	0.705967	0.842311	0.620033	0.704568	-0.0518095	906
GTF3A	AHR+FEV	1	1.15636	1.42039	1.59022	1.63072	-0.22353	237
GTF3C6	AHR+FEV	1	1.20446	1.20887	1.18454	1.17403	-0.0149204	410
GTSF1	AHR+FEV	1	1.15205	1.21297	1.22143	1.23668	-0.0456688	384
GUK1	AHR+FEV	1	2.03493	1.81809	1.89776	1.66764	-0.0132773	227
GYPA	AHR+FEV	1	1.77313	1.33689	1.61815	1.11825	-0.0636598	454
GYPB	AHR+FEV	1	2.24617	1.75746	1.89287	1.23308	-0.171072	386
GYPC	AHR+FEV	1	1.63647	1.64504	1.96588	1.64816	-0.326302	232
HAX1	AHR+FEV	1	0.765718	0.687859	0.799166	0.724186	0.00287908	877
HBG1	AHR+FEV	1	2.25876	1.09139	1.64367	0.738706	0.262416	853
HBG2	AHR+FEV	1	3.78401	2.24395	3.05094	1.68654	0.175657	222
HBZ	AHR+FEV	1	2.43613	2.09721	2.4712	1.59092	-0.541363	244
HDDC2	AHR+FEV	1	0.871577	0.980594	0.953503	1.09929	0.0367653	467
HDGF	AHR+FEV	1	0.861052	0.882741	0.922889	0.884095	-0.0604814	668
HEBP2	AHR+FEV	1	0.73631	0.875298	0.864974	0.982548	-0.0214136	562
HIC2	AHR+FEV	1	0.862994	0.890837	0.911308	0.88385	-0.0553012	671
HIGD1A	AHR+FEV	1	0.710158	0.70125	0.829182	0.73195	-0.0883245	862
HIGD2A	AHR+FEV	1	1.14246	1.26225	1.23984	1.25338	-0.10626	381
HINT1	AHR+FEV	1	2.58313	2.78572	2.77147	2.75089	-0.223172	101
HMGA1	AHR+FEV	1	2.23622	2.48558	2.66815	2.69656	-0.220954	103
HMGB1	AHR+FEV	1	2.25456	2.29946	2.58044	2.53874	-0.0865989	111
HMGB2	AHR+FEV	1	1.65977	1.7206	1.84435	1.7733	-0.131882	196
HMGN1	AHR+FEV	1	2.86702	2.75262	2.85835	2.76534	0.0213885	100
HMGN2	AHR+FEV	1	1.97191	1.98035	2.20859	2.02885	-0.188182	155
HMGN3	AHR+FEV	1	1.14937	1.29847	1.43984	1.32109	-0.267848	337
HNRNPA0	AHR+FEV	1	0.864583	0.888128	0.907033	0.894862	-0.0357163	653
HNRNPA1	AHR+FEV	1	2.6425	2.68915	2.35718	2.63807	0.234241	109
HNRNPA2B1	AHR+FEV	1	1.89114	1.92438	2.0908	2.02604	-0.09799	156
HNRNPA3	AHR+FEV	1	1.16689	1.26103	1.29664	1.3357	-0.0550754	331
HNRNPAB	AHR+FEV	1	0.985793	1.16484	1.28823	1.2933	-0.173966	354
HNRNPC	AHR+FEV	1	1.67866	1.67897	1.77614	1.74225	-0.0342009	205
HNRNPD	AHR+FEV	1	1.18555	1.23074	1.427	1.38209	-0.0900961	310
HNRNPDL	AHR+FEV	1	1.12236	1.24558	1.17909	1.31599	0.0136806	339
HNRNPF	AHR+FEV	1	0.576755	0.658092	0.645206	0.703567	-0.0229758	908
HNRNPH1	AHR+FEV	1	0.676037	0.736399	0.808299	0.81143	-0.057231	757
HNRNPH3	AHR+FEV	1	0.608385	0.658871	0.75549	0.702898	-0.103078	911
HNRNPK	AHR+FEV	1	1.19293	1.19524	1.22788	1.18783	-0.0423518	405
HNRNPM	AHR+FEV	1	1.12567	1.20651	1.31428	1.28802	-0.107099	358
HNRNPR	AHR+FEV	1	0.843915	0.855201	0.90299	0.902988	-0.0112879	637
HNRNPU	AHR+FEV	1	1.00941	1.15141	1.17218	1.16406	-0.150123	421
HSBP1	AHR+FEV	1	1.12995	1.17046	1.22513	1.21804	-0.0476011	394
HSD17B10	AHR+FEV	1	0.853064	0.810605	0.926741	0.867056	-0.0172253	684
HSP90AA1	AHR+FEV	1	1.86766	1.8199	1.87273	1.93847	0.113497	171
HSP90AB1	AHR+FEV	1	2.20364	2.29572	2.38227	2.49562	0.0212755	115
HSP90B1	AHR+FEV	1	0.84739	0.882737	0.943839	0.975973	-0.00321335	569
HSPA8	AHR+FEV	1	1.0659	1.19069	1.22236	1.26261	-0.0845305	371
HSPA9	AHR+FEV	1	0.537394	0.648293	0.755834	0.753289	-0.113444	827
HSPB1	AHR+FEV	1	1.51449	1.49254	1.50559	1.38217	-0.101474	309
HSPB11	AHR+FEV	1	0.764075	0.781305	0.823666	0.783199	-0.0576971	795
HSPD1	AHR+FEV	1	1.16921	1.50197	1.55766	1.73055	-0.159879	210
HSPE1	AHR+FEV	1	1.95963	2.3941	2.51049	2.64283	-0.30213	108
ILF2	AHR+FEV	1	0.653878	0.61411	0.70292	0.682084	0.0189318	946
ILF3	AHR+FEV	1	0.797755	0.905958	0.908429	0.964207	-0.0524239	580
IMMP1L	AHR+FEV	1	0.671797	0.710839	0.706699	0.813555	0.0678141	755
IMP3	AHR+FEV	1	0.57596	0.801334	0.7322	0.871978	-0.0855954	681
ISOC2	AHR+FEV	1	0.695578	0.903668	0.906875	1.00101	-0.113957	545
JTB	AHR+FEV	1	1.50366	1.53993	1.66447	1.60088	-0.0998721	241
KCNH2	AHR+FEV	1	0.332027	0.64279	0.419515	0.848736	0.118457	699
KHDRBS1	AHR+FEV	1	0.847626	0.93859	0.851791	0.947971	0.00521719	588
KIF5B	AHR+FEV	1	0.708244	0.753048	0.813975	0.757873	-0.100905	821
KNOP1	AHR+FEV	1	0.514568	0.624124	0.679691	0.707643	-0.0816033	900
KPNB1	AHR+FEV	1	0.997217	1.13068	1.09589	1.12393	-0.10542	449
KRT10	AHR+FEV	1	1.05678	1.20446	1.57457	1.41007	-0.312177	294
KRT18	AHR+FEV	1	1.24036	1.02789	1.17325	1.03812	0.0773402	514
KRT8	AHR+FEV	1	1.04864	0.858819	0.748738	0.704116	0.145201	907
KTN1	AHR+FEV	1	1.1016	1.19947	1.23725	1.21816	-0.116968	393
LAGE3	AHR+FEV	1	0.927722	0.724001	0.869446	0.701595	0.0358698	914
LAMTOR1	AHR+FEV	1	1.08724	0.90658	1.14394	0.907026	-0.0562548	631
LAMTOR2	AHR+FEV	1	0.786416	0.895666	0.734443	0.794407	-0.0492854	779
LAMTOR4	AHR+FEV	1	1.14768	1.174	1.18681	1.17089	-0.0422398	416
LAMTOR5	AHR+FEV	1	1.59263	1.60253	1.49596	1.44259	-0.0632687	287
LAPTM4B	AHR+FEV	1	1.46575	1.44231	1.51215	1.48377	-0.00493515	280
LAPTM5	AHR+FEV	1	1.27228	0.910872	0.81902	0.720139	0.262524	884
LARP1	AHR+FEV	1	0.594024	0.688369	0.702726	0.731735	-0.0653355	863
LCP1	AHR+FEV	1	0.521933	0.761068	0.8783	0.842945	-0.27449	709
LDHA	AHR+FEV	1	0.821712	0.942979	1.01245	1.16438	0.0306665	420
LDHB	AHR+FEV	1	1.27678	1.45971	1.58857	1.63884	-0.132665	235
LIMD2	AHR+FEV	1	0.704	0.756719	0.648993	0.681779	-0.0199335	949
LMAN2	AHR+FEV	1	0.868833	0.788335	0.925984	0.846009	0.000522435	703
LRRC59	AHR+FEV	1	0.584185	0.638898	0.775007	0.705487	-0.124233	903
LSM14A	AHR+FEV	1	0.695162	0.781569	0.841478	0.815271	-0.112613	753
LSM14B	AHR+FEV	1	0.88377	1.01233	1.01214	1.05502	-0.0856764	505
LSM11	AHR+FEV	1	1.19152	1.26548	1.25738	1.29693	-0.0344124	352
LSM12	AHR+FEV	1	1.54024	1.66238	1.77205	1.75977	-0.134416	203
LSM2	AHR+FEV	1	1.54483	1.77605	1.77456	1.80331	-0.202469	193
LSM3	AHR+FEV	1	1.38821	1.5534	1.60964	1.6375	-0.137336	236
LSM5	AHR+FEV	1	1.66393	1.91512	1.96952	2.07321	-0.147496	149
LSM6	AHR+FEV	1	1.41859	1.18828	1.16096	1.11333	0.182679	458
LUC7L3	AHR+FEV	1	1.09547	0.928756	1.0214	0.981146	0.126457	563
LY6E	AHR+FEV	1	1.45378	1.41836	1.365	1.28699	-0.0425844	359
LYL1	AHR+FEV	1	1.25022	0.952894	1.05282	0.901371	0.145877	642
LYPLA1	AHR+FEV	1	0.743576	0.86788	0.905984	0.943505	-0.0867826	595
LYRM4	AHR+FEV	1	0.59707	0.717387	0.723321	0.784681	-0.0589572	793
MAD2L1	AHR+FEV	1	0.492055	0.566766	0.616888	0.664589	-0.0270093	987
MAD2L2	AHR+FEV	1	0.587008	0.622887	0.648555	0.69871	0.0142754	918
MAGOH	AHR+FEV	1	0.665668	0.692901	0.811238	0.782538	-0.0559339	797
MAP2K2	AHR+FEV	1	0.938824	1.01316	1.02941	1.04113	-0.0626186	512
MAPK1	AHR+FEV	1	1.00287	0.889167	1.01093	0.908123	0.0108889	626
MARCKSL1	AHR+FEV	1	0.764449	1.3996	0.849343	1.54783	0.0633369	258
MAT2A	AHR+FEV	1	0.5567	0.694393	0.663276	0.749385	-0.0515833	832
MAZ	AHR+FEV	1	0.564395	0.758166	0.659183	0.819296	-0.0336589	746
MDH2	AHR+FEV	1	1.2125	1.34087	1.43633	1.40574	-0.158953	296
MDK	AHR+FEV	1	0.734967	0.88115	0.572687	0.822517	0.103647	738
MEAF6	AHR+FEV	1	0.767334	0.769319	0.705217	0.718247	0.0110452	886
MED28	AHR+FEV	1	0.68161	0.614758	0.63663	0.677593	0.107816	962
MED4	AHR+FEV	1	0.685322	0.704449	0.783199	0.700734	-0.101592	916
MEF2C	AHR+FEV	1	0.830509	0.708972	1.06156	0.737486	-0.202536	854
METAP2	AHR+FEV	1	1.3793	1.48117	1.50768	1.53086	-0.078688	262
METTL5	AHR+FEV	1	0.814831	0.819387	0.945958	0.910456	-0.0400581	623
METTL9	AHR+FEV	1	0.459733	0.6838	0.602279	0.68181	-0.144535	948
MFF	AHR+FEV	1	0.633467	0.571207	0.740968	0.662057	-0.016651	993
MGST2	AHR+FEV	1	0.752524	0.746136	0.981125	0.81991	-0.154828	744
MIEN1	AHR+FEV	1	0.916187	0.841384	0.868412	0.831208	0.0375989	725
MIF	AHR+FEV	1	1.21417	1.46329	1.46066	1.57741	-0.132372	247
MKKS	AHR+FEV	1	0.815555	0.780677	0.980369	0.900137	-0.0453549	646
MLF2	AHR+FEV	1	0.615853	0.676848	0.544485	0.661033	0.0555531	998
MORF4L1	AHR+FEV	1	1.18815	1.14726	1.21621	1.1294	-0.0459204	446
MORF4L2	AHR+FEV	1	0.637356	0.687651	0.732808	0.735502	-0.0476005	857
MPG	AHR+FEV	1	0.736914	0.743928	0.667605	0.667147	-0.00747222	983
MPLKIP	AHR+FEV	1	0.814039	0.881347	0.91114	0.890179	-0.0882694	659
MRFAP1	AHR+FEV	1	1.00209	1.13717	1.20592	1.22397	-0.117029	390
MRPL11	AHR+FEV	1	0.834793	0.997091	1.15755	1.17494	-0.144908	409
MRPL12	AHR+FEV	1	0.850244	1.10329	1.1908	1.2588	-0.185047	374
MRPL13	AHR+FEV	1	0.521266	0.580642	0.681181	0.68875	-0.0518072	938
MRPL14	AHR+FEV	1	1.38818	1.51281	1.54489	1.55289	-0.116625	256
MRPL18	AHR+FEV	1	0.810825	0.970941	1.05177	1.07713	-0.134762	489
MRPL20	AHR+FEV	1	1.12609	1.28168	1.33802	1.38654	-0.107067	304
MRPL21	AHR+FEV	1	0.82728	0.951442	1.11404	1.17367	-0.0645298	411
MRPL22	AHR+FEV	1	0.673989	0.724207	0.844671	0.819487	-0.0754016	745
MRPL27	AHR+FEV	1	0.710542	0.808998	0.881094	0.861953	-0.117596	691
MRPL3	AHR+FEV	1	0.410257	0.559367	0.652884	0.680294	-0.121699	955
MRPL33	AHR+FEV	1	0.990135	0.979993	0.987628	1.00258	0.0250888	542
MRPL34	AHR+FEV	1	0.647407	0.815235	0.886294	0.921974	-0.132148	612
MRPL36	AHR+FEV	1	0.713167	0.88215	0.890573	0.972899	-0.0866575	570
MRPL37	AHR+FEV	1	0.779931	0.839441	1.00265	0.968626	-0.0935324	573
MRPL4	AHR+FEV	1	0.599073	0.785161	0.843981	0.883906	-0.146162	670
MRPL40	AHR+FEV	1	1.31103	1.33688	1.4561	1.40838	-0.0735722	295
MRPL41	AHR+FEV	1	1.53861	1.58046	1.70684	1.62551	-0.123178	238
MRPL51	AHR+FEV	1	1.26176	1.23267	1.29783	1.31044	0.0417006	343
MRPL52	AHR+FEV	1	1.17342	1.13265	1.16654	1.18378	0.058017	407
MRPL54	AHR+FEV	1	0.657777	0.679765	0.725612	0.707474	-0.040127	902
MRPL55	AHR+FEV	1	0.787366	0.918089	0.96173	1.00655	-0.0859037	535
MRPL57	AHR+FEV	1	1.03147	0.985726	1.05878	1.04752	0.0344851	508
MRPS12	AHR+FEV	1	0.784745	1.06213	1.06551	1.17311	-0.169783	413
MRPS14	AHR+FEV	1	0.791196	0.722148	0.790094	0.736777	0.0157309	855
MRPS15	AHR+FEV	1	1.45009	1.47949	1.78207	1.69	-0.121466	220
MRPS16	AHR+FEV	1	0.802591	0.783744	0.793426	0.804605	0.0300255	765
MRPS18C	AHR+FEV	1	0.838394	0.857186	0.998379	0.918093	-0.0990783	618
MRPS21	AHR+FEV	1	1.11928	1.23955	1.1471	1.28612	0.0187498	360
MRPS23	AHR+FEV	1	0.735084	0.76295	0.863707	0.781182	-0.110392	799
MRPS25	AHR+FEV	1	0.818463	0.846861	0.957725	0.85548	-0.130643	695
MRPS26	AHR+FEV	1	0.419758	0.646089	0.684946	0.720071	-0.191206	885
MRPS33	AHR+FEV	1	0.525181	0.629767	0.615297	0.717864	-0.00201952	888
MRPS34	AHR+FEV	1	0.991297	1.23118	1.30804	1.3574	-0.190529	317
MRPS6	AHR+FEV	1	0.898168	0.831366	0.800255	0.862468	0.129016	689
MRPS7	AHR+FEV	1	0.688893	0.795966	0.852792	0.868674	-0.0911902	683
MT-ATP6	AHR+FEV	1	2.74333	3.41444	3.73262	3.82782	-0.575912	39
MT-CO1	AHR+FEV	1	4.11945	4.46185	4.58479	4.5378	-0.389387	6
MT-CO2	AHR+FEV	1	3.96452	4.49827	4.65111	4.69517	-0.489694	5
MT-CO3	AHR+FEV	1	3.84277	4.53027	4.8394	4.86825	-0.658646	2
MT-CYB	AHR+FEV	1	2.59076	2.94791	3.43915	3.47102	-0.325285	66
MT-ND1	AHR+FEV	1	3.30307	3.75221	3.86103	3.77975	-0.530419	42
MT-ND2	AHR+FEV	1	3.08649	3.74364	3.8148	4.00641	-0.465542	28
MT-ND3	AHR+FEV	1	2.29973	2.93839	3.14581	3.3028	-0.481665	79
MT-ND4	AHR+FEV	1	2.87298	3.6306	4.21111	4.25276	-0.715977	17
MT-ND4L	AHR+FEV	1	0.484767	0.769147	0.925084	1.07991	-0.129549	486
MT-ND5	AHR+FEV	1	1.08896	1.49396	1.86618	1.91709	-0.354096	175
MT-ND6	AHR+FEV	1	1.32053	1.57206	1.00882	1.37746	0.117111	312
MTCH1	AHR+FEV	1	0.896968	0.818185	0.922258	0.893809	0.0503344	654
MTCH2	AHR+FEV	1	0.766326	0.804167	0.97105	0.979156	-0.0297349	564
MTDH	AHR+FEV	1	1.30695	1.44232	1.59986	1.60602	-0.129209	240
MTPN	AHR+FEV	1	0.924109	0.823566	0.876286	0.816848	0.0411058	748
MYBL2	AHR+FEV	1	0.81054	0.866311	0.624993	0.662491	-0.0182738	992
MYDGF	AHR+FEV	1	0.842249	0.785106	0.951876	0.906173	0.0114406	633
MYL12A	AHR+FEV	1	1.07698	1.03854	0.97799	0.995683	0.0561325	552
MYL12B	AHR+FEV	1	0.929241	0.901328	0.867484	0.885337	0.0457652	666
MYL4	AHR+FEV	1	1.16859	0.899746	1.12604	0.884034	0.0268377	669
MYL6	AHR+FEV	1	2.36942	1.9211	2.04711	1.67785	0.0790601	225
MYL6B	AHR+FEV	1	0.915798	0.975367	0.892116	0.89829	-0.053395	649
MZT1	AHR+FEV	1	0.50387	0.584263	0.632663	0.6616	-0.0514557	994
MZT2A	AHR+FEV	1	1.23755	1.54011	1.3849	1.49969	-0.187771	273
MZT2B	AHR+FEV	1	1.98696	2.00744	1.97001	1.86843	-0.122062	182
NAA10	AHR+FEV	1	0.994095	0.9224	1.12139	0.995707	-0.0539917	551
NAA38	AHR+FEV	1	1.0409	0.867799	1.23031	0.882513	-0.174692	673
NACA	AHR+FEV	1	2.74494	2.87426	2.73582	2.8604	-0.00473142	96
NAP1L1	AHR+FEV	1	1.71719	1.88694	1.75867	1.95395	0.0255299	168
NASP	AHR+FEV	1	0.842237	0.97225	1.01076	1.0987	-0.0420708	469
NCL	AHR+FEV	1	1.71763	1.9952	2.06425	2.17874	-0.163079	139
NDUFA1	AHR+FEV	1	1.39134	1.29918	1.3874	1.27443	-0.0208137	366
NDUFA11	AHR+FEV	1	1.08992	1.16637	1.22539	1.19611	-0.105722	403
NDUFA12	AHR+FEV	1	1.30298	1.06056	1.02771	1.00459	0.219303	538
NDUFA2	AHR+FEV	1	1.49888	1.3892	1.50254	1.34098	-0.0518829	328
NDUFA3	AHR+FEV	1	1.45713	1.36632	1.49516	1.33905	-0.0652986	330
NDUFA4	AHR+FEV	1	2.1012	1.82956	1.99505	1.82608	0.102673	190
NDUFA5	AHR+FEV	1	0.975994	0.987416	1.07257	1.13333	0.0493414	442
NDUFA6	AHR+FEV	1	0.759189	0.695264	0.874484	0.814704	0.00414532	754
NDUFA8	AHR+FEV	1	1.02822	1.0258	1.18609	1.09626	-0.0874108	470
NDUFAB1	AHR+FEV	1	1.23896	1.38031	1.52332	1.52644	-0.138231	263
NDUFAF2	AHR+FEV	1	0.455404	0.726272	0.712996	0.904782	-0.0790822	636
NDUFAF3	AHR+FEV	1	0.716015	0.68423	0.684238	0.667465	0.015011	982
NDUFB1	AHR+FEV	1	1.98129	1.88659	1.8982	1.76936	-0.0341421	198
NDUFB10	AHR+FEV	1	1.52776	1.62894	1.69666	1.64015	-0.15769	234
NDUFB11	AHR+FEV	1	1.07003	1.07654	1.08362	1.10079	0.0106645	466
NDUFB2	AHR+FEV	1	1.6152	1.73685	1.77868	1.81857	-0.0817622	191
NDUFB3	AHR+FEV	1	1.14	1.08948	1.21563	1.11928	-0.0458311	451
NDUFB4	AHR+FEV	1	1.44223	1.36496	1.42532	1.37483	0.0267774	313
NDUFB5	AHR+FEV	1	0.724388	0.729094	0.793148	0.677858	-0.119996	960
NDUFB6	AHR+FEV	1	0.753752	0.792141	0.966016	0.908031	-0.0963736	627
NDUFB7	AHR+FEV	1	1.48586	1.40044	1.45626	1.40406	0.0332245	297
NDUFB8	AHR+FEV	1	0.655334	0.588468	0.815464	0.722658	-0.0259404	880
NDUFB9	AHR+FEV	1	1.80778	1.7133	2.04015	1.81551	-0.130152	192
NDUFC1	AHR+FEV	1	1.53617	1.46024	1.49611	1.50738	0.0872105	268
NDUFC2	AHR+FEV	1	1.32532	1.42663	1.43359	1.48817	-0.0467335	278
NDUFS3	AHR+FEV	1	0.693334	0.686292	0.760538	0.76114	0.00764382	818
NDUFS5	AHR+FEV	1	2.31149	2.39554	2.42291	2.50051	-0.0064559	114
NDUFS6	AHR+FEV	1	1.86017	1.88132	2.07747	1.93687	-0.161756	173
NDUFS7	AHR+FEV	1	1.4498	1.3317	1.44362	1.35736	0.031831	318
NDUFS8	AHR+FEV	1	1.27288	1.27802	1.34609	1.25856	-0.0926627	376
NDUFV1	AHR+FEV	1	0.601277	0.657755	0.759054	0.711862	-0.10367	893
NDUFV2	AHR+FEV	1	1.0005	0.982755	1.07148	1.02304	-0.0306886	525
NDUFV3	AHR+FEV	1	0.780287	0.81452	0.914355	0.815787	-0.132801	751
NEDD8	AHR+FEV	1	1.35092	1.37099	1.33596	1.30511	-0.0509124	348
NENF	AHR+FEV	1	1.19612	1.01097	1.18732	0.945302	-0.0568693	594
NHP2	AHR+FEV	1	1.37881	1.55183	1.6365	1.67184	-0.137687	226
NME1	AHR+FEV	1	1.48384	1.76833	1.88934	1.96825	-0.205581	165
NME4	AHR+FEV	1	1.21022	1.62879	1.63937	1.70679	-0.351152	216
NMT1	AHR+FEV	1	0.966412	0.968936	1.01304	1.02251	0.00694144	526
NOL7	AHR+FEV	1	0.979684	0.834347	1.03167	0.955889	0.069551	585
NONO	AHR+FEV	1	0.768697	0.723221	0.730141	0.739499	0.0548351	851
NOP10	AHR+FEV	1	1.17962	1.17971	1.30612	1.26926	-0.0369434	368
NOP16	AHR+FEV	1	0.435526	0.627383	0.648184	0.784008	-0.0560332	794
NOP56	AHR+FEV	1	0.853647	1.10903	1.08665	1.26064	-0.0813922	372
NOSIP	AHR+FEV	1	0.658221	0.628413	0.707447	0.681381	0.0037415	950
NPM1	AHR+FEV	1	2.04556	2.22784	2.1848	2.43031	0.0632296	118
NPM3	AHR+FEV	1	0.743677	0.921492	0.901992	1.06253	-0.0172733	496
NQO2	AHR+FEV	1	0.566993	0.664828	0.651455	0.672407	-0.0768827	974
NSA2	AHR+FEV	1	0.892731	1.01486	1.03277	1.09904	-0.0558517	468
NT5DC2	AHR+FEV	1	0.444809	0.71867	0.485903	0.670051	-0.089714	979
NTMT1	AHR+FEV	1	0.518805	0.597974	0.62877	0.745189	0.0372494	840
NUCKS1	AHR+FEV	1	1.79557	1.69646	1.81268	1.71427	0.000696778	215
NUDC	AHR+FEV	1	0.977956	1.00575	1.17195	1.15769	-0.0420521	426
NUDCD2	AHR+FEV	1	0.59927	0.687761	0.680336	0.664184	-0.104643	988
NUDT3	AHR+FEV	1	0.95454	1.02524	1.08526	1.03574	-0.120219	517
NUDT5	AHR+FEV	1	0.56877	0.647094	0.713915	0.72967	-0.0625691	866
NUP214	AHR+FEV	1	0.655851	0.67629	0.699908	0.689784	-0.0305642	936
NUTF2	AHR+FEV	1	0.748513	0.802857	0.811785	0.824528	-0.0416004	735
OAZ1	AHR+FEV	1	3.21857	3.14862	3.22862	3.09814	-0.0605328	91
ODC1	AHR+FEV	1	0.652501	0.933563	1.00589	1.18218	-0.104775	408
ORMDL1	AHR+FEV	1	0.626934	0.596346	0.669502	0.672705	0.0337908	973
OSBPL8	AHR+FEV	1	0.741233	0.736319	0.800928	0.743615	-0.0523995	844
OST4	AHR+FEV	1	2.29244	1.99976	2.01329	1.85053	0.129915	185
OSTC	AHR+FEV	1	0.901274	0.98313	1.01482	1.11723	0.0205536	456
PA2G4	AHR+FEV	1	1.67316	1.89538	2.05326	2.08862	-0.186851	146
PABPC1	AHR+FEV	1	1.62139	1.92334	1.85199	1.9706	-0.183336	162
PABPC4	AHR+FEV	1	0.617765	0.63167	0.676573	0.770402	0.0799231	813
PABPN1	AHR+FEV	1	0.746284	0.693524	0.711607	0.681151	0.0223032	952
PAFAH1B3	AHR+FEV	1	0.660048	0.752061	0.824038	0.831061	-0.0849899	726
PAICS	AHR+FEV	1	0.544896	0.79809	0.821707	0.947033	-0.127868	592
PAIP2	AHR+FEV	1	0.761827	0.72985	0.596788	0.726262	0.161452	873
PAK2	AHR+FEV	1	0.674291	0.709368	0.678665	0.702117	-0.0116255	913
PAPOLA	AHR+FEV	1	0.600015	0.656597	0.741522	0.73957	-0.0585341	850
PARK7	AHR+FEV	1	1.64764	1.7946	1.74294	1.88424	-0.0056628	180
PARP1	AHR+FEV	1	1.17242	1.34378	1.41504	1.38295	-0.203457	308
PCBP1	AHR+FEV	1	1.055	1.00363	1.07552	1.03067	0.00651479	522
PCBP2	AHR+FEV	1	1.33492	1.2629	1.32032	1.17367	-0.0746299	412
PCMT1	AHR+FEV	1	0.805819	0.656344	0.825072	0.785442	0.109846	792
PCNP	AHR+FEV	1	0.681443	0.728813	0.76601	0.755361	-0.0580199	824
PDAP1	AHR+FEV	1	0.991667	0.995745	1.06639	1.08029	0.00981903	485
PDCD2	AHR+FEV	1	0.591379	0.722101	0.682783	0.772542	-0.0409632	809
PDCD5	AHR+FEV	1	1.09753	1.30289	1.42249	1.46471	-0.16314	281
PDCD6	AHR+FEV	1	1.02193	1.03213	0.999404	1.05941	0.0498134	501
PDE4DIP	AHR+FEV	1	0.665763	0.933943	0.50782	0.834178	0.0581774	721
PDIA6	AHR+FEV	1	0.78528	0.755435	0.836448	0.912714	0.10611	621
PEBP1	AHR+FEV	1	1.21216	1.57534	1.52067	1.73562	-0.148227	208
PET100	AHR+FEV	1	0.8273	0.731979	0.826733	0.731248	-0.000164092	865
PFDN1	AHR+FEV	1	0.715582	0.660326	0.717885	0.714811	0.0521818	889
PFDN2	AHR+FEV	1	1.20736	1.32997	1.26818	1.34694	-0.0438501	325
PFDN5	AHR+FEV	1	2.08887	1.80336	1.70217	1.6613	0.244641	229
PFDN6	AHR+FEV	1	0.873393	0.838232	0.90101	0.87781	0.0119605	678
PFN1	AHR+FEV	1	2.7469	2.68638	2.78332	2.62726	-0.0955331	110
PGAM1	AHR+FEV	1	0.91369	1.06636	1.0215	1.12988	-0.0442892	445
PGK1	AHR+FEV	1	0.716336	0.729394	0.841063	0.838757	-0.0153645	714
PGP	AHR+FEV	1	0.886133	0.952394	1.0563	0.983389	-0.139174	559
PHB2	AHR+FEV	1	0.744219	0.903914	0.915152	1.05792	-0.0169308	502
PHF19	AHR+FEV	1	1.07331	1.1405	1.49891	1.33342	-0.232672	333
PHPT1	AHR+FEV	1	1.27341	1.21396	1.29781	1.13376	-0.104601	441
PIH1D1	AHR+FEV	1	0.64071	0.595705	0.679303	0.694638	0.0603399	927
PIN1	AHR+FEV	1	0.917169	0.92562	1.08622	0.951149	-0.143525	587
PITX1	AHR+FEV	1	1.14591	1.46377	1.51523	1.35013	-0.482958	323
PKM	AHR+FEV	1	0.961952	1.08285	1.0516	1.06059	-0.1119	500
PLEKHJ1	AHR+FEV	1	0.760421	0.898343	0.826961	0.879642	-0.0852422	677
PNISR	AHR+FEV	1	1.17564	0.922683	0.898534	0.85714	0.211568	693
PNKD	AHR+FEV	1	0.766232	0.712619	0.820361	0.723021	-0.0437266	879
PNN	AHR+FEV	1	0.81555	0.835309	0.877604	0.845091	-0.0522717	705
POLD2	AHR+FEV	1	0.654781	0.867671	0.925837	0.984264	-0.154463	558
POLE3	AHR+FEV	1	0.478547	0.580918	0.683564	0.688033	-0.0979012	941
POLE4	AHR+FEV	1	0.472293	0.561418	0.634599	0.671752	-0.0519723	975
POLR1D	AHR+FEV	1	0.911129	1.01508	0.977953	1.13239	0.0504877	444
POLR2E	AHR+FEV	1	1.1301	1.23617	1.35768	1.32828	-0.13547	335
POLR2F	AHR+FEV	1	0.882386	1.10431	1.2063	1.23975	-0.18848	383
POLR2H	AHR+FEV	1	0.497715	0.659145	0.573522	0.717962	-0.0169897	887
POLR2I	AHR+FEV	1	0.833966	0.901603	0.961305	0.982737	-0.0462057	561
POLR2J	AHR+FEV	1	1.10387	1.10267	1.24099	1.14626	-0.0935347	431
POLR2J3	AHR+FEV	1	1.25975	1.01633	0.924871	0.790558	0.10911	784
POLR2K	AHR+FEV	1	0.695179	0.69835	0.784658	0.712708	-0.0751215	891
POLR2L	AHR+FEV	1	1.92586	1.86624	1.90368	1.77994	-0.0641187	195
POLR3K	AHR+FEV	1	0.795027	1.02596	1.08014	1.10313	-0.207939	464
POMP	AHR+FEV	1	2.23147	2.14657	2.26926	2.19517	0.0108049	137
POP7	AHR+FEV	1	0.629164	0.856242	0.906424	1.01398	-0.11952	529
PPA1	AHR+FEV	1	0.966221	1.32079	1.31568	1.52094	-0.149303	267
PPDPF	AHR+FEV	1	1.25498	1.17258	1.02348	1.06125	0.120176	497
PPIA	AHR+FEV	1	2.63478	2.75136	2.83234	2.79957	-0.149353	98
PPIB	AHR+FEV	1	0.840069	0.827582	0.872369	0.906735	0.0468535	632
PPIG	AHR+FEV	1	0.982812	0.853749	0.903962	0.879901	0.105002	674
PPIH	AHR+FEV	1	0.696982	0.738589	0.891177	0.891391	-0.0413933	656
PPM1G	AHR+FEV	1	0.815215	1.04095	1.0375	1.0813	-0.181933	483
PPP1CA	AHR+FEV	1	1.15899	1.11308	1.15817	1.08654	-0.0257236	478
PPP1CC	AHR+FEV	1	0.574741	0.76549	0.651269	0.810995	-0.0310229	758
PPP1R14A	AHR+FEV	1	1.50331	1.59542	1.70254	1.56692	-0.22772	250
PPP1R14B	AHR+FEV	1	1.83233	1.90157	2.00146	1.93839	-0.132309	172
PPP1R18	AHR+FEV	1	0.887977	0.689243	0.85377	0.661391	0.00635493	995
PPP4C	AHR+FEV	1	0.919915	0.867596	0.950777	0.864671	-0.0337871	688
PRAME	AHR+FEV	1	1.65202	1.57531	1.50028	1.44439	0.0208206	285
PRDX1	AHR+FEV	1	1.97928	2.0772	2.11566	2.2606	0.0470319	130
PRDX2	AHR+FEV	1	1.4465	1.3664	1.52711	1.34126	-0.105739	327
PRDX4	AHR+FEV	1	0.708404	0.731026	0.858826	1.00431	0.122859	539
PRDX5	AHR+FEV	1	1.67093	1.46915	1.58991	1.38165	-0.006477	311
PRDX6	AHR+FEV	1	1.41592	1.43507	1.52118	1.49424	-0.0460968	276
PRELID1	AHR+FEV	1	1.88541	2.13247	2.23086	2.30542	-0.172499	122
PRKAR2B	AHR+FEV	1	0.565466	0.611053	0.788379	0.731535	-0.102431	864
PRKDC	AHR+FEV	1	0.897682	1.04731	1.054	1.08232	-0.121295	482
PRMT1	AHR+FEV	1	0.642983	0.716212	0.711497	0.823683	0.0389571	737
PRPF38B	AHR+FEV	1	0.538024	0.635016	0.602058	0.680366	-0.0186847	954
PRPF40A	AHR+FEV	1	0.838103	0.874178	0.907811	0.890582	-0.0533038	657
PRPF4B	AHR+FEV	1	0.794378	0.772638	0.839263	0.794784	-0.0227392	778
PRR13	AHR+FEV	1	1.23956	1.25896	1.2684	1.26027	-0.0275292	373
PRRC2C	AHR+FEV	1	1.1972	1.213	1.18791	1.23099	0.0272826	389
PRSS21	AHR+FEV	1	0.707917	0.849115	0.752905	0.841609	-0.0524945	710
PSMA1	AHR+FEV	1	0.806104	0.781342	0.830096	0.822032	0.0166973	739
PSMA4	AHR+FEV	1	1.25707	1.11368	1.29087	1.30745	0.159976	347
PSMA5	AHR+FEV	1	0.771876	0.654366	0.734462	0.711523	0.0945711	894
PSMA7	AHR+FEV	1	2.24196	2.18433	2.44267	2.29531	-0.0897229	123
PSMB1	AHR+FEV	1	1.43746	1.41759	1.47192	1.44761	-0.00443637	284
PSMB2	AHR+FEV	1	1.61706	1.46732	1.60221	1.55956	0.107095	252
PSMB3	AHR+FEV	1	1.14047	1.0406	1.27942	1.1711	-0.00845182	415
PSMB4	AHR+FEV	1	0.866418	0.910032	0.909559	0.91124	-0.0419326	622
PSMB5	AHR+FEV	1	1.10542	1.17897	1.23311	1.21593	-0.0907289	395
PSMB6	AHR+FEV	1	1.01579	0.925625	1.07762	0.967906	-0.0195433	575
PSMB7	AHR+FEV	1	1.26304	1.21839	1.30367	1.2923	0.0332853	355
PSMC3	AHR+FEV	1	0.904761	0.800909	0.92897	0.828236	0.0031181	731
PSMC5	AHR+FEV	1	0.840128	0.776234	0.918065	0.831504	-0.0226672	724
PSMD14	AHR+FEV	1	0.60146	0.595419	0.736245	0.720932	-0.00927132	883
PSMD4	AHR+FEV	1	0.782181	0.643937	0.742351	0.692734	0.0886268	933
PSMD7	AHR+FEV	1	0.795121	0.701329	0.76546	0.79319	0.121521	781
PSMD8	AHR+FEV	1	1.38243	1.17002	1.48874	1.25675	-0.0195749	379
PSMG1	AHR+FEV	1	0.515602	0.578082	0.743868	0.762369	-0.0439791	817
PSMG4	AHR+FEV	1	0.539774	0.812348	0.768734	0.920961	-0.120347	616
PTBP1	AHR+FEV	1	0.828179	0.858096	0.936615	0.909968	-0.0565638	624
PTGES3	AHR+FEV	1	1.25762	1.39875	1.48125	1.53656	-0.0858184	261
PTMA	AHR+FEV	1	2.91138	3.12287	3.34168	3.37854	-0.174619	70
PTMS	AHR+FEV	1	1.23536	1.12695	1.07795	1.0339	0.064355	520
PTP4A2	AHR+FEV	1	1.62054	1.74215	1.64975	1.74428	-0.0270703	204
PTRHD1	AHR+FEV	1	0.806626	0.771045	0.74381	0.739048	0.0308189	852
PTTG1	AHR+FEV	1	0.741807	0.895521	0.984148	1.0068	-0.131061	534
PYCARD	AHR+FEV	1	0.577678	0.738166	0.549127	0.676381	-0.0332345	963
PYCR1	AHR+FEV	1	0.62271	0.769824	0.585166	0.660152	-0.0721281	1000
PYURF	AHR+FEV	1	0.630521	0.768941	0.810332	0.866236	-0.0825163	685
QPRT	AHR+FEV	1	0.763519	1.03558	0.799527	0.968586	-0.103005	574
RAB5C	AHR+FEV	1	0.68538	0.654973	0.743947	0.693266	-0.0202737	931
RAB7A	AHR+FEV	1	0.658473	0.623829	0.7682	0.703421	-0.0301352	909
RABL6	AHR+FEV	1	0.578454	0.7153	0.72714	0.779988	-0.0839974	800
RAC1	AHR+FEV	1	1.2196	1.15886	1.20864	1.23213	0.0842259	387
RAD23A	AHR+FEV	1	0.962382	0.991943	1.07957	0.921139	-0.187993	615
RALY	AHR+FEV	1	0.812796	0.846637	0.927864	0.89326	-0.0684435	655
RAN	AHR+FEV	1	2.1768	2.2735	2.41707	2.44228	-0.0714817	116
RANBP1	AHR+FEV	1	2.87163	3.07213	3.21297	3.2978	-0.115674	80
RBBP4	AHR+FEV	1	0.973316	0.961911	1.02255	1.00714	-0.00401109	533
RBM17	AHR+FEV	1	0.727812	0.836328	0.909507	0.934454	-0.0835689	602
RBM25	AHR+FEV	1	0.654674	0.667922	0.679265	0.688096	-0.00441718	939
RBM39	AHR+FEV	1	1.25962	1.21534	1.3494	1.25857	-0.0465606	375
RBM8A	AHR+FEV	1	1.13935	1.15886	1.18097	1.28102	0.0805387	362
RBMX	AHR+FEV	1	1.19234	1.31328	1.28271	1.30899	-0.094673	344
RBX1	AHR+FEV	1	1.32908	1.18522	1.31734	1.20399	0.0305109	401
RDX	AHR+FEV	1	0.871609	0.895983	0.821131	0.823855	-0.0216505	736
REXO2	AHR+FEV	1	0.519624	0.588879	0.627437	0.723893	0.0272013	878
RFC1	AHR+FEV	1	0.627683	0.685703	0.73776	0.702258	-0.0935215	912
RGS10	AHR+FEV	1	1.81017	1.48694	1.46201	1.04129	-0.0974854	511
RHEB	AHR+FEV	1	0.977758	1.03323	1.08245	1.14079	0.00286323	433
RHOA	AHR+FEV	1	1.34147	1.24671	1.37919	1.2894	0.00498009	356
RHOBTB3	AHR+FEV	1	1.25191	1.0625	0.863691	0.899568	0.225285	647
RNASEH2C	AHR+FEV	1	1.12251	0.842744	1.06682	0.798317	0.0112609	768
RNF126	AHR+FEV	1	0.547606	0.672799	0.669912	0.73465	-0.0604554	859
RNF5	AHR+FEV	1	0.816797	0.670247	0.803244	0.674801	0.018108	966
RNF7	AHR+FEV	1	0.869533	1.01135	0.875894	1.01373	-0.00398487	530
RNPS1	AHR+FEV	1	0.847738	0.974287	0.969726	1.06072	-0.0355596	498
ROMO1	AHR+FEV	1	1.4952	1.5026	1.43932	1.43006	-0.0166582	289
RPL10	AHR+FEV	1	3.52913	3.71636	3.49258	3.71462	0.0348101	47
RPL10A	AHR+FEV	1	3.03451	3.36713	3.07799	3.34628	-0.064326	73
RPL11	AHR+FEV	1	3.57728	3.79419	3.6451	3.83166	-0.0303414	38
RPL12	AHR+FEV	1	3.00097	3.37046	3.17222	3.45574	-0.0859804	67
RPL13	AHR+FEV	1	3.60548	3.87445	3.7075	3.88331	-0.0931551	34
RPL13A	AHR+FEV	1	4.28259	4.56011	4.3062	4.53334	-0.0503922	8
RPL14	AHR+FEV	1	3.42754	3.68764	3.55654	3.74998	-0.0666695	45
RPL15	AHR+FEV	1	3.84027	3.934	3.81703	3.92429	0.0135398	32
RPL18	AHR+FEV	1	3.36033	3.55043	3.38565	3.54366	-0.0320883	63
RPL18A	AHR+FEV	1	3.61159	3.98319	3.91007	4.0173	-0.264365	27
RPL19	AHR+FEV	1	3.92403	4.14128	4.08266	4.1623	-0.137613	21
RPL21	AHR+FEV	1	3.57395	3.79238	3.74151	3.85375	-0.106185	36
RPL22	AHR+FEV	1	2.90038	3.04801	3.11514	3.10582	-0.156954	90
RPL23	AHR+FEV	1	2.68248	3.03492	2.92271	3.13162	-0.143534	86
RPL23A	AHR+FEV	1	3.15748	3.43476	3.34075	3.48329	-0.134741	65
RPL24	AHR+FEV	1	3.2516	3.29309	3.23061	3.31267	0.0405681	77
RPL26	AHR+FEV	1	2.38341	2.61789	2.38209	2.66938	0.0528121	105
RPL26L1	AHR+FEV	1	0.612812	0.647375	0.740469	0.728039	-0.0469928	868
RPL27	AHR+FEV	1	2.79155	3.08399	2.98232	3.11274	-0.16203	89
RPL27A	AHR+FEV	1	3.33962	3.57637	3.50145	3.60425	-0.133943	58
RPL28	AHR+FEV	1	3.6596	3.82286	3.73993	3.81639	-0.0867956	40
RPL29	AHR+FEV	1	3.4826	3.77175	3.60734	3.76774	-0.128763	43
RPL3	AHR+FEV	1	3.40708	3.72032	3.33855	3.67592	0.0241339	55
RPL30	AHR+FEV	1	3.0985	3.29587	3.26	3.34672	-0.110652	72
RPL31	AHR+FEV	1	2.87283	3.13381	3.0233	3.12635	-0.157928	87
RPL32	AHR+FEV	1	3.9813	4.26465	4.17252	4.29595	-0.159919	14
RPL34	AHR+FEV	1	3.97193	4.24509	4.01591	4.28537	-0.00369573	15
RPL35	AHR+FEV	1	3.41118	3.63448	3.59652	3.70734	-0.112478	49
RPL35A	AHR+FEV	1	3.42587	3.63055	3.5195	3.68382	-0.0403576	53
RPL36	AHR+FEV	1	3.38615	3.6322	3.50267	3.68705	-0.0616763	52
RPL36A	AHR+FEV	1	1.09395	1.37646	1.23909	1.36617	-0.155427	315
RPL36AL	AHR+FEV	1	1.63779	1.61856	1.56403	1.6212	0.0763978	239
RPL37	AHR+FEV	1	3.79143	4.04531	4.04256	4.1087	-0.187744	26
RPL37A	AHR+FEV	1	3.91022	4.19412	4.14086	4.23674	-0.18802	18
RPL38	AHR+FEV	1	2.97939	3.2303	3.23357	3.31674	-0.167738	75
RPL39	AHR+FEV	1	3.50784	3.8461	3.64368	3.87874	-0.103204	35
RPL4	AHR+FEV	1	2.95945	3.18302	2.96601	3.18829	-0.001297	85
RPL41	AHR+FEV	1	2.98903	3.24606	3.11507	3.25141	-0.120691	83
RPL5	AHR+FEV	1	2.96098	3.2228	3.02999	3.31388	0.0220785	76
RPL6	AHR+FEV	1	3.3896	3.65919	3.48782	3.69435	-0.063071	50
RPL7	AHR+FEV	1	3.48469	3.6996	3.50611	3.71228	-0.00872946	48
RPL7A	AHR+FEV	1	3.3137	3.57226	3.36151	3.58964	-0.0304265	59
RPL7L1	AHR+FEV	1	0.779629	0.758428	0.780402	0.827315	0.0681154	732
RPL8	AHR+FEV	1	3.44717	3.6794	3.58979	3.69082	-0.131196	51
RPL9	AHR+FEV	1	3.12017	3.35025	3.20292	3.39197	-0.0410168	68
RPLP0	AHR+FEV	1	3.69596	3.97477	3.88492	3.93159	-0.232139	31
RPLP1	AHR+FEV	1	4.53353	4.8195	4.82457	4.82199	-0.288564	3
RPLP2	AHR+FEV	1	3.47307	3.73018	3.70562	3.73227	-0.230465	46
RPN2	AHR+FEV	1	0.608265	0.656922	0.67976	0.666875	-0.0615407	984
RPS10	AHR+FEV	1	1.48016	1.70506	1.61113	1.74097	-0.0950584	207
RPS11	AHR+FEV	1	3.15397	3.41558	3.29657	3.38547	-0.17272	69
RPS12	AHR+FEV	1	4.02367	4.40103	4.33191	4.47241	-0.236854	9
RPS13	AHR+FEV	1	2.9372	3.16861	3.079	3.18858	-0.121825	84
RPS14	AHR+FEV	1	3.84129	4.18683	3.99581	4.21765	-0.123705	19
RPS15	AHR+FEV	1	3.9539	4.12119	4.10742	4.13555	-0.139158	23
RPS15A	AHR+FEV	1	3.36806	3.59866	3.44056	3.61136	-0.059799	57
RPS16	AHR+FEV	1	3.37304	3.73534	3.61264	3.79098	-0.183961	41
RPS17	AHR+FEV	1	3.42224	3.68102	3.64233	3.75429	-0.146826	44
RPS18	AHR+FEV	1	4.22857	4.71714	4.41468	4.72426	-0.178986	4
RPS19	AHR+FEV	1	4.02788	4.34739	4.25814	4.36465	-0.213001	12
RPS19BP1	AHR+FEV	1	0.956461	1.00752	1.02457	1.04511	-0.0305175	510
RPS2	AHR+FEV	1	4.39862	4.77284	4.76615	4.90566	-0.234711	1
RPS20	AHR+FEV	1	3.25468	3.48714	3.55403	3.58441	-0.202091	60
RPS21	AHR+FEV	1	2.84299	3.2152	3.2744	3.30685	-0.339763	78
RPS23	AHR+FEV	1	4.01653	4.26735	4.18838	4.3011	-0.138098	13
RPS24	AHR+FEV	1	2.93681	3.22255	3.04959	3.2545	-0.080826	82
RPS25	AHR+FEV	1	3.17931	3.4512	3.40284	3.50775	-0.166982	64
RPS26	AHR+FEV	1	2.57529	2.61033	2.79968	2.71725	-0.117472	102
RPS27	AHR+FEV	1	4.12753	4.5362	4.11823	4.53618	0.00928116	7
RPS27A	AHR+FEV	1	3.75614	3.88257	3.80206	3.90809	-0.0204022	33
RPS27L	AHR+FEV	1	0.890948	0.792623	0.765903	0.743283	0.0757055	845
RPS28	AHR+FEV	1	3.73268	4.06632	4.00625	4.14337	-0.196513	22
RPS29	AHR+FEV	1	3.95105	4.33275	4.30534	4.41852	-0.268526	11
RPS3	AHR+FEV	1	3.79695	4.09685	3.89178	4.1241	-0.0675755	25
RPS3A	AHR+FEV	1	3.77574	3.95765	3.80251	3.95789	-0.026531	29
RPS4X	AHR+FEV	1	3.50217	3.66698	3.45322	3.56394	-0.0540986	61
RPS5	AHR+FEV	1	3.28208	3.52647	3.43515	3.5525	-0.127053	62
RPS6	AHR+FEV	1	3.21811	3.60294	3.40367	3.67848	-0.110019	54
RPS6KB2	AHR+FEV	1	0.986141	0.935374	0.964641	0.901348	-0.0125256	643
RPS7	AHR+FEV	1	3.32713	3.58653	3.4682	3.63557	-0.0920336	56
RPS8	AHR+FEV	1	3.93214	4.21121	4.03386	4.20383	-0.109091	20
RPS9	AHR+FEV	1	3.08674	3.35066	3.19563	3.35408	-0.10547	71
RPSA	AHR+FEV	1	3.37379	3.81184	3.72134	3.95323	-0.206161	30
RRP1B	AHR+FEV	1	0.388354	0.550489	0.56407	0.673904	-0.0523009	969
RSL1D1	AHR+FEV	1	0.791709	0.905573	0.950669	1.12906	0.0645251	447
RSL24D1	AHR+FEV	1	0.593655	0.716835	0.638332	0.835563	0.0740516	718
RSRC2	AHR+FEV	1	0.8895	0.768735	0.794017	0.726622	0.0533703	872
RTF1	AHR+FEV	1	0.826632	0.770956	0.790633	0.789745	0.0547866	785
RTN4	AHR+FEV	1	1.07561	1.03263	0.948023	0.979126	0.0740845	565
RWDD1	AHR+FEV	1	0.88681	1.03127	1.05301	1.13755	-0.0599194	437
S100A11	AHR+FEV	1	0.986127	1.15736	0.509098	0.932331	0.252001	604
SAP18	AHR+FEV	1	0.912201	0.899217	0.962307	0.907866	-0.0414574	628
SCAF11	AHR+FEV	1	0.852526	0.817821	0.767222	0.748282	0.0157653	835
SDF2L1	AHR+FEV	1	1.93528	2.11626	2.14406	2.19586	-0.129184	136
SDHC	AHR+FEV	1	0.746341	0.747785	0.671605	0.7556	0.0825515	823
SEC11A	AHR+FEV	1	0.994993	1.08963	1.00105	1.09128	-0.00440735	474
SEC61B	AHR+FEV	1	1.68322	1.55241	1.63125	1.55341	0.0529629	255
SEC61G	AHR+FEV	1	1.52348	1.35308	1.76808	1.38512	-0.212557	306
SEC62	AHR+FEV	1	1.09834	0.989422	0.990335	0.947146	0.0657269	591
SERBP1	AHR+FEV	1	1.82369	2.03487	2.10021	2.20545	-0.105948	134
SERF2	AHR+FEV	1	2.88443	2.74827	2.8043	2.6878	0.0196691	104
SERP1	AHR+FEV	1	1.38395	1.41891	1.58934	1.5264	-0.0978904	264
SERPINB6	AHR+FEV	1	1.0054	0.828191	0.911129	0.741707	0.00778538	848
SET	AHR+FEV	1	2.14337	2.26293	2.36898	2.41499	-0.0735471	119
SF1	AHR+FEV	1	0.919698	0.821178	0.839659	0.795893	0.0547543	775
SF3B2	AHR+FEV	1	0.766098	0.666058	0.749789	0.663289	0.0135405	990
SF3B5	AHR+FEV	1	1.02502	1.083	1.15021	1.1555	-0.0526868	428
SF3B6	AHR+FEV	1	1.29722	1.27879	1.30253	1.27479	-0.00930226	365
SFPQ	AHR+FEV	1	1.15344	1.19787	1.16583	1.13968	-0.0705849	436
SH3BGRL3	AHR+FEV	1	2.36072	1.36599	1.75197	0.834389	0.0771555	720
SIVA1	AHR+FEV	1	0.951349	1.11988	1.27341	1.27568	-0.166265	364
SKP1	AHR+FEV	1	1.51492	1.31437	1.39187	1.31125	0.119918	341
SLC25A1	AHR+FEV	1	0.724223	1.01997	0.886104	1.02777	-0.154073	524
SLC25A3	AHR+FEV	1	1.58349	1.57838	1.4443	1.56508	0.12589	251
SLC25A37	AHR+FEV	1	1.48186	1.08968	0.912738	0.727632	0.207082	869
SLC25A39	AHR+FEV	1	0.829921	0.948969	0.809629	0.953904	0.0252271	586
SLC25A5	AHR+FEV	1	1.00994	1.02141	1.05274	1.05778	-0.0064317	503
SLC25A6	AHR+FEV	1	1.88195	2.09055	1.81326	2.07588	0.0540111	147
SLC39A3	AHR+FEV	1	0.925558	1.02814	1.1467	1.18941	-0.0598699	404
SLIRP	AHR+FEV	1	1.5359	1.77773	1.9659	1.96872	-0.239021	164
SMARCA4	AHR+FEV	1	0.653876	0.777741	0.738429	0.744782	-0.117512	841
SMARCC1	AHR+FEV	1	0.645656	0.805748	0.742706	0.815832	-0.0869666	750
SMC4	AHR+FEV	1	0.631482	0.648357	0.753377	0.713807	-0.0564454	890
SMDT1	AHR+FEV	1	0.849201	0.812891	0.824156	0.749961	-0.037885	831
SMIM12	AHR+FEV	1	0.796618	0.786471	0.889088	0.788399	-0.0905417	787
SMIM4	AHR+FEV	1	0.710481	0.891281	1.02966	1.00554	-0.204929	536
SMS	AHR+FEV	1	0.950677	1.01136	1.08362	1.14916	0.00485855	430
SMYD3	AHR+FEV	1	1.16853	0.857983	0.975055	0.727449	0.0629455	870
SNAP29	AHR+FEV	1	1.1986	1.03344	1.12293	1.01424	0.0564716	528
SNF8	AHR+FEV	1	1.16454	1.10306	1.08999	1.09062	0.0621022	475
SNRNP25	AHR+FEV	1	1.10986	1.27997	1.43842	1.36004	-0.248487	316
SNRNP27	AHR+FEV	1	0.820828	0.739769	0.757326	0.748706	0.07244	833
SNRNP70	AHR+FEV	1	0.768791	0.729063	0.825425	0.782905	-0.0027923	796
SNRPA1	AHR+FEV	1	0.688998	0.709111	0.842105	0.852189	-0.0100284	697
SNRPB	AHR+FEV	1	1.72281	1.95345	2.08731	2.06341	-0.254545	153
SNRPB2	AHR+FEV	1	0.632752	0.678618	0.818587	0.845998	-0.0184554	704
SNRPC	AHR+FEV	1	1.21151	1.28597	1.3963	1.41232	-0.05844	293
SNRPD1	AHR+FEV	1	1.63458	1.77541	1.87525	1.91598	-0.1001	176
SNRPD2	AHR+FEV	1	1.75794	1.81329	1.86563	1.90196	-0.0190209	179
SNRPD3	AHR+FEV	1	0.788055	0.82803	0.945453	0.947254	-0.038174	590
SNRPE	AHR+FEV	1	1.97708	2.07556	2.24065	2.28057	-0.0585554	126
SNRPF	AHR+FEV	1	1.65179	1.76945	1.93898	2.00414	-0.0525141	158
SNRPG	AHR+FEV	1	2.29452	2.38801	2.55992	2.5084	-0.145013	113
SNU13	AHR+FEV	1	1.30839	1.4734	1.50572	1.57482	-0.0959064	248
SNX3	AHR+FEV	1	1.33013	1.3954	1.36476	1.383	-0.0470382	307
SNX5	AHR+FEV	1	0.46725	0.610382	0.541374	0.732955	0.0484486	860
SOD1	AHR+FEV	1	1.62037	1.73691	1.80797	1.87843	-0.0460731	181
SON	AHR+FEV	1	1.77198	1.55423	1.58578	1.5908	0.222769	245
SPCS1	AHR+FEV	1	0.970529	1.02209	1.08467	1.0784	-0.0578265	488
SPCS2	AHR+FEV	1	0.803065	0.692185	0.784908	0.747859	0.0738316	836
SRM	AHR+FEV	1	1.11521	1.49134	1.56851	1.70318	-0.24145	217
SRP14	AHR+FEV	1	2.29076	1.94513	2.01636	1.84439	0.173653	186
SRP72	AHR+FEV	1	0.661567	0.78012	0.853451	0.828339	-0.143665	730
SRP9	AHR+FEV	1	1.27882	1.30782	1.33905	1.35148	-0.0165722	321
SRPK1	AHR+FEV	1	0.708899	0.84144	0.946307	0.999764	-0.0790843	547
SRRM1	AHR+FEV	1	1.16644	1.2391	1.30828	1.30759	-0.0733459	345
SRRM2	AHR+FEV	1	1.47942	1.38772	1.4111	1.33945	0.0200465	329
SRSF1	AHR+FEV	1	0.722606	0.67426	0.72723	0.705111	0.0262256	904
SRSF10	AHR+FEV	1	0.792384	0.789969	0.831393	0.810761	-0.0182173	759
SRSF11	AHR+FEV	1	0.99225	0.986768	1.02509	0.977996	-0.041613	566
SRSF2	AHR+FEV	1	1.36784	1.48905	1.53119	1.5242	-0.128199	265
SRSF3	AHR+FEV	1	1.55635	1.58126	1.65882	1.66408	-0.0196452	228
SRSF4	AHR+FEV	1	1.10697	0.981201	1.05801	0.935367	0.00312871	601
SRSF5	AHR+FEV	1	0.90566	0.838865	0.839875	0.804048	0.030968	767
SRSF7	AHR+FEV	1	1.21336	1.25027	1.36415	1.35481	-0.046249	320
SRSF9	AHR+FEV	1	1.76186	1.74891	1.77472	1.74116	-0.0206033	206
SS18L2	AHR+FEV	1	0.641461	0.729999	0.709666	0.774817	-0.0233877	807
SSB	AHR+FEV	1	0.834403	0.906506	0.939148	1.00498	-0.00627363	537
SSBP1	AHR+FEV	1	1.09029	1.11739	1.28829	1.29378	-0.0216186	353
SSNA1	AHR+FEV	1	0.781389	0.867167	0.907854	0.902154	-0.0914775	639
SSR2	AHR+FEV	1	0.670882	0.770469	0.700272	0.789534	-0.0103246	786
SSR3	AHR+FEV	1	0.601977	0.650548	0.67499	0.696816	-0.0267462	924
SSR4	AHR+FEV	1	0.875605	0.809289	0.84642	0.791228	0.011124	782
SSRP1	AHR+FEV	1	0.710263	0.796983	0.902092	0.896105	-0.0927073	650
SSU72	AHR+FEV	1	1.18699	1.16791	1.19318	1.25795	0.0838525	378
ST13	AHR+FEV	1	1.41221	1.37852	1.38695	1.39057	0.0373209	302
STIP1	AHR+FEV	1	0.604579	0.621204	0.797987	0.729274	-0.0853373	867
STMN1	AHR+FEV	1	1.45815	1.56524	1.70896	1.76894	-0.047112	199
STOML2	AHR+FEV	1	0.962206	1.0509	1.1178	1.11842	-0.0880737	453
STUB1	AHR+FEV	1	0.84898	0.9697	0.955668	0.963032	-0.113356	581
SUB1	AHR+FEV	1	1.99207	2.03771	2.09999	2.16477	0.0191548	141
SUMO1	AHR+FEV	1	1.27037	1.33165	1.25598	1.2762	-0.0410606	363
SUMO2	AHR+FEV	1	1.93347	1.92411	1.88825	1.91542	0.0365278	177
SUMO3	AHR+FEV	1	1.13298	1.1833	1.18762	1.15903	-0.0789092	424
SUPT4H1	AHR+FEV	1	1.02128	0.8534	0.944219	0.857083	0.0807387	694
SVIP	AHR+FEV	1	0.802603	0.664101	1.09	0.691021	-0.260478	934
SYNCRIP	AHR+FEV	1	0.632473	0.676112	0.749836	0.779141	-0.0143337	802
TAF11	AHR+FEV	1	1.06245	1.02038	1.14215	1.079	-0.0210855	487
TAF1D	AHR+FEV	1	0.659514	0.738169	0.684668	0.769337	0.00601387	814
TAF9	AHR+FEV	1	0.668528	0.785536	0.877842	0.937633	-0.0572159	599
TAGLN2	AHR+FEV	1	1.22883	1.0361	1.22688	1.09603	0.0618761	471
TALDO1	AHR+FEV	1	1.05355	0.849601	0.851143	0.74683	0.0996354	839
TBCA	AHR+FEV	1	1.70228	1.76546	1.80739	1.86322	-0.00734413	183
TCEA1	AHR+FEV	1	0.8771	0.867054	1.0022	0.905762	-0.0863931	634
TCEAL8	AHR+FEV	1	0.805573	0.676288	0.847653	0.665686	-0.0526817	986
TCP1	AHR+FEV	1	0.757971	0.802156	0.966096	1.00368	-0.00660533	540
TDG	AHR+FEV	1	0.855991	0.882261	0.993021	0.91925	-0.100041	617
TESC	AHR+FEV	1	1.73824	1.5252	0.991989	0.771093	-0.00785846	811
TEX30	AHR+FEV	1	0.544926	0.84029	0.73081	1.01498	-0.0111971	527
TFDP1	AHR+FEV	1	0.767098	0.877635	1.0111	0.983334	-0.138302	560
TFRC	AHR+FEV	1	0.447796	0.830808	0.687484	0.884794	-0.185703	667
THAP7	AHR+FEV	1	0.979478	1.03021	1.07242	1.119	-0.00414479	452
THOC2	AHR+FEV	1	0.724798	0.633883	0.749005	0.697859	0.0397689	922
THOC7	AHR+FEV	1	0.708877	0.805461	0.788588	0.798069	-0.0871025	770
THRAP3	AHR+FEV	1	0.966366	0.870801	0.949278	0.838566	-0.015147	715
TIMM10	AHR+FEV	1	0.731588	0.764528	0.906176	0.862371	-0.0767441	690
TIMM13	AHR+FEV	1	1.84282	2.02357	2.11091	2.15967	-0.131992	143
TIMM17A	AHR+FEV	1	0.855957	0.951726	1.04104	1.03611	-0.100696	516
TIMM44	AHR+FEV	1	0.675447	0.723706	0.822444	0.902131	0.0314283	640
TIMM8B	AHR+FEV	1	1.28766	1.48932	1.61156	1.5879	-0.225325	246
TKT	AHR+FEV	1	0.608137	0.689428	0.6356	0.707507	-0.00938284	901
TMA16	AHR+FEV	1	0.864549	0.912953	1.04872	1.00164	-0.0954844	544
TMA7	AHR+FEV	1	2.81255	2.96463	2.92672	2.97439	-0.104414	95
TMBIM6	AHR+FEV	1	0.915614	0.87739	0.805559	0.835421	0.0680864	719
TMCO1	AHR+FEV	1	1.19892	1.09039	1.29357	1.16244	-0.0226008	423
TMED2	AHR+FEV	1	0.527545	0.586769	0.614547	0.677662	0.00389099	961
TMED9	AHR+FEV	1	0.926562	0.811161	0.823677	0.830237	0.121961	728
TMEM126B	AHR+FEV	1	0.57038	0.677434	0.80538	0.796677	-0.115757	773
TMEM147	AHR+FEV	1	0.822539	0.966989	0.971686	0.985363	-0.130773	556
TMEM14B	AHR+FEV	1	1.526	1.50391	1.60021	1.55098	-0.0271488	257
TMEM14C	AHR+FEV	1	1.42286	1.39081	1.45333	1.40371	-0.0175776	298
TMEM160	AHR+FEV	1	0.890074	1.09557	1.14513	1.15737	-0.193254	427
TMEM167A	AHR+FEV	1	0.750406	0.717678	0.797326	0.798138	0.0335407	769
TMEM183A	AHR+FEV	1	0.600791	0.810299	0.894395	0.927735	-0.176167	607
TMEM230	AHR+FEV	1	0.688397	0.705676	0.700828	0.663207	-0.0548992	991
TMEM258	AHR+FEV	1	1.63108	1.72421	1.60896	1.72052	0.0184252	213
TMEM50A	AHR+FEV	1	0.780773	0.662665	0.69473	0.677989	0.101366	959
TMEM97	AHR+FEV	1	0.383115	0.514283	0.473731	0.675526	0.0706273	965
TMSB10	AHR+FEV	1	2.30102	2.36447	1.94099	2.17817	0.17372	140
TMSB4X	AHR+FEV	1	3.19421	3.16533	3.15971	3.11329	-0.01754	88
TNNT1	AHR+FEV	1	1.61054	1.42404	1.34815	1.16599	0.00433958	419
TOMM20	AHR+FEV	1	1.13632	1.35977	1.28348	1.49681	-0.010126	274
TOMM22	AHR+FEV	1	0.847098	1.01131	1.13062	1.15784	-0.137002	425
TOMM40	AHR+FEV	1	0.821062	1.03054	1.17428	1.18408	-0.199676	406
TOMM5	AHR+FEV	1	0.551195	0.648485	0.723633	0.75666	-0.0642625	822
TOMM7	AHR+FEV	1	1.84443	2.06973	2.10404	2.20408	-0.125262	135
TOP2B	AHR+FEV	1	0.679018	0.737393	0.740889	0.722032	-0.0772334	882
TPI1	AHR+FEV	1	2.08172	1.94608	2.17462	1.95864	-0.0803442	167
TPM3	AHR+FEV	1	1.30394	1.11597	1.19604	1.03431	0.0262339	519
TPR	AHR+FEV	1	0.951209	0.886235	0.956325	0.889745	-0.00160629	661
TPT1	AHR+FEV	1	3.30278	3.32691	3.16278	3.27141	0.084501	81
TRA2B	AHR+FEV	1	0.949248	1.02069	1.0523	1.07666	-0.0470719	490
TRAPPC2L	AHR+FEV	1	0.509378	0.579493	0.646704	0.688048	-0.0287711	940
TRAPPC3	AHR+FEV	1	1.014	0.994175	1.05767	0.998241	-0.0396084	549
TRIAP1	AHR+FEV	1	0.432797	0.531817	0.64035	0.670503	-0.0688674	977
TRMT112	AHR+FEV	1	1.12088	1.1774	1.16641	1.2407	0.0177743	382
TTC3	AHR+FEV	1	0.751582	0.802552	0.71151	0.777723	0.0152429	803
TUBA1B	AHR+FEV	1	2.54701	2.57241	2.72038	2.8493	0.103522	97
TUBA1C	AHR+FEV	1	1.17276	1.05117	1.1701	1.13718	0.0886736	438
TUBB	AHR+FEV	1	1.56306	1.66329	1.79314	1.85209	-0.0412835	184
TUBB4B	AHR+FEV	1	0.754026	0.613982	0.770585	0.701525	0.0709835	915
TUFM	AHR+FEV	1	0.846265	0.951404	0.96874	1.11794	0.044057	455
TXN	AHR+FEV	1	2.06211	1.98454	2.13345	2.0664	0.0105165	151
TXN2	AHR+FEV	1	0.932734	0.978377	0.878772	0.902866	-0.0215494	638
TXNDC17	AHR+FEV	1	0.781174	0.87932	0.80978	0.941709	0.0337833	597
TXNL4A	AHR+FEV	1	1.02687	1.17235	1.35519	1.31112	-0.189554	342
TYMS	AHR+FEV	1	0.757691	0.805152	0.96518	0.873845	-0.138796	680
U2SURP	AHR+FEV	1	0.877901	0.814877	0.961486	0.935754	0.0372921	600
UBA52	AHR+FEV	1	2.95945	3.03523	3.03026	3.01104	-0.0950003	92
UBAC1	AHR+FEV	1	1.66576	1.76104	1.82447	1.68959	-0.230169	221
UBB	AHR+FEV	1	2.03742	1.84214	2.03792	1.94587	0.103231	169
UBE2D2	AHR+FEV	1	1.05495	1.05713	1.20344	1.11187	-0.0937515	459
UBE2D3	AHR+FEV	1	1.40954	1.26189	1.39845	1.31723	0.0664226	338
UBE2E1	AHR+FEV	1	0.608296	0.646374	0.838092	0.764252	-0.111919	816
UBE2I	AHR+FEV	1	1.10538	1.02088	1.14483	1.10678	0.046452	461
UBE2K	AHR+FEV	1	0.745501	0.822772	0.83735	0.859627	-0.0549943	692
UBE2L3	AHR+FEV	1	2.56984	2.41119	2.59839	2.43829	-0.00145507	117
UBE2M	AHR+FEV	1	1.08106	0.907894	1.1261	0.923826	-0.0291135	609
UBE2N	AHR+FEV	1	0.74489	0.910786	0.889546	0.999291	-0.0561504	548
UBE2S	AHR+FEV	1	1.57194	1.71505	1.84083	1.90232	-0.0816189	178
UBE2V2	AHR+FEV	1	0.643664	0.617592	0.625278	0.686383	0.087177	944
UBL5	AHR+FEV	1	2.21044	2.14813	2.19362	2.14201	0.0106955	144
UBXN1	AHR+FEV	1	1.00674	0.959644	0.959747	0.931821	0.0191678	605
UCHL3	AHR+FEV	1	0.562287	0.575327	0.703327	0.71133	-0.00503629	895
UFC1	AHR+FEV	1	1.21921	1.01977	1.10254	1.00994	0.106836	532
UQCC2	AHR+FEV	1	1.05735	0.99926	1.07529	0.964542	-0.0526633	579
UQCR10	AHR+FEV	1	1.70372	1.71493	1.84685	1.77071	-0.0873553	197
UQCR11	AHR+FEV	1	2.15137	2.13539	2.15409	2.12148	-0.0166342	145
UQCRB	AHR+FEV	1	1.80923	1.75568	1.82231	1.76206	-0.00670218	202
UQCRC1	AHR+FEV	1	0.643748	0.645996	0.733305	0.698236	-0.0373164	920
UQCRFS1	AHR+FEV	1	1.15102	1.17628	1.30765	1.28371	-0.0492015	361
UQCRH	AHR+FEV	1	3.19433	3.31598	3.45211	3.33924	-0.234528	74
UQCRQ	AHR+FEV	1	2.19895	2.13756	2.34108	2.26252	-0.0171647	129
URI1	AHR+FEV	1	0.475608	0.560489	0.599019	0.663435	-0.0204645	989
UROD	AHR+FEV	1	1.35037	0.985911	1.39921	0.988827	-0.0459278	555
VAMP8	AHR+FEV	1	1.07869	1.09836	1.02142	1.08271	0.0416211	481
VAPA	AHR+FEV	1	0.809173	0.719381	0.693811	0.689005	0.084986	937
VDAC1	AHR+FEV	1	0.906193	1.05515	1.05805	1.17134	-0.0356578	414
VDAC2	AHR+FEV	1	1.18598	1.26279	1.3005	1.34356	-0.0337523	326
VDAC3	AHR+FEV	1	0.790921	0.758368	0.790806	0.781979	0.0237255	798
VIM	AHR+FEV	1	0.302007	0.785201	0.202463	0.844869	0.159212	707
WASF2	AHR+FEV	1	0.877259	0.819697	0.85037	0.804508	0.0117007	766
WDR43	AHR+FEV	1	0.543021	0.708159	0.779805	0.879777	-0.0651659	675
WDR83OS	AHR+FEV	1	1.00028	0.950067	0.973968	0.967757	0.0440018	576
XRCC5	AHR+FEV	1	0.859146	0.846454	0.983966	0.847089	-0.124186	701
YBX1	AHR+FEV	1	3.28588	3.58196	3.82943	3.83305	-0.292456	37
YBX3	AHR+FEV	1	0.622011	0.89108	0.793099	0.976144	-0.0860233	568
YDJC	AHR+FEV	1	1.46814	1.82512	1.74592	1.9449	-0.157998	170
YIF1A	AHR+FEV	1	0.573801	0.635544	0.676193	0.698854	-0.0390829	917
YIF1B	AHR+FEV	1	0.619743	0.534613	0.652824	0.667762	0.100068	981
YRDC	AHR+FEV	1	0.445797	0.559428	0.633941	0.690327	-0.0572437	935
YTHDC1	AHR+FEV	1	0.742824	0.67975	0.707645	0.673358	0.0287866	971
YWHAB	AHR+FEV	1	1.1347	1.1521	1.21797	1.20562	-0.0297555	400
YWHAE	AHR+FEV	1	1.43159	1.39108	1.41818	1.39673	0.0190611	300
YWHAH	AHR+FEV	1	0.852364	0.82111	0.858479	0.742395	-0.0848287	847
YWHAQ	AHR+FEV	1	0.981115	0.996702	1.12316	1.09314	-0.045612	472
YWHAZ	AHR+FEV	1	1.29948	1.2064	1.18321	1.11033	0.0202069	460
ZBTB8OS	AHR+FEV	1	0.651224	0.621702	0.745637	0.69299	-0.0231255	932
ZC3H15	AHR+FEV	1	0.998998	1.02403	1.15836	1.16974	-0.0136597	417
ZCCHC17	AHR+FEV	1	0.749352	0.776133	0.794511	0.812999	-0.00829291	756
ZNF207	AHR+FEV	1	0.935434	0.879046	0.931477	0.84068	-0.0344095	712
ZNF22	AHR+FEV	1	0.541074	0.607293	0.684293	0.759095	0.00858289	820
ZNF428	AHR+FEV	1	1.08173	1.04053	1.05749	0.997232	-0.0190536	550
ZNF593	AHR+FEV	1	0.716516	0.87577	0.935923	0.972219	-0.122958	571
ZNF706	AHR+FEV	1	0.834472	0.925667	0.931535	1.03525	0.0125159	518
ZNHIT1	AHR+FEV	1	1.25737	1.26771	1.21537	1.25527	0.0295501	380
ZRANB2	AHR+FEV	1	0.821138	0.723196	0.813476	0.779745	0.0642113	801
ABCF1	AHR+KLF1	1	1.18764	0.935587	1.23188	1.13613	0.156309	440
ABRACL	AHR+KLF1	1	0.694572	0.630801	0.687338	0.670606	0.0470384	976
ABT1	AHR+KLF1	1	0.718654	0.633369	0.703782	0.674048	0.0555507	968
ACP1	AHR+KLF1	1	1.03233	0.894606	1.07026	0.976461	0.0439289	567
ACTB	AHR+KLF1	1	2.47469	2.26151	2.38635	2.26638	0.0932026	128
ACTG1	AHR+KLF1	1	2.0781	1.96952	2.00847	2.00797	0.108078	157
ACTN4	AHR+KLF1	1	0.717843	0.756631	0.650551	0.67827	-0.0110693	958
ADRM1	AHR+KLF1	1	0.91163	0.799465	0.898129	0.806306	0.0203415	762
AK2	AHR+KLF1	1	1.22888	1.03681	1.26644	1.21353	0.139162	397
ALDOA	AHR+KLF1	1	1.88851	1.81174	1.7876	1.83449	0.123649	188
ALYREF	AHR+KLF1	1	0.786483	0.670899	0.7996	0.776479	0.092463	804
ANAPC11	AHR+KLF1	1	1.50597	1.64464	1.46555	1.54289	-0.0613314	259
ANAPC15	AHR+KLF1	1	0.696817	0.630001	0.753499	0.710679	0.0239958	896
ANAPC16	AHR+KLF1	1	0.974334	0.984072	0.976052	0.900619	-0.0851705	645
ANAPC5	AHR+KLF1	1	0.820894	0.74461	0.834828	0.776346	0.0178013	805
ANP32A	AHR+KLF1	1	0.89848	0.844481	0.925372	0.902128	0.0307552	641
ANP32B	AHR+KLF1	1	2.07028	1.80411	2.16176	2.06424	0.168652	152
ANP32E	AHR+KLF1	1	0.730605	0.692354	0.714553	0.75008	0.0737785	830
ANXA2	AHR+KLF1	1	1.29068	0.777323	1.22796	0.686551	-0.0280519	943
AP2B1	AHR+KLF1	1	1.25057	1.1308	1.16489	1.10663	0.0615089	462
AP2M1	AHR+KLF1	1	1.0478	1.01773	0.977951	0.967183	0.0193012	577
AP2S1	AHR+KLF1	1	1.23265	1.23075	1.21579	1.23176	0.0178807	388
APOC1	AHR+KLF1	1	2.82845	2.45571	2.72063	2.51142	0.163532	112
APOE	AHR+KLF1	1	1.82694	2.08826	1.5211	1.68631	-0.0961089	223
APRT	AHR+KLF1	1	1.71509	1.75419	1.72013	1.73532	-0.023908	209
ARF1	AHR+KLF1	1	1.21962	1.11293	1.18171	1.14048	0.0654558	434
ARGLU1	AHR+KLF1	1	0.806508	0.825459	0.806286	0.830764	0.00552642	727
ARID3A	AHR+KLF1	1	1.01121	0.880002	0.934194	0.775234	-0.0277479	806
ARL8B	AHR+KLF1	1	0.90471	0.891774	0.90381	0.95725	0.066376	584
ARL15	AHR+KLF1	1	1.81736	1.72464	1.77131	1.70288	0.0242883	218
ARPC1A	AHR+KLF1	1	0.753682	0.801334	0.76552	0.795706	-0.017467	776
ARPC1B	AHR+KLF1	1	1.38258	1.53576	1.26031	1.20651	-0.206979	399
ARPC2	AHR+KLF1	1	1.44755	1.29535	1.34565	1.2583	0.0648474	377
ARPC3	AHR+KLF1	1	1.41702	1.32129	1.3277	1.3075	0.0755305	346
ARPC5	AHR+KLF1	1	0.809064	0.904727	0.755821	0.740898	-0.110587	849
ARPC5L	AHR+KLF1	1	1.05858	0.893563	1.00448	0.970097	0.130634	572
ATF4	AHR+KLF1	1	0.791022	0.739733	0.819451	0.821189	0.0530268	740
ATF7IP2	AHR+KLF1	1	0.746532	0.649661	0.805122	0.732917	0.0246657	861
ATOX1	AHR+KLF1	1	1.45056	1.45916	1.4165	1.41624	-0.00885999	292
ATP1B3	AHR+KLF1	1	1.05528	0.868704	1.13357	1.05303	0.106045	506
ATP6V0B	AHR+KLF1	1	1.63112	1.55431	1.53453	1.53703	0.0793066	260
ATP6V0E1	AHR+KLF1	1	0.857981	0.784529	0.799392	0.773549	0.0476092	808
ATP6V1F	AHR+KLF1	1	1.81504	1.85613	1.7306	1.72622	-0.045462	211
ATP6V1G1	AHR+KLF1	1	1.36471	1.33073	1.34515	1.3344	0.0232332	332
AUP1	AHR+KLF1	1	1.02217	0.740286	1.02077	0.890543	0.151654	658
AURKAIP1	AHR+KLF1	1	2.07008	1.9211	2.03056	2.00109	0.119509	160
B2M	AHR+KLF1	1	2.02878	2.14558	1.92851	1.96947	-0.0758405	163
BABAM1	AHR+KLF1	1	0.788548	0.730788	0.757574	0.724325	0.0245108	876
BANF1	AHR+KLF1	1	1.25795	1.18692	1.24104	1.21916	0.0491506	391
BCL2L12	AHR+KLF1	1	0.821054	0.753092	0.783714	0.790577	0.0748237	783
BCL7C	AHR+KLF1	1	0.770048	0.659618	0.725711	0.70474	0.0894591	905
BEX4	AHR+KLF1	1	0.796815	0.923794	0.752925	0.815737	-0.0641671	752
BID	AHR+KLF1	1	0.923164	0.851269	0.982789	0.957475	0.0465815	583
BIRC5	AHR+KLF1	1	0.795206	0.762005	0.813227	0.846985	0.0669596	702
BLOC1S1	AHR+KLF1	1	0.778985	0.716028	0.786939	0.754626	0.0306435	826
BOLA3	AHR+KLF1	1	1.27326	1.14216	1.34744	1.27048	0.0541385	367
BRD4	AHR+KLF1	1	0.61862	0.65235	0.683744	0.68204	-0.035435	947
BRD7	AHR+KLF1	1	0.606778	0.660077	0.662146	0.707957	-0.00748724	899
BRK1	AHR+KLF1	1	1.62804	1.70876	1.582	1.59486	-0.067868	243
BSG	AHR+KLF1	1	1.91321	1.87988	1.90851	1.76356	-0.111619	200
BTF3	AHR+KLF1	1	2.59097	2.59021	2.61	2.66795	0.0587201	106
BTG1	AHR+KLF1	1	0.625116	0.698126	0.663744	0.684452	-0.052301	945
BUD31	AHR+KLF1	1	0.756179	0.769826	0.743135	0.748316	-0.00846672	834
BZW1	AHR+KLF1	1	0.702445	0.653134	0.733737	0.696396	0.0119699	925
C11orf58	AHR+KLF1	1	1.12229	1.06347	1.13114	1.08309	0.0107715	480
C12orf57	AHR+KLF1	1	0.782124	0.939811	0.68773	0.810517	-0.0348997	760
C19orf48	AHR+KLF1	1	0.7285	0.657768	0.803052	0.77121	0.0388897	810
C19orf53	AHR+KLF1	1	1.61758	1.61961	1.59295	1.57085	-0.0241306	249
C1QBP	AHR+KLF1	1	1.7338	1.47686	1.76867	1.71655	0.204818	214
C1orf122	AHR+KLF1	1	1.19017	1.10755	1.14245	1.06063	0.000802875	499
C1orf43	AHR+KLF1	1	0.991907	1.02253	1.02263	1.06974	0.0164801	493
C20orf27	AHR+KLF1	1	0.805031	0.568375	0.999643	0.694425	-0.0685619	928
C22orf39	AHR+KLF1	1	1.20461	1.38673	1.21096	1.33253	-0.0605494	334
C4orf3	AHR+KLF1	1	1.0731	1.14872	1.00385	1.05268	-0.0268005	507
C4orf48	AHR+KLF1	1	1.46903	1.5583	1.42828	1.50682	-0.0107294	269
C8orf33	AHR+KLF1	1	1.01636	0.861642	1.06641	1.02906	0.117371	523
C9orf78	AHR+KLF1	1	1.17404	1.06988	1.16115	1.13711	0.0801141	439
CACYBP	AHR+KLF1	1	1.53829	1.13654	1.5035	1.39598	0.294227	301
CALM1	AHR+KLF1	1	1.11963	0.852345	1.09024	0.885509	0.0625531	665
CALM2	AHR+KLF1	1	1.63056	1.53985	1.65889	1.59759	0.0294136	242
CALM3	AHR+KLF1	1	1.02707	0.982295	0.862123	0.907052	0.0897056	630
CALR	AHR+KLF1	1	1.32364	1.14145	1.351	1.20741	0.0385946	398
CAMTA1	AHR+KLF1	1	0.860168	0.892744	0.875482	0.931468	0.0234096	606
CANX	AHR+KLF1	1	0.76029	0.733789	0.893182	0.909535	0.0428546	625
CAP1	AHR+KLF1	1	0.969049	0.958197	0.902291	0.865389	-0.0260499	686
CAPNS1	AHR+KLF1	1	0.911985	0.77366	0.866488	0.70984	-0.0183221	898
CAPZA1	AHR+KLF1	1	0.671733	0.707476	0.72364	0.695532	-0.0638513	926
CBX3	AHR+KLF1	1	1.40026	1.43543	1.38964	1.4518	0.026986	283
CCDC12	AHR+KLF1	1	0.767939	0.829365	0.789955	0.80571	-0.0456704	763
CCDC124	AHR+KLF1	1	0.802893	0.69465	0.83673	0.770446	0.0419581	812
CCDC167	AHR+KLF1	1	0.83083	0.653657	0.806499	0.742844	0.113519	846
CCDC34	AHR+KLF1	1	0.706831	0.623536	0.808339	0.744704	0.0196592	842
CCDC85B	AHR+KLF1	1	0.867311	0.884591	0.913342	1.0125	0.0818791	531
CCNI	AHR+KLF1	1	1.31666	1.3085	1.27627	1.2995	0.0313944	350
CCT2	AHR+KLF1	1	1.08658	0.903456	1.12795	1.03108	0.0862452	521
CCT3	AHR+KLF1	1	1.35121	1.26458	1.33079	1.29863	0.0544766	351
CCT4	AHR+KLF1	1	1.04345	0.907175	1.06953	1.00285	0.0695996	541
CCT5	AHR+KLF1	1	1.14908	0.976548	1.15725	1.09056	0.105852	476
CCT6A	AHR+KLF1	1	1.22076	1.04773	1.22771	1.16337	0.108697	422
CCT7	AHR+KLF1	1	1.08372	0.792619	1.04881	0.933835	0.17613	603
CCT8	AHR+KLF1	1	1.08698	1.04109	1.11588	1.10372	0.0337327	463
CD63	AHR+KLF1	1	1.86057	1.79747	1.75672	1.72233	0.0287043	212
CD99	AHR+KLF1	1	0.913659	0.735137	0.908996	0.851862	0.121388	698
CDC34	AHR+KLF1	1	0.735497	0.725132	0.686784	0.698154	0.021735	921
CDC42	AHR+KLF1	1	0.847762	0.728789	0.784786	0.722587	0.0567744	881
CDK4	AHR+KLF1	1	1.15752	1.04169	1.22774	1.21864	0.10672	392
CDV3	AHR+KLF1	1	0.972336	0.767588	0.99129	0.888244	0.101701	663
CEBPZ	AHR+KLF1	1	0.813852	0.69498	0.809504	0.78738	0.0967488	790
CELF2	AHR+KLF1	1	0.677234	0.773637	0.622001	0.711981	-0.00642323	892
CENPF	AHR+KLF1	1	0.871993	0.811305	0.896113	0.922307	0.0868819	611
CENPW	AHR+KLF1	1	0.757302	0.649127	0.808107	0.750651	0.0507185	829
CFDP1	AHR+KLF1	1	0.77593	0.771151	0.816604	0.844813	0.0329878	708
CFL1	AHR+KLF1	1	2.34888	2.26905	2.26973	2.18481	-0.00508976	138
CHCHD1	AHR+KLF1	1	0.922393	0.946527	0.904648	0.925647	-0.00313574	608
CHCHD10	AHR+KLF1	1	1.50716	1.4841	1.48785	1.52167	0.056886	266
CHCHD2	AHR+KLF1	1	3.15212	2.95295	3.1062	2.99469	0.087646	93
CHCHD3	AHR+KLF1	1	0.8061	0.650161	0.849167	0.788327	0.0950994	788
CHD4	AHR+KLF1	1	0.889954	0.952753	0.796043	0.888456	0.0296137	662
CHPT1	AHR+KLF1	1	1.00889	0.975154	0.962189	0.947721	0.0192693	589
CIRBP	AHR+KLF1	1	0.926528	1.0742	0.888213	1.04556	0.00967282	509
CISD1	AHR+KLF1	1	0.869569	0.692829	0.922807	0.848172	0.102105	700
CISD2	AHR+KLF1	1	1.21414	0.987164	1.18423	1.088	0.13075	477
CKB	AHR+KLF1	1	1.11579	0.989608	1.08888	1.13294	0.170249	443
CKS1B	AHR+KLF1	1	1.4752	1.33081	1.5185	1.49437	0.120257	275
CKS2	AHR+KLF1	1	0.839877	0.858653	0.920549	0.999838	0.0605121	546
CLIC1	AHR+KLF1	1	1.91149	1.69472	1.75201	1.66023	0.124994	230
CLNS1A	AHR+KLF1	1	0.80307	0.670807	0.845727	0.815898	0.102433	749
CLTA	AHR+KLF1	1	0.917661	0.782536	0.889486	0.824951	0.07059	734
CMBL	AHR+KLF1	1	0.69807	0.644606	0.686819	0.703027	0.0696726	910
CMSS1	AHR+KLF1	1	1.32989	1.09644	1.35342	1.31198	0.192006	340
CMTM6	AHR+KLF1	1	0.847465	1.00763	0.789888	0.93933	-0.0107236	598
CNBP	AHR+KLF1	1	1.26422	1.15295	1.22828	1.23437	0.117365	385
CNOT7	AHR+KLF1	1	0.696139	0.726549	0.700562	0.725791	-0.00518095	875
CNPY2	AHR+KLF1	1	0.837612	0.736046	0.794962	0.754832	0.0614361	825
COA1	AHR+KLF1	1	0.962681	1.01087	1.02038	1.08412	0.0155568	479
COA3	AHR+KLF1	1	0.706647	0.673582	0.690495	0.676045	0.0186153	964
COA4	AHR+KLF1	1	0.802012	0.804519	0.80571	0.78809	-0.0201275	789
COMMD6	AHR+KLF1	1	1.17729	1.22054	1.16002	1.16812	-0.0351471	418
COMT	AHR+KLF1	1	1.27169	1.31695	1.22055	1.37284	0.107037	314
COPG1	AHR+KLF1	1	0.900964	0.817704	0.852931	0.832503	0.0628319	723
COPS2	AHR+KLF1	1	0.733285	0.622181	0.712754	0.693613	0.0919628	930
COX14	AHR+KLF1	1	0.865308	0.847655	0.854262	0.877384	0.040776	679
COX17	AHR+KLF1	1	1.58012	1.57708	1.50531	1.44321	-0.0590624	286
COX20	AHR+KLF1	1	1.01395	0.859934	0.976302	0.888049	0.0657683	664
COX4I1	AHR+KLF1	1	2.28525	2.2791	2.23129	2.24758	0.0224357	131
COX5A	AHR+KLF1	1	2.07848	1.99656	2.01531	2.02897	0.0955762	154
COX5B	AHR+KLF1	1	2.26098	2.33258	2.20675	2.29361	0.0152609	124
COX6A1	AHR+KLF1	1	1.91374	1.81278	1.8513	1.82798	0.0776349	189
COX6B1	AHR+KLF1	1	2.2083	2.23483	2.14629	2.07549	-0.0973389	148
COX6C	AHR+KLF1	1	1.72429	1.67391	1.68585	1.67809	0.0426217	224
COX7A2	AHR+KLF1	1	2.38382	2.44674	2.30734	2.34141	-0.0288491	121
COX7A2L	AHR+KLF1	1	1.06815	1.10321	1.14672	1.21563	0.0338471	396
COX7B	AHR+KLF1	1	1.91923	1.93173	1.89197	1.96059	0.0561172	166
COX7C	AHR+KLF1	1	2.33118	2.41301	2.33199	2.38254	-0.0312786	120
COX8A	AHR+KLF1	1	2.14641	2.25203	2.06112	2.16378	-0.00294471	142
CSAG1	AHR+KLF1	1	0.87093	0.806439	0.867518	0.825141	0.0221139	733
CSDE1	AHR+KLF1	1	0.827702	0.87654	0.880173	0.921767	-0.00724417	613
CSNK1A1	AHR+KLF1	1	0.694341	0.67038	0.678076	0.674182	0.0200672	967
CSNK2B	AHR+KLF1	1	1.26188	1.09761	1.1569	1.11411	0.12148	457
CST3	AHR+KLF1	1	1.07178	1.07159	0.964802	0.941975	-0.0226367	596
CSTB	AHR+KLF1	1	1.62963	1.50028	1.68872	1.43099	-0.128374	288
CTAG2	AHR+KLF1	1	1.42871	1.29792	1.44324	1.4011	0.0886549	299
CUTA	AHR+KLF1	1	1.41492	1.36719	1.3845	1.42006	0.0832859	291
CWC15	AHR+KLF1	1	0.781667	0.710201	0.769531	0.766032	0.067966	815
CYBA	AHR+KLF1	1	1.18348	1.25021	1.00895	0.990947	-0.0847384	554
CYC1	AHR+KLF1	1	1.33436	1.11861	1.314	1.26504	0.166789	369
CYCS	AHR+KLF1	1	2.03853	1.81391	2.00868	1.98334	0.19927	161
DAZAP1	AHR+KLF1	1	0.808741	0.713146	0.803004	0.796579	0.0891699	774
DBI	AHR+KLF1	1	1.2735	1.16435	1.25773	1.14138	-0.00719523	432
DCTPP1	AHR+KLF1	1	1.03627	0.8827	1.00792	1.00235	0.148001	543
DCUN1D5	AHR+KLF1	1	0.992572	0.833292	1.01036	0.922493	0.0714086	610
DCXR	AHR+KLF1	1	0.862508	0.860224	0.834276	0.818057	-0.013935	747
DDT	AHR+KLF1	1	0.944382	0.862563	0.923932	0.915524	0.0734116	619
DDX1	AHR+KLF1	1	1.36995	1.355	1.45431	1.42972	-0.00963688	290
DDX17	AHR+KLF1	1	0.673628	0.839151	0.629025	0.694039	-0.100509	929
DDX18	AHR+KLF1	1	1.04037	0.782888	1.08841	1.03646	0.205536	515
DDX21	AHR+KLF1	1	1.51731	1.31384	1.56506	1.50133	0.139737	272
DDX46	AHR+KLF1	1	1.41639	1.26428	1.38079	1.34904	0.12036	324
DDX5	AHR+KLF1	1	0.818255	0.936812	0.801991	0.8381	-0.0824475	716
DEK	AHR+KLF1	1	1.57952	1.53238	1.56738	1.55748	0.0372471	253
DGCR6L	AHR+KLF1	1	0.857739	0.955901	0.887364	0.984669	-0.000856996	557
DGUOK	AHR+KLF1	1	1.12532	1.09008	1.15484	1.12209	0.00247991	450
DHCR24	AHR+KLF1	1	0.646559	0.574958	0.667184	0.670214	0.0746303	978
DHFR	AHR+KLF1	1	0.644657	0.680776	0.682628	0.698655	-0.0200922	919
DHX36	AHR+KLF1	1	0.694674	0.650949	0.676247	0.660371	0.0278488	999
DNAJA1	AHR+KLF1	1	0.979366	0.84941	0.981651	0.901256	0.0495609	644
DNAJB6	AHR+KLF1	1	0.810722	0.826989	0.801901	0.820888	0.00272048	741
DNAJC1	AHR+KLF1	1	0.922659	0.839695	0.849321	0.820775	0.0544176	742
DNAJC19	AHR+KLF1	1	0.858719	0.756751	0.884106	0.865095	0.0829572	687
DNAJC7	AHR+KLF1	1	0.842477	0.699519	0.796806	0.793544	0.139697	780
DNAJC8	AHR+KLF1	1	0.935283	0.858164	0.944513	0.958844	0.091451	582
DNAJC9	AHR+KLF1	1	0.826078	0.772551	0.794464	0.796935	0.0559984	772
DNMT1	AHR+KLF1	1	0.804944	0.793107	0.805205	0.840355	0.0469862	713
DNPH1	AHR+KLF1	1	1.27378	1.29137	1.26514	1.3238	0.0410832	336
DPY30	AHR+KLF1	1	0.730933	0.592036	0.67302	0.666436	0.132312	985
DRAP1	AHR+KLF1	1	0.893128	1.04114	0.798052	0.921449	-0.0246195	614
DSTN	AHR+KLF1	1	1.08656	1.05613	1.04721	1.07521	0.0584298	491
DTYMK	AHR+KLF1	1	1.04676	0.970741	1.07168	1.07302	0.0773597	492
DUS1L	AHR+KLF1	1	0.69218	0.614091	0.703178	0.673619	0.0485303	970
DUT	AHR+KLF1	1	1.03843	0.954826	1.07533	1.06954	0.077817	494
DYNC1I2	AHR+KLF1	1	0.828033	0.681839	0.747513	0.669103	0.0677847	980
DYNC1LI1	AHR+KLF1	1	0.970261	0.930852	0.980741	0.890049	-0.051284	660
DYNLL1	AHR+KLF1	1	1.63138	1.63655	1.58441	1.64174	0.0521605	233
DYNLT1	AHR+KLF1	1	0.786985	0.7506	0.825077	0.726984	-0.0617086	871
EBNA1BP2	AHR+KLF1	1	0.99322	0.728106	0.982919	0.907136	0.189332	629
EBPL	AHR+KLF1	1	0.68254	0.733179	0.721045	0.829106	0.0574213	729
EDF1	AHR+KLF1	1	1.52094	1.52407	1.49171	1.48655	-0.00828493	279
EEF1A1	AHR+KLF1	1	4.25193	4.54685	4.29458	4.45317	-0.136327	10
EEF1B2	AHR+KLF1	1	2.55539	2.557	2.62537	2.65748	0.0304999	107
EEF1D	AHR+KLF1	1	1.74835	1.68026	1.72631	1.70018	0.0419639	219
EEF1E1	AHR+KLF1	1	1.18716	1.01909	1.19915	1.15133	0.120239	429
EEF2	AHR+KLF1	1	2.09186	2.29699	2.12914	2.27601	-0.0582564	127
EI24	AHR+KLF1	1	1.35166	1.2103	1.41289	1.35068	0.0791451	322
EID1	AHR+KLF1	1	0.870089	0.873018	0.818622	0.804868	-0.0166827	764
EIF1	AHR+KLF1	1	2.17276	1.99022	2.17419	2.00279	0.0111465	159
EIF1AX	AHR+KLF1	1	1.39299	1.14037	1.42986	1.38731	0.210069	303
EIF2S2	AHR+KLF1	1	2.12956	1.91358	2.15745	2.07002	0.12855	150
EIF2S3	AHR+KLF1	1	0.74753	0.764262	0.840236	0.809958	-0.04701	761
EIF3A	AHR+KLF1	1	0.779696	0.87854	0.819732	0.836546	-0.0820302	717
EIF3E	AHR+KLF1	1	1.41546	1.52451	1.41961	1.55408	0.0254264	254
EIF3F	AHR+KLF1	1	0.868525	0.993199	0.878874	0.966664	-0.0368838	578
EIF3G	AHR+KLF1	1	0.979777	0.90122	1.0135	0.993989	0.0590442	553
EIF3H	AHR+KLF1	1	1.26496	1.32701	1.32834	1.38626	-0.00412238	305
EIF3I	AHR+KLF1	1	1.43566	1.26184	1.40749	1.35594	0.122265	319
EIF3J	AHR+KLF1	1	1.79406	1.67037	1.77892	1.76308	0.107835	201
EIF3K	AHR+KLF1	1	1.64299	1.61719	1.60347	1.65713	0.0794613	231
EIF3L	AHR+KLF1	1	0.847413	1.06392	0.917944	1.04079	-0.0936617	513
EIF3M	AHR+KLF1	1	0.878232	0.811487	0.922946	0.898725	0.042523	648
EIF4A2	AHR+KLF1	1	0.61433	0.729928	0.647352	0.680563	-0.0823866	953
EIF4B	AHR+KLF1	1	0.809448	0.956674	0.920447	1.08101	0.0133374	484
EIF4EBP1	AHR+KLF1	1	1.30618	1.19968	1.38646	1.30096	0.0210036	349
EIF4G1	AHR+KLF1	1	0.622297	0.621173	0.650561	0.661052	0.0116154	997
EIF4G2	AHR+KLF1	1	0.874424	0.905453	0.850044	0.90546	0.0243867	635
EIF4H	AHR+KLF1	1	0.693285	0.685146	0.742035	0.747113	0.0132178	838
EIF5	AHR+KLF1	1	1.1693	1.06556	1.14543	1.09148	0.049783	473
EIF5A	AHR+KLF1	1	2.33578	2.09745	2.33205	2.21913	0.125399	132
EIF5B	AHR+KLF1	1	1.89743	1.75114	1.88555	1.83761	0.0983536	187
ELOF1	AHR+KLF1	1	0.846848	0.69021	0.781974	0.697356	0.0720193	923
EMC6	AHR+KLF1	1	0.814778	0.709778	0.810438	0.785561	0.0801226	791
EMP3	AHR+KLF1	1	1.50123	0.886311	1.40483	0.883328	0.0934104	672
ENO1	AHR+KLF1	1	2.06893	1.74036	2.06252	1.93132	0.197376	174
ENSA	AHR+KLF1	1	1.14879	1.21384	1.11742	1.19658	0.0141126	402
ENY2	AHR+KLF1	1	1.33279	1.25903	1.28304	1.28846	0.0791887	357
EPB41	AHR+KLF1	1	0.750124	0.879561	0.775118	0.7948	-0.109755	777
ERGIC3	AHR+KLF1	1	0.671235	0.695695	0.611062	0.661372	0.0258496	996
ERH	AHR+KLF1	1	1.48418	1.37077	1.50429	1.46008	0.0691915	282
ERP29	AHR+KLF1	1	1.0939	1.06286	1.07083	1.10136	0.0615762	465
ESD	AHR+KLF1	1	0.864156	0.782631	0.874397	0.845064	0.0521921	706
ETFA	AHR+KLF1	1	0.742979	0.638316	0.716675	0.681231	0.0692195	951
ETFB	AHR+KLF1	1	0.695751	0.726997	0.6501	0.678906	-0.00244123	956
FAAP20	AHR+KLF1	1	0.8025	0.906651	0.824293	0.855265	-0.0731782	696
FAM133B	AHR+KLF1	1	0.766376	0.740721	0.781571	0.759286	0.00337011	819
FAM136A	AHR+KLF1	1	0.937796	0.75498	0.917934	0.879751	0.144632	676
FAU	AHR+KLF1	1	2.77861	2.83442	2.74905	2.79759	-0.00727487	99
FBL	AHR+KLF1	1	1.44615	1.27463	1.4681	1.49018	0.193602	277
FDPS	AHR+KLF1	1	0.888664	0.657584	0.852144	0.726	0.104936	874
FIS1	AHR+KLF1	1	0.795082	0.761672	0.783086	0.735307	-0.0143692	858
FKBP1A	AHR+KLF1	1	1.36151	1.27465	1.34623	1.26433	0.00496757	370
FKBP2	AHR+KLF1	1	1.04023	0.897952	1.03702	0.913521	0.0187817	620
FKBP8	AHR+KLF1	1	1.21069	1.14022	1.21558	1.13991	-0.00519443	435
FTH1	AHR+KLF1	1	4.04919	4.23274	4.11892	4.12488	-0.177604	24
FTL	AHR+KLF1	1	4.34817	4.378	4.33214	4.26859	-0.0933661	16
FUS	AHR+KLF1	1	1.45438	1.52811	1.46237	1.50532	-0.030776	270
FXYD5	AHR+KLF1	1	0.929153	0.720333	0.844817	0.673137	0.0371413	972
GABARAPL2	AHR+KLF1	1	0.899854	0.976545	0.898867	0.895084	-0.0804738	652
GADD45GIP1	AHR+KLF1	1	1.8635	1.64364	1.88865	1.79124	0.122456	194
GAL	AHR+KLF1	1	1.50269	0.677319	1.58763	1.05601	0.293759	504
GAMT	AHR+KLF1	1	0.773159	0.834606	0.754011	0.869993	0.054535	682
GAPDH	AHR+KLF1	1	3.05996	2.97584	3.05529	2.99449	0.0233212	94
GAR1	AHR+KLF1	1	0.741972	0.567481	0.782615	0.710028	0.101903	897
GCSH	AHR+KLF1	1	0.825628	0.628096	0.840991	0.833618	0.190159	722
GGCT	AHR+KLF1	1	0.777159	0.697066	0.813738	0.82019	0.0865448	743
GHITM	AHR+KLF1	1	1.12923	0.90014	1.04843	0.945982	0.126635	593
GLO1	AHR+KLF1	1	0.764053	0.639191	0.731105	0.68676	0.0805163	942
GLRX5	AHR+KLF1	1	0.858824	0.819141	0.904091	0.84123	-0.0231768	711
GMNN	AHR+KLF1	1	0.896078	0.785805	0.930403	0.895577	0.0754475	651
GNAS	AHR+KLF1	1	1.0241	1.11255	1.02453	1.06666	-0.0463212	495
GNG5	AHR+KLF1	1	1.70122	1.60741	1.65162	1.50477	-0.0530485	271
GNL3	AHR+KLF1	1	0.740498	0.600312	0.745733	0.744104	0.138557	843
GPATCH4	AHR+KLF1	1	0.842218	0.651155	0.844574	0.75281	0.0992992	828
GPSM3	AHR+KLF1	1	0.79378	0.937634	0.741153	0.74762	-0.137386	837
GPX4	AHR+KLF1	1	2.2336	2.31518	2.22467	2.28305	-0.0232015	125
GSPT1	AHR+KLF1	1	0.931785	0.785526	0.926031	0.797615	0.0178427	771
GSTK1	AHR+KLF1	1	0.677063	0.696808	0.696927	0.67829	-0.0383828	957
GSTO1	AHR+KLF1	1	0.889753	0.676088	0.851353	0.736264	0.0985756	856
GSTP1	AHR+KLF1	1	2.13831	2.23608	2.2549	2.20668	-0.145984	133
GTF2A2	AHR+KLF1	1	1.20387	1.05512	1.17292	1.12482	0.100658	448
GTF2I	AHR+KLF1	1	0.52024	0.842311	0.581755	0.704568	-0.199258	906
GTF3A	AHR+KLF1	1	1.5895	1.42039	1.70728	1.63072	0.0925443	237
GTF3C6	AHR+KLF1	1	1.21028	1.20887	1.18039	1.17403	-0.00495732	410
GTSF1	AHR+KLF1	1	1.28571	1.21297	1.22461	1.23668	0.0848008	384
GUK1	AHR+KLF1	1	1.85203	1.81809	1.77016	1.66764	-0.0685686	227
GYPA	AHR+KLF1	1	1.35611	1.33689	1.24944	1.11825	-0.11196	454
GYPB	AHR+KLF1	1	1.61495	1.75746	1.35333	1.23308	-0.262744	386
GYPC	AHR+KLF1	1	1.62771	1.64504	1.74538	1.64816	-0.114557	232
HAX1	AHR+KLF1	1	0.792339	0.687859	0.789998	0.724186	0.0386682	877
HBG1	AHR+KLF1	1	1.70366	1.09139	1.58234	0.738706	-0.231355	853
HBG2	AHR+KLF1	1	3.20672	2.24395	2.99586	1.68654	-0.346551	222
HBZ	AHR+KLF1	1	3.24298	2.09721	3.26082	1.59092	-0.524132	244
HDDC2	AHR+KLF1	1	1.04	0.980594	1.15823	1.09929	0.000465751	467
HDGF	AHR+KLF1	1	0.912248	0.882741	0.925844	0.884095	-0.0122417	668
HEBP2	AHR+KLF1	1	1.04577	0.875298	1.07267	0.982548	0.0803482	562
HIC2	AHR+KLF1	1	0.941882	0.890837	0.994054	0.88385	-0.0591597	671
HIGD1A	AHR+KLF1	1	0.822579	0.70125	0.800084	0.73195	0.0531946	862
HIGD2A	AHR+KLF1	1	1.24939	1.26225	1.25848	1.25338	-0.0179663	381
HINT1	AHR+KLF1	1	2.825	2.78572	2.76848	2.75089	0.0216911	101
HMGA1	AHR+KLF1	1	2.61338	2.48558	2.70577	2.69656	0.118591	103
HMGB1	AHR+KLF1	1	2.50733	2.29946	2.54203	2.53874	0.20458	111
HMGB2	AHR+KLF1	1	1.73965	1.7206	1.71543	1.7733	0.0769266	196
HMGN1	AHR+KLF1	1	2.69807	2.75262	2.71576	2.76534	-0.0049696	100
HMGN2	AHR+KLF1	1	1.97736	1.98035	1.97585	2.02885	0.050006	155
HMGN3	AHR+KLF1	1	1.20473	1.29847	1.25629	1.32109	-0.0289389	337
HNRNPA0	AHR+KLF1	1	0.872956	0.888128	0.845707	0.894862	0.0339828	653
HNRNPA1	AHR+KLF1	1	2.42503	2.68915	2.44726	2.63807	-0.0733078	109
HNRNPA2B1	AHR+KLF1	1	2.0316	1.92438	1.98627	2.02604	0.146995	156
HNRNPA3	AHR+KLF1	1	1.23533	1.26103	1.30021	1.3357	0.00979924	331
HNRNPAB	AHR+KLF1	1	1.24803	1.16484	1.30356	1.2933	0.0729411	354
HNRNPC	AHR+KLF1	1	1.71564	1.67897	1.72727	1.74225	0.0516466	205
HNRNPD	AHR+KLF1	1	1.36725	1.23074	1.36948	1.38209	0.149114	310
HNRNPDL	AHR+KLF1	1	1.27036	1.24558	1.30393	1.31599	0.0368395	339
HNRNPF	AHR+KLF1	1	0.642899	0.658092	0.653892	0.703567	0.0344819	908
HNRNPH1	AHR+KLF1	1	0.832615	0.736399	0.78956	0.81143	0.118086	757
HNRNPH3	AHR+KLF1	1	0.745323	0.658871	0.741638	0.702898	0.047712	911
HNRNPK	AHR+KLF1	1	1.19721	1.19524	1.15614	1.18783	0.0336608	405
HNRNPM	AHR+KLF1	1	1.21495	1.20651	1.25801	1.28802	0.0384492	358
HNRNPR	AHR+KLF1	1	0.817766	0.855201	0.847713	0.902988	0.0178404	637
HNRNPU	AHR+KLF1	1	1.10897	1.15141	1.13087	1.16406	-0.00924885	421
HSBP1	AHR+KLF1	1	1.22799	1.17046	1.21324	1.21804	0.0623266	394
HSD17B10	AHR+KLF1	1	0.966426	0.810605	0.906905	0.867056	0.115973	684
HSP90AA1	AHR+KLF1	1	2.06913	1.8199	2.00951	1.93847	0.178192	171
HSP90AB1	AHR+KLF1	1	2.55067	2.29572	2.54854	2.49562	0.202032	115
HSP90B1	AHR+KLF1	1	1.05185	0.882737	1.05429	0.975973	0.0907978	569
HSPA8	AHR+KLF1	1	1.20904	1.19069	1.2607	1.26261	0.0202601	371
HSPA9	AHR+KLF1	1	0.757325	0.648293	0.77896	0.753289	0.0833613	827
HSPB1	AHR+KLF1	1	1.50649	1.49254	1.39723	1.38217	-0.00111687	309
HSPB11	AHR+KLF1	1	0.902356	0.781305	0.830804	0.783199	0.0734461	795
HSPD1	AHR+KLF1	1	1.71309	1.50197	1.72237	1.73055	0.219289	210
HSPE1	AHR+KLF1	1	2.54993	2.3941	2.6208	2.64283	0.177854	108
ILF2	AHR+KLF1	1	0.708664	0.61411	0.700852	0.682084	0.0757853	946
ILF3	AHR+KLF1	1	0.885247	0.905958	0.928364	0.964207	0.0151337	580
IMMP1L	AHR+KLF1	1	0.764691	0.710839	0.788742	0.813555	0.0786656	755
IMP3	AHR+KLF1	1	0.878992	0.801334	0.859627	0.871978	0.0900095	681
ISOC2	AHR+KLF1	1	1.1465	0.903668	1.16739	1.00101	0.0764539	545
JTB	AHR+KLF1	1	1.70291	1.53993	1.73888	1.60088	0.0249697	241
KCNH2	AHR+KLF1	1	0.639317	0.64279	0.653372	0.848736	0.191889	699
KHDRBS1	AHR+KLF1	1	0.921741	0.93859	0.919947	0.947971	0.0111762	588
KIF5B	AHR+KLF1	1	0.869724	0.753048	0.802452	0.757873	0.0720986	821
KNOP1	AHR+KLF1	1	0.706966	0.624124	0.728584	0.707643	0.0619023	900
KPNB1	AHR+KLF1	1	1.18121	1.13068	1.11731	1.12393	0.0571429	449
KRT10	AHR+KLF1	1	1.4677	1.20446	1.49429	1.41007	0.179019	294
KRT18	AHR+KLF1	1	1.23508	1.02789	1.11676	1.03812	0.128554	514
KRT8	AHR+KLF1	1	0.764181	0.858819	0.645364	0.704116	-0.0358854	907
KTN1	AHR+KLF1	1	1.2827	1.19947	1.27167	1.21816	0.0297076	393
LAGE3	AHR+KLF1	1	0.679816	0.724001	0.669617	0.701595	-0.0122079	914
LAMTOR1	AHR+KLF1	1	0.863498	0.90658	0.894172	0.907026	-0.0302274	631
LAMTOR2	AHR+KLF1	1	0.713704	0.895666	0.706879	0.794407	-0.0944337	779
LAMTOR4	AHR+KLF1	1	1.05466	1.174	1.09402	1.17089	-0.0424714	416
LAMTOR5	AHR+KLF1	1	1.52362	1.60253	1.50354	1.44259	-0.139858	287
LAPTM4B	AHR+KLF1	1	1.46743	1.44231	1.39708	1.48377	0.111817	280
LAPTM5	AHR+KLF1	1	0.936237	0.910872	0.74168	0.720139	0.00382507	884
LARP1	AHR+KLF1	1	0.681558	0.688369	0.711833	0.731735	0.0130911	863
LCP1	AHR+KLF1	1	0.81034	0.761068	0.852514	0.842945	0.0397034	709
LDHA	AHR+KLF1	1	1.34281	0.942979	1.34261	1.16438	0.221603	420
LDHB	AHR+KLF1	1	1.66911	1.45971	1.6924	1.63884	0.155841	235
LIMD2	AHR+KLF1	1	0.747672	0.756719	0.72116	0.681779	-0.0484278	949
LMAN2	AHR+KLF1	1	0.952695	0.788335	0.932338	0.846009	0.0780301	703
LRRC59	AHR+KLF1	1	0.774664	0.638898	0.774383	0.705487	0.0668705	903
LSM14A	AHR+KLF1	1	0.808369	0.781569	0.808144	0.815271	0.0339277	753
LSM14B	AHR+KLF1	1	1.09164	1.01233	1.09338	1.05502	0.040947	505
LSM11	AHR+KLF1	1	1.25176	1.26548	1.28908	1.29693	-0.00587261	352
LSM12	AHR+KLF1	1	1.79934	1.66238	1.80008	1.75977	0.0966499	203
LSM2	AHR+KLF1	1	1.76962	1.77605	1.77797	1.80331	0.0189147	193
LSM3	AHR+KLF1	1	1.64392	1.5534	1.64872	1.6375	0.0792991	236
LSM5	AHR+KLF1	1	1.94711	1.91512	2.01591	2.07321	0.0892923	149
LSM6	AHR+KLF1	1	1.06621	1.18828	1.02869	1.11333	-0.0374287	458
LUC7L3	AHR+KLF1	1	0.933377	0.928756	0.928571	0.981146	0.0571966	563
LY6E	AHR+KLF1	1	1.52137	1.41836	1.43203	1.28699	-0.0420343	359
LYL1	AHR+KLF1	1	0.897737	0.952894	0.847008	0.901371	-0.000793934	642
LYPLA1	AHR+KLF1	1	0.842946	0.86788	0.903044	0.943505	0.0155274	595
LYRM4	AHR+KLF1	1	0.756588	0.717387	0.845954	0.784681	-0.022073	793
MAD2L1	AHR+KLF1	1	0.667552	0.566766	0.65184	0.664589	0.113536	987
MAD2L2	AHR+KLF1	1	0.755244	0.622887	0.718111	0.69871	0.112956	918
MAGOH	AHR+KLF1	1	0.77313	0.692901	0.821416	0.782538	0.0413509	797
MAP2K2	AHR+KLF1	1	1.02423	1.01316	1.03656	1.04113	0.0156331	512
MAPK1	AHR+KLF1	1	0.890348	0.889167	0.915142	0.908123	-0.00583738	626
MARCKSL1	AHR+KLF1	1	1.39287	1.3996	1.38555	1.54783	0.155556	258
MAT2A	AHR+KLF1	1	0.716748	0.694393	0.701777	0.749385	0.0699629	832
MAZ	AHR+KLF1	1	0.769262	0.758166	0.75051	0.819296	0.079882	746
MDH2	AHR+KLF1	1	1.49269	1.34087	1.45187	1.40574	0.105696	296
MDK	AHR+KLF1	1	1.03078	0.88115	0.915326	0.822517	0.0568237	738
MEAF6	AHR+KLF1	1	0.704447	0.769319	0.651296	0.718247	0.00207973	886
MED28	AHR+KLF1	1	0.642312	0.614758	0.665058	0.677593	0.0400898	962
MED4	AHR+KLF1	1	0.694699	0.704449	0.668819	0.700734	0.0221654	916
MEF2C	AHR+KLF1	1	0.537273	0.708972	0.56233	0.737486	0.00345671	854
METAP2	AHR+KLF1	1	1.59613	1.48117	1.58186	1.53086	0.0639585	262
METTL5	AHR+KLF1	1	0.971945	0.819387	0.958385	0.910456	0.104629	623
METTL9	AHR+KLF1	1	0.652327	0.6838	0.689369	0.68181	-0.0390308	948
MFF	AHR+KLF1	1	0.71078	0.571207	0.711639	0.662057	0.0899907	993
MGST2	AHR+KLF1	1	0.762447	0.746136	0.779094	0.81991	0.0571252	744
MIEN1	AHR+KLF1	1	0.919829	0.841384	0.890475	0.831208	0.0191775	725
MIF	AHR+KLF1	1	1.5888	1.46329	1.5337	1.57741	0.169218	247
MKKS	AHR+KLF1	1	0.889288	0.780677	0.910802	0.900137	0.0979446	646
MLF2	AHR+KLF1	1	0.715325	0.676848	0.659672	0.661033	0.0398377	998
MORF4L1	AHR+KLF1	1	1.15823	1.14726	1.14864	1.1294	-0.00826657	446
MORF4L2	AHR+KLF1	1	0.736748	0.687651	0.742355	0.735502	0.0422444	857
MPG	AHR+KLF1	1	0.800226	0.743928	0.789753	0.667147	-0.0663083	983
MPLKIP	AHR+KLF1	1	0.928096	0.881347	0.887325	0.890179	0.0496027	659
MRFAP1	AHR+KLF1	1	1.18729	1.13717	1.17283	1.22397	0.101262	390
MRPL11	AHR+KLF1	1	1.17203	0.997091	1.20356	1.17494	0.14632	409
MRPL12	AHR+KLF1	1	1.26464	1.10329	1.28507	1.2588	0.135083	374
MRPL13	AHR+KLF1	1	0.75596	0.580642	0.728286	0.68875	0.135782	938
MRPL14	AHR+KLF1	1	1.60154	1.51281	1.59496	1.55289	0.0466574	256
MRPL18	AHR+KLF1	1	1.08884	0.970941	1.14537	1.07713	0.0496538	489
MRPL20	AHR+KLF1	1	1.3595	1.28168	1.40007	1.38654	0.0642973	304
MRPL21	AHR+KLF1	1	1.27095	0.951442	1.28547	1.17367	0.207712	411
MRPL22	AHR+KLF1	1	0.875086	0.724207	0.88642	0.819487	0.0839457	745
MRPL27	AHR+KLF1	1	0.914878	0.808998	0.907811	0.861953	0.0600222	691
MRPL3	AHR+KLF1	1	0.675972	0.559367	0.709703	0.680294	0.0871967	955
MRPL33	AHR+KLF1	1	1.02819	0.979993	1.01618	1.00258	0.0345975	542
MRPL34	AHR+KLF1	1	0.903199	0.815235	0.969598	0.921974	0.0403401	612
MRPL36	AHR+KLF1	1	1.06595	0.88215	1.02081	0.972899	0.135888	570
MRPL37	AHR+KLF1	1	1.04957	0.839441	1.10478	0.968626	0.0739815	573
MRPL4	AHR+KLF1	1	0.885784	0.785161	0.914492	0.883906	0.0700368	670
MRPL40	AHR+KLF1	1	1.32524	1.33688	1.44818	1.40838	-0.051443	295
MRPL41	AHR+KLF1	1	1.7095	1.58046	1.69412	1.62551	0.0604285	238
MRPL51	AHR+KLF1	1	1.34463	1.23267	1.31526	1.31044	0.10714	343
MRPL52	AHR+KLF1	1	1.1852	1.13265	1.17041	1.18378	0.0659227	407
MRPL54	AHR+KLF1	1	0.77587	0.679765	0.731406	0.707474	0.0721725	902
MRPL55	AHR+KLF1	1	0.97862	0.918089	0.987627	1.00655	0.0794532	535
MRPL57	AHR+KLF1	1	1.0994	0.985726	1.07554	1.04752	0.0856593	508
MRPS12	AHR+KLF1	1	1.16697	1.06213	1.21266	1.17311	0.0652928	413
MRPS14	AHR+KLF1	1	0.749587	0.722148	0.727601	0.736777	0.0366144	855
MRPS15	AHR+KLF1	1	1.84058	1.47949	1.88398	1.69	0.167115	220
MRPS16	AHR+KLF1	1	0.852583	0.783744	0.837364	0.804605	0.0360805	765
MRPS18C	AHR+KLF1	1	0.946758	0.857186	0.944261	0.918093	0.0634035	618
MRPS21	AHR+KLF1	1	1.2924	1.23955	1.31426	1.28612	0.0247116	360
MRPS23	AHR+KLF1	1	0.886477	0.76295	0.825324	0.781182	0.0793845	799
MRPS25	AHR+KLF1	1	0.780794	0.846861	0.791191	0.85548	-0.00177741	695
MRPS26	AHR+KLF1	1	0.744114	0.646089	0.749212	0.720071	0.0688837	885
MRPS33	AHR+KLF1	1	0.627299	0.629767	0.701684	0.717864	0.0137124	888
MRPS34	AHR+KLF1	1	1.39883	1.23118	1.38966	1.3574	0.135376	317
MRPS6	AHR+KLF1	1	0.950596	0.831366	0.889834	0.862468	0.0918648	689
MRPS7	AHR+KLF1	1	0.908641	0.795966	0.916764	0.868674	0.0645853	683
MT-ATP6	AHR+KLF1	1	3.60613	3.41444	3.78428	3.82782	0.235236	39
MT-CO1	AHR+KLF1	1	4.45646	4.46185	4.49703	4.5378	0.0353823	6
MT-CO2	AHR+KLF1	1	4.60783	4.49827	4.69217	4.69517	0.112555	5
MT-CO3	AHR+KLF1	1	4.66764	4.53027	4.81451	4.86825	0.191112	2
MT-CYB	AHR+KLF1	1	3.1451	2.94791	3.44918	3.47102	0.219027	66
MT-ND1	AHR+KLF1	1	3.75344	3.75221	3.7138	3.77975	0.067178	42
MT-ND2	AHR+KLF1	1	3.89707	3.74364	3.97816	4.00641	0.181676	28
MT-ND3	AHR+KLF1	1	3.10672	2.93839	3.25287	3.3028	0.218256	79
MT-ND4	AHR+KLF1	1	3.93047	3.6306	4.20788	4.25276	0.344752	17
MT-ND4L	AHR+KLF1	1	0.876106	0.769147	1.02772	1.07991	0.159157	486
MT-ND5	AHR+KLF1	1	1.66012	1.49396	1.86182	1.91709	0.221436	175
MT-ND6	AHR+KLF1	1	1.44979	1.57206	1.35872	1.37746	-0.10353	312
MTCH1	AHR+KLF1	1	0.956147	0.818185	0.989647	0.893809	0.0421243	654
MTCH2	AHR+KLF1	1	0.996317	0.804167	1.00668	0.979156	0.164629	564
MTDH	AHR+KLF1	1	1.63223	1.44232	1.66622	1.60602	0.129708	240
MTPN	AHR+KLF1	1	0.853155	0.823566	0.810693	0.816848	0.0357444	748
MYBL2	AHR+KLF1	1	0.686192	0.866311	0.611083	0.662491	-0.128711	992
MYDGF	AHR+KLF1	1	1.04815	0.785106	1.08959	0.906173	0.0796256	633
MYL12A	AHR+KLF1	1	1.141	1.03854	1.08215	0.995683	0.0159903	552
MYL12B	AHR+KLF1	1	0.964355	0.901328	0.921971	0.885337	0.0263928	666
MYL4	AHR+KLF1	1	0.706428	0.899746	0.759366	0.884034	-0.0686498	669
MYL6	AHR+KLF1	1	1.77629	1.9211	1.65266	1.67785	-0.119627	225
MYL6B	AHR+KLF1	1	0.871942	0.975367	0.801836	0.89829	-0.00697082	649
MZT1	AHR+KLF1	1	0.711036	0.584263	0.74007	0.6616	0.0483037	994
MZT2A	AHR+KLF1	1	1.46859	1.54011	1.44627	1.49969	-0.0181012	273
MZT2B	AHR+KLF1	1	1.86933	2.00744	1.82369	1.86843	-0.0933731	182
NAA10	AHR+KLF1	1	1.13062	0.9224	1.07833	0.995707	0.125591	551
NAA38	AHR+KLF1	1	0.85591	0.867799	0.794438	0.882513	0.0761846	673
NACA	AHR+KLF1	1	2.82585	2.87426	2.82195	2.8604	-0.00995779	96
NAP1L1	AHR+KLF1	1	1.79414	1.88694	1.80689	1.95395	0.0542665	168
NASP	AHR+KLF1	1	1.00154	0.97225	1.03607	1.0987	0.0919231	469
NCL	AHR+KLF1	1	2.1609	1.9952	2.20885	2.17874	0.135595	139
NDUFA1	AHR+KLF1	1	1.2712	1.29918	1.21864	1.27443	0.027814	366
NDUFA11	AHR+KLF1	1	1.16367	1.16637	1.20576	1.19611	-0.0123482	403
NDUFA12	AHR+KLF1	1	1.36839	1.06056	1.06224	1.00459	0.250185	538
NDUFA2	AHR+KLF1	1	1.40112	1.3892	1.38656	1.34098	-0.0336599	328
NDUFA3	AHR+KLF1	1	1.35872	1.36632	1.30684	1.33905	0.0246091	330
NDUFA4	AHR+KLF1	1	1.82973	1.82956	1.80653	1.82608	0.0197247	190
NDUFA5	AHR+KLF1	1	0.988466	0.987416	1.03716	1.13333	0.0972244	442
NDUFA6	AHR+KLF1	1	0.890286	0.695264	0.856155	0.814704	0.153571	754
NDUFA8	AHR+KLF1	1	1.12395	1.0258	1.08627	1.09626	0.108138	470
NDUFAB1	AHR+KLF1	1	1.53326	1.38031	1.55551	1.52644	0.123878	263
NDUFAF2	AHR+KLF1	1	0.942767	0.726272	0.960028	0.904782	0.161249	636
NDUFAF3	AHR+KLF1	1	0.741147	0.68423	0.736205	0.667465	-0.0118229	982
NDUFB1	AHR+KLF1	1	1.80495	1.88659	1.73065	1.76936	-0.0429326	198
NDUFB10	AHR+KLF1	1	1.67739	1.62894	1.63733	1.64015	0.0512738	234
NDUFB11	AHR+KLF1	1	1.12652	1.07654	1.08994	1.10079	0.0608232	466
NDUFB2	AHR+KLF1	1	1.91905	1.73685	1.89922	1.81857	0.101547	191
NDUFB3	AHR+KLF1	1	1.1851	1.08948	1.16188	1.11928	0.0530112	451
NDUFB4	AHR+KLF1	1	1.43656	1.36496	1.43134	1.37483	0.0150862	313
NDUFB5	AHR+KLF1	1	0.72385	0.729094	0.680107	0.677858	-0.00749362	960
NDUFB6	AHR+KLF1	1	0.905662	0.792141	0.851403	0.908031	0.170149	627
NDUFB7	AHR+KLF1	1	1.45645	1.40044	1.42728	1.40406	0.0327905	297
NDUFB8	AHR+KLF1	1	0.817213	0.588468	0.777202	0.722658	0.174201	880
NDUFB9	AHR+KLF1	1	1.81823	1.7133	1.82381	1.81551	0.0966313	192
NDUFC1	AHR+KLF1	1	1.51977	1.46024	1.56097	1.50738	0.0059427	268
NDUFC2	AHR+KLF1	1	1.5255	1.42663	1.50604	1.48817	0.0810022	278
NDUFS3	AHR+KLF1	1	0.823715	0.686292	0.803737	0.76114	0.0948255	818
NDUFS5	AHR+KLF1	1	2.49977	2.39554	2.47198	2.50051	0.132766	114
NDUFS6	AHR+KLF1	1	1.94494	1.88132	1.9441	1.93687	0.0563773	173
NDUFS7	AHR+KLF1	1	1.37168	1.3317	1.36039	1.35736	0.0369344	318
NDUFS8	AHR+KLF1	1	1.28861	1.27802	1.29135	1.25856	-0.0221927	376
NDUFV1	AHR+KLF1	1	0.730687	0.657755	0.747172	0.711862	0.0376224	893
NDUFV2	AHR+KLF1	1	1.06732	0.982755	1.0529	1.02304	0.0547134	525
NDUFV3	AHR+KLF1	1	0.874102	0.81452	0.845632	0.815787	0.029737	751
NEDD8	AHR+KLF1	1	1.34219	1.37099	1.32604	1.30511	-0.0497359	348
NENF	AHR+KLF1	1	1.17092	1.01097	1.08939	0.945302	0.0158635	594
NHP2	AHR+KLF1	1	1.73282	1.55183	1.72594	1.67184	0.126884	226
NME1	AHR+KLF1	1	2.0464	1.76833	2.02082	1.96825	0.225503	165
NME4	AHR+KLF1	1	1.39013	1.62879	1.5913	1.70679	-0.123169	216
NMT1	AHR+KLF1	1	1.12003	0.968936	1.05468	1.02251	0.118918	526
NOL7	AHR+KLF1	1	1.07035	0.834347	1.06191	0.955889	0.129981	585
NONO	AHR+KLF1	1	0.639955	0.723221	0.672059	0.739499	-0.0158257	851
NOP10	AHR+KLF1	1	1.36182	1.17971	1.3373	1.26926	0.114078	368
NOP16	AHR+KLF1	1	0.785776	0.627383	0.829977	0.784008	0.112424	794
NOP56	AHR+KLF1	1	1.27678	1.10903	1.29153	1.26064	0.136863	372
NOSIP	AHR+KLF1	1	0.682277	0.628413	0.660038	0.681381	0.0752071	950
NPM1	AHR+KLF1	1	2.41679	2.22784	2.44295	2.43031	0.176311	118
NPM3	AHR+KLF1	1	0.999302	0.921492	1.0537	1.06253	0.0866429	496
NQO2	AHR+KLF1	1	0.703514	0.664828	0.603411	0.672407	0.107683	974
NSA2	AHR+KLF1	1	1.12213	1.01486	1.10389	1.09904	0.102428	468
NT5DC2	AHR+KLF1	1	0.640811	0.71867	0.596845	0.670051	-0.00465399	979
NTMT1	AHR+KLF1	1	0.858244	0.597974	0.833321	0.745189	0.172138	840
NUCKS1	AHR+KLF1	1	1.70135	1.69646	1.68928	1.71427	0.0298723	215
NUDC	AHR+KLF1	1	1.232	1.00575	1.20603	1.15769	0.177912	426
NUDCD2	AHR+KLF1	1	0.650772	0.687761	0.680679	0.664184	-0.0534831	988
NUDT3	AHR+KLF1	1	0.885921	1.02524	0.891299	1.03574	0.00512254	517
NUDT5	AHR+KLF1	1	0.755185	0.647094	0.794573	0.72967	0.0431879	866
NUP214	AHR+KLF1	1	0.685357	0.67629	0.676765	0.689784	0.0220852	936
NUTF2	AHR+KLF1	1	0.858537	0.802857	0.885723	0.824528	-0.0055151	735
OAZ1	AHR+KLF1	1	3.06931	3.14862	3.07201	3.09814	-0.0531704	91
ODC1	AHR+KLF1	1	1.17689	0.933563	1.258	1.18218	0.16751	408
ORMDL1	AHR+KLF1	1	0.703588	0.596346	0.701707	0.672705	0.07824	973
OSBPL8	AHR+KLF1	1	0.676815	0.736319	0.73108	0.743615	-0.0469686	844
OST4	AHR+KLF1	1	1.9357	1.99976	1.87448	1.85053	-0.0880039	185
OSTC	AHR+KLF1	1	1.09188	0.98313	1.12461	1.11723	0.10137	456
PA2G4	AHR+KLF1	1	2.18902	1.89538	2.18177	2.08862	0.200503	146
PABPC1	AHR+KLF1	1	1.90387	1.92334	1.93932	1.9706	0.0118092	162
PABPC4	AHR+KLF1	1	0.712534	0.63167	0.752786	0.770402	0.09848	813
PABPN1	AHR+KLF1	1	0.609065	0.693524	0.61906	0.681151	-0.0223688	952
PAFAH1B3	AHR+KLF1	1	0.793342	0.752061	0.848108	0.831061	0.0242341	726
PAICS	AHR+KLF1	1	0.919276	0.79809	0.959544	0.947033	0.108675	592
PAIP2	AHR+KLF1	1	0.739211	0.72985	0.721293	0.726262	0.0143299	873
PAK2	AHR+KLF1	1	0.734662	0.709368	0.738124	0.702117	-0.0107129	913
PAPOLA	AHR+KLF1	1	0.685739	0.656597	0.733947	0.73957	0.0347657	850
PARK7	AHR+KLF1	1	1.9647	1.7946	1.92714	1.88424	0.127192	180
PARP1	AHR+KLF1	1	1.32867	1.34378	1.32868	1.38295	0.0391539	308
PCBP1	AHR+KLF1	1	1.00383	1.00363	1.01357	1.03067	0.0172919	522
PCBP2	AHR+KLF1	1	1.20965	1.2629	1.17289	1.17367	-0.0524726	412
PCMT1	AHR+KLF1	1	0.854371	0.656344	0.893209	0.785442	0.0902603	792
PCNP	AHR+KLF1	1	0.731762	0.728813	0.738062	0.755361	0.0202478	824
PDAP1	AHR+KLF1	1	1.11426	0.995745	1.10729	1.08029	0.091512	485
PDCD2	AHR+KLF1	1	0.8278	0.722101	0.806022	0.772542	0.0722185	809
PDCD5	AHR+KLF1	1	1.64394	1.30289	1.65758	1.46471	0.148176	281
PDCD6	AHR+KLF1	1	1.02235	1.03213	0.995851	1.05941	0.0537776	501
PDE4DIP	AHR+KLF1	1	0.891457	0.933943	0.841495	0.834178	-0.0498028	721
PDIA6	AHR+KLF1	1	1.01678	0.755435	1.0246	0.912714	0.14946	621
PEBP1	AHR+KLF1	1	1.66714	1.57534	1.71402	1.73562	0.113402	208
PET100	AHR+KLF1	1	0.765751	0.731979	0.71782	0.731248	0.0471995	865
PFDN1	AHR+KLF1	1	0.728449	0.660326	0.73621	0.714811	0.0467244	889
PFDN2	AHR+KLF1	1	1.35402	1.32997	1.31374	1.34694	0.0572517	325
PFDN5	AHR+KLF1	1	1.67398	1.80336	1.59432	1.6613	-0.0624026	229
PFDN6	AHR+KLF1	1	0.991433	0.838232	0.945612	0.87781	0.0853986	678
PFN1	AHR+KLF1	1	2.75597	2.68638	2.704	2.62726	-0.00714755	110
PGAM1	AHR+KLF1	1	1.18153	1.06636	1.16457	1.12988	0.0804826	445
PGK1	AHR+KLF1	1	0.91137	0.729394	0.881591	0.838757	0.139142	714
PGP	AHR+KLF1	1	1.00826	0.952394	0.931913	0.983389	0.107339	559
PHB2	AHR+KLF1	1	0.996615	0.903914	1.04491	1.05792	0.10571	502
PHF19	AHR+KLF1	1	1.45884	1.1405	1.45732	1.33342	0.194441	333
PHPT1	AHR+KLF1	1	1.22852	1.21396	1.17051	1.13376	-0.0221851	441
PIH1D1	AHR+KLF1	1	0.704037	0.595705	0.710686	0.694638	0.0922843	927
PIN1	AHR+KLF1	1	0.963053	0.92562	0.964144	0.951149	0.0244384	587
PITX1	AHR+KLF1	1	1.32183	1.46377	1.29868	1.35013	-0.0904841	323
PKM	AHR+KLF1	1	1.17269	1.08285	1.10276	1.06059	0.0476763	500
PLEKHJ1	AHR+KLF1	1	0.873034	0.898343	0.922276	0.879642	-0.0679436	677
PNISR	AHR+KLF1	1	0.847582	0.922683	0.834583	0.85714	-0.0525438	693
PNKD	AHR+KLF1	1	0.78414	0.712619	0.744762	0.723021	0.04978	879
PNN	AHR+KLF1	1	0.812225	0.835309	0.8014	0.845091	0.0206078	705
POLD2	AHR+KLF1	1	0.932568	0.867671	1.05572	0.984264	-0.00655782	558
POLE3	AHR+KLF1	1	0.749245	0.580918	0.761616	0.688033	0.0947442	941
POLE4	AHR+KLF1	1	0.685658	0.561418	0.734116	0.671752	0.0618764	975
POLR1D	AHR+KLF1	1	1.08016	1.01508	1.10837	1.13239	0.0891031	444
POLR2E	AHR+KLF1	1	1.3772	1.23617	1.40376	1.32828	0.0655525	335
POLR2F	AHR+KLF1	1	1.29907	1.10431	1.26433	1.23975	0.170187	383
POLR2H	AHR+KLF1	1	0.690134	0.659145	0.694602	0.717962	0.0543498	887
POLR2I	AHR+KLF1	1	1.03697	0.901603	1.02714	0.982737	0.0909651	561
POLR2J	AHR+KLF1	1	1.11101	1.10267	1.15089	1.14626	0.00371027	431
POLR2J3	AHR+KLF1	1	0.767595	1.01633	0.696193	0.790558	-0.154368	784
POLR2K	AHR+KLF1	1	0.752656	0.69835	0.774188	0.712708	-0.00717515	891
POLR2L	AHR+KLF1	1	1.82496	1.86624	1.75535	1.77994	-0.0166953	195
POLR3K	AHR+KLF1	1	1.06686	1.02596	1.0927	1.10313	0.0513307	464
POMP	AHR+KLF1	1	2.32245	2.14657	2.31594	2.19517	0.0550995	137
POP7	AHR+KLF1	1	1.0434	0.856242	1.05938	1.01398	0.141759	529
PPA1	AHR+KLF1	1	1.51621	1.32079	1.57752	1.52094	0.138845	267
PPDPF	AHR+KLF1	1	1.25437	1.17258	1.25664	1.06125	-0.113589	497
PPIA	AHR+KLF1	1	2.73452	2.75136	2.75612	2.79957	0.0266039	98
PPIB	AHR+KLF1	1	1.0376	0.827582	1.00769	0.906735	0.109062	632
PPIG	AHR+KLF1	1	0.904982	0.853749	0.873205	0.879901	0.0579289	674
PPIH	AHR+KLF1	1	0.93461	0.738589	0.942439	0.891391	0.144972	656
PPM1G	AHR+KLF1	1	1.08794	1.04095	1.08695	1.0813	0.0413435	483
PPP1CA	AHR+KLF1	1	1.19576	1.11308	1.10318	1.08654	0.0660473	478
PPP1CC	AHR+KLF1	1	0.785179	0.76549	0.808074	0.810995	0.0226107	758
PPP1R14A	AHR+KLF1	1	1.3669	1.59542	1.32487	1.56692	0.0135341	250
PPP1R14B	AHR+KLF1	1	2.0186	1.90157	1.98654	1.93839	0.0688787	172
PPP1R18	AHR+KLF1	1	0.552291	0.689243	0.522191	0.661391	0.00224841	995
PPP4C	AHR+KLF1	1	0.881816	0.867596	0.860939	0.864671	0.017952	688
PRAME	AHR+KLF1	1	1.43267	1.57531	1.41338	1.44439	-0.111624	285
PRDX1	AHR+KLF1	1	2.44087	2.0772	2.42808	2.2606	0.196192	130
PRDX2	AHR+KLF1	1	1.74517	1.3664	1.70791	1.34126	0.0121261	327
PRDX4	AHR+KLF1	1	1.0182	0.731026	1.06158	1.00431	0.229892	539
PRDX5	AHR+KLF1	1	1.47093	1.46915	1.46873	1.38165	-0.0852993	311
PRDX6	AHR+KLF1	1	1.55963	1.43507	1.44833	1.49424	0.170478	276
PRELID1	AHR+KLF1	1	2.35375	2.13247	2.38137	2.30542	0.14532	122
PRKAR2B	AHR+KLF1	1	0.328607	0.611053	0.439568	0.731535	0.00952128	864
PRKDC	AHR+KLF1	1	1.04063	1.04731	1.06812	1.08232	0.0075345	482
PRMT1	AHR+KLF1	1	0.883233	0.716212	0.83524	0.823683	0.155465	737
PRPF38B	AHR+KLF1	1	0.710409	0.635016	0.694294	0.680366	0.0614644	954
PRPF40A	AHR+KLF1	1	0.949836	0.874178	0.91768	0.890582	0.0485601	657
PRPF4B	AHR+KLF1	1	0.795584	0.772638	0.795158	0.794784	0.0225722	778
PRR13	AHR+KLF1	1	1.29569	1.25896	1.29568	1.26027	0.00132918	373
PRRC2C	AHR+KLF1	1	1.26323	1.213	1.25769	1.23099	0.0235254	389
PRSS21	AHR+KLF1	1	0.841943	0.849115	0.791562	0.841609	0.0428747	710
PSMA1	AHR+KLF1	1	0.844152	0.781342	0.857935	0.822032	0.0269066	739
PSMA4	AHR+KLF1	1	1.42785	1.11368	1.36793	1.30745	0.253688	347
PSMA5	AHR+KLF1	1	0.748703	0.654366	0.716155	0.711523	0.0897049	894
PSMA7	AHR+KLF1	1	2.44157	2.18433	2.41264	2.29531	0.139913	123
PSMB1	AHR+KLF1	1	1.50846	1.41759	1.45805	1.44761	0.0804331	284
PSMB2	AHR+KLF1	1	1.71788	1.46732	1.66438	1.55956	0.145737	252
PSMB3	AHR+KLF1	1	1.26081	1.0406	1.25505	1.1711	0.136265	415
PSMB4	AHR+KLF1	1	0.948228	0.910032	0.909991	0.91124	0.0394449	622
PSMB5	AHR+KLF1	1	1.28053	1.17897	1.23911	1.21593	0.0783805	395
PSMB6	AHR+KLF1	1	1.06541	0.925625	0.982525	0.967906	0.12517	575
PSMB7	AHR+KLF1	1	1.39663	1.21839	1.39156	1.2923	0.0789919	355
PSMC3	AHR+KLF1	1	0.960537	0.800909	0.89814	0.828236	0.0897238	731
PSMC5	AHR+KLF1	1	0.895278	0.776234	0.858377	0.831504	0.0921702	724
PSMD14	AHR+KLF1	1	0.800427	0.595419	0.798253	0.720932	0.127687	883
PSMD4	AHR+KLF1	1	0.786986	0.643937	0.749925	0.692734	0.0858579	933
PSMD7	AHR+KLF1	1	0.85637	0.701329	0.83483	0.79319	0.113401	781
PSMD8	AHR+KLF1	1	1.37938	1.17002	1.32755	1.25675	0.138567	379
PSMG1	AHR+KLF1	1	0.825459	0.578082	0.855271	0.762369	0.154474	817
PSMG4	AHR+KLF1	1	0.882914	0.812348	0.885066	0.920961	0.10646	616
PTBP1	AHR+KLF1	1	0.863251	0.858096	0.877292	0.909968	0.0378312	624
PTGES3	AHR+KLF1	1	1.50487	1.39875	1.51232	1.53656	0.130352	261
PTMA	AHR+KLF1	1	3.30802	3.12287	3.3687	3.37854	0.194988	70
PTMS	AHR+KLF1	1	1.35423	1.12695	1.22578	1.0339	0.0353986	520
PTP4A2	AHR+KLF1	1	1.77582	1.74215	1.78985	1.74428	-0.0118948	204
PTRHD1	AHR+KLF1	1	0.695151	0.771045	0.711623	0.739048	-0.0484702	852
PTTG1	AHR+KLF1	1	1.05277	0.895521	1.02032	1.0068	0.14373	534
PYCARD	AHR+KLF1	1	0.517202	0.738166	0.549757	0.676381	-0.0943412	963
PYCR1	AHR+KLF1	1	0.702532	0.769824	0.670004	0.660152	-0.0771432	1000
PYURF	AHR+KLF1	1	0.868561	0.768941	0.892973	0.866236	0.0728821	685
QPRT	AHR+KLF1	1	0.736274	1.03558	0.77027	0.968586	-0.100993	574
RAB5C	AHR+KLF1	1	0.744695	0.654973	0.710014	0.693266	0.0729745	931
RAB7A	AHR+KLF1	1	0.719377	0.623829	0.695994	0.703421	0.102975	909
RABL6	AHR+KLF1	1	0.684615	0.7153	0.734735	0.779988	0.0145677	800
RAC1	AHR+KLF1	1	1.39274	1.15886	1.33602	1.23213	0.129992	387
RAD23A	AHR+KLF1	1	0.982321	0.991943	1.00471	0.921139	-0.0931945	615
RALY	AHR+KLF1	1	0.92289	0.846637	0.928649	0.89326	0.040865	655
RAN	AHR+KLF1	1	2.53486	2.2735	2.5534	2.44228	0.150246	116
RANBP1	AHR+KLF1	1	3.2974	3.07213	3.27103	3.2978	0.252034	80
RBBP4	AHR+KLF1	1	0.919197	0.961911	0.959699	1.00714	0.00472558	533
RBM17	AHR+KLF1	1	0.955413	0.836328	0.959648	0.934454	0.0938911	602
RBM25	AHR+KLF1	1	0.733897	0.667922	0.719313	0.688096	0.0347565	939
RBM39	AHR+KLF1	1	1.2874	1.21534	1.29864	1.25857	0.0319849	375
RBM8A	AHR+KLF1	1	1.25916	1.15886	1.30128	1.28102	0.0800422	362
RBMX	AHR+KLF1	1	1.26885	1.31328	1.26139	1.30899	0.00316501	344
RBX1	AHR+KLF1	1	1.29477	1.18522	1.24877	1.20399	0.0647707	401
RDX	AHR+KLF1	1	0.817497	0.895983	0.819023	0.823855	-0.0736542	736
REXO2	AHR+KLF1	1	0.773526	0.588879	0.806809	0.723893	0.10173	878
RFC1	AHR+KLF1	1	0.683101	0.685703	0.718606	0.702258	-0.0189499	912
RGS10	AHR+KLF1	1	0.997269	1.48694	0.807343	1.04129	-0.255716	511
RHEB	AHR+KLF1	1	1.12902	1.03323	1.1713	1.14079	0.0652761	433
RHOA	AHR+KLF1	1	1.3092	1.24671	1.29981	1.2894	0.0520868	356
RHOBTB3	AHR+KLF1	1	0.71097	1.0625	0.736638	0.899568	-0.188604	647
RNASEH2C	AHR+KLF1	1	0.878475	0.842744	0.811017	0.798317	0.0230314	768
RNF126	AHR+KLF1	1	0.780318	0.672799	0.800482	0.73465	0.0416874	859
RNF5	AHR+KLF1	1	0.698343	0.670247	0.702217	0.674801	0.000680745	966
RNF7	AHR+KLF1	1	1.03466	1.01135	1.00713	1.01373	0.0299034	530
RNPS1	AHR+KLF1	1	1.05911	0.974287	1.06328	1.06072	0.0822576	498
ROMO1	AHR+KLF1	1	1.45705	1.5026	1.47868	1.43006	-0.094173	289
RPL10	AHR+KLF1	1	3.64804	3.71636	3.66795	3.71462	-0.0216405	47
RPL10A	AHR+KLF1	1	3.19915	3.36713	3.23565	3.34628	-0.0573392	73
RPL11	AHR+KLF1	1	3.78374	3.79419	3.8179	3.83166	0.00331426	38
RPL12	AHR+KLF1	1	3.38035	3.37046	3.45095	3.45574	0.0146773	67
RPL13	AHR+KLF1	1	3.81885	3.87445	3.85575	3.88331	-0.028044	34
RPL13A	AHR+KLF1	1	4.34103	4.56011	4.37409	4.53334	-0.059834	8
RPL14	AHR+KLF1	1	3.67599	3.68764	3.70614	3.74998	0.0321941	45
RPL15	AHR+KLF1	1	3.87948	3.934	3.88504	3.92429	-0.0152686	32
RPL18	AHR+KLF1	1	3.48931	3.55043	3.50195	3.54366	-0.0194099	63
RPL18A	AHR+KLF1	1	3.95785	3.98319	3.98567	4.0173	0.00629234	27
RPL19	AHR+KLF1	1	4.10556	4.14128	4.12085	4.1623	0.00572205	21
RPL21	AHR+KLF1	1	3.75127	3.79238	3.7848	3.85375	0.0278406	36
RPL22	AHR+KLF1	1	3.04514	3.04801	3.06189	3.10582	0.0410695	90
RPL23	AHR+KLF1	1	3.02554	3.03492	3.07476	3.13162	0.0474727	86
RPL23A	AHR+KLF1	1	3.43098	3.43476	3.48415	3.48329	-0.00463414	65
RPL24	AHR+KLF1	1	3.22217	3.29309	3.24338	3.31267	-0.00163317	77
RPL26	AHR+KLF1	1	2.60063	2.61789	2.62172	2.66938	0.0303962	105
RPL26L1	AHR+KLF1	1	0.710248	0.647375	0.764265	0.728039	0.0266474	868
RPL27	AHR+KLF1	1	3.16331	3.08399	3.15675	3.11274	0.0353012	89
RPL27A	AHR+KLF1	1	3.53032	3.57637	3.56268	3.60425	-0.00447416	58
RPL28	AHR+KLF1	1	3.78052	3.82286	3.79558	3.81639	-0.0215368	40
RPL29	AHR+KLF1	1	3.72781	3.77175	3.75683	3.76774	-0.033041	43
RPL3	AHR+KLF1	1	3.48854	3.72032	3.53467	3.67592	-0.0905211	55
RPL30	AHR+KLF1	1	3.29206	3.29587	3.31477	3.34672	0.0281348	72
RPL31	AHR+KLF1	1	3.14542	3.13381	3.13353	3.12635	0.00442982	87
RPL32	AHR+KLF1	1	4.23269	4.26465	4.27891	4.29595	-0.0149293	14
RPL34	AHR+KLF1	1	4.20159	4.24509	4.22193	4.28537	0.0199456	15
RPL35	AHR+KLF1	1	3.73473	3.63448	3.74201	3.70734	0.0655866	49
RPL35A	AHR+KLF1	1	3.61549	3.63055	3.64831	3.68382	0.0204468	53
RPL36	AHR+KLF1	1	3.68349	3.6322	3.69727	3.68705	0.0410688	52
RPL36A	AHR+KLF1	1	1.36659	1.37646	1.36518	1.36617	-0.00887764	315
RPL36AL	AHR+KLF1	1	1.58315	1.61856	1.57432	1.6212	0.0114753	239
RPL37	AHR+KLF1	1	4.11291	4.04531	4.12979	4.1087	0.0465064	26
RPL37A	AHR+KLF1	1	4.2134	4.19412	4.23728	4.23674	0.0187426	18
RPL38	AHR+KLF1	1	3.3036	3.2303	3.31759	3.31674	0.072439	75
RPL39	AHR+KLF1	1	3.84779	3.8461	3.86596	3.87874	0.0144777	35
RPL4	AHR+KLF1	1	3.09034	3.18302	3.11457	3.18829	-0.018961	85
RPL41	AHR+KLF1	1	3.26476	3.24606	3.25173	3.25141	0.0183799	83
RPL5	AHR+KLF1	1	3.19677	3.2228	3.25654	3.31388	0.0313184	76
RPL6	AHR+KLF1	1	3.62904	3.65919	3.66804	3.69435	-0.00384283	50
RPL7	AHR+KLF1	1	3.64042	3.6996	3.64576	3.71228	0.00734425	48
RPL7A	AHR+KLF1	1	3.45056	3.57226	3.51294	3.58964	-0.0450013	59
RPL7L1	AHR+KLF1	1	0.875744	0.758428	0.839966	0.827315	0.104666	732
RPL8	AHR+KLF1	1	3.74032	3.6794	3.73518	3.69082	0.0165608	51
RPL9	AHR+KLF1	1	3.35644	3.35025	3.38552	3.39197	0.0126457	68
RPLP0	AHR+KLF1	1	3.88517	3.97477	3.9176	3.93159	-0.075613	31
RPLP1	AHR+KLF1	1	4.8352	4.8195	4.85081	4.82199	-0.0131307	3
RPLP2	AHR+KLF1	1	3.71948	3.73018	3.70059	3.73227	0.0209694	46
RPN2	AHR+KLF1	1	0.70399	0.656922	0.735591	0.666875	-0.0216473	984
RPS10	AHR+KLF1	1	1.76962	1.70506	1.77383	1.74097	0.0317038	207
RPS11	AHR+KLF1	1	3.32869	3.41558	3.31453	3.38547	-0.0159569	69
RPS12	AHR+KLF1	1	4.47909	4.40103	4.51938	4.47241	0.031095	9
RPS13	AHR+KLF1	1	3.12147	3.16861	3.15152	3.18858	-0.0100825	84
RPS14	AHR+KLF1	1	4.12297	4.18683	4.16458	4.21765	-0.0107956	19
RPS15	AHR+KLF1	1	4.11472	4.12119	4.12948	4.13555	-0.000403881	23
RPS15A	AHR+KLF1	1	3.53674	3.59866	3.56113	3.61136	-0.011693	57
RPS16	AHR+KLF1	1	3.73406	3.73534	3.76749	3.79098	0.0222058	41
RPS17	AHR+KLF1	1	3.74516	3.68102	3.76272	3.75429	0.0557077	44
RPS18	AHR+KLF1	1	4.66709	4.71714	4.66161	4.72426	0.0126028	4
RPS19	AHR+KLF1	1	4.28775	4.34739	4.30844	4.36465	-0.00342894	12
RPS19BP1	AHR+KLF1	1	1.02786	1.00752	1.0115	1.04511	0.0539576	510
RPS2	AHR+KLF1	1	4.88736	4.77284	4.95998	4.90566	0.0602021	1
RPS20	AHR+KLF1	1	3.54691	3.48714	3.59769	3.58441	0.0464785	60
RPS21	AHR+KLF1	1	3.28661	3.2152	3.29733	3.30685	0.0809381	78
RPS23	AHR+KLF1	1	4.23558	4.26735	4.25608	4.3011	0.0132604	13
RPS24	AHR+KLF1	1	3.21846	3.22255	3.2259	3.2545	0.0245106	82
RPS25	AHR+KLF1	1	3.44282	3.4512	3.46999	3.50775	0.0293715	64
RPS26	AHR+KLF1	1	2.70071	2.61033	2.72546	2.71725	0.0821726	102
RPS27	AHR+KLF1	1	4.46398	4.5362	4.50533	4.53618	-0.0413775	7
RPS27A	AHR+KLF1	1	3.85679	3.88257	3.85441	3.90809	0.027899	33
RPS27L	AHR+KLF1	1	0.899585	0.792623	0.858068	0.743283	-0.00782293	845
RPS28	AHR+KLF1	1	4.06869	4.06632	4.14934	4.14337	-0.0036006	22
RPS29	AHR+KLF1	1	4.39094	4.33275	4.41476	4.41852	0.0619535	11
RPS3	AHR+KLF1	1	4.03101	4.09685	4.09591	4.1241	-0.0376387	25
RPS3A	AHR+KLF1	1	3.91007	3.95765	3.93469	3.95789	-0.0243824	29
RPS4X	AHR+KLF1	1	3.53888	3.66698	3.52637	3.56394	-0.0905323	61
RPS5	AHR+KLF1	1	3.50883	3.52647	3.53188	3.5525	0.00297499	62
RPS6	AHR+KLF1	1	3.5817	3.60294	3.62725	3.67848	0.0299842	54
RPS6KB2	AHR+KLF1	1	0.869667	0.935374	0.882851	0.901348	-0.0472098	643
RPS7	AHR+KLF1	1	3.58863	3.58653	3.60722	3.63557	0.0304492	56
RPS8	AHR+KLF1	1	4.16512	4.21121	4.18298	4.20383	-0.0252352	20
RPS9	AHR+KLF1	1	3.24489	3.35066	3.24269	3.35408	0.00561571	71
RPSA	AHR+KLF1	1	3.87379	3.81184	3.96018	3.95323	0.0549958	30
RRP1B	AHR+KLF1	1	0.750273	0.550489	0.758273	0.673904	0.115415	969
RSL1D1	AHR+KLF1	1	1.16169	0.905573	1.20008	1.12906	0.185087	447
RSL24D1	AHR+KLF1	1	0.743219	0.716835	0.788232	0.835563	0.0737162	718
RSRC2	AHR+KLF1	1	0.714938	0.768735	0.724714	0.726622	-0.0518883	872
RTF1	AHR+KLF1	1	0.758109	0.770956	0.752967	0.789745	0.023931	785
RTN4	AHR+KLF1	1	1.05118	1.03263	1.10008	0.979126	-0.102408	565
RWDD1	AHR+KLF1	1	1.21874	1.03127	1.25061	1.13755	0.0744131	437
S100A11	AHR+KLF1	1	1.40687	1.15736	1.19821	0.932331	-0.0163752	604
SAP18	AHR+KLF1	1	0.939745	0.899217	0.91358	0.907866	0.0348132	628
SCAF11	AHR+KLF1	1	0.714853	0.817821	0.737775	0.748282	-0.0924602	835
SDF2L1	AHR+KLF1	1	2.33437	2.11626	2.37667	2.19586	0.0372992	136
SDHC	AHR+KLF1	1	0.734848	0.747785	0.727605	0.7556	0.015058	823
SEC11A	AHR+KLF1	1	1.03875	1.08963	0.996771	1.09128	0.0436258	474
SEC61B	AHR+KLF1	1	1.64116	1.55241	1.64411	1.55341	-0.00194883	255
SEC61G	AHR+KLF1	1	1.37691	1.35308	1.38589	1.38512	0.0230581	306
SEC62	AHR+KLF1	1	1.0132	0.989422	0.985416	0.947146	-0.01449	591
SERBP1	AHR+KLF1	1	2.26557	2.03487	2.26184	2.20545	0.174308	134
SERF2	AHR+KLF1	1	2.61876	2.74827	2.6659	2.6878	-0.107607	104
SERP1	AHR+KLF1	1	1.53384	1.41891	1.5914	1.5264	0.0499434	264
SERPINB6	AHR+KLF1	1	0.815857	0.828191	0.820978	0.741707	-0.0916055	848
SET	AHR+KLF1	1	2.42821	2.26293	2.43733	2.41499	0.142939	119
SF1	AHR+KLF1	1	0.765632	0.821178	0.781985	0.795893	-0.0416379	775
SF3B2	AHR+KLF1	1	0.715387	0.666058	0.681132	0.663289	0.0314865	990
SF3B5	AHR+KLF1	1	1.18715	1.083	1.15837	1.1555	0.101278	428
SF3B6	AHR+KLF1	1	1.27127	1.27879	1.25787	1.27479	0.00941253	365
SFPQ	AHR+KLF1	1	1.11309	1.19787	1.10079	1.13968	-0.0458857	436
SH3BGRL3	AHR+KLF1	1	1.37009	1.36599	1.05364	0.834389	-0.21516	720
SIVA1	AHR+KLF1	1	1.30007	1.11988	1.28606	1.27568	0.169817	364
SKP1	AHR+KLF1	1	1.4156	1.31437	1.33645	1.31125	0.0760272	341
SLC25A1	AHR+KLF1	1	1.03262	1.01997	0.99134	1.02777	0.0490837	524
SLC25A3	AHR+KLF1	1	1.51174	1.57838	1.47571	1.56508	0.0227293	251
SLC25A37	AHR+KLF1	1	1.24712	1.08968	0.979988	0.727632	-0.0949143	869
SLC25A39	AHR+KLF1	1	0.830989	0.948969	0.865555	0.953904	-0.0296303	586
SLC25A5	AHR+KLF1	1	1.09244	1.02141	1.08808	1.05778	0.0407263	503
SLC25A6	AHR+KLF1	1	1.84864	2.09055	1.92512	2.07588	-0.09115	147
SLC39A3	AHR+KLF1	1	1.08326	1.02814	1.1775	1.18941	0.0670247	404
SLIRP	AHR+KLF1	1	2.05549	1.77773	2.05561	1.96872	0.190868	164
SMARCA4	AHR+KLF1	1	0.728962	0.777741	0.72877	0.744782	-0.0327671	841
SMARCC1	AHR+KLF1	1	0.759052	0.805748	0.802734	0.815832	-0.0335982	750
SMC4	AHR+KLF1	1	0.744402	0.648357	0.73845	0.713807	0.0714016	890
SMDT1	AHR+KLF1	1	0.848396	0.812891	0.756047	0.749961	0.0294194	831
SMIM12	AHR+KLF1	1	0.845887	0.786471	0.799855	0.788399	0.0479607	787
SMIM4	AHR+KLF1	1	1.04135	0.891281	1.05853	1.00554	0.0970814	536
SMS	AHR+KLF1	1	1.2375	1.01136	1.22697	1.14916	0.148324	430
SMYD3	AHR+KLF1	1	0.579453	0.857983	0.512626	0.727449	-0.0637063	870
SNAP29	AHR+KLF1	1	1.10274	1.03344	1.06342	1.01424	0.0201185	528
SNF8	AHR+KLF1	1	1.16596	1.10306	1.10534	1.09062	0.0481687	475
SNRNP25	AHR+KLF1	1	1.3653	1.27997	1.39687	1.36004	0.0485069	316
SNRNP27	AHR+KLF1	1	0.814873	0.739769	0.792659	0.748706	0.0311514	833
SNRNP70	AHR+KLF1	1	0.78036	0.729063	0.761873	0.782905	0.0723289	796
SNRPA1	AHR+KLF1	1	0.905539	0.709111	0.885236	0.852189	0.163382	697
SNRPB	AHR+KLF1	1	2.14313	1.95345	2.14526	2.06341	0.107821	153
SNRPB2	AHR+KLF1	1	0.881502	0.678618	0.889716	0.845998	0.159165	704
SNRPC	AHR+KLF1	1	1.45946	1.28597	1.46092	1.41232	0.124885	293
SNRPD1	AHR+KLF1	1	1.90841	1.77541	1.89117	1.91598	0.157806	176
SNRPD2	AHR+KLF1	1	1.83645	1.81329	1.84779	1.90196	0.0773166	179
SNRPD3	AHR+KLF1	1	0.951823	0.82803	0.940794	0.947254	0.130254	590
SNRPE	AHR+KLF1	1	2.17524	2.07556	2.23166	2.28057	0.148586	126
SNRPF	AHR+KLF1	1	2.005	1.76945	2.01666	2.00414	0.223025	158
SNRPG	AHR+KLF1	1	2.47449	2.38801	2.48436	2.5084	0.110515	113
SNU13	AHR+KLF1	1	1.65229	1.4734	1.64528	1.57482	0.108431	248
SNX3	AHR+KLF1	1	1.52855	1.3954	1.56573	1.383	-0.0495795	307
SNX5	AHR+KLF1	1	0.686742	0.610382	0.711961	0.732955	0.0973544	860
SOD1	AHR+KLF1	1	1.92138	1.73691	1.97851	1.87843	0.0843834	181
SON	AHR+KLF1	1	1.62603	1.55423	1.59813	1.5908	0.0644587	245
SPCS1	AHR+KLF1	1	1.16179	1.02209	1.15848	1.0784	0.0596185	488
SPCS2	AHR+KLF1	1	0.838141	0.692185	0.775448	0.747859	0.118367	836
SRM	AHR+KLF1	1	1.86355	1.49134	1.88627	1.70318	0.189123	217
SRP14	AHR+KLF1	1	1.96798	1.94513	1.87598	1.84439	-0.00874186	186
SRP72	AHR+KLF1	1	0.82373	0.78012	0.858653	0.828339	0.0132952	730
SRP9	AHR+KLF1	1	1.33879	1.30782	1.33796	1.35148	0.0444906	321
SRPK1	AHR+KLF1	1	1.08867	0.84144	1.05575	0.999764	0.191251	547
SRRM1	AHR+KLF1	1	1.30581	1.2391	1.30817	1.30759	0.0661368	345
SRRM2	AHR+KLF1	1	1.38412	1.38772	1.41358	1.33945	-0.0777236	329
SRSF1	AHR+KLF1	1	0.688629	0.67426	0.682271	0.705111	0.0372081	904
SRSF10	AHR+KLF1	1	0.791631	0.789969	0.778951	0.810761	0.033473	759
SRSF11	AHR+KLF1	1	1.01443	0.986768	0.987116	0.977996	0.0185438	566
SRSF2	AHR+KLF1	1	1.46782	1.48905	1.47997	1.5242	0.0229982	265
SRSF3	AHR+KLF1	1	1.64447	1.58126	1.63854	1.66408	0.0887492	228
SRSF4	AHR+KLF1	1	0.935991	0.981201	0.903485	0.935367	-0.0133279	601
SRSF5	AHR+KLF1	1	0.797973	0.838865	0.772405	0.804048	-0.00924927	767
SRSF7	AHR+KLF1	1	1.36013	1.25027	1.33977	1.35481	0.124904	320
SRSF9	AHR+KLF1	1	1.71579	1.74891	1.70713	1.74116	0.000911117	206
SS18L2	AHR+KLF1	1	0.768253	0.729999	0.792826	0.774817	0.0202448	807
SSB	AHR+KLF1	1	1.05434	0.906506	1.07809	1.00498	0.0747238	537
SSBP1	AHR+KLF1	1	1.41267	1.11739	1.39257	1.29378	0.196482	353
SSNA1	AHR+KLF1	1	0.935974	0.867167	0.956575	0.902154	0.0143863	639
SSR2	AHR+KLF1	1	0.741212	0.770469	0.754915	0.789534	0.00536191	786
SSR3	AHR+KLF1	1	0.722263	0.650548	0.707229	0.696816	0.0613016	924
SSR4	AHR+KLF1	1	0.779596	0.809289	0.733204	0.791228	0.0283311	782
SSRP1	AHR+KLF1	1	0.969999	0.796983	0.949727	0.896105	0.119393	650
SSU72	AHR+KLF1	1	1.24865	1.16791	1.31051	1.25795	0.0281874	378
ST13	AHR+KLF1	1	1.37486	1.37852	1.37154	1.39057	0.0153828	302
STIP1	AHR+KLF1	1	0.72396	0.621204	0.74482	0.729274	0.0872101	867
STMN1	AHR+KLF1	1	1.41879	1.56524	1.53265	1.76894	0.0898457	199
STOML2	AHR+KLF1	1	1.20166	1.0509	1.21379	1.11842	0.0553914	453
STUB1	AHR+KLF1	1	1.02552	0.9697	1.00316	0.963032	0.0156892	581
SUB1	AHR+KLF1	1	2.16971	2.03771	2.19248	2.16477	0.104291	141
SUMO1	AHR+KLF1	1	1.29383	1.33165	1.27375	1.2762	-0.0353807	363
SUMO2	AHR+KLF1	1	1.89949	1.92411	1.86494	1.91542	0.0258641	177
SUMO3	AHR+KLF1	1	1.15401	1.1833	1.1851	1.15903	-0.0553666	424
SUPT4H1	AHR+KLF1	1	0.960499	0.8534	0.866539	0.857083	0.0976438	694
SVIP	AHR+KLF1	1	0.556429	0.664101	0.590772	0.691021	-0.00742263	934
SYNCRIP	AHR+KLF1	1	0.787686	0.676112	0.79458	0.779141	0.0961347	802
TAF11	AHR+KLF1	1	1.12339	1.02038	1.09852	1.079	0.0834895	487
TAF1D	AHR+KLF1	1	0.745815	0.738169	0.7302	0.769337	0.0467831	814
TAF9	AHR+KLF1	1	0.93269	0.785536	0.97126	0.937633	0.113527	599
TAGLN2	AHR+KLF1	1	1.26866	1.0361	1.25896	1.09603	0.0696366	471
TALDO1	AHR+KLF1	1	0.776037	0.849601	0.712891	0.74683	-0.0396246	839
TBCA	AHR+KLF1	1	1.85633	1.76546	1.88894	1.86322	0.0651567	183
TCEA1	AHR+KLF1	1	0.856303	0.867054	0.884694	0.905762	0.0103171	634
TCEAL8	AHR+KLF1	1	0.664511	0.676288	0.674604	0.665686	-0.0206949	986
TCP1	AHR+KLF1	1	1.0317	0.802156	1.08483	1.00368	0.148397	540
TDG	AHR+KLF1	1	0.965841	0.882261	0.950848	0.91925	0.0519825	617
TESC	AHR+KLF1	1	1.14899	1.5252	0.680064	0.771093	-0.285179	811
TEX30	AHR+KLF1	1	0.799247	0.84029	0.874443	1.01498	0.0994906	527
TFDP1	AHR+KLF1	1	0.990223	0.877635	1.06075	0.983334	0.035167	560
TFRC	AHR+KLF1	1	0.828568	0.830808	0.93608	0.884794	-0.0535269	667
THAP7	AHR+KLF1	1	1.06712	1.03021	1.09865	1.119	0.0572622	452
THOC2	AHR+KLF1	1	0.718026	0.633883	0.675589	0.697859	0.106412	922
THOC7	AHR+KLF1	1	0.805291	0.805461	0.798636	0.798069	-0.000736356	770
THRAP3	AHR+KLF1	1	0.865892	0.870801	0.855474	0.838566	-0.0218173	715
TIMM10	AHR+KLF1	1	0.895877	0.764528	0.892507	0.862371	0.101213	690
TIMM13	AHR+KLF1	1	2.11163	2.02357	2.16163	2.15967	0.0860996	143
TIMM17A	AHR+KLF1	1	1.12478	0.951726	1.11468	1.03611	0.0944878	516
TIMM44	AHR+KLF1	1	0.915593	0.723706	0.964695	0.902131	0.129323	640
TIMM8B	AHR+KLF1	1	1.63479	1.48932	1.65284	1.5879	0.0805253	246
TKT	AHR+KLF1	1	0.783254	0.689428	0.741259	0.707507	0.0600743	901
TMA16	AHR+KLF1	1	1.02681	0.912953	1.0259	1.00164	0.0895976	544
TMA7	AHR+KLF1	1	2.97211	2.96463	2.97039	2.97439	0.0114753	95
TMBIM6	AHR+KLF1	1	0.932638	0.87739	0.921013	0.835421	-0.0303436	719
TMCO1	AHR+KLF1	1	1.22288	1.09039	1.26383	1.16244	0.0310994	423
TMED2	AHR+KLF1	1	0.707548	0.586769	0.718867	0.677662	0.0795728	961
TMED9	AHR+KLF1	1	0.905522	0.811161	0.873541	0.830237	0.0510578	728
TMEM126B	AHR+KLF1	1	0.818832	0.677434	0.827674	0.796677	0.110401	773
TMEM147	AHR+KLF1	1	1.19572	0.966989	1.12542	0.985363	0.0886744	556
TMEM14B	AHR+KLF1	1	1.51616	1.50391	1.50806	1.55098	0.0551558	257
TMEM14C	AHR+KLF1	1	1.43967	1.39081	1.43229	1.40371	0.0202781	298
TMEM160	AHR+KLF1	1	1.13872	1.09557	1.19571	1.15737	0.00481284	427
TMEM167A	AHR+KLF1	1	0.817026	0.717678	0.834851	0.798138	0.0626355	769
TMEM183A	AHR+KLF1	1	0.90088	0.810299	0.974942	0.927735	0.0433747	607
TMEM230	AHR+KLF1	1	0.680269	0.705676	0.657762	0.663207	-0.019963	991
TMEM258	AHR+KLF1	1	1.72424	1.72421	1.77149	1.72052	-0.0509362	213
TMEM50A	AHR+KLF1	1	0.712496	0.662665	0.690405	0.677989	0.0374143	959
TMEM97	AHR+KLF1	1	0.598208	0.514283	0.66984	0.675526	0.0896109	965
TMSB10	AHR+KLF1	1	3.33425	2.36447	3.34016	2.17817	-0.192217	140
TMSB4X	AHR+KLF1	1	3.07665	3.16533	3.03928	3.11329	-0.0146732	88
TNNT1	AHR+KLF1	1	1.36587	1.42404	1.22356	1.16599	-0.115749	419
TOMM20	AHR+KLF1	1	1.33351	1.35977	1.41382	1.49681	0.0567247	274
TOMM22	AHR+KLF1	1	1.14898	1.01131	1.13603	1.15784	0.159469	425
TOMM40	AHR+KLF1	1	1.22838	1.03054	1.25692	1.18408	0.125005	406
TOMM5	AHR+KLF1	1	0.790946	0.648485	0.838616	0.75666	0.060505	822
TOMM7	AHR+KLF1	1	2.26502	2.06973	2.27887	2.20408	0.120496	135
TOP2B	AHR+KLF1	1	0.748513	0.737393	0.664545	0.722032	0.0686061	882
TPI1	AHR+KLF1	1	1.978	1.94608	1.9025	1.95864	0.0880556	167
TPM3	AHR+KLF1	1	1.17547	1.11597	1.12999	1.03431	-0.0361807	519
TPR	AHR+KLF1	1	0.950214	0.886235	0.886699	0.889745	0.0670241	661
TPT1	AHR+KLF1	1	3.26028	3.32691	3.2883	3.27141	-0.0835226	81
TRA2B	AHR+KLF1	1	1.04427	1.02069	1.03037	1.07666	0.0698775	490
TRAPPC2L	AHR+KLF1	1	0.65288	0.579493	0.70997	0.688048	0.0514647	940
TRAPPC3	AHR+KLF1	1	1.06755	0.994175	1.04488	0.998241	0.026729	549
TRIAP1	AHR+KLF1	1	0.658531	0.531817	0.677173	0.670503	0.120044	977
TRMT112	AHR+KLF1	1	1.26046	1.1774	1.29378	1.2407	0.029984	382
TTC3	AHR+KLF1	1	0.748228	0.802552	0.702093	0.777723	0.0213055	803
TUBA1B	AHR+KLF1	1	2.68998	2.57241	2.77312	2.8493	0.19375	97
TUBA1C	AHR+KLF1	1	1.07161	1.05117	1.14393	1.13718	0.0136961	438
TUBB	AHR+KLF1	1	1.83409	1.66329	1.88991	1.85209	0.132977	184
TUBB4B	AHR+KLF1	1	0.782411	0.613982	0.802999	0.701525	0.0669549	915
TUFM	AHR+KLF1	1	1.17756	0.951404	1.14096	1.11794	0.203137	455
TXN	AHR+KLF1	1	2.24105	1.98454	2.27185	2.0664	0.051062	151
TXN2	AHR+KLF1	1	0.869483	0.978377	0.821959	0.902866	-0.0279869	638
TXNDC17	AHR+KLF1	1	1.07754	0.87932	1.02015	0.941709	0.119779	597
TXNL4A	AHR+KLF1	1	1.30688	1.17235	1.30845	1.31112	0.137201	342
TYMS	AHR+KLF1	1	0.843208	0.805152	0.848166	0.873845	0.063736	680
U2SURP	AHR+KLF1	1	0.893392	0.814877	0.917184	0.935754	0.0970848	600
UBA52	AHR+KLF1	1	3.03901	3.03523	2.9955	3.01104	0.0193214	92
UBAC1	AHR+KLF1	1	1.73628	1.76104	1.7672	1.68959	-0.102376	221
UBB	AHR+KLF1	1	2.05327	1.84214	2.0225	1.94587	0.134494	169
UBE2D2	AHR+KLF1	1	1.22235	1.05713	1.20235	1.11187	0.0747402	459
UBE2D3	AHR+KLF1	1	1.28983	1.26189	1.28883	1.31723	0.0563281	338
UBE2E1	AHR+KLF1	1	0.683113	0.646374	0.782905	0.764252	0.0180845	816
UBE2I	AHR+KLF1	1	1.17822	1.02088	1.16546	1.10678	0.0986636	461
UBE2K	AHR+KLF1	1	0.84074	0.822772	0.819622	0.859627	0.0579728	692
UBE2L3	AHR+KLF1	1	2.57657	2.41119	2.51776	2.43829	0.0859015	117
UBE2M	AHR+KLF1	1	0.901547	0.907894	0.949649	0.923826	-0.03217	609
UBE2N	AHR+KLF1	1	1.08028	0.910786	1.04398	0.999291	0.124805	548
UBE2S	AHR+KLF1	1	1.93233	1.71505	1.94827	1.90232	0.171333	178
UBE2V2	AHR+KLF1	1	0.664067	0.617592	0.700669	0.686383	0.0321893	944
UBL5	AHR+KLF1	1	2.19082	2.14813	2.14722	2.14201	0.0374787	144
UBXN1	AHR+KLF1	1	1.02226	0.959644	0.983996	0.931821	0.0104386	605
UCHL3	AHR+KLF1	1	0.77461	0.575327	0.768384	0.71133	0.142229	895
UFC1	AHR+KLF1	1	1.01788	1.01977	1.00936	1.00994	-0.00131583	532
UQCC2	AHR+KLF1	1	1.02036	0.99926	1.00145	0.964542	-0.0158083	579
UQCR10	AHR+KLF1	1	1.78973	1.71493	1.8243	1.77071	0.0212063	197
UQCR11	AHR+KLF1	1	2.15242	2.13539	2.16271	2.12148	-0.0242057	145
UQCRB	AHR+KLF1	1	1.73464	1.75568	1.69645	1.76206	0.0445662	202
UQCRC1	AHR+KLF1	1	0.778536	0.645996	0.72808	0.698236	0.102697	920
UQCRFS1	AHR+KLF1	1	1.31173	1.17628	1.30162	1.28371	0.117534	361
UQCRH	AHR+KLF1	1	3.31785	3.31598	3.30608	3.33924	0.0350254	74
UQCRQ	AHR+KLF1	1	2.32383	2.13756	2.32528	2.26252	0.123503	129
URI1	AHR+KLF1	1	0.601919	0.560489	0.654519	0.663435	0.0503463	989
UROD	AHR+KLF1	1	1.04319	0.985911	1.00253	0.988827	0.0435686	555
VAMP8	AHR+KLF1	1	0.9679	1.09836	0.929273	1.08271	0.0229817	481
VAPA	AHR+KLF1	1	0.745363	0.719381	0.665677	0.689005	0.0493099	937
VDAC1	AHR+KLF1	1	1.1675	1.05515	1.18665	1.17134	0.0970474	414
VDAC2	AHR+KLF1	1	1.4091	1.26279	1.39151	1.34356	0.0983547	326
VDAC3	AHR+KLF1	1	0.877213	0.758368	0.813707	0.781979	0.0871159	798
VIM	AHR+KLF1	1	1.25155	0.785201	1.10291	0.844869	0.208312	707
WASF2	AHR+KLF1	1	0.82489	0.819697	0.792083	0.804508	0.0176181	766
WDR43	AHR+KLF1	1	0.897154	0.708159	0.932988	0.879777	0.135783	675
WDR83OS	AHR+KLF1	1	0.996607	0.950067	1.00265	0.967757	0.0116424	576
XRCC5	AHR+KLF1	1	0.876632	0.846454	0.878927	0.847089	-0.00166059	701
YBX1	AHR+KLF1	1	3.81167	3.58196	3.95156	3.83305	0.111191	37
YBX3	AHR+KLF1	1	0.919539	0.89108	0.985757	0.976144	0.0188473	568
YDJC	AHR+KLF1	1	1.93493	1.82512	1.97305	1.9449	0.0816623	170
YIF1A	AHR+KLF1	1	0.786179	0.635544	0.791921	0.698854	0.057567	917
YIF1B	AHR+KLF1	1	0.67243	0.534613	0.712001	0.667762	0.0935772	981
YRDC	AHR+KLF1	1	0.775106	0.559428	0.784481	0.690327	0.121525	935
YTHDC1	AHR+KLF1	1	0.65029	0.67975	0.625495	0.673358	0.0184028	971
YWHAB	AHR+KLF1	1	1.28936	1.1521	1.3162	1.20562	0.0266757	400
YWHAE	AHR+KLF1	1	1.42105	1.39108	1.3939	1.39673	0.0328016	300
YWHAH	AHR+KLF1	1	0.827121	0.82111	0.728547	0.742395	0.0198601	847
YWHAQ	AHR+KLF1	1	1.09575	0.996702	1.11907	1.09314	0.0731183	472
YWHAZ	AHR+KLF1	1	1.24494	1.2064	1.21305	1.11033	-0.064175	460
ZBTB8OS	AHR+KLF1	1	0.698298	0.621702	0.668597	0.69299	0.100989	932
ZC3H15	AHR+KLF1	1	1.2463	1.02403	1.24658	1.16974	0.145424	417
ZCCHC17	AHR+KLF1	1	0.729468	0.776133	0.771629	0.812999	-0.00529528	756
ZNF207	AHR+KLF1	1	0.777414	0.879046	0.787097	0.84068	-0.0480489	712
ZNF22	AHR+KLF1	1	0.691393	0.607293	0.702381	0.759095	0.140814	820
ZNF428	AHR+KLF1	1	0.943372	1.04053	0.932253	0.997232	-0.0321742	550
ZNF593	AHR+KLF1	1	1.00227	0.87577	1.00744	0.972219	0.0912797	571
ZNF706	AHR+KLF1	1	0.939374	0.925667	0.972094	1.03525	0.0768595	518
ZNHIT1	AHR+KLF1	1	1.34705	1.26771	1.33807	1.25527	-0.00346756	380
[truncated: 122,001 more rows]
