# Supplementary material for: Deep-learning-based gene perturbation effect prediction does not yet outperform simple linear baselines
Source: Nat Methods. 2025 Aug 4;22(8):1657–61. doi: 10.1038/s41592-025-02772-6 (PMC12328236; doi:10.1038/s41592-025-02772-6)
Supplement: Supplementary file 8 — The raw data used to make the plots in Extended Data Fig. 5. [file 41592_2025_2772_MOESM8_ESM.xlsx]

## Sheet: Panel A
seed	method	gene_name	n
1	additive_model	Other	100
1	cpa	HBZ	13
1	cpa	HBG2	9
1	cpa	GYPB	2
1	cpa	Other	76
1	gears	HBZ	22
1	gears	HBG2	13
1	gears	GYPB	8
1	gears	SH3BGRL3	5
1	gears	Other	52
1	geneformer	HBZ	18
1	geneformer	HBG2	10
1	geneformer	GYPB	4
1	geneformer	SH3BGRL3	2
1	geneformer	Other	66
1	ground_truth	HBZ	14
1	ground_truth	HBG2	8
1	ground_truth	GYPB	3
1	ground_truth	SH3BGRL3	5
1	ground_truth	Other	70
1	no_change	HBZ	28
1	no_change	HBG2	24
1	no_change	GYPB	4
1	no_change	SH3BGRL3	6
1	no_change	Other	38
1	scbert	HBZ	31
1	scbert	HBG2	21
1	scbert	GYPB	6
1	scbert	SH3BGRL3	5
1	scbert	Other	37
1	scfoundation	HBZ	15
1	scfoundation	HBG2	12
1	scfoundation	GYPB	7
1	scfoundation	SH3BGRL3	9
1	scfoundation	Other	57
1	scgpt	HBZ	31
1	scgpt	HBG2	21
1	scgpt	GYPB	4
1	scgpt	SH3BGRL3	6
1	scgpt	Other	38
1	uce	HBZ	31
1	uce	HBG2	21
1	uce	GYPB	6
1	uce	SH3BGRL3	5
1	uce	Other	37
2	additive_model	Other	100
2	cpa	HBZ	15
2	cpa	HBG2	11
2	cpa	GYPB	2
2	cpa	Other	72
2	gears	HBZ	19
2	gears	HBG2	16
2	gears	GYPB	8
2	gears	SH3BGRL3	9
2	gears	Other	48
2	geneformer	HBZ	14
2	geneformer	HBG2	6
2	geneformer	GYPB	8
2	geneformer	SH3BGRL3	3
2	geneformer	Other	69
2	ground_truth	HBZ	12
2	ground_truth	HBG2	11
2	ground_truth	GYPB	3
2	ground_truth	SH3BGRL3	2
2	ground_truth	Other	72
2	no_change	HBZ	21
2	no_change	HBG2	21
2	no_change	GYPB	4
2	no_change	SH3BGRL3	7
2	no_change	Other	47
2	scbert	HBZ	25
2	scbert	HBG2	18
2	scbert	GYPB	8
2	scbert	SH3BGRL3	3
2	scbert	Other	46
2	scfoundation	HBZ	21
2	scfoundation	HBG2	14
2	scfoundation	GYPB	8
2	scfoundation	SH3BGRL3	2
2	scfoundation	Other	55
2	scgpt	HBZ	26
2	scgpt	HBG2	19
2	scgpt	GYPB	7
2	scgpt	SH3BGRL3	7
2	scgpt	Other	41
2	uce	HBZ	25
2	uce	HBG2	18
2	uce	GYPB	8
2	uce	SH3BGRL3	3
2	uce	Other	46
3	additive_model	Other	100
3	cpa	HBZ	11
3	cpa	HBG2	9
3	cpa	GYPB	2
3	cpa	Other	78
3	gears	HBZ	15
3	gears	HBG2	16
3	gears	GYPB	12
3	gears	SH3BGRL3	10
3	gears	Other	47
3	geneformer	HBZ	15
3	geneformer	HBG2	12
3	geneformer	GYPB	10
3	geneformer	SH3BGRL3	2
3	geneformer	Other	61
3	ground_truth	HBZ	12
3	ground_truth	HBG2	8
3	ground_truth	GYPB	3
3	ground_truth	SH3BGRL3	4
3	ground_truth	Other	73
3	no_change	HBZ	22
3	no_change	HBG2	16
3	no_change	GYPB	5
3	no_change	SH3BGRL3	9
3	no_change	Other	48
3	scbert	HBZ	22
3	scbert	HBG2	17
3	scbert	GYPB	7
3	scbert	SH3BGRL3	7
3	scbert	Other	47
3	scfoundation	HBZ	14
3	scfoundation	HBG2	10
3	scfoundation	GYPB	6
3	scfoundation	SH3BGRL3	7
3	scfoundation	Other	63
3	scgpt	HBZ	22
3	scgpt	HBG2	18
3	scgpt	GYPB	7
3	scgpt	SH3BGRL3	7
3	scgpt	Other	46
3	uce	HBZ	22
3	uce	HBG2	17
3	uce	GYPB	7
3	uce	SH3BGRL3	7
3	uce	Other	47
4	additive_model	Other	100
4	cpa	HBZ	10
4	cpa	HBG2	4
4	cpa	GYPB	2
4	cpa	Other	84
4	gears	HBZ	18
4	gears	HBG2	8
4	gears	GYPB	9
4	gears	SH3BGRL3	8
4	gears	Other	57
4	geneformer	HBZ	17
4	geneformer	HBG2	10
4	geneformer	GYPB	4
4	geneformer	SH3BGRL3	2
4	geneformer	Other	67
4	ground_truth	HBZ	11
4	ground_truth	HBG2	6
4	ground_truth	GYPB	4
4	ground_truth	SH3BGRL3	7
4	ground_truth	Other	72
4	no_change	HBZ	21
4	no_change	HBG2	24
4	no_change	GYPB	10
4	no_change	SH3BGRL3	9
4	no_change	Other	36
4	scbert	HBZ	25
4	scbert	HBG2	18
4	scbert	GYPB	11
4	scbert	SH3BGRL3	7
4	scbert	Other	39
4	scfoundation	HBZ	25
4	scfoundation	HBG2	16
4	scfoundation	GYPB	12
4	scfoundation	SH3BGRL3	6
4	scfoundation	Other	41
4	scgpt	HBZ	24
4	scgpt	HBG2	18
4	scgpt	GYPB	11
4	scgpt	SH3BGRL3	7
4	scgpt	Other	40
4	uce	HBZ	25
4	uce	HBG2	18
4	uce	GYPB	11
4	uce	SH3BGRL3	7
4	uce	Other	39
5	additive_model	Other	100
5	cpa	HBZ	13
5	cpa	HBG2	9
5	cpa	GYPB	3
5	cpa	Other	75
5	gears	HBZ	13
5	gears	HBG2	10
5	gears	GYPB	10
5	gears	SH3BGRL3	6
5	gears	Other	61
5	geneformer	HBZ	18
5	geneformer	HBG2	14
5	geneformer	GYPB	7
5	geneformer	SH3BGRL3	1
5	geneformer	Other	60
5	ground_truth	HBZ	10
5	ground_truth	HBG2	6
5	ground_truth	GYPB	4
5	ground_truth	SH3BGRL3	3
5	ground_truth	Other	77
5	no_change	HBZ	25
5	no_change	HBG2	18
5	no_change	GYPB	2
5	no_change	SH3BGRL3	6
5	no_change	Other	49
5	scbert	HBZ	29
5	scbert	HBG2	18
5	scbert	GYPB	5
5	scbert	SH3BGRL3	6
5	scbert	Other	42
5	scfoundation	HBZ	24
5	scfoundation	HBG2	16
5	scfoundation	GYPB	7
5	scfoundation	SH3BGRL3	6
5	scfoundation	Other	47
5	scgpt	HBZ	27
5	scgpt	HBG2	18
5	scgpt	GYPB	5
5	scgpt	SH3BGRL3	6
5	scgpt	Other	44
5	uce	HBZ	29
5	uce	HBG2	18
5	uce	GYPB	5
5	uce	SH3BGRL3	6
5	uce	Other	42

## Sheet: Panel B
seed	method	perturbation	n
1	additive_model	AHR+FEV	100
1	cpa	CEBPB+CEBPA	5
1	cpa	CEBPE+CEBPB	4
1	cpa	Other	91
1	gears	CEBPB+CEBPA	19
1	gears	AHR+FEV	3
1	gears	CEBPE+CEBPB	8
1	gears	Other	70
1	geneformer	CEBPB+CEBPA	6
1	geneformer	AHR+FEV	2
1	geneformer	CEBPE+CEBPB	6
1	geneformer	Other	86
1	ground_truth	CEBPB+CEBPA	45
1	ground_truth	AHR+FEV	6
1	ground_truth	CEBPE+CEBPB	4
1	ground_truth	Other	45
1	no_change	CEBPB+CEBPA	20
1	no_change	AHR+FEV	4
1	no_change	CEBPE+CEBPB	3
1	no_change	Other	73
1	scbert	CEBPB+CEBPA	20
1	scbert	AHR+FEV	2
1	scbert	CEBPE+CEBPB	4
1	scbert	Other	74
1	scfoundation	CEBPB+CEBPA	13
1	scfoundation	AHR+FEV	4
1	scfoundation	CEBPE+CEBPB	4
1	scfoundation	Other	79
1	scgpt	CEBPB+CEBPA	21
1	scgpt	AHR+FEV	3
1	scgpt	CEBPE+CEBPB	4
1	scgpt	Other	72
1	uce	CEBPB+CEBPA	20
1	uce	AHR+FEV	2
1	uce	CEBPE+CEBPB	4
1	uce	Other	74
2	additive_model	Other	100
2	cpa	CEBPB+CEBPA	6
2	cpa	CEBPE+CEBPB	6
2	cpa	Other	88
2	gears	CEBPB+CEBPA	8
2	gears	CEBPE+CEBPB	5
2	gears	Other	87
2	geneformer	CEBPB+CEBPA	27
2	geneformer	CEBPE+CEBPB	1
2	geneformer	Other	72
2	ground_truth	CEBPB+CEBPA	59
2	ground_truth	CEBPE+CEBPB	5
2	ground_truth	Other	36
2	no_change	CEBPB+CEBPA	30
2	no_change	CEBPE+CEBPB	9
2	no_change	Other	61
2	scbert	CEBPB+CEBPA	28
2	scbert	CEBPE+CEBPB	5
2	scbert	Other	67
2	scfoundation	CEBPB+CEBPA	25
2	scfoundation	CEBPE+CEBPB	7
2	scfoundation	Other	68
2	scgpt	CEBPB+CEBPA	21
2	scgpt	CEBPE+CEBPB	6
2	scgpt	Other	73
2	uce	CEBPB+CEBPA	28
2	uce	CEBPE+CEBPB	5
2	uce	Other	67
3	additive_model	AHR+FEV	100
3	cpa	AHR+FEV	1
3	cpa	CEBPE+CEBPA	8
3	cpa	CEBPE+CEBPB	5
3	cpa	Other	86
3	gears	AHR+FEV	4
3	gears	CEBPE+CEBPA	9
3	gears	CEBPE+CEBPB	3
3	gears	Other	84
3	geneformer	CEBPE+CEBPA	9
3	geneformer	CEBPE+CEBPB	5
3	geneformer	Other	86
3	ground_truth	AHR+FEV	7
3	ground_truth	CEBPE+CEBPA	44
3	ground_truth	CEBPE+CEBPB	4
3	ground_truth	Other	45
3	no_change	AHR+FEV	5
3	no_change	CEBPE+CEBPA	32
3	no_change	CEBPE+CEBPB	4
3	no_change	Other	59
3	scbert	AHR+FEV	2
3	scbert	CEBPE+CEBPA	31
3	scbert	CEBPE+CEBPB	5
3	scbert	Other	62
3	scfoundation	AHR+FEV	5
3	scfoundation	CEBPE+CEBPA	19
3	scfoundation	CEBPE+CEBPB	3
3	scfoundation	Other	73
3	scgpt	AHR+FEV	2
3	scgpt	CEBPE+CEBPA	27
3	scgpt	CEBPE+CEBPB	5
3	scgpt	Other	66
3	uce	AHR+FEV	2
3	uce	CEBPE+CEBPA	30
3	uce	CEBPE+CEBPB	5
3	uce	Other	63
4	additive_model	AHR+FEV	100
4	cpa	Other	100
4	gears	AHR+FEV	8
4	gears	Other	92
4	geneformer	AHR+FEV	1
4	geneformer	Other	99
4	ground_truth	AHR+FEV	7
4	ground_truth	Other	93
4	no_change	AHR+FEV	6
4	no_change	Other	94
4	scbert	AHR+FEV	6
4	scbert	Other	94
4	scfoundation	AHR+FEV	7
4	scfoundation	Other	93
4	scgpt	AHR+FEV	6
4	scgpt	Other	94
4	uce	AHR+FEV	6
4	uce	Other	94
5	additive_model	AHR+FEV	100
5	cpa	CEBPB+CEBPA	5
5	cpa	AHR+FEV	1
5	cpa	CEBPE+CEBPA	9
5	cpa	Other	85
5	gears	CEBPB+CEBPA	11
5	gears	AHR+FEV	4
5	gears	CEBPE+CEBPA	20
5	gears	Other	65
5	geneformer	CEBPB+CEBPA	4
5	geneformer	CEBPE+CEBPA	6
5	geneformer	Other	90
5	ground_truth	CEBPB+CEBPA	26
5	ground_truth	AHR+FEV	4
5	ground_truth	CEBPE+CEBPA	29
5	ground_truth	Other	41
5	no_change	CEBPB+CEBPA	16
5	no_change	AHR+FEV	4
5	no_change	CEBPE+CEBPA	30
5	no_change	Other	50
5	scbert	CEBPB+CEBPA	17
5	scbert	AHR+FEV	2
5	scbert	CEBPE+CEBPA	25
5	scbert	Other	56
5	scfoundation	CEBPB+CEBPA	18
5	scfoundation	AHR+FEV	2
5	scfoundation	CEBPE+CEBPA	21
5	scfoundation	Other	59
5	scgpt	CEBPB+CEBPA	17
5	scgpt	AHR+FEV	2
5	scgpt	CEBPE+CEBPA	28
5	scgpt	Other	53
5	uce	CEBPB+CEBPA	17
5	uce	AHR+FEV	2
5	uce	CEBPE+CEBPA	25
5	uce	Other	56
