# Supplementary material for: Deep-learning-based gene perturbation effect prediction does not yet outperform simple linear baselines
Source: Nat Methods. 2025 Aug 4;22(8):1657–61. doi: 10.1038/s41592-025-02772-6 (PMC12328236; doi:10.1038/s41592-025-02772-6)
Supplement: Supplementary file 9 — The raw data used to make the plots in Extended Data Fig. 6. [file 41592_2025_2772_MOESM9_ESM.xlsx]

## Sheet: Sheet1
perturbation	gene_name	baseline	seed	ground_truth	ref	method	value	obs_minus_add	pred_minus_add	pert_same_dir	interaction_label	rank
AHR+FEV	HBG2	1.68654	1	3.78401	3.60835	scgpt	1.93042	0.175657	-1.67793	TRUE	Additive	28
AHR+FEV	HBG2	1.68654	1	3.78401	3.60835	gears	2.6236	0.175657	-0.984748	TRUE	Additive	97
AHR+FEV	HBG2	1.68654	1	3.78401	3.60835	scfoundation	2.66874	0.175657	-0.939606	TRUE	Additive	45
AHR+FEV	HBG2	1.68654	1	3.78401	3.60835	scbert	1.95271	0.175657	-1.65564	TRUE	Additive	29
AHR+FEV	HBG2	1.68654	1	3.78401	3.60835	geneformer	2.83108	0.175657	-0.777275	TRUE	Additive	32
AHR+FEV	HBG2	1.68654	1	3.78401	3.60835	uce	1.94943	0.175657	-1.65892	TRUE	Additive	28
AHR+FEV	HBG2	1.68654	1	3.78401	3.60835	cpa	2.45624	0.175657	-1.15211	TRUE	Additive	329
AHR+FEV	HBG2	1.68654	1	3.78401	3.60835	no_change	1.68654	0.175657	-1.92181	TRUE	Additive	24
AHR+FEV	HBZ	1.59092	1	2.43613	2.97749	scgpt	1.97505	-0.541363	-1.00244	TRUE	Buffering	146
AHR+FEV	HBZ	1.59092	1	2.43613	2.97749	gears	3.13835	-0.541363	0.16086	TRUE	Buffering	10069
AHR+FEV	HBZ	1.59092	1	2.43613	2.97749	scfoundation	3.1029	-0.541363	0.125407	TRUE	Buffering	14973
AHR+FEV	HBZ	1.59092	1	2.43613	2.97749	scbert	2.04004	-0.541363	-0.93745	TRUE	Buffering	158
AHR+FEV	HBZ	1.59092	1	2.43613	2.97749	geneformer	1.89705	-0.541363	-1.08044	TRUE	Buffering	12
AHR+FEV	HBZ	1.59092	1	2.43613	2.97749	uce	2.03412	-0.541363	-0.943372	TRUE	Buffering	156
AHR+FEV	HBZ	1.59092	1	2.43613	2.97749	cpa	2.64828	-0.541363	-0.329214	TRUE	Buffering	22574
AHR+FEV	HBZ	1.59092	1	2.43613	2.97749	no_change	1.59092	-0.541363	-1.38657	TRUE	Buffering	68
AHR+KLF1	HBG2	1.68654	1	3.20672	3.55327	scgpt	1.92663	-0.346551	-1.62664	TRUE	Buffering	31
AHR+KLF1	HBG2	1.68654	1	3.20672	3.55327	gears	2.54406	-0.346551	-1.00921	TRUE	Buffering	89
AHR+KLF1	HBG2	1.68654	1	3.20672	3.55327	scfoundation	2.88704	-0.346551	-0.666227	TRUE	Buffering	158
AHR+KLF1	HBG2	1.68654	1	3.20672	3.55327	scbert	1.95271	-0.346551	-1.60055	TRUE	Buffering	32
AHR+KLF1	HBG2	1.68654	1	3.20672	3.55327	geneformer	1.98185	-0.346551	-1.57142	TRUE	Buffering	5
AHR+KLF1	HBG2	1.68654	1	3.20672	3.55327	uce	1.95203	-0.346551	-1.60124	TRUE	Buffering	32
AHR+KLF1	HBG2	1.68654	1	3.20672	3.55327	cpa	2.47141	-0.346551	-1.08186	TRUE	Buffering	429
AHR+KLF1	HBG2	1.68654	1	3.20672	3.55327	no_change	1.68654	-0.346551	-1.86673	TRUE	Buffering	31
AHR+KLF1	HBZ	1.59092	1	3.24298	3.76712	scgpt	1.96251	-0.524132	-1.80461	TRUE	Buffering	23
AHR+KLF1	HBZ	1.59092	1	3.24298	3.76712	gears	2.99792	-0.524132	-0.769196	TRUE	Buffering	171
AHR+KLF1	HBZ	1.59092	1	3.24298	3.76712	scfoundation	3.45466	-0.524132	-0.312458	TRUE	Buffering	2295
AHR+KLF1	HBZ	1.59092	1	3.24298	3.76712	scbert	2.04004	-0.524132	-1.72707	TRUE	Buffering	26
AHR+KLF1	HBZ	1.59092	1	3.24298	3.76712	geneformer	2.28385	-0.524132	-1.48327	TRUE	Buffering	6
AHR+KLF1	HBZ	1.59092	1	3.24298	3.76712	uce	2.03971	-0.524132	-1.7274	TRUE	Buffering	26
AHR+KLF1	HBZ	1.59092	1	3.24298	3.76712	cpa	2.77078	-0.524132	-0.996336	TRUE	Buffering	617
AHR+KLF1	HBZ	1.59092	1	3.24298	3.76712	no_change	1.59092	-0.524132	-2.1762	TRUE	Buffering	20
BCL2L11+TGFBR2	HBG2	1.68654	1	2.1547	2.0897	scgpt	1.92268	0.0649915	-0.167028	TRUE	Additive	12320
BCL2L11+TGFBR2	HBG2	1.68654	1	2.1547	2.0897	gears	2.31742	0.0649915	0.227714	TRUE	Additive	5397
BCL2L11+TGFBR2	HBG2	1.68654	1	2.1547	2.0897	scfoundation	2.43375	0.0649915	0.344043	TRUE	Additive	1732
BCL2L11+TGFBR2	HBG2	1.68654	1	2.1547	2.0897	scbert	1.95271	0.0649915	-0.136989	TRUE	Additive	13554
BCL2L11+TGFBR2	HBG2	1.68654	1	2.1547	2.0897	geneformer	1.92768	0.0649915	-0.162022	TRUE	Additive	4583
BCL2L11+TGFBR2	HBG2	1.68654	1	2.1547	2.0897	uce	1.95297	0.0649915	-0.136738	TRUE	Additive	13585
BCL2L11+TGFBR2	HBG2	1.68654	1	2.1547	2.0897	cpa	2.59219	0.0649915	0.502491	TRUE	Additive	9984
BCL2L11+TGFBR2	HBG2	1.68654	1	2.1547	2.0897	no_change	1.68654	0.0649915	-0.40316	TRUE	Additive	3417
BCL2L11+TGFBR2	HBZ	1.59092	1	2.41368	2.36352	scgpt	1.9571	0.0501561	-0.406422	TRUE	Additive	1920
BCL2L11+TGFBR2	HBZ	1.59092	1	2.41368	2.36352	gears	2.64363	0.0501561	0.280112	TRUE	Additive	3373
BCL2L11+TGFBR2	HBZ	1.59092	1	2.41368	2.36352	scfoundation	2.65927	0.0501561	0.295752	TRUE	Additive	2668
BCL2L11+TGFBR2	HBZ	1.59092	1	2.41368	2.36352	scbert	2.04004	0.0501561	-0.32348	TRUE	Additive	2807
BCL2L11+TGFBR2	HBZ	1.59092	1	2.41368	2.36352	geneformer	2.13857	0.0501561	-0.224955	TRUE	Additive	2055
BCL2L11+TGFBR2	HBZ	1.59092	1	2.41368	2.36352	uce	2.03948	0.0501561	-0.324046	TRUE	Additive	2798
BCL2L11+TGFBR2	HBZ	1.59092	1	2.41368	2.36352	cpa	2.79089	0.0501561	0.427366	TRUE	Additive	15080
BCL2L11+TGFBR2	HBZ	1.59092	1	2.41368	2.36352	no_change	1.59092	0.0501561	-0.772602	TRUE	Additive	435
BPGM+ZBTB1	HBG2	1.68654	1	3.01517	3.35907	scgpt	1.92286	-0.343897	-1.43621	TRUE	Buffering	49
BPGM+ZBTB1	HBG2	1.68654	1	3.01517	3.35907	gears	2.71847	-0.343897	-0.640596	TRUE	Buffering	293
BPGM+ZBTB1	HBG2	1.68654	1	3.01517	3.35907	scfoundation	3.00439	-0.343897	-0.35468	TRUE	Buffering	1562
BPGM+ZBTB1	HBG2	1.68654	1	3.01517	3.35907	scbert	1.95271	-0.343897	-1.40636	TRUE	Buffering	45
BPGM+ZBTB1	HBG2	1.68654	1	3.01517	3.35907	geneformer	3.27803	-0.343897	-0.0810354	TRUE	Buffering	13941
BPGM+ZBTB1	HBG2	1.68654	1	3.01517	3.35907	uce	1.95387	-0.343897	-1.4052	TRUE	Buffering	45
BPGM+ZBTB1	HBG2	1.68654	1	3.01517	3.35907	cpa	2.44884	-0.343897	-0.910225	TRUE	Buffering	876
BPGM+ZBTB1	HBG2	1.68654	1	3.01517	3.35907	no_change	1.68654	-0.343897	-1.67253	TRUE	Buffering	40
BPGM+ZBTB1	HBZ	1.59092	1	3.98843	4.81263	scgpt	1.96551	-0.8242	-2.84712	TRUE	Buffering	6
BPGM+ZBTB1	HBZ	1.59092	1	3.98843	4.81263	gears	3.23137	-0.8242	-1.58126	TRUE	Buffering	31
BPGM+ZBTB1	HBZ	1.59092	1	3.98843	4.81263	scfoundation	3.6253	-0.8242	-1.18733	TRUE	Buffering	19
BPGM+ZBTB1	HBZ	1.59092	1	3.98843	4.81263	scbert	2.04004	-0.8242	-2.77259	TRUE	Buffering	6
BPGM+ZBTB1	HBZ	1.59092	1	3.98843	4.81263	geneformer	4.48285	-0.8242	-0.329775	TRUE	Buffering	649
BPGM+ZBTB1	HBZ	1.59092	1	3.98843	4.81263	uce	2.04148	-0.8242	-2.77115	TRUE	Buffering	6
BPGM+ZBTB1	HBZ	1.59092	1	3.98843	4.81263	cpa	2.95672	-0.8242	-1.85591	TRUE	Buffering	76
BPGM+ZBTB1	HBZ	1.59092	1	3.98843	4.81263	no_change	1.59092	-0.8242	-3.22171	TRUE	Buffering	6
CBL+CNN1	HBG2	1.68654	1	3.5642	3.11073	scgpt	1.93555	0.453472	-1.17518	TRUE	Synergy	86
CBL+CNN1	HBG2	1.68654	1	3.5642	3.11073	gears	2.7538	0.453472	-0.356928	TRUE	Synergy	1783
CBL+CNN1	HBG2	1.68654	1	3.5642	3.11073	scfoundation	2.9837	0.453472	-0.127033	TRUE	Synergy	14696
CBL+CNN1	HBG2	1.68654	1	3.5642	3.11073	scbert	1.95271	0.453472	-1.15802	TRUE	Synergy	87
CBL+CNN1	HBG2	1.68654	1	3.5642	3.11073	geneformer	2.77807	0.453472	-0.33266	TRUE	Synergy	628
CBL+CNN1	HBG2	1.68654	1	3.5642	3.11073	uce	1.951	0.453472	-1.15973	TRUE	Synergy	87
CBL+CNN1	HBG2	1.68654	1	3.5642	3.11073	cpa	2.67989	0.453472	-0.430842	TRUE	Synergy	14847
CBL+CNN1	HBG2	1.68654	1	3.5642	3.11073	no_change	1.68654	0.453472	-1.42419	TRUE	Synergy	61
CBL+CNN1	HBZ	1.59092	1	4.62161	4.84599	scgpt	1.97707	-0.224382	-2.86892	TRUE	Buffering	5
CBL+CNN1	HBZ	1.59092	1	4.62161	4.84599	gears	3.1582	-0.224382	-1.6878	TRUE	Buffering	25
CBL+CNN1	HBZ	1.59092	1	4.62161	4.84599	scfoundation	3.58932	-0.224382	-1.25667	TRUE	Buffering	10
CBL+CNN1	HBZ	1.59092	1	4.62161	4.84599	scbert	2.04004	-0.224382	-2.80595	TRUE	Buffering	5
CBL+CNN1	HBZ	1.59092	1	4.62161	4.84599	geneformer	3.24467	-0.224382	-1.60132	TRUE	Buffering	4
CBL+CNN1	HBZ	1.59092	1	4.62161	4.84599	uce	2.03844	-0.224382	-2.80755	TRUE	Buffering	5
CBL+CNN1	HBZ	1.59092	1	4.62161	4.84599	cpa	3.04959	-0.224382	-1.7964	TRUE	Buffering	84
CBL+CNN1	HBZ	1.59092	1	4.62161	4.84599	no_change	1.59092	-0.224382	-3.25507	TRUE	Buffering	5
CBL+PTPN9	HBG2	1.68654	1	2.91016	2.80388	scgpt	1.93247	0.106273	-0.871412	TRUE	Additive	215
CBL+PTPN9	HBG2	1.68654	1	2.91016	2.80388	gears	2.64719	0.106273	-0.15669	TRUE	Additive	10402
CBL+PTPN9	HBG2	1.68654	1	2.91016	2.80388	scfoundation	2.90963	0.106273	0.105743	TRUE	Additive	17981
CBL+PTPN9	HBG2	1.68654	1	2.91016	2.80388	scbert	1.95271	0.106273	-0.851168	TRUE	Additive	207
CBL+PTPN9	HBG2	1.68654	1	2.91016	2.80388	geneformer	2.73414	0.106273	-0.0697385	TRUE	Additive	16411
CBL+PTPN9	HBG2	1.68654	1	2.91016	2.80388	uce	1.95516	0.106273	-0.848721	TRUE	Additive	211
CBL+PTPN9	HBG2	1.68654	1	2.91016	2.80388	cpa	2.47434	0.106273	-0.329545	TRUE	Additive	22541
CBL+PTPN9	HBG2	1.68654	1	2.91016	2.80388	no_change	1.68654	0.106273	-1.11734	TRUE	Additive	139
CBL+PTPN9	HBZ	1.59092	1	3.50122	3.39619	scgpt	1.96128	0.105023	-1.43492	TRUE	Additive	50
CBL+PTPN9	HBZ	1.59092	1	3.50122	3.39619	gears	3.11771	0.105023	-0.278481	TRUE	Additive	3412
CBL+PTPN9	HBZ	1.59092	1	3.50122	3.39619	scfoundation	3.51508	0.105023	0.11889	TRUE	Additive	15924
CBL+PTPN9	HBZ	1.59092	1	3.50122	3.39619	scbert	2.04004	0.105023	-1.35615	TRUE	Additive	56
CBL+PTPN9	HBZ	1.59092	1	3.50122	3.39619	geneformer	3.18423	0.105023	-0.211967	TRUE	Additive	2375
CBL+PTPN9	HBZ	1.59092	1	3.50122	3.39619	uce	2.04374	0.105023	-1.35245	TRUE	Additive	56
CBL+PTPN9	HBZ	1.59092	1	3.50122	3.39619	cpa	3.00579	0.105023	-0.390409	TRUE	Additive	17937
CBL+PTPN9	HBZ	1.59092	1	3.50122	3.39619	no_change	1.59092	0.105023	-1.80528	TRUE	Additive	35
CBL+PTPN12	HBG2	1.68654	1	3.13742	2.91224	scgpt	1.931	0.22518	-0.981247	TRUE	Synergy	152
CBL+PTPN12	HBG2	1.68654	1	3.13742	2.91224	gears	2.56091	0.22518	-0.35133	TRUE	Synergy	1867
CBL+PTPN12	HBG2	1.68654	1	3.13742	2.91224	scfoundation	3.00667	0.22518	0.0944285	TRUE	Synergy	20003
CBL+PTPN12	HBG2	1.68654	1	3.13742	2.91224	scbert	1.95271	0.22518	-0.959528	TRUE	Synergy	149
CBL+PTPN12	HBG2	1.68654	1	3.13742	2.91224	geneformer	3.11969	0.22518	0.207449	TRUE	Synergy	2501
CBL+PTPN12	HBG2	1.68654	1	3.13742	2.91224	uce	1.95466	0.22518	-0.957585	TRUE	Synergy	151
CBL+PTPN12	HBG2	1.68654	1	3.13742	2.91224	cpa	2.64095	0.22518	-0.271295	TRUE	Synergy	26765
CBL+PTPN12	HBG2	1.68654	1	3.13742	2.91224	no_change	1.68654	0.22518	-1.2257	TRUE	Synergy	99
CBL+PTPN12	HBZ	1.59092	1	4.36716	4.35979	scgpt	1.9639	0.00737333	-2.39589	TRUE	Additive	9
CBL+PTPN12	HBZ	1.59092	1	4.36716	4.35979	gears	3.06273	0.00737333	-1.29706	TRUE	Additive	47
CBL+PTPN12	HBZ	1.59092	1	4.36716	4.35979	scfoundation	3.67	0.00737333	-0.689794	TRUE	Additive	141
CBL+PTPN12	HBZ	1.59092	1	4.36716	4.35979	scbert	2.04004	0.00737333	-2.31975	TRUE	Additive	9
CBL+PTPN12	HBZ	1.59092	1	4.36716	4.35979	geneformer	4.33957	0.00737333	-0.0202227	TRUE	Additive	31620
CBL+PTPN12	HBZ	1.59092	1	4.36716	4.35979	uce	2.04333	0.00737333	-2.31646	TRUE	Additive	9
CBL+PTPN12	HBZ	1.59092	1	4.36716	4.35979	cpa	2.86203	0.00737333	-1.49776	TRUE	Additive	157
CBL+PTPN12	HBZ	1.59092	1	4.36716	4.35979	no_change	1.59092	0.00737333	-2.76887	TRUE	Additive	8
CBL+TGFBR2	HBG2	1.68654	1	2.86409	2.67146	scgpt	1.9227	0.192627	-0.748768	TRUE	Additive	321
CBL+TGFBR2	HBG2	1.68654	1	2.86409	2.67146	gears	2.48063	0.192627	-0.19083	TRUE	Additive	7595
CBL+TGFBR2	HBG2	1.68654	1	2.86409	2.67146	scfoundation	2.91603	0.192627	0.24457	TRUE	Additive	4323
CBL+TGFBR2	HBG2	1.68654	1	2.86409	2.67146	scbert	1.95271	0.192627	-0.718749	TRUE	Additive	321
CBL+TGFBR2	HBG2	1.68654	1	2.86409	2.67146	geneformer	2.8372	0.192627	0.165741	TRUE	Additive	4363
CBL+TGFBR2	HBG2	1.68654	1	2.86409	2.67146	uce	1.95014	0.192627	-0.721325	TRUE	Additive	318
CBL+TGFBR2	HBG2	1.68654	1	2.86409	2.67146	cpa	2.75645	0.192627	0.0849831	TRUE	Additive	36300
CBL+TGFBR2	HBG2	1.68654	1	2.86409	2.67146	no_change	1.68654	0.192627	-0.98492	TRUE	Additive	192
CBL+TGFBR2	HBZ	1.59092	1	3.56405	3.49331	scgpt	1.95317	0.0707371	-1.54013	TRUE	Additive	38
CBL+TGFBR2	HBZ	1.59092	1	3.56405	3.49331	gears	2.92023	0.0707371	-0.573078	TRUE	Additive	425
CBL+TGFBR2	HBZ	1.59092	1	3.56405	3.49331	scfoundation	3.50167	0.0707371	0.00836205	TRUE	Additive	37406
CBL+TGFBR2	HBZ	1.59092	1	3.56405	3.49331	scbert	2.04004	0.0707371	-1.45327	TRUE	Additive	41
CBL+TGFBR2	HBZ	1.59092	1	3.56405	3.49331	geneformer	3.43661	0.0707371	-0.0566939	TRUE	Additive	19667
CBL+TGFBR2	HBZ	1.59092	1	3.56405	3.49331	uce	2.03613	0.0707371	-1.45718	TRUE	Additive	41
CBL+TGFBR2	HBZ	1.59092	1	3.56405	3.49331	cpa	2.92172	0.0707371	-0.571593	TRUE	Additive	6471
CBL+TGFBR2	HBZ	1.59092	1	3.56405	3.49331	no_change	1.59092	0.0707371	-1.90239	TRUE	Additive	25
CBL+UBASH3B	HBG2	1.68654	1	3.57687	2.91466	scgpt	1.93467	0.662211	-0.979996	TRUE	Synergy	154
CBL+UBASH3B	HBG2	1.68654	1	3.57687	2.91466	gears	2.60201	0.662211	-0.31265	TRUE	Synergy	2536
CBL+UBASH3B	HBG2	1.68654	1	3.57687	2.91466	scfoundation	2.87916	0.662211	-0.0355089	TRUE	Synergy	31772
CBL+UBASH3B	HBG2	1.68654	1	3.57687	2.91466	scbert	1.95271	0.662211	-0.961949	TRUE	Synergy	147
CBL+UBASH3B	HBG2	1.68654	1	3.57687	2.91466	geneformer	2.91536	0.662211	0.00069465	TRUE	Synergy	38915
CBL+UBASH3B	HBG2	1.68654	1	3.57687	2.91466	uce	1.95282	0.662211	-0.96184	TRUE	Synergy	147
CBL+UBASH3B	HBG2	1.68654	1	3.57687	2.91466	cpa	2.73182	0.662211	-0.182847	TRUE	Synergy	32006
CBL+UBASH3B	HBG2	1.68654	1	3.57687	2.91466	no_change	1.68654	0.662211	-1.22812	TRUE	Synergy	98
CBL+UBASH3B	HBZ	1.59092	1	4.25413	3.77032	scgpt	1.96589	0.483814	-1.80443	TRUE	Synergy	24
CBL+UBASH3B	HBZ	1.59092	1	4.25413	3.77032	gears	3.01953	0.483814	-0.750793	TRUE	Synergy	192
CBL+UBASH3B	HBZ	1.59092	1	4.25413	3.77032	scfoundation	3.42843	0.483814	-0.341891	TRUE	Synergy	1773
CBL+UBASH3B	HBZ	1.59092	1	4.25413	3.77032	scbert	2.04004	0.483814	-1.73028	TRUE	Synergy	25
CBL+UBASH3B	HBZ	1.59092	1	4.25413	3.77032	geneformer	3.75311	0.483814	-0.0172137	TRUE	Synergy	32728
CBL+UBASH3B	HBZ	1.59092	1	4.25413	3.77032	uce	2.04165	0.483814	-1.72867	TRUE	Synergy	25
CBL+UBASH3B	HBZ	1.59092	1	4.25413	3.77032	cpa	3.11797	0.483814	-0.652348	TRUE	Synergy	3838
CBL+UBASH3B	HBZ	1.59092	1	4.25413	3.77032	no_change	1.59092	0.483814	-2.1794	TRUE	Synergy	19
CDKN1B+CDKN1A	HBG2	1.68654	1	2.83225	3.21264	scgpt	1.92919	-0.380391	-1.28346	TRUE	Buffering	69
CDKN1B+CDKN1A	HBG2	1.68654	1	2.83225	3.21264	gears	2.68245	-0.380391	-0.530194	TRUE	Buffering	530
CDKN1B+CDKN1A	HBG2	1.68654	1	2.83225	3.21264	scfoundation	2.77522	-0.380391	-0.437425	TRUE	Buffering	760
CDKN1B+CDKN1A	HBG2	1.68654	1	2.83225	3.21264	scbert	1.95271	-0.380391	-1.25993	TRUE	Buffering	68
CDKN1B+CDKN1A	HBG2	1.68654	1	2.83225	3.21264	geneformer	2.88137	-0.380391	-0.331276	TRUE	Buffering	639
CDKN1B+CDKN1A	HBG2	1.68654	1	2.83225	3.21264	uce	1.95052	-0.380391	-1.26212	TRUE	Buffering	68
CDKN1B+CDKN1A	HBG2	1.68654	1	2.83225	3.21264	cpa	2.35905	-0.380391	-0.853597	TRUE	Buffering	1153
CDKN1B+CDKN1A	HBG2	1.68654	1	2.83225	3.21264	no_change	1.68654	-0.380391	-1.5261	TRUE	Buffering	51
CDKN1B+CDKN1A	HBZ	1.59092	1	2.89361	3.51793	scgpt	1.96004	-0.62432	-1.55789	TRUE	Buffering	35
CDKN1B+CDKN1A	HBZ	1.59092	1	2.89361	3.51793	gears	3.19282	-0.62432	-0.325109	TRUE	Buffering	2306
CDKN1B+CDKN1A	HBZ	1.59092	1	2.89361	3.51793	scfoundation	3.25669	-0.62432	-0.261241	TRUE	Buffering	3711
CDKN1B+CDKN1A	HBZ	1.59092	1	2.89361	3.51793	scbert	2.04004	-0.62432	-1.47789	TRUE	Buffering	38
CDKN1B+CDKN1A	HBZ	1.59092	1	2.89361	3.51793	geneformer	3.03889	-0.62432	-0.479046	TRUE	Buffering	159
CDKN1B+CDKN1A	HBZ	1.59092	1	2.89361	3.51793	uce	2.03689	-0.62432	-1.48104	TRUE	Buffering	38
CDKN1B+CDKN1A	HBZ	1.59092	1	2.89361	3.51793	cpa	2.75677	-0.62432	-0.761158	TRUE	Buffering	1961
CDKN1B+CDKN1A	HBZ	1.59092	1	2.89361	3.51793	no_change	1.59092	-0.62432	-1.92701	TRUE	Buffering	23
CDKN1C+CDKN1A	HBG2	1.68654	1	2.95232	3.35795	scgpt	1.91979	-0.405625	-1.43815	TRUE	Buffering	47
CDKN1C+CDKN1A	HBG2	1.68654	1	2.95232	3.35795	gears	2.67894	-0.405625	-0.679008	TRUE	Buffering	240
CDKN1C+CDKN1A	HBG2	1.68654	1	2.95232	3.35795	scfoundation	2.64184	-0.405625	-0.716107	TRUE	Buffering	124
CDKN1C+CDKN1A	HBG2	1.68654	1	2.95232	3.35795	scbert	1.95271	-0.405625	-1.40523	TRUE	Buffering	46
CDKN1C+CDKN1A	HBG2	1.68654	1	2.95232	3.35795	geneformer	3.13164	-0.405625	-0.226305	TRUE	Buffering	2018
CDKN1C+CDKN1A	HBG2	1.68654	1	2.95232	3.35795	uce	1.95484	-0.405625	-1.40311	TRUE	Buffering	46
CDKN1C+CDKN1A	HBG2	1.68654	1	2.95232	3.35795	cpa	2.09042	-0.405625	-1.26753	TRUE	Buffering	246
CDKN1C+CDKN1A	HBG2	1.68654	1	2.95232	3.35795	no_change	1.68654	-0.405625	-1.6714	TRUE	Buffering	41
CDKN1C+CDKN1A	HBZ	1.59092	1	2.95719	3.47434	scgpt	1.95024	-0.517152	-1.5241	TRUE	Buffering	39
CDKN1C+CDKN1A	HBZ	1.59092	1	2.95719	3.47434	gears	3.22644	-0.517152	-0.2479	TRUE	Buffering	4506
CDKN1C+CDKN1A	HBZ	1.59092	1	2.95719	3.47434	scfoundation	3.07049	-0.517152	-0.403845	TRUE	Buffering	1038
CDKN1C+CDKN1A	HBZ	1.59092	1	2.95719	3.47434	scbert	2.04004	-0.517152	-1.4343	TRUE	Buffering	43
CDKN1C+CDKN1A	HBZ	1.59092	1	2.95719	3.47434	geneformer	3.43899	-0.517152	-0.035353	TRUE	Buffering	26261
CDKN1C+CDKN1A	HBZ	1.59092	1	2.95719	3.47434	uce	2.04383	-0.517152	-1.43051	TRUE	Buffering	43
CDKN1C+CDKN1A	HBZ	1.59092	1	2.95719	3.47434	cpa	2.57794	-0.517152	-0.896402	TRUE	Buffering	926
CDKN1C+CDKN1A	HBZ	1.59092	1	2.95719	3.47434	no_change	1.59092	-0.517152	-1.88342	TRUE	Buffering	27
CDKN1C+CDKN1B	HBG2	1.68654	1	2.82963	3.08539	scgpt	1.92577	-0.255756	-1.15962	TRUE	Buffering	89
CDKN1C+CDKN1B	HBG2	1.68654	1	2.82963	3.08539	gears	2.74728	-0.255756	-0.338108	TRUE	Buffering	2082
CDKN1C+CDKN1B	HBG2	1.68654	1	2.82963	3.08539	scfoundation	2.54366	-0.255756	-0.541731	TRUE	Buffering	362
CDKN1C+CDKN1B	HBG2	1.68654	1	2.82963	3.08539	scbert	1.95271	-0.255756	-1.13267	TRUE	Buffering	92
CDKN1C+CDKN1B	HBG2	1.68654	1	2.82963	3.08539	geneformer	2.94772	-0.255756	-0.137672	TRUE	Buffering	6347
CDKN1C+CDKN1B	HBG2	1.68654	1	2.82963	3.08539	uce	1.95289	-0.255756	-1.13249	TRUE	Buffering	92
CDKN1C+CDKN1B	HBG2	1.68654	1	2.82963	3.08539	cpa	2.15103	-0.255756	-0.93436	TRUE	Buffering	782
CDKN1C+CDKN1B	HBG2	1.68654	1	2.82963	3.08539	no_change	1.68654	-0.255756	-1.39884	TRUE	Buffering	66
CDKN1C+CDKN1B	HBZ	1.59092	1	2.91935	3.41142	scgpt	1.96644	-0.49207	-1.44499	TRUE	Buffering	45
CDKN1C+CDKN1B	HBZ	1.59092	1	2.91935	3.41142	gears	3.25428	-0.49207	-0.157141	TRUE	Buffering	10370
CDKN1C+CDKN1B	HBZ	1.59092	1	2.91935	3.41142	scfoundation	2.9072	-0.49207	-0.504226	TRUE	Buffering	459
CDKN1C+CDKN1B	HBZ	1.59092	1	2.91935	3.41142	scbert	2.04004	-0.49207	-1.37138	TRUE	Buffering	52
CDKN1C+CDKN1B	HBZ	1.59092	1	2.91935	3.41142	geneformer	3.24562	-0.49207	-0.165806	TRUE	Buffering	4355
CDKN1C+CDKN1B	HBZ	1.59092	1	2.91935	3.41142	uce	2.04088	-0.49207	-1.37054	TRUE	Buffering	52
CDKN1C+CDKN1B	HBZ	1.59092	1	2.91935	3.41142	cpa	2.8047	-0.49207	-0.606725	TRUE	Buffering	5160
CDKN1C+CDKN1B	HBZ	1.59092	1	2.91935	3.41142	no_change	1.59092	-0.49207	-1.8205	TRUE	Buffering	34
CEBPB+CEBPA	HBG2	1.68654	1	0.781879	0.00883085	scgpt	1.94136	0.773048	1.93253	TRUE	Buffering	19
CEBPB+CEBPA	HBG2	1.68654	1	0.781879	0.00883085	gears	3.2482	0.773048	3.23937	TRUE	Buffering	1
CEBPB+CEBPA	HBG2	1.68654	1	0.781879	0.00883085	scfoundation	1.21343	0.773048	1.2046	TRUE	Buffering	18
CEBPB+CEBPA	HBG2	1.68654	1	0.781879	0.00883085	scbert	1.95271	0.773048	1.94388	TRUE	Buffering	17
CEBPB+CEBPA	HBG2	1.68654	1	0.781879	0.00883085	geneformer	0.320009	0.773048	0.311179	TRUE	Buffering	782
CEBPB+CEBPA	HBG2	1.68654	1	0.781879	0.00883085	uce	1.95281	0.773048	1.94398	TRUE	Buffering	17
CEBPB+CEBPA	HBG2	1.68654	1	0.781879	0.00883085	cpa	2.04519	0.773048	2.03636	TRUE	Buffering	49
CEBPB+CEBPA	HBG2	1.68654	1	0.781879	0.00883085	no_change	1.68654	0.773048	1.67771	TRUE	Buffering	39
CEBPB+MAPK1	HBG2	1.68654	1	0.536527	-0.159514	scgpt	1.92588	0.696041	2.08539	TRUE	Buffering	16
CEBPB+MAPK1	HBG2	1.68654	1	0.536527	-0.159514	gears	2.69677	0.696041	2.85629	TRUE	Buffering	3
CEBPB+MAPK1	HBG2	1.68654	1	0.536527	-0.159514	scfoundation	1.31722	0.696041	1.47674	TRUE	Buffering	4
CEBPB+MAPK1	HBG2	1.68654	1	0.536527	-0.159514	scbert	1.95271	0.696041	2.11223	TRUE	Buffering	15
CEBPB+MAPK1	HBG2	1.68654	1	0.536527	-0.159514	geneformer	0.708376	0.696041	0.86789	TRUE	Buffering	19
CEBPB+MAPK1	HBG2	1.68654	1	0.536527	-0.159514	uce	1.95399	0.696041	2.11351	TRUE	Buffering	15
CEBPB+MAPK1	HBG2	1.68654	1	0.536527	-0.159514	cpa	2.38025	0.696041	2.53976	TRUE	Buffering	4
CEBPB+MAPK1	HBG2	1.68654	1	0.536527	-0.159514	no_change	1.68654	0.696041	1.84606	TRUE	Buffering	32
CEBPB+PTPN12	HBZ	1.59092	1	3.01868	3.11747	scgpt	1.96722	-0.0987928	-1.15026	TRUE	Additive	91
CEBPB+PTPN12	HBZ	1.59092	1	3.01868	3.11747	gears	3.3033	-0.0987928	0.18583	TRUE	Additive	7947
CEBPB+PTPN12	HBZ	1.59092	1	3.01868	3.11747	scfoundation	2.25447	-0.0987928	-0.863004	TRUE	Additive	65
CEBPB+PTPN12	HBZ	1.59092	1	3.01868	3.11747	scbert	2.04004	-0.0987928	-1.07743	TRUE	Additive	108
CEBPB+PTPN12	HBZ	1.59092	1	3.01868	3.11747	geneformer	2.4764	-0.0987928	-0.641076	TRUE	Additive	56
CEBPB+PTPN12	HBZ	1.59092	1	3.01868	3.11747	uce	2.04659	-0.0987928	-1.07088	TRUE	Additive	111
CEBPB+PTPN12	HBZ	1.59092	1	3.01868	3.11747	cpa	2.40012	-0.0987928	-0.71735	TRUE	Additive	2563
CEBPB+PTPN12	HBZ	1.59092	1	3.01868	3.11747	no_change	1.59092	-0.0987928	-1.52655	TRUE	Additive	50
CEBPE+CEBPB	HBG2	1.68654	1	0.860412	0.139406	scgpt	1.92131	0.721006	1.7819	TRUE	Buffering	26
CEBPE+CEBPB	HBG2	1.68654	1	0.860412	0.139406	gears	2.8618	0.721006	2.7224	TRUE	Buffering	5
CEBPE+CEBPB	HBG2	1.68654	1	0.860412	0.139406	scfoundation	1.31488	0.721006	1.17548	TRUE	Buffering	20
CEBPE+CEBPB	HBG2	1.68654	1	0.860412	0.139406	scbert	1.95271	0.721006	1.81331	TRUE	Buffering	22
CEBPE+CEBPB	HBG2	1.68654	1	0.860412	0.139406	geneformer	1.22105	0.721006	1.08164	TRUE	Buffering	11
CEBPE+CEBPB	HBG2	1.68654	1	0.860412	0.139406	uce	1.95231	0.721006	1.8129	TRUE	Buffering	22
CEBPE+CEBPB	HBG2	1.68654	1	0.860412	0.139406	cpa	2.55036	0.721006	2.41095	TRUE	Buffering	11
CEBPE+CEBPB	HBG2	1.68654	1	0.860412	0.139406	no_change	1.68654	0.721006	1.54714	TRUE	Buffering	48
CEBPE+RUNX1T1	HBG2	1.68654	1	0.934021	0.633506	scgpt	1.92849	0.300515	1.29498	TRUE	Buffering	67
CEBPE+RUNX1T1	HBG2	1.68654	1	0.934021	0.633506	gears	2.63645	0.300515	2.00295	TRUE	Buffering	14
CEBPE+RUNX1T1	HBG2	1.68654	1	0.934021	0.633506	scfoundation	1.47103	0.300515	0.837529	TRUE	Buffering	74
CEBPE+RUNX1T1	HBG2	1.68654	1	0.934021	0.633506	scbert	1.95271	0.300515	1.31921	TRUE	Buffering	59
CEBPE+RUNX1T1	HBG2	1.68654	1	0.934021	0.633506	geneformer	1.60425	0.300515	0.970748	TRUE	Buffering	16
CEBPE+RUNX1T1	HBG2	1.68654	1	0.934021	0.633506	uce	1.95183	0.300515	1.31832	TRUE	Buffering	59
CEBPE+RUNX1T1	HBG2	1.68654	1	0.934021	0.633506	cpa	2.45148	0.300515	1.81797	TRUE	Buffering	82
CEBPE+RUNX1T1	HBG2	1.68654	1	0.934021	0.633506	no_change	1.68654	0.300515	1.05304	TRUE	Buffering	165
CEBPE+RUNX1T1	HBZ	1.59092	1	1.03193	0.669603	scgpt	1.96478	0.362324	1.29517	TRUE	Buffering	66
CEBPE+RUNX1T1	HBZ	1.59092	1	1.03193	0.669603	gears	3.18574	0.362324	2.51614	TRUE	Buffering	7
CEBPE+RUNX1T1	HBZ	1.59092	1	1.03193	0.669603	scfoundation	1.26186	0.362324	0.59226	TRUE	Buffering	256
CEBPE+RUNX1T1	HBZ	1.59092	1	1.03193	0.669603	scbert	2.04004	0.362324	1.37044	TRUE	Buffering	53
CEBPE+RUNX1T1	HBZ	1.59092	1	1.03193	0.669603	geneformer	1.73821	0.362324	1.0686	TRUE	Buffering	13
CEBPE+RUNX1T1	HBZ	1.59092	1	1.03193	0.669603	uce	2.03913	0.362324	1.36953	TRUE	Buffering	53
CEBPE+RUNX1T1	HBZ	1.59092	1	1.03193	0.669603	cpa	3.05323	0.362324	2.38363	TRUE	Buffering	14
CEBPE+RUNX1T1	HBZ	1.59092	1	1.03193	0.669603	no_change	1.59092	0.362324	0.921317	TRUE	Buffering	247
DUSP9+IGDCC3	HBG2	1.68654	1	3.02688	3.34867	scgpt	1.93463	-0.321786	-1.41404	TRUE	Buffering	53
DUSP9+IGDCC3	HBG2	1.68654	1	3.02688	3.34867	gears	2.77333	-0.321786	-0.575335	TRUE	Buffering	417
DUSP9+IGDCC3	HBG2	1.68654	1	3.02688	3.34867	scfoundation	2.97937	-0.321786	-0.369294	TRUE	Buffering	1391
DUSP9+IGDCC3	HBG2	1.68654	1	3.02688	3.34867	scbert	1.95271	-0.321786	-1.39595	TRUE	Buffering	48
DUSP9+IGDCC3	HBG2	1.68654	1	3.02688	3.34867	geneformer	1.94899	-0.321786	-1.39968	TRUE	Buffering	7
DUSP9+IGDCC3	HBG2	1.68654	1	3.02688	3.34867	uce	1.95391	-0.321786	-1.39476	TRUE	Buffering	48
DUSP9+IGDCC3	HBG2	1.68654	1	3.02688	3.34867	cpa	2.74369	-0.321786	-0.604975	TRUE	Buffering	5214
DUSP9+IGDCC3	HBG2	1.68654	1	3.02688	3.34867	no_change	1.68654	-0.321786	-1.66212	TRUE	Buffering	42
DUSP9+IGDCC3	HBZ	1.59092	1	4.05595	5.0997	scgpt	1.97186	-1.04375	-3.12784	TRUE	Buffering	2
DUSP9+IGDCC3	HBZ	1.59092	1	4.05595	5.0997	gears	3.36211	-1.04375	-1.73759	TRUE	Buffering	22
DUSP9+IGDCC3	HBZ	1.59092	1	4.05595	5.0997	scfoundation	3.61857	-1.04375	-1.48113	TRUE	Buffering	3
DUSP9+IGDCC3	HBZ	1.59092	1	4.05595	5.0997	scbert	2.04004	-1.04375	-3.05966	TRUE	Buffering	2
DUSP9+IGDCC3	HBZ	1.59092	1	4.05595	5.0997	geneformer	2.13909	-1.04375	-2.96061	TRUE	Buffering	1
DUSP9+IGDCC3	HBZ	1.59092	1	4.05595	5.0997	uce	2.04116	-1.04375	-3.05854	TRUE	Buffering	2
DUSP9+IGDCC3	HBZ	1.59092	1	4.05595	5.0997	cpa	2.71427	-1.04375	-2.38543	TRUE	Buffering	13
DUSP9+IGDCC3	HBZ	1.59092	1	4.05595	5.0997	no_change	1.59092	-1.04375	-3.50878	TRUE	Buffering	2
DUSP9+KLF1	HBG2	1.68654	1	3.8313	4.02373	scgpt	1.92773	-0.192431	-2.09599	TRUE	Additive	15
DUSP9+KLF1	HBG2	1.68654	1	3.8313	4.02373	gears	2.59635	-0.192431	-1.42737	TRUE	Additive	41
DUSP9+KLF1	HBG2	1.68654	1	3.8313	4.02373	scfoundation	2.9805	-0.192431	-1.04323	TRUE	Additive	33
DUSP9+KLF1	HBG2	1.68654	1	3.8313	4.02373	scbert	1.95271	-0.192431	-2.07101	TRUE	Additive	16
DUSP9+KLF1	HBG2	1.68654	1	3.8313	4.02373	geneformer	3.20021	-0.192431	-0.823518	TRUE	Additive	27
DUSP9+KLF1	HBG2	1.68654	1	3.8313	4.02373	uce	1.95038	-0.192431	-2.07335	TRUE	Additive	16
DUSP9+KLF1	HBG2	1.68654	1	3.8313	4.02373	cpa	2.80643	-0.192431	-1.2173	TRUE	Additive	283
DUSP9+KLF1	HBG2	1.68654	1	3.8313	4.02373	no_change	1.68654	-0.192431	-2.33718	TRUE	Additive	15
DUSP9+KLF1	HBZ	1.59092	1	4.5615	5.31405	scgpt	1.96151	-0.752545	-3.35253	TRUE	Buffering	1
DUSP9+KLF1	HBZ	1.59092	1	4.5615	5.31405	gears	3.08689	-0.752545	-2.22715	TRUE	Buffering	11
DUSP9+KLF1	HBZ	1.59092	1	4.5615	5.31405	scfoundation	3.58851	-0.752545	-1.72554	TRUE	Buffering	1
DUSP9+KLF1	HBZ	1.59092	1	4.5615	5.31405	scbert	2.04004	-0.752545	-3.274	TRUE	Buffering	1
DUSP9+KLF1	HBZ	1.59092	1	4.5615	5.31405	geneformer	3.51541	-0.752545	-1.79863	TRUE	Buffering	3
DUSP9+KLF1	HBZ	1.59092	1	4.5615	5.31405	uce	2.03638	-0.752545	-3.27766	TRUE	Buffering	1
DUSP9+KLF1	HBZ	1.59092	1	4.5615	5.31405	cpa	3.00339	-0.752545	-2.31066	TRUE	Buffering	19
DUSP9+KLF1	HBZ	1.59092	1	4.5615	5.31405	no_change	1.59092	-0.752545	-3.72313	TRUE	Buffering	1
FEV+MAP7D1	HBG2	1.68654	1	3.37278	3.13744	scgpt	1.9301	0.235343	-1.20734	TRUE	Synergy	80
FEV+MAP7D1	HBG2	1.68654	1	3.37278	3.13744	gears	2.51937	0.235343	-0.618068	TRUE	Synergy	330
FEV+MAP7D1	HBG2	1.68654	1	3.37278	3.13744	scfoundation	2.2972	0.235343	-0.840235	TRUE	Synergy	73
FEV+MAP7D1	HBG2	1.68654	1	3.37278	3.13744	scbert	1.95271	0.235343	-1.18472	TRUE	Synergy	80
FEV+MAP7D1	HBG2	1.68654	1	3.37278	3.13744	geneformer	3.61689	0.235343	0.479453	TRUE	Synergy	158
FEV+MAP7D1	HBG2	1.68654	1	3.37278	3.13744	uce	1.95377	0.235343	-1.18367	TRUE	Synergy	80
FEV+MAP7D1	HBG2	1.68654	1	3.37278	3.13744	cpa	2.4494	0.235343	-0.688032	TRUE	Synergy	3074
FEV+MAP7D1	HBG2	1.68654	1	3.37278	3.13744	no_change	1.68654	0.235343	-1.45089	TRUE	Synergy	56
FEV+MAP7D1	HBZ	1.59092	1	2.47642	2.51192	scgpt	1.96418	-0.0355017	-0.547742	TRUE	Additive	806
FEV+MAP7D1	HBZ	1.59092	1	2.47642	2.51192	gears	2.84119	-0.0355017	0.329273	TRUE	Additive	2229
FEV+MAP7D1	HBZ	1.59092	1	2.47642	2.51192	scfoundation	2.47441	-0.0355017	-0.0375128	TRUE	Additive	31308
FEV+MAP7D1	HBZ	1.59092	1	2.47642	2.51192	scbert	2.04004	-0.0355017	-0.471881	TRUE	Additive	1060
FEV+MAP7D1	HBZ	1.59092	1	2.47642	2.51192	geneformer	3.34195	-0.0355017	0.830032	TRUE	Additive	23
FEV+MAP7D1	HBZ	1.59092	1	2.47642	2.51192	uce	2.04198	-0.0355017	-0.469939	TRUE	Additive	1075
FEV+MAP7D1	HBZ	1.59092	1	2.47642	2.51192	cpa	2.71781	-0.0355017	0.205893	TRUE	Additive	30769
FEV+MAP7D1	HBZ	1.59092	1	2.47642	2.51192	no_change	1.59092	-0.0355017	-0.921002	TRUE	Additive	248
FOSB+OSR2	HBG2	1.68654	1	0.857763	0.869903	scgpt	1.92193	-0.0121399	1.05203	TRUE	Additive	122
FOSB+OSR2	HBG2	1.68654	1	0.857763	0.869903	gears	2.4151	-0.0121399	1.5452	TRUE	Additive	33
FOSB+OSR2	HBG2	1.68654	1	0.857763	0.869903	scfoundation	1.48774	-0.0121399	0.61784	TRUE	Additive	210
FOSB+OSR2	HBG2	1.68654	1	0.857763	0.869903	scbert	1.95271	-0.0121399	1.08281	TRUE	Additive	106
FOSB+OSR2	HBG2	1.68654	1	0.857763	0.869903	geneformer	1.28471	-0.0121399	0.414807	TRUE	Additive	273
FOSB+OSR2	HBG2	1.68654	1	0.857763	0.869903	uce	1.95449	-0.0121399	1.08459	TRUE	Additive	105
FOSB+OSR2	HBG2	1.68654	1	0.857763	0.869903	cpa	2.62177	-0.0121399	1.75187	TRUE	Additive	92
FOSB+OSR2	HBG2	1.68654	1	0.857763	0.869903	no_change	1.68654	-0.0121399	0.816641	TRUE	Additive	371
FOSB+OSR2	HBZ	1.59092	1	0.918902	0.854286	scgpt	1.95485	0.0646169	1.10057	TRUE	Additive	109
FOSB+OSR2	HBZ	1.59092	1	0.918902	0.854286	gears	2.70325	0.0646169	1.84897	TRUE	Additive	19
FOSB+OSR2	HBZ	1.59092	1	0.918902	0.854286	scfoundation	1.24567	0.0646169	0.391381	TRUE	Additive	1148
FOSB+OSR2	HBZ	1.59092	1	0.918902	0.854286	scbert	2.04004	0.0646169	1.18576	TRUE	Additive	78
FOSB+OSR2	HBZ	1.59092	1	0.918902	0.854286	geneformer	1.05338	0.0646169	0.199097	TRUE	Additive	2810
FOSB+OSR2	HBZ	1.59092	1	0.918902	0.854286	uce	2.04248	0.0646169	1.18819	TRUE	Additive	78
FOSB+OSR2	HBZ	1.59092	1	0.918902	0.854286	cpa	3.06418	0.0646169	2.2099	TRUE	Additive	30
FOSB+OSR2	HBZ	1.59092	1	0.918902	0.854286	no_change	1.59092	0.0646169	0.736634	TRUE	Additive	514
FOXA1+HOXB9	HBG2	1.68654	1	2.34161	2.17109	scgpt	1.93853	0.170518	-0.232568	TRUE	Additive	6952
FOXA1+HOXB9	HBG2	1.68654	1	2.34161	2.17109	gears	2.67607	0.170518	0.50498	TRUE	Additive	622
FOXA1+HOXB9	HBG2	1.68654	1	2.34161	2.17109	scfoundation	1.8391	0.170518	-0.331992	TRUE	Additive	1944
FOXA1+HOXB9	HBG2	1.68654	1	2.34161	2.17109	scbert	1.95271	0.170518	-0.218379	TRUE	Additive	6461
FOXA1+HOXB9	HBG2	1.68654	1	2.34161	2.17109	geneformer	2.17702	0.170518	0.00592465	TRUE	Additive	37008
FOXA1+HOXB9	HBG2	1.68654	1	2.34161	2.17109	uce	1.95323	0.170518	-0.217859	TRUE	Additive	6493
FOXA1+HOXB9	HBG2	1.68654	1	2.34161	2.17109	cpa	2.38072	0.170518	0.209629	TRUE	Additive	30567
FOXA1+HOXB9	HBG2	1.68654	1	2.34161	2.17109	no_change	1.68654	0.170518	-0.48455	TRUE	Additive	2046
FOXF1+FOXL2	HBZ	1.59092	1	0.919018	0.739574	scgpt	1.95762	0.179445	1.21804	TRUE	Additive	78
FOXF1+FOXL2	HBZ	1.59092	1	0.919018	0.739574	gears	3.09724	0.179445	2.35766	TRUE	Additive	9
FOXF1+FOXL2	HBZ	1.59092	1	0.919018	0.739574	scfoundation	1.68529	0.179445	0.945719	TRUE	Additive	43
FOXF1+FOXL2	HBZ	1.59092	1	0.919018	0.739574	scbert	2.04004	0.179445	1.30047	TRUE	Additive	62
FOXF1+FOXL2	HBZ	1.59092	1	0.919018	0.739574	geneformer	-0.291476	0.179445	-1.03105	TRUE	Additive	15
FOXF1+FOXL2	HBZ	1.59092	1	0.919018	0.739574	uce	2.04133	0.179445	1.30176	TRUE	Additive	62
FOXF1+FOXL2	HBZ	1.59092	1	0.919018	0.739574	cpa	2.89153	0.179445	2.15195	TRUE	Additive	35
FOXF1+FOXL2	HBZ	1.59092	1	0.919018	0.739574	no_change	1.59092	0.179445	0.851346	TRUE	Additive	328
FOXL2+MEIS1	HBZ	1.59092	1	1.16369	0.975369	scgpt	1.95593	0.188323	0.980558	TRUE	Additive	153
FOXL2+MEIS1	HBZ	1.59092	1	1.16369	0.975369	gears	3.06298	0.188323	2.08762	TRUE	Additive	12
FOXL2+MEIS1	HBZ	1.59092	1	1.16369	0.975369	scfoundation	1.75794	0.188323	0.782571	TRUE	Additive	88
FOXL2+MEIS1	HBZ	1.59092	1	1.16369	0.975369	scbert	2.04004	0.188323	1.06467	TRUE	Additive	114
FOXL2+MEIS1	HBZ	1.59092	1	1.16369	0.975369	geneformer	1.39004	0.188323	0.414667	TRUE	Additive	274
FOXL2+MEIS1	HBZ	1.59092	1	1.16369	0.975369	uce	2.03781	0.188323	1.06244	TRUE	Additive	115
FOXL2+MEIS1	HBZ	1.59092	1	1.16369	0.975369	cpa	2.80313	0.188323	1.82776	TRUE	Additive	81
FOXL2+MEIS1	HBZ	1.59092	1	1.16369	0.975369	no_change	1.59092	0.188323	0.61555	TRUE	Additive	955
IGDCC3+ZBTB25	HBG2	1.68654	1	3.20333	2.85282	scgpt	1.9338	0.350512	-0.91902	TRUE	Synergy	178
IGDCC3+ZBTB25	HBG2	1.68654	1	3.20333	2.85282	gears	2.70542	0.350512	-0.147398	TRUE	Synergy	11382
IGDCC3+ZBTB25	HBG2	1.68654	1	3.20333	2.85282	scfoundation	3.0036	0.350512	0.150785	TRUE	Synergy	11504
IGDCC3+ZBTB25	HBG2	1.68654	1	3.20333	2.85282	scbert	1.95271	0.350512	-0.900104	TRUE	Synergy	178
IGDCC3+ZBTB25	HBG2	1.68654	1	3.20333	2.85282	geneformer	2.54463	0.350512	-0.308187	TRUE	Synergy	807
IGDCC3+ZBTB25	HBG2	1.68654	1	3.20333	2.85282	uce	1.95251	0.350512	-0.900305	TRUE	Synergy	178
IGDCC3+ZBTB25	HBG2	1.68654	1	3.20333	2.85282	cpa	2.96376	0.350512	0.110938	TRUE	Synergy	35289
IGDCC3+ZBTB25	HBG2	1.68654	1	3.20333	2.85282	no_change	1.68654	0.350512	-1.16627	TRUE	Synergy	125
IGDCC3+ZBTB25	HBZ	1.59092	1	4.13196	4.24546	scgpt	1.96539	-0.113494	-2.28007	TRUE	Additive	11
IGDCC3+ZBTB25	HBZ	1.59092	1	4.13196	4.24546	gears	3.12382	-0.113494	-1.12164	TRUE	Additive	67
IGDCC3+ZBTB25	HBZ	1.59092	1	4.13196	4.24546	scfoundation	3.62902	-0.113494	-0.616434	TRUE	Additive	212
IGDCC3+ZBTB25	HBZ	1.59092	1	4.13196	4.24546	scbert	2.04004	-0.113494	-2.20542	TRUE	Additive	11
IGDCC3+ZBTB25	HBZ	1.59092	1	4.13196	4.24546	geneformer	3.37044	-0.113494	-0.875017	TRUE	Additive	18
IGDCC3+ZBTB25	HBZ	1.59092	1	4.13196	4.24546	uce	2.03919	-0.113494	-2.20627	TRUE	Additive	12
IGDCC3+ZBTB25	HBZ	1.59092	1	4.13196	4.24546	cpa	2.81903	-0.113494	-1.42643	TRUE	Additive	174
IGDCC3+ZBTB25	HBZ	1.59092	1	4.13196	4.24546	no_change	1.59092	-0.113494	-2.65454	TRUE	Additive	10
KLF1+BAK1	HBG2	1.68654	1	2.81851	3.022	scgpt	1.9246	-0.203494	-1.0974	TRUE	Additive	110
KLF1+BAK1	HBG2	1.68654	1	2.81851	3.022	gears	2.2737	-0.203494	-0.748297	TRUE	Additive	194
KLF1+BAK1	HBG2	1.68654	1	2.81851	3.022	scfoundation	2.67567	-0.203494	-0.346329	TRUE	Additive	1701
KLF1+BAK1	HBG2	1.68654	1	2.81851	3.022	scbert	1.95271	-0.203494	-1.06929	TRUE	Additive	112
KLF1+BAK1	HBG2	1.68654	1	2.81851	3.022	geneformer	2.19676	-0.203494	-0.825239	TRUE	Additive	26
KLF1+BAK1	HBG2	1.68654	1	2.81851	3.022	uce	1.9553	-0.203494	-1.0667	TRUE	Additive	113
KLF1+BAK1	HBG2	1.68654	1	2.81851	3.022	cpa	2.80455	-0.203494	-0.217453	TRUE	Additive	30084
KLF1+BAK1	HBG2	1.68654	1	2.81851	3.022	no_change	1.68654	-0.203494	-1.33546	TRUE	Additive	78
KLF1+BAK1	HBZ	1.59092	1	3.19894	3.30905	scgpt	1.96974	-0.110114	-1.33932	TRUE	Additive	58
KLF1+BAK1	HBZ	1.59092	1	3.19894	3.30905	gears	2.55513	-0.110114	-0.753925	TRUE	Additive	189
KLF1+BAK1	HBZ	1.59092	1	3.19894	3.30905	scfoundation	3.03755	-0.110114	-0.271504	TRUE	Additive	3388
KLF1+BAK1	HBZ	1.59092	1	3.19894	3.30905	scbert	2.04004	-0.110114	-1.26901	TRUE	Additive	67
KLF1+BAK1	HBZ	1.59092	1	3.19894	3.30905	geneformer	2.70933	-0.110114	-0.599725	TRUE	Additive	76
KLF1+BAK1	HBZ	1.59092	1	3.19894	3.30905	uce	2.04559	-0.110114	-1.26347	TRUE	Additive	67
KLF1+BAK1	HBZ	1.59092	1	3.19894	3.30905	cpa	2.95476	-0.110114	-0.354294	TRUE	Additive	20719
KLF1+BAK1	HBZ	1.59092	1	3.19894	3.30905	no_change	1.59092	-0.110114	-1.71813	TRUE	Additive	37
KLF1+CLDN6	HBG2	1.68654	1	3.41383	4.08061	scgpt	1.93336	-0.666782	-2.14725	TRUE	Buffering	14
KLF1+CLDN6	HBG2	1.68654	1	3.41383	4.08061	gears	2.61348	-0.666782	-1.46713	TRUE	Buffering	40
KLF1+CLDN6	HBG2	1.68654	1	3.41383	4.08061	scfoundation	3.0152	-0.666782	-1.0654	TRUE	Buffering	29
KLF1+CLDN6	HBG2	1.68654	1	3.41383	4.08061	scbert	1.95271	-0.666782	-2.12789	TRUE	Buffering	14
KLF1+CLDN6	HBG2	1.68654	1	3.41383	4.08061	geneformer	3.27745	-0.666782	-0.803154	TRUE	Buffering	30
KLF1+CLDN6	HBG2	1.68654	1	3.41383	4.08061	uce	1.95568	-0.666782	-2.12493	TRUE	Buffering	14
KLF1+CLDN6	HBG2	1.68654	1	3.41383	4.08061	cpa	2.38522	-0.666782	-1.69539	TRUE	Buffering	105
KLF1+CLDN6	HBG2	1.68654	1	3.41383	4.08061	no_change	1.68654	-0.666782	-2.39406	TRUE	Buffering	14
KLF1+CLDN6	HBZ	1.59092	1	3.9158	4.99119	scgpt	1.97235	-1.07539	-3.01884	TRUE	Buffering	3
KLF1+CLDN6	HBZ	1.59092	1	3.9158	4.99119	gears	3.07725	-1.07539	-1.91394	TRUE	Buffering	17
KLF1+CLDN6	HBZ	1.59092	1	3.9158	4.99119	scfoundation	3.66763	-1.07539	-1.32356	TRUE	Buffering	9
KLF1+CLDN6	HBZ	1.59092	1	3.9158	4.99119	scbert	2.04004	-1.07539	-2.95115	TRUE	Buffering	3
KLF1+CLDN6	HBZ	1.59092	1	3.9158	4.99119	geneformer	3.15703	-1.07539	-1.83416	TRUE	Buffering	2
KLF1+CLDN6	HBZ	1.59092	1	3.9158	4.99119	uce	2.04433	-1.07539	-2.94686	TRUE	Buffering	3
KLF1+CLDN6	HBZ	1.59092	1	3.9158	4.99119	cpa	2.62467	-1.07539	-2.36652	TRUE	Buffering	15
KLF1+CLDN6	HBZ	1.59092	1	3.9158	4.99119	no_change	1.59092	-1.07539	-3.40027	TRUE	Buffering	3
KLF1+FOXA1	HBG2	1.68654	1	2.33783	3.02856	scgpt	1.91782	-0.690737	-1.11074	TRUE	Buffering	106
KLF1+FOXA1	HBG2	1.68654	1	2.33783	3.02856	gears	2.52405	-0.690737	-0.504511	TRUE	Buffering	626
KLF1+FOXA1	HBG2	1.68654	1	2.33783	3.02856	scfoundation	2.75551	-0.690737	-0.273053	TRUE	Buffering	3332
KLF1+FOXA1	HBG2	1.68654	1	2.33783	3.02856	scbert	1.95271	-0.690737	-1.07585	TRUE	Buffering	109
KLF1+FOXA1	HBG2	1.68654	1	2.33783	3.02856	geneformer	1.99703	-0.690737	-1.03153	TRUE	Buffering	14
KLF1+FOXA1	HBG2	1.68654	1	2.33783	3.02856	uce	1.9516	-0.690737	-1.07696	TRUE	Buffering	108
KLF1+FOXA1	HBG2	1.68654	1	2.33783	3.02856	cpa	2.47146	-0.690737	-0.557101	TRUE	Buffering	7127
KLF1+FOXA1	HBG2	1.68654	1	2.33783	3.02856	no_change	1.68654	-0.690737	-1.34202	TRUE	Buffering	76
KLF1+FOXA1	HBZ	1.59092	1	2.92715	3.46559	scgpt	1.94972	-0.538435	-1.51587	TRUE	Buffering	41
KLF1+FOXA1	HBZ	1.59092	1	2.92715	3.46559	gears	2.92822	-0.538435	-0.537363	TRUE	Buffering	511
KLF1+FOXA1	HBZ	1.59092	1	2.92715	3.46559	scfoundation	3.19192	-0.538435	-0.273668	TRUE	Buffering	3316
KLF1+FOXA1	HBZ	1.59092	1	2.92715	3.46559	scbert	2.04004	-0.538435	-1.42555	TRUE	Buffering	44
KLF1+FOXA1	HBZ	1.59092	1	2.92715	3.46559	geneformer	2.33201	-0.538435	-1.13358	TRUE	Buffering	10
KLF1+FOXA1	HBZ	1.59092	1	2.92715	3.46559	uce	2.03724	-0.538435	-1.42835	TRUE	Buffering	44
KLF1+FOXA1	HBZ	1.59092	1	2.92715	3.46559	cpa	2.66717	-0.538435	-0.798418	TRUE	Buffering	1571
KLF1+FOXA1	HBZ	1.59092	1	2.92715	3.46559	no_change	1.59092	-0.538435	-1.87467	TRUE	Buffering	29
LYL1+CEBPB	HBZ	1.59092	1	2.63296	2.27102	scgpt	1.9674	0.361938	-0.303621	TRUE	Synergy	3915
LYL1+CEBPB	HBZ	1.59092	1	2.63296	2.27102	gears	3.21834	0.361938	0.947314	TRUE	Synergy	100
LYL1+CEBPB	HBZ	1.59092	1	2.63296	2.27102	scfoundation	1.2035	0.361938	-1.06752	TRUE	Synergy	28
LYL1+CEBPB	HBZ	1.59092	1	2.63296	2.27102	scbert	2.04004	0.361938	-0.230982	TRUE	Synergy	5810
LYL1+CEBPB	HBZ	1.59092	1	2.63296	2.27102	geneformer	2.60294	0.361938	0.331916	TRUE	Synergy	632
LYL1+CEBPB	HBZ	1.59092	1	2.63296	2.27102	uce	2.03963	0.361938	-0.23139	TRUE	Synergy	5797
LYL1+CEBPB	HBZ	1.59092	1	2.63296	2.27102	cpa	2.50903	0.361938	0.23801	TRUE	Synergy	28865
LYL1+CEBPB	HBZ	1.59092	1	2.63296	2.27102	no_change	1.59092	0.361938	-0.680104	TRUE	Synergy	649
MAP2K3+IKZF3	HBG2	1.68654	1	4.02704	4.32974	scgpt	1.91882	-0.302706	-2.41092	TRUE	Buffering	8
MAP2K3+IKZF3	HBG2	1.68654	1	4.02704	4.32974	gears	2.57129	-0.302706	-1.75845	TRUE	Buffering	21
MAP2K3+IKZF3	HBG2	1.68654	1	4.02704	4.32974	scfoundation	2.93699	-0.302706	-1.39275	TRUE	Buffering	6
MAP2K3+IKZF3	HBG2	1.68654	1	4.02704	4.32974	scbert	1.95271	-0.302706	-2.37703	TRUE	Buffering	7
MAP2K3+IKZF3	HBG2	1.68654	1	4.02704	4.32974	geneformer	4.00614	-0.302706	-0.323602	TRUE	Buffering	680
MAP2K3+IKZF3	HBG2	1.68654	1	4.02704	4.32974	uce	1.95422	-0.302706	-2.37553	TRUE	Buffering	7
MAP2K3+IKZF3	HBG2	1.68654	1	4.02704	4.32974	cpa	2.48593	-0.302706	-1.84381	TRUE	Buffering	77
MAP2K3+IKZF3	HBG2	1.68654	1	4.02704	4.32974	no_change	1.68654	-0.302706	-2.6432	TRUE	Buffering	11
MAP2K3+IKZF3	HBZ	1.59092	1	4.66339	4.97473	scgpt	1.96087	-0.311335	-3.01386	TRUE	Buffering	4
MAP2K3+IKZF3	HBZ	1.59092	1	4.66339	4.97473	gears	3.06091	-0.311335	-1.91381	TRUE	Buffering	18
MAP2K3+IKZF3	HBZ	1.59092	1	4.66339	4.97473	scfoundation	3.55254	-0.311335	-1.42218	TRUE	Buffering	5
MAP2K3+IKZF3	HBZ	1.59092	1	4.66339	4.97473	scbert	2.04004	-0.311335	-2.93469	TRUE	Buffering	4
MAP2K3+IKZF3	HBZ	1.59092	1	4.66339	4.97473	geneformer	4.13907	-0.311335	-0.835658	TRUE	Buffering	22
MAP2K3+IKZF3	HBZ	1.59092	1	4.66339	4.97473	uce	2.043	-0.311335	-2.93173	TRUE	Buffering	4
MAP2K3+IKZF3	HBZ	1.59092	1	4.66339	4.97473	cpa	2.91082	-0.311335	-2.06391	TRUE	Buffering	44
MAP2K3+IKZF3	HBZ	1.59092	1	4.66339	4.97473	no_change	1.59092	-0.311335	-3.38381	TRUE	Buffering	4
MAP2K6+IKZF3	HBG2	1.68654	1	4.0402	4.15697	scgpt	1.924	-0.116767	-2.23297	TRUE	Additive	12
MAP2K6+IKZF3	HBG2	1.68654	1	4.0402	4.15697	gears	2.6184	-0.116767	-1.53857	TRUE	Additive	34
MAP2K6+IKZF3	HBG2	1.68654	1	4.0402	4.15697	scfoundation	2.94953	-0.116767	-1.20743	TRUE	Additive	17
MAP2K6+IKZF3	HBG2	1.68654	1	4.0402	4.15697	scbert	1.95271	-0.116767	-2.20425	TRUE	Additive	12
MAP2K6+IKZF3	HBG2	1.68654	1	4.0402	4.15697	geneformer	3.85952	-0.116767	-0.297449	TRUE	Additive	911
MAP2K6+IKZF3	HBG2	1.68654	1	4.0402	4.15697	uce	1.95044	-0.116767	-2.20653	TRUE	Additive	11
MAP2K6+IKZF3	HBG2	1.68654	1	4.0402	4.15697	cpa	2.28227	-0.116767	-1.8747	TRUE	Additive	72
MAP2K6+IKZF3	HBG2	1.68654	1	4.0402	4.15697	no_change	1.68654	-0.116767	-2.47043	TRUE	Additive	13
PLK4+STIL	HBG2	1.68654	1	2.29137	2.0599	scgpt	1.94115	0.231476	-0.118745	TRUE	Synergy	18776
PLK4+STIL	HBG2	1.68654	1	2.29137	2.0599	gears	2.4857	0.231476	0.4258	TRUE	Synergy	1068
PLK4+STIL	HBG2	1.68654	1	2.29137	2.0599	scfoundation	2.17376	0.231476	0.113864	TRUE	Synergy	16646
PLK4+STIL	HBG2	1.68654	1	2.29137	2.0599	scbert	1.95271	0.231476	-0.107183	TRUE	Synergy	17854
PLK4+STIL	HBG2	1.68654	1	2.29137	2.0599	geneformer	2.31174	0.231476	0.251843	TRUE	Synergy	1525
PLK4+STIL	HBG2	1.68654	1	2.29137	2.0599	uce	1.95427	0.231476	-0.105623	TRUE	Synergy	18120
PLK4+STIL	HBG2	1.68654	1	2.29137	2.0599	cpa	2.2271	0.231476	0.167203	TRUE	Synergy	32783
PLK4+STIL	HBG2	1.68654	1	2.29137	2.0599	no_change	1.68654	0.231476	-0.373353	TRUE	Synergy	4239
PLK4+STIL	HBZ	1.59092	1	1.95621	1.89802	scgpt	1.96677	0.0581853	0.0687469	TRUE	Additive	27460
PLK4+STIL	HBZ	1.59092	1	1.95621	1.89802	gears	2.95331	0.0581853	1.05529	TRUE	Additive	76
PLK4+STIL	HBZ	1.59092	1	1.95621	1.89802	scfoundation	2.31583	0.0581853	0.417806	TRUE	Additive	903
PLK4+STIL	HBZ	1.59092	1	1.95621	1.89802	scbert	2.04004	0.0581853	0.14202	TRUE	Additive	12944
PLK4+STIL	HBZ	1.59092	1	1.95621	1.89802	geneformer	2.35686	0.0581853	0.458844	TRUE	Additive	188
PLK4+STIL	HBZ	1.59092	1	1.95621	1.89802	uce	2.04225	0.0581853	0.144225	TRUE	Additive	12672
PLK4+STIL	HBZ	1.59092	1	1.95621	1.89802	cpa	2.57981	0.0581853	0.68179	TRUE	Additive	3216
PLK4+STIL	HBZ	1.59092	1	1.95621	1.89802	no_change	1.59092	0.0581853	-0.307101	TRUE	Additive	6712
PTPN12+ZBTB25	HBG2	1.68654	1	2.95326	2.74872	scgpt	1.93134	0.204546	-0.817379	TRUE	Synergy	255
PTPN12+ZBTB25	HBG2	1.68654	1	2.95326	2.74872	gears	2.6141	0.204546	-0.134619	TRUE	Synergy	12832
PTPN12+ZBTB25	HBG2	1.68654	1	2.95326	2.74872	scfoundation	2.98858	0.204546	0.239863	TRUE	Synergy	4542
PTPN12+ZBTB25	HBG2	1.68654	1	2.95326	2.74872	scbert	1.95271	0.204546	-0.796002	TRUE	Synergy	239
PTPN12+ZBTB25	HBG2	1.68654	1	2.95326	2.74872	geneformer	2.52832	0.204546	-0.220394	TRUE	Synergy	2157
PTPN12+ZBTB25	HBG2	1.68654	1	2.95326	2.74872	uce	1.95267	0.204546	-0.79605	TRUE	Synergy	239
PTPN12+ZBTB25	HBG2	1.68654	1	2.95326	2.74872	cpa	2.73347	0.204546	-0.0152454	TRUE	Synergy	38673
PTPN12+ZBTB25	HBG2	1.68654	1	2.95326	2.74872	no_change	1.68654	0.204546	-1.06217	TRUE	Synergy	162
PTPN12+ZBTB25	HBZ	1.59092	1	4.26431	4.25189	scgpt	1.9664	0.0124183	-2.28549	TRUE	Additive	10
PTPN12+ZBTB25	HBZ	1.59092	1	4.26431	4.25189	gears	3.09364	0.0124183	-1.15825	TRUE	Additive	62
PTPN12+ZBTB25	HBZ	1.59092	1	4.26431	4.25189	scfoundation	3.62891	0.0124183	-0.622982	TRUE	Additive	203
PTPN12+ZBTB25	HBZ	1.59092	1	4.26431	4.25189	scbert	2.04004	0.0124183	-2.21185	TRUE	Additive	10
PTPN12+ZBTB25	HBZ	1.59092	1	4.26431	4.25189	geneformer	3.65603	0.0124183	-0.595861	TRUE	Additive	78
PTPN12+ZBTB25	HBZ	1.59092	1	4.26431	4.25189	uce	2.03921	0.0124183	-2.21269	TRUE	Additive	10
PTPN12+ZBTB25	HBZ	1.59092	1	4.26431	4.25189	cpa	2.84421	0.0124183	-1.40768	TRUE	Additive	180
PTPN12+ZBTB25	HBZ	1.59092	1	4.26431	4.25189	no_change	1.59092	0.0124183	-2.66097	TRUE	Additive	9
RHOXF2+ZBTB25	HBG2	1.68654	1	3.45775	3.44033	scgpt	1.9234	0.017427	-1.51693	TRUE	Additive	40
RHOXF2+ZBTB25	HBG2	1.68654	1	3.45775	3.44033	gears	2.86714	0.017427	-0.573185	TRUE	Additive	424
RHOXF2+ZBTB25	HBG2	1.68654	1	3.45775	3.44033	scfoundation	2.98997	0.017427	-0.45036	TRUE	Additive	692
RHOXF2+ZBTB25	HBG2	1.68654	1	3.45775	3.44033	scbert	1.95271	0.017427	-1.48761	TRUE	Additive	37
RHOXF2+ZBTB25	HBG2	1.68654	1	3.45775	3.44033	geneformer	3.49099	0.017427	0.050666	TRUE	Additive	21326
RHOXF2+ZBTB25	HBG2	1.68654	1	3.45775	3.44033	uce	1.95335	0.017427	-1.48698	TRUE	Additive	37
RHOXF2+ZBTB25	HBG2	1.68654	1	3.45775	3.44033	cpa	2.46434	0.017427	-0.975986	TRUE	Additive	673
RHOXF2+ZBTB25	HBG2	1.68654	1	3.45775	3.44033	no_change	1.68654	0.017427	-1.75378	TRUE	Additive	36
RHOXF2+ZBTB25	HBZ	1.59092	1	3.58297	3.91372	scgpt	1.95601	-0.33075	-1.95772	TRUE	Buffering	18
RHOXF2+ZBTB25	HBZ	1.59092	1	3.58297	3.91372	gears	3.24989	-0.33075	-0.663834	TRUE	Buffering	255
RHOXF2+ZBTB25	HBZ	1.59092	1	3.58297	3.91372	scfoundation	3.57728	-0.33075	-0.336442	TRUE	Buffering	1869
RHOXF2+ZBTB25	HBZ	1.59092	1	3.58297	3.91372	scbert	2.04004	-0.33075	-1.87368	TRUE	Buffering	20
RHOXF2+ZBTB25	HBZ	1.59092	1	3.58297	3.91372	geneformer	3.69089	-0.33075	-0.222829	TRUE	Buffering	2108
RHOXF2+ZBTB25	HBZ	1.59092	1	3.58297	3.91372	uce	2.04034	-0.33075	-1.87338	TRUE	Buffering	20
RHOXF2+ZBTB25	HBZ	1.59092	1	3.58297	3.91372	cpa	2.76303	-0.33075	-1.15069	TRUE	Buffering	332
RHOXF2+ZBTB25	HBZ	1.59092	1	3.58297	3.91372	no_change	1.59092	-0.33075	-2.3228	TRUE	Buffering	17
SAMD1+TGFBR2	HBG2	1.68654	1	2.68189	2.55936	scgpt	1.94169	0.122524	-0.617673	TRUE	Additive	544
SAMD1+TGFBR2	HBG2	1.68654	1	2.68189	2.55936	gears	2.57438	0.122524	0.0150201	TRUE	Additive	35523
SAMD1+TGFBR2	HBG2	1.68654	1	2.68189	2.55936	scfoundation	2.84579	0.122524	0.286424	TRUE	Additive	2914
SAMD1+TGFBR2	HBG2	1.68654	1	2.68189	2.55936	scbert	1.95271	0.122524	-0.606648	TRUE	Additive	483
SAMD1+TGFBR2	HBG2	1.68654	1	2.68189	2.55936	geneformer	2.64756	0.122524	0.0881983	TRUE	Additive	12612
SAMD1+TGFBR2	HBG2	1.68654	1	2.68189	2.55936	uce	1.95201	0.122524	-0.60735	TRUE	Additive	483
SAMD1+TGFBR2	HBG2	1.68654	1	2.68189	2.55936	cpa	2.68365	0.122524	0.124284	TRUE	Additive	34751
SAMD1+TGFBR2	HBG2	1.68654	1	2.68189	2.55936	no_change	1.68654	0.122524	-0.872819	TRUE	Additive	299
SAMD1+TGFBR2	HBZ	1.59092	1	3.37364	3.61427	scgpt	1.96545	-0.240638	-1.64883	TRUE	Buffering	30
SAMD1+TGFBR2	HBZ	1.59092	1	3.37364	3.61427	gears	3.02164	-0.240638	-0.592632	TRUE	Buffering	380
SAMD1+TGFBR2	HBZ	1.59092	1	3.37364	3.61427	scfoundation	3.36202	-0.240638	-0.252253	TRUE	Buffering	4052
SAMD1+TGFBR2	HBZ	1.59092	1	3.37364	3.61427	scbert	2.04004	-0.240638	-1.57423	TRUE	Buffering	33
SAMD1+TGFBR2	HBZ	1.59092	1	3.37364	3.61427	geneformer	3.35821	-0.240638	-0.256065	TRUE	Buffering	1450
SAMD1+TGFBR2	HBZ	1.59092	1	3.37364	3.61427	uce	2.03981	-0.240638	-1.57447	TRUE	Buffering	33
SAMD1+TGFBR2	HBZ	1.59092	1	3.37364	3.61427	cpa	2.84401	-0.240638	-0.770262	TRUE	Buffering	1852
SAMD1+TGFBR2	HBZ	1.59092	1	3.37364	3.61427	no_change	1.59092	-0.240638	-2.02336	TRUE	Buffering	21
SAMD1+UBASH3B	HBG2	1.68654	1	2.8539	2.80256	scgpt	1.92908	0.0513401	-0.873481	TRUE	Additive	214
SAMD1+UBASH3B	HBG2	1.68654	1	2.8539	2.80256	gears	2.67031	0.0513401	-0.132255	TRUE	Additive	13110
SAMD1+UBASH3B	HBG2	1.68654	1	2.8539	2.80256	scfoundation	2.75997	0.0513401	-0.0425971	TRUE	Additive	30248
SAMD1+UBASH3B	HBG2	1.68654	1	2.8539	2.80256	scbert	1.95271	0.0513401	-0.849848	TRUE	Additive	211
SAMD1+UBASH3B	HBG2	1.68654	1	2.8539	2.80256	geneformer	2.66745	0.0513401	-0.135118	TRUE	Additive	6569
SAMD1+UBASH3B	HBG2	1.68654	1	2.8539	2.80256	uce	1.95323	0.0513401	-0.849334	TRUE	Additive	210
SAMD1+UBASH3B	HBG2	1.68654	1	2.8539	2.80256	cpa	2.76911	0.0513401	-0.0334558	TRUE	Additive	38074
SAMD1+UBASH3B	HBG2	1.68654	1	2.8539	2.80256	no_change	1.68654	0.0513401	-1.11602	TRUE	Additive	140
SAMD1+UBASH3B	HBZ	1.59092	1	3.81317	3.89129	scgpt	1.9628	-0.0781198	-1.92848	TRUE	Additive	20
SAMD1+UBASH3B	HBZ	1.59092	1	3.81317	3.89129	gears	3.20306	-0.0781198	-0.688223	TRUE	Additive	230
SAMD1+UBASH3B	HBZ	1.59092	1	3.81317	3.89129	scfoundation	3.25559	-0.0781198	-0.635693	TRUE	Additive	187
SAMD1+UBASH3B	HBZ	1.59092	1	3.81317	3.89129	scbert	2.04004	-0.0781198	-1.85124	TRUE	Additive	21
SAMD1+UBASH3B	HBZ	1.59092	1	3.81317	3.89129	geneformer	3.56404	-0.0781198	-0.327244	TRUE	Additive	662
SAMD1+UBASH3B	HBZ	1.59092	1	3.81317	3.89129	uce	2.04097	-0.0781198	-1.85031	TRUE	Additive	21
SAMD1+UBASH3B	HBZ	1.59092	1	3.81317	3.89129	cpa	3.00199	-0.0781198	-0.889291	TRUE	Additive	965
SAMD1+UBASH3B	HBZ	1.59092	1	3.81317	3.89129	no_change	1.59092	-0.0781198	-2.30037	TRUE	Additive	18
SGK1+S1PR2	HBG2	1.68654	1	2.95285	3.57791	scgpt	1.92402	-0.625058	-1.65389	TRUE	Buffering	29
SGK1+S1PR2	HBG2	1.68654	1	2.95285	3.57791	gears	2.71018	-0.625058	-0.867731	TRUE	Buffering	123
SGK1+S1PR2	HBG2	1.68654	1	2.95285	3.57791	scfoundation	2.85177	-0.625058	-0.726144	TRUE	Buffering	116
SGK1+S1PR2	HBG2	1.68654	1	2.95285	3.57791	scbert	1.95271	-0.625058	-1.6252	TRUE	Buffering	31
SGK1+S1PR2	HBG2	1.68654	1	2.95285	3.57791	geneformer	3.1883	-0.625058	-0.389609	TRUE	Buffering	355
SGK1+S1PR2	HBG2	1.68654	1	2.95285	3.57791	uce	1.95045	-0.625058	-1.62747	TRUE	Buffering	31
SGK1+S1PR2	HBG2	1.68654	1	2.95285	3.57791	cpa	2.19801	-0.625058	-1.37991	TRUE	Buffering	190
SGK1+S1PR2	HBG2	1.68654	1	2.95285	3.57791	no_change	1.68654	-0.625058	-1.89137	TRUE	Buffering	26
SGK1+S1PR2	HBZ	1.59092	1	2.91445	3.42671	scgpt	1.95474	-0.512257	-1.47197	TRUE	Buffering	44
SGK1+S1PR2	HBZ	1.59092	1	2.91445	3.42671	gears	3.23405	-0.512257	-0.192652	TRUE	Buffering	7458
SGK1+S1PR2	HBZ	1.59092	1	2.91445	3.42671	scfoundation	3.38312	-0.512257	-0.0435901	TRUE	Buffering	30032
SGK1+S1PR2	HBZ	1.59092	1	2.91445	3.42671	scbert	2.04004	-0.512257	-1.38666	TRUE	Buffering	49
SGK1+S1PR2	HBZ	1.59092	1	2.91445	3.42671	geneformer	3.78725	-0.512257	0.360545	TRUE	Buffering	471
SGK1+S1PR2	HBZ	1.59092	1	2.91445	3.42671	uce	2.036	-0.512257	-1.3907	TRUE	Buffering	49
SGK1+S1PR2	HBZ	1.59092	1	2.91445	3.42671	cpa	2.42742	-0.512257	-0.99929	TRUE	Buffering	607
SGK1+S1PR2	HBZ	1.59092	1	2.91445	3.42671	no_change	1.59092	-0.512257	-1.83579	TRUE	Buffering	33
SNAI1+DLX2	HBG2	1.68654	1	0.783682	0.316611	scgpt	1.93413	0.467071	1.61752	TRUE	Buffering	32
SNAI1+DLX2	HBG2	1.68654	1	0.783682	0.316611	gears	2.64978	0.467071	2.33317	TRUE	Buffering	10
SNAI1+DLX2	HBG2	1.68654	1	0.783682	0.316611	scfoundation	1.52954	0.467071	1.21293	TRUE	Buffering	16
SNAI1+DLX2	HBG2	1.68654	1	0.783682	0.316611	scbert	1.95271	0.467071	1.6361	TRUE	Buffering	30
SNAI1+DLX2	HBG2	1.68654	1	0.783682	0.316611	geneformer	0.0766842	0.467071	-0.239927	TRUE	Buffering	1740
SNAI1+DLX2	HBG2	1.68654	1	0.783682	0.316611	uce	1.95246	0.467071	1.63585	TRUE	Buffering	30
SNAI1+DLX2	HBG2	1.68654	1	0.783682	0.316611	cpa	2.34705	0.467071	2.03044	TRUE	Buffering	50
SNAI1+DLX2	HBG2	1.68654	1	0.783682	0.316611	no_change	1.68654	0.467071	1.36993	TRUE	Buffering	69
SNAI1+DLX2	HBZ	1.59092	1	0.751814	0.166138	scgpt	1.95612	0.585676	1.78999	TRUE	Buffering	25
SNAI1+DLX2	HBZ	1.59092	1	0.751814	0.166138	gears	3.11318	0.585676	2.94704	TRUE	Buffering	2
SNAI1+DLX2	HBZ	1.59092	1	0.751814	0.166138	scfoundation	1.33448	0.585676	1.16834	TRUE	Buffering	21
SNAI1+DLX2	HBZ	1.59092	1	0.751814	0.166138	scbert	2.04004	0.585676	1.8739	TRUE	Buffering	19
SNAI1+DLX2	HBZ	1.59092	1	0.751814	0.166138	geneformer	-0.409589	0.585676	-0.575727	TRUE	Buffering	88
SNAI1+DLX2	HBZ	1.59092	1	0.751814	0.166138	uce	2.0406	0.585676	1.87446	TRUE	Buffering	19
SNAI1+DLX2	HBZ	1.59092	1	0.751814	0.166138	cpa	2.78491	0.585676	2.61877	TRUE	Buffering	1
SNAI1+DLX2	HBZ	1.59092	1	0.751814	0.166138	no_change	1.59092	0.585676	1.42478	TRUE	Buffering	60
TGFBR2+PRTG	HBG2	1.68654	1	2.8281	2.89851	scgpt	1.91915	-0.0704172	-0.979362	TRUE	Additive	155
TGFBR2+PRTG	HBG2	1.68654	1	2.8281	2.89851	gears	2.45924	-0.0704172	-0.439274	TRUE	Additive	967
TGFBR2+PRTG	HBG2	1.68654	1	2.8281	2.89851	scfoundation	2.86857	-0.0704172	-0.0299435	TRUE	Additive	32922
TGFBR2+PRTG	HBG2	1.68654	1	2.8281	2.89851	scbert	1.95271	-0.0704172	-0.945798	TRUE	Additive	155
TGFBR2+PRTG	HBG2	1.68654	1	2.8281	2.89851	geneformer	3.24143	-0.0704172	0.342922	TRUE	Additive	565
TGFBR2+PRTG	HBG2	1.68654	1	2.8281	2.89851	uce	1.95293	-0.0704172	-0.945585	TRUE	Additive	155
TGFBR2+PRTG	HBG2	1.68654	1	2.8281	2.89851	cpa	2.60055	-0.0704172	-0.297963	TRUE	Additive	24874
TGFBR2+PRTG	HBG2	1.68654	1	2.8281	2.89851	no_change	1.68654	-0.0704172	-1.21197	TRUE	Additive	106
TGFBR2+PRTG	HBZ	1.59092	1	3.52874	4.19988	scgpt	1.97109	-0.671144	-2.22879	TRUE	Buffering	13
TGFBR2+PRTG	HBZ	1.59092	1	3.52874	4.19988	gears	2.95455	-0.671144	-1.24533	TRUE	Buffering	52
TGFBR2+PRTG	HBZ	1.59092	1	3.52874	4.19988	scfoundation	3.42495	-0.671144	-0.774932	TRUE	Buffering	89
TGFBR2+PRTG	HBZ	1.59092	1	3.52874	4.19988	scbert	2.04004	-0.671144	-2.15984	TRUE	Buffering	13
TGFBR2+PRTG	HBZ	1.59092	1	3.52874	4.19988	geneformer	4.50769	-0.671144	0.307814	TRUE	Buffering	809
TGFBR2+PRTG	HBZ	1.59092	1	3.52874	4.19988	uce	2.04058	-0.671144	-2.1593	TRUE	Buffering	13
TGFBR2+PRTG	HBZ	1.59092	1	3.52874	4.19988	cpa	2.6572	-0.671144	-1.54268	TRUE	Buffering	137
TGFBR2+PRTG	HBZ	1.59092	1	3.52874	4.19988	no_change	1.59092	-0.671144	-2.60896	TRUE	Buffering	12
UBASH3B+CNN1	HBG2	1.68654	1	3.48476	2.94777	scgpt	1.93165	0.536991	-1.01612	TRUE	Synergy	135
UBASH3B+CNN1	HBG2	1.68654	1	3.48476	2.94777	gears	2.64866	0.536991	-0.299111	TRUE	Synergy	2844
UBASH3B+CNN1	HBG2	1.68654	1	3.48476	2.94777	scfoundation	2.83431	0.536991	-0.113456	TRUE	Synergy	16710
UBASH3B+CNN1	HBG2	1.68654	1	3.48476	2.94777	scbert	1.95271	0.536991	-0.995054	TRUE	Synergy	132
UBASH3B+CNN1	HBG2	1.68654	1	3.48476	2.94777	geneformer	2.47288	0.536991	-0.474887	TRUE	Synergy	170
UBASH3B+CNN1	HBG2	1.68654	1	3.48476	2.94777	uce	1.95207	0.536991	-0.995697	TRUE	Synergy	132
UBASH3B+CNN1	HBG2	1.68654	1	3.48476	2.94777	cpa	2.54738	0.536991	-0.400391	TRUE	Synergy	17152
UBASH3B+CNN1	HBG2	1.68654	1	3.48476	2.94777	no_change	1.68654	0.536991	-1.26122	TRUE	Synergy	84
UBASH3B+CNN1	HBZ	1.59092	1	4.684	4.41164	scgpt	1.96898	0.27236	-2.44266	TRUE	Synergy	7
UBASH3B+CNN1	HBZ	1.59092	1	4.684	4.41164	gears	3.09267	0.27236	-1.31897	TRUE	Synergy	44
UBASH3B+CNN1	HBZ	1.59092	1	4.684	4.41164	scfoundation	3.35047	0.27236	-1.06117	TRUE	Synergy	30
UBASH3B+CNN1	HBZ	1.59092	1	4.684	4.41164	scbert	2.04004	0.27236	-2.3716	TRUE	Synergy	8
UBASH3B+CNN1	HBZ	1.59092	1	4.684	4.41164	geneformer	3.03413	0.27236	-1.37751	TRUE	Synergy	8
UBASH3B+CNN1	HBZ	1.59092	1	4.684	4.41164	uce	2.03912	0.27236	-2.37252	TRUE	Synergy	8
UBASH3B+CNN1	HBZ	1.59092	1	4.684	4.41164	cpa	2.97314	0.27236	-1.4385	TRUE	Synergy	167
UBASH3B+CNN1	HBZ	1.59092	1	4.684	4.41164	no_change	1.59092	0.27236	-2.82072	TRUE	Synergy	7
UBASH3B+PTPN12	HBG2	1.68654	1	3.08317	2.74928	scgpt	1.93569	0.333888	-0.813587	TRUE	Synergy	259
UBASH3B+PTPN12	HBG2	1.68654	1	3.08317	2.74928	gears	2.41207	0.333888	-0.337209	TRUE	Synergy	2097
UBASH3B+PTPN12	HBG2	1.68654	1	3.08317	2.74928	scfoundation	2.84175	0.333888	0.0924685	TRUE	Synergy	20351
UBASH3B+PTPN12	HBG2	1.68654	1	3.08317	2.74928	scbert	1.95271	0.333888	-0.796565	TRUE	Synergy	238
UBASH3B+PTPN12	HBG2	1.68654	1	3.08317	2.74928	geneformer	2.39429	0.333888	-0.354992	TRUE	Synergy	501
UBASH3B+PTPN12	HBG2	1.68654	1	3.08317	2.74928	uce	1.95503	0.333888	-0.794245	TRUE	Synergy	241
UBASH3B+PTPN12	HBG2	1.68654	1	3.08317	2.74928	cpa	2.40838	0.333888	-0.340898	TRUE	Synergy	21701
UBASH3B+PTPN12	HBG2	1.68654	1	3.08317	2.74928	no_change	1.68654	0.333888	-1.06274	TRUE	Synergy	160
UBASH3B+PTPN12	HBZ	1.59092	1	4.23019	3.92544	scgpt	1.96209	0.304755	-1.96335	TRUE	Synergy	17
UBASH3B+PTPN12	HBZ	1.59092	1	4.23019	3.92544	gears	2.92274	0.304755	-1.00269	TRUE	Synergy	92
UBASH3B+PTPN12	HBZ	1.59092	1	4.23019	3.92544	scfoundation	3.38116	0.304755	-0.544279	TRUE	Synergy	353
UBASH3B+PTPN12	HBZ	1.59092	1	4.23019	3.92544	scbert	2.04004	0.304755	-1.8854	TRUE	Synergy	18
UBASH3B+PTPN12	HBZ	1.59092	1	4.23019	3.92544	geneformer	3.16912	0.304755	-0.756318	TRUE	Synergy	34
UBASH3B+PTPN12	HBZ	1.59092	1	4.23019	3.92544	uce	2.04347	0.304755	-1.88197	TRUE	Synergy	18
UBASH3B+PTPN12	HBZ	1.59092	1	4.23019	3.92544	cpa	2.89876	0.304755	-1.02668	TRUE	Synergy	535
UBASH3B+PTPN12	HBZ	1.59092	1	4.23019	3.92544	no_change	1.59092	0.304755	-2.33452	TRUE	Synergy	16
ZBTB10+SNAI1	HBG2	1.68654	1	0.794025	0.69764	scgpt	1.92629	0.0963854	1.22865	TRUE	Additive	75
ZBTB10+SNAI1	HBG2	1.68654	1	0.794025	0.69764	gears	2.71792	0.0963854	2.02028	TRUE	Additive	13
ZBTB10+SNAI1	HBG2	1.68654	1	0.794025	0.69764	scfoundation	1.65325	0.0963854	0.955608	TRUE	Additive	42
ZBTB10+SNAI1	HBG2	1.68654	1	0.794025	0.69764	scbert	1.95271	0.0963854	1.25508	TRUE	Additive	69
ZBTB10+SNAI1	HBG2	1.68654	1	0.794025	0.69764	geneformer	0.981635	0.0963854	0.283995	TRUE	Additive	1052
ZBTB10+SNAI1	HBG2	1.68654	1	0.794025	0.69764	uce	1.95234	0.0963854	1.2547	TRUE	Additive	69
ZBTB10+SNAI1	HBG2	1.68654	1	0.794025	0.69764	cpa	2.53404	0.0963854	1.8364	TRUE	Additive	79
ZBTB10+SNAI1	HBG2	1.68654	1	0.794025	0.69764	no_change	1.68654	0.0963854	0.988904	TRUE	Additive	189
ZBTB10+SNAI1	HBZ	1.59092	1	0.79095	0.384261	scgpt	1.96675	0.406689	1.58249	TRUE	Buffering	34
ZBTB10+SNAI1	HBZ	1.59092	1	0.79095	0.384261	gears	3.21774	0.406689	2.83348	TRUE	Buffering	4
ZBTB10+SNAI1	HBZ	1.59092	1	0.79095	0.384261	scfoundation	1.51628	0.406689	1.13202	TRUE	Buffering	22
ZBTB10+SNAI1	HBZ	1.59092	1	0.79095	0.384261	scbert	2.04004	0.406689	1.65578	TRUE	Buffering	28
ZBTB10+SNAI1	HBZ	1.59092	1	0.79095	0.384261	geneformer	0.0335034	0.406689	-0.350757	TRUE	Buffering	525
ZBTB10+SNAI1	HBZ	1.59092	1	0.79095	0.384261	uce	2.03865	0.406689	1.65439	TRUE	Buffering	29
ZBTB10+SNAI1	HBZ	1.59092	1	0.79095	0.384261	cpa	2.84102	0.406689	2.45676	TRUE	Buffering	6
ZBTB10+SNAI1	HBZ	1.59092	1	0.79095	0.384261	no_change	1.59092	0.406689	1.20666	TRUE	Buffering	107
ZC3HAV1+CEBPA	HBZ	1.59092	1	0.969785	0.766949	scgpt	1.9653	0.202837	1.19835	TRUE	Buffering	82
ZC3HAV1+CEBPA	HBZ	1.59092	1	0.969785	0.766949	gears	3.39618	0.202837	2.62923	TRUE	Buffering	6
ZC3HAV1+CEBPA	HBZ	1.59092	1	0.969785	0.766949	scfoundation	0.708528	0.202837	-0.0584209	TRUE	Buffering	26970
ZC3HAV1+CEBPA	HBZ	1.59092	1	0.969785	0.766949	scbert	2.04004	0.202837	1.27309	TRUE	Buffering	65
ZC3HAV1+CEBPA	HBZ	1.59092	1	0.969785	0.766949	geneformer	0.6162	0.202837	-0.150749	TRUE	Buffering	5286
ZC3HAV1+CEBPA	HBZ	1.59092	1	0.969785	0.766949	uce	2.04216	0.202837	1.27521	TRUE	Buffering	65
ZC3HAV1+CEBPA	HBZ	1.59092	1	0.969785	0.766949	cpa	2.84456	0.202837	2.07761	TRUE	Buffering	42
ZC3HAV1+CEBPA	HBZ	1.59092	1	0.969785	0.766949	no_change	1.59092	0.202837	0.823971	TRUE	Buffering	358
ZC3HAV1+HOXC13	HBG2	1.68654	1	2.60387	2.47008	scgpt	1.93261	0.133789	-0.537475	TRUE	Additive	859
ZC3HAV1+HOXC13	HBG2	1.68654	1	2.60387	2.47008	gears	2.49357	0.133789	0.0234871	TRUE	Additive	33548
ZC3HAV1+HOXC13	HBG2	1.68654	1	2.60387	2.47008	scfoundation	2.22525	0.133789	-0.244832	TRUE	Additive	4306
ZC3HAV1+HOXC13	HBG2	1.68654	1	2.60387	2.47008	scbert	1.95271	0.133789	-0.517368	TRUE	Additive	796
ZC3HAV1+HOXC13	HBG2	1.68654	1	2.60387	2.47008	geneformer	2.51812	0.133789	0.0480363	TRUE	Additive	22148
ZC3HAV1+HOXC13	HBG2	1.68654	1	2.60387	2.47008	uce	1.95287	0.133789	-0.517212	TRUE	Additive	796
ZC3HAV1+HOXC13	HBG2	1.68654	1	2.60387	2.47008	cpa	2.20085	0.133789	-0.269238	TRUE	Additive	26905
ZC3HAV1+HOXC13	HBG2	1.68654	1	2.60387	2.47008	no_change	1.68654	0.133789	-0.783539	TRUE	Additive	416
ZC3HAV1+HOXC13	HBZ	1.59092	1	1.37158	1.28149	scgpt	1.96222	0.0900873	0.680728	TRUE	Additive	408
ZC3HAV1+HOXC13	HBZ	1.59092	1	1.37158	1.28149	gears	2.78956	0.0900873	1.50807	TRUE	Additive	36
ZC3HAV1+HOXC13	HBZ	1.59092	1	1.37158	1.28149	scfoundation	2.37461	0.0900873	1.09312	TRUE	Additive	25
ZC3HAV1+HOXC13	HBZ	1.59092	1	1.37158	1.28149	scbert	2.04004	0.0900873	0.758552	TRUE	Additive	277
ZC3HAV1+HOXC13	HBZ	1.59092	1	1.37158	1.28149	geneformer	1.56186	0.0900873	0.280368	TRUE	Additive	1083
ZC3HAV1+HOXC13	HBZ	1.59092	1	1.37158	1.28149	uce	2.04021	0.0900873	0.758717	TRUE	Additive	278
ZC3HAV1+HOXC13	HBZ	1.59092	1	1.37158	1.28149	cpa	2.80955	0.0900873	1.52806	TRUE	Additive	141
ZC3HAV1+HOXC13	HBZ	1.59092	1	1.37158	1.28149	no_change	1.59092	0.0900873	0.309431	TRUE	Additive	6599
