# Supplementary material for: Deep-learning-based gene perturbation effect prediction does not yet outperform simple linear baselines
Source: Nat Methods. 2025 Aug 4;22(8):1657–61. doi: 10.1038/s41592-025-02772-6 (PMC12328236; doi:10.1038/s41592-025-02772-6)
Supplement: Supplementary file 10 — The raw data used to make the plots in Extended Data Fig. 8. [file 41592_2025_2772_MOESM10_ESM.xlsx]

## Sheet: Panel A
dataset_name	seed	method	perturbation	train	r2	r2_delta	l2	approach	label
adamson	1	scgpt	ARHGAP22+ctrl	test	0.992567	0.809798	3.20938	foundation_model	scGPT|Foundation Models
adamson	1	scgpt	BHLHE40+ctrl	test	0.946584	-0.343138	10.5862	foundation_model	scGPT|Foundation Models
adamson	1	scgpt	CAD+ctrl	test	0.9672	0.467052	6.60833	foundation_model	scGPT|Foundation Models
adamson	1	scgpt	COPB1+ctrl	test	0.990458	0.761983	3.57285	foundation_model	scGPT|Foundation Models
adamson	1	scgpt	CREB1+ctrl	test	0.951623	-0.382768	10.1692	foundation_model	scGPT|Foundation Models
adamson	1	scgpt	DAD1+ctrl	test	0.994125	0.86299	2.83772	foundation_model	scGPT|Foundation Models
adamson	1	scgpt	DDIT3+ctrl	test	0.9458	-0.408025	10.881	foundation_model	scGPT|Foundation Models
adamson	1	scgpt	DDRGK1+ctrl	test	0.993489	0.835175	2.98093	foundation_model	scGPT|Foundation Models
adamson	1	scgpt	DERL2+ctrl	val	0.993112	0.816049	3.20421	foundation_model	scGPT|Foundation Models
adamson	1	scgpt	DHDDS+ctrl	test	0.97738	0.629042	5.53485	foundation_model	scGPT|Foundation Models
adamson	1	scgpt	DNAJC19+ctrl	val	0.989591	0.766094	3.78124	foundation_model	scGPT|Foundation Models
adamson	1	scgpt	EIF2B2+ctrl	test	0.968745	0.515827	6.41595	foundation_model	scGPT|Foundation Models
adamson	1	scgpt	EIF2B4+ctrl	val	0.983225	0.672744	4.73413	foundation_model	scGPT|Foundation Models
adamson	1	scgpt	EIF2S1+ctrl	val	0.938928	0.517073	8.968	foundation_model	scGPT|Foundation Models
adamson	1	scgpt	FECH+ctrl	test	0.990593	0.75989	3.52897	foundation_model	scGPT|Foundation Models
adamson	1	scgpt	GNPNAT1+ctrl	test	0.990227	0.757617	3.59089	foundation_model	scGPT|Foundation Models
adamson	1	scgpt	MANF+ctrl	test	0.99318	0.825843	3.10098	foundation_model	scGPT|Foundation Models
adamson	1	scgpt	SAMM50+ctrl	test	0.987392	0.717596	4.18668	foundation_model	scGPT|Foundation Models
adamson	1	scgpt	SEC61A1+ctrl	val	0.976393	0.605253	5.73837	foundation_model	scGPT|Foundation Models
adamson	1	scgpt	SLC39A7+ctrl	val	0.992182	0.805706	3.27397	foundation_model	scGPT|Foundation Models
adamson	1	scgpt	SRP72+ctrl	test	0.989416	0.745357	3.77699	foundation_model	scGPT|Foundation Models
adamson	1	scgpt	TMED2+ctrl	test	0.992568	0.813535	3.20436	foundation_model	scGPT|Foundation Models
adamson	1	scgpt	TMED10+ctrl	test	0.993228	0.834965	3.03385	foundation_model	scGPT|Foundation Models
adamson	1	scgpt	TTI2+ctrl	test	0.991457	0.775471	3.39687	foundation_model	scGPT|Foundation Models
adamson	1	gears	ARHGAP22+ctrl	test	0.995534	0.870595	2.4677	deep_learning	GEARS|Other DL Models
adamson	1	gears	BHLHE40+ctrl	test	0.953552	-0.433315	9.99109	deep_learning	GEARS|Other DL Models
adamson	1	gears	CAD+ctrl	test	0.974009	0.565776	5.83306	deep_learning	GEARS|Other DL Models
adamson	1	gears	COPB1+ctrl	test	0.993999	0.851744	2.82849	deep_learning	GEARS|Other DL Models
adamson	1	gears	CREB1+ctrl	test	0.957546	-0.495798	9.96294	deep_learning	GEARS|Other DL Models
adamson	1	gears	DAD1+ctrl	test	0.995591	0.889368	2.39195	deep_learning	GEARS|Other DL Models
adamson	1	gears	DDIT3+ctrl	test	0.953232	-0.525108	10.2985	deep_learning	GEARS|Other DL Models
adamson	1	gears	DDRGK1+ctrl	test	0.996082	0.89089	2.28042	deep_learning	GEARS|Other DL Models
adamson	1	gears	DERL2+ctrl	val	0.99742	0.928485	1.82264	deep_learning	GEARS|Other DL Models
adamson	1	gears	DHDDS+ctrl	test	0.981209	0.713131	5.05594	deep_learning	GEARS|Other DL Models
adamson	1	gears	DNAJC19+ctrl	val	0.993069	0.858429	3.0961	deep_learning	GEARS|Other DL Models
adamson	1	gears	EIF2B2+ctrl	test	0.994108	0.924461	2.85269	deep_learning	GEARS|Other DL Models
adamson	1	gears	EIF2B4+ctrl	val	0.99163	0.877587	3.34594	deep_learning	GEARS|Other DL Models
adamson	1	gears	EIF2S1+ctrl	val	0.944526	0.631008	8.35242	deep_learning	GEARS|Other DL Models
adamson	1	gears	FECH+ctrl	test	0.993859	0.821458	2.87807	deep_learning	GEARS|Other DL Models
adamson	1	gears	GNPNAT1+ctrl	test	0.994949	0.863825	2.56489	deep_learning	GEARS|Other DL Models
adamson	1	gears	MANF+ctrl	test	0.996293	0.897557	2.20366	deep_learning	GEARS|Other DL Models
adamson	1	gears	SAMM50+ctrl	test	0.992063	0.816225	3.46814	deep_learning	GEARS|Other DL Models
adamson	1	gears	SEC61A1+ctrl	val	0.980641	0.696814	5.0951	deep_learning	GEARS|Other DL Models
adamson	1	gears	SLC39A7+ctrl	val	0.995353	0.882596	2.47246	deep_learning	GEARS|Other DL Models
adamson	1	gears	SRP72+ctrl	test	0.992326	0.807037	3.14352	deep_learning	GEARS|Other DL Models
adamson	1	gears	TMED2+ctrl	test	0.994827	0.870713	2.67913	deep_learning	GEARS|Other DL Models
adamson	1	gears	TMED10+ctrl	test	0.996017	0.897895	2.26646	deep_learning	GEARS|Other DL Models
adamson	1	gears	TTI2+ctrl	test	0.995965	0.892202	2.30419	deep_learning	GEARS|Other DL Models
adamson	1	geneformer	ARHGAP22+ctrl	test	0.996758	0.909521	2.06991	foundation_model	Gene- former*|Foundation Models
adamson	1	geneformer	BHLHE40+ctrl	test	0.954457	-0.367077	9.88558	foundation_model	Gene- former*|Foundation Models
adamson	1	geneformer	CAD+ctrl	test	0.975364	0.593077	5.68302	foundation_model	Gene- former*|Foundation Models
adamson	1	geneformer	COPB1+ctrl	test	0.995323	0.886252	2.46805	foundation_model	Gene- former*|Foundation Models
adamson	1	geneformer	CREB1+ctrl	test	0.956735	-0.437231	9.85287	foundation_model	Gene- former*|Foundation Models
adamson	1	geneformer	DAD1+ctrl	test	0.99551	0.886202	2.41962	foundation_model	Gene- former*|Foundation Models
adamson	1	geneformer	DDIT3+ctrl	test	0.955371	-0.413659	9.74212	foundation_model	Gene- former*|Foundation Models
adamson	1	geneformer	DDRGK1+ctrl	test	0.997105	0.920029	2.00812	foundation_model	Gene- former*|Foundation Models
adamson	1	geneformer	DERL2+ctrl	val	0.997796	0.938308	1.69186	foundation_model	Gene- former*|Foundation Models
adamson	1	geneformer	DHDDS+ctrl	test	0.981127	0.706127	5.048	foundation_model	Gene- former*|Foundation Models
adamson	1	geneformer	DNAJC19+ctrl	val	0.99272	0.843901	3.11252	foundation_model	Gene- former*|Foundation Models
adamson	1	geneformer	EIF2B2+ctrl	test	0.979255	0.71088	5.17196	foundation_model	Gene- former*|Foundation Models
adamson	1	geneformer	EIF2B4+ctrl	val	0.987597	0.768211	4.00028	foundation_model	Gene- former*|Foundation Models
adamson	1	geneformer	EIF2S1+ctrl	val	0.946012	0.646473	8.31067	foundation_model	Gene- former*|Foundation Models
adamson	1	geneformer	FECH+ctrl	test	0.994755	0.851557	2.65761	foundation_model	Gene- former*|Foundation Models
adamson	1	geneformer	GNPNAT1+ctrl	test	0.995681	0.884763	2.40363	foundation_model	Gene- former*|Foundation Models
adamson	1	geneformer	MANF+ctrl	test	0.997468	0.93168	1.81178	foundation_model	Gene- former*|Foundation Models
adamson	1	geneformer	SAMM50+ctrl	test	0.99277	0.835519	3.32136	foundation_model	Gene- former*|Foundation Models
adamson	1	geneformer	SEC61A1+ctrl	val	0.98283	0.73922	4.79232	foundation_model	Gene- former*|Foundation Models
adamson	1	geneformer	SLC39A7+ctrl	val	0.996258	0.903763	2.2357	foundation_model	Gene- former*|Foundation Models
adamson	1	geneformer	SRP72+ctrl	test	0.993006	0.827278	3.00784	foundation_model	Gene- former*|Foundation Models
adamson	1	geneformer	TMED2+ctrl	test	0.996219	0.906627	2.30876	foundation_model	Gene- former*|Foundation Models
adamson	1	geneformer	TMED10+ctrl	test	0.997307	0.93271	1.91785	foundation_model	Gene- former*|Foundation Models
adamson	1	geneformer	TTI2+ctrl	test	0.99667	0.912751	2.12845	foundation_model	Gene- former*|Foundation Models
adamson	1	uce	ARHGAP22+ctrl	test	0.996363	0.897886	2.18903	foundation_model	UCE*|Foundation Models
adamson	1	uce	BHLHE40+ctrl	test	0.954988	-0.36138	9.83055	foundation_model	UCE*|Foundation Models
adamson	1	uce	CAD+ctrl	test	0.974221	0.569448	5.81206	foundation_model	UCE*|Foundation Models
adamson	1	uce	COPB1+ctrl	test	0.995246	0.884378	2.48478	foundation_model	UCE*|Foundation Models
adamson	1	uce	CREB1+ctrl	test	0.956742	-0.441716	9.84049	foundation_model	UCE*|Foundation Models
adamson	1	uce	DAD1+ctrl	test	0.995102	0.875089	2.52864	foundation_model	UCE*|Foundation Models
adamson	1	uce	DDIT3+ctrl	test	0.955683	-0.461812	9.93043	foundation_model	UCE*|Foundation Models
adamson	1	uce	DDRGK1+ctrl	test	0.996771	0.910338	2.11418	foundation_model	UCE*|Foundation Models
adamson	1	uce	DERL2+ctrl	val	0.997296	0.924178	1.86445	foundation_model	UCE*|Foundation Models
adamson	1	uce	DHDDS+ctrl	test	0.982398	0.731709	4.88228	foundation_model	UCE*|Foundation Models
adamson	1	uce	DNAJC19+ctrl	val	0.993128	0.854735	3.01888	foundation_model	UCE*|Foundation Models
adamson	1	uce	EIF2B2+ctrl	test	0.981307	0.751491	4.90814	foundation_model	UCE*|Foundation Models
adamson	1	uce	EIF2B4+ctrl	val	0.98934	0.808379	3.71007	foundation_model	UCE*|Foundation Models
adamson	1	uce	EIF2S1+ctrl	val	0.946693	0.660014	8.25177	foundation_model	UCE*|Foundation Models
adamson	1	uce	FECH+ctrl	test	0.994453	0.842664	2.73713	foundation_model	UCE*|Foundation Models
adamson	1	uce	GNPNAT1+ctrl	test	0.994767	0.859201	2.63908	foundation_model	UCE*|Foundation Models
adamson	1	uce	MANF+ctrl	test	0.996117	0.893361	2.26013	foundation_model	UCE*|Foundation Models
adamson	1	uce	SAMM50+ctrl	test	0.993222	0.847251	3.21766	foundation_model	UCE*|Foundation Models
adamson	1	uce	SEC61A1+ctrl	val	0.983875	0.761568	4.63869	foundation_model	UCE*|Foundation Models
adamson	1	uce	SLC39A7+ctrl	val	0.995884	0.89363	2.34076	foundation_model	UCE*|Foundation Models
adamson	1	uce	SRP72+ctrl	test	0.992759	0.820178	3.05662	foundation_model	UCE*|Foundation Models
adamson	1	uce	TMED2+ctrl	test	0.995759	0.89469	2.43467	foundation_model	UCE*|Foundation Models
adamson	1	uce	TMED10+ctrl	test	0.996774	0.918769	2.09438	foundation_model	UCE*|Foundation Models
adamson	1	uce	TTI2+ctrl	test	0.995841	0.889704	2.37335	foundation_model	UCE*|Foundation Models
adamson	1	scbert	ARHGAP22+ctrl	test	0.996759	0.909646	2.06693	foundation_model	scBERT*|Foundation Models
adamson	1	scbert	BHLHE40+ctrl	test	0.955334	-0.363539	9.81664	foundation_model	scBERT*|Foundation Models
adamson	1	scbert	CAD+ctrl	test	0.975813	0.60132	5.63142	foundation_model	scBERT*|Foundation Models
adamson	1	scbert	COPB1+ctrl	test	0.995398	0.889011	2.44701	foundation_model	scBERT*|Foundation Models
adamson	1	scbert	CREB1+ctrl	test	0.957282	-0.438521	9.81303	foundation_model	scBERT*|Foundation Models
adamson	1	scbert	DAD1+ctrl	test	0.995921	0.897836	2.30778	foundation_model	scBERT*|Foundation Models
adamson	1	scbert	DDIT3+ctrl	test	0.9563	-0.45654	9.89773	foundation_model	scBERT*|Foundation Models
adamson	1	scbert	DDRGK1+ctrl	test	0.99758	0.934122	1.84028	foundation_model	scBERT*|Foundation Models
adamson	1	scbert	DERL2+ctrl	val	0.998016	0.944864	1.60938	foundation_model	scBERT*|Foundation Models
adamson	1	scbert	DHDDS+ctrl	test	0.9812	0.708448	5.03856	foundation_model	scBERT*|Foundation Models
adamson	1	scbert	DNAJC19+ctrl	val	0.991613	0.8171	3.32083	foundation_model	scBERT*|Foundation Models
adamson	1	scbert	EIF2B2+ctrl	test	0.977862	0.684743	5.34279	foundation_model	scBERT*|Foundation Models
adamson	1	scbert	EIF2B4+ctrl	val	0.98689	0.752776	4.11251	foundation_model	scBERT*|Foundation Models
adamson	1	scbert	EIF2S1+ctrl	val	0.9416	0.59243	8.6388	foundation_model	scBERT*|Foundation Models
adamson	1	scbert	FECH+ctrl	test	0.99461	0.8462	2.69398	foundation_model	scBERT*|Foundation Models
adamson	1	scbert	GNPNAT1+ctrl	test	0.995889	0.890536	2.34586	foundation_model	scBERT*|Foundation Models
adamson	1	scbert	MANF+ctrl	test	0.997059	0.920438	1.96951	foundation_model	scBERT*|Foundation Models
adamson	1	scbert	SAMM50+ctrl	test	0.992077	0.818158	3.42738	foundation_model	scBERT*|Foundation Models
adamson	1	scbert	SEC61A1+ctrl	val	0.98276	0.739842	4.79622	foundation_model	scBERT*|Foundation Models
adamson	1	scbert	SLC39A7+ctrl	val	0.996727	0.917401	2.09105	foundation_model	scBERT*|Foundation Models
adamson	1	scbert	SRP72+ctrl	test	0.99378	0.847337	2.83263	foundation_model	scBERT*|Foundation Models
adamson	1	scbert	TMED2+ctrl	test	0.996491	0.915267	2.22326	foundation_model	scBERT*|Foundation Models
adamson	1	scbert	TMED10+ctrl	test	0.997418	0.937092	1.8808	foundation_model	scBERT*|Foundation Models
adamson	1	scbert	TTI2+ctrl	test	0.996904	0.919982	2.05655	foundation_model	scBERT*|Foundation Models
adamson	1	mean	CREB1+ctrl	test	0.956736	-0.441784	9.84093	baseline	Mean|Baselines
adamson	1	mean	BHLHE40+ctrl	test	0.954989	-0.361445	9.83092	baseline	Mean|Baselines
adamson	1	mean	DDIT3+ctrl	test	0.955673	-0.461913	9.93119	baseline	Mean|Baselines
adamson	1	mean	SEC61A1+ctrl	val	0.983876	0.761597	4.63851	baseline	Mean|Baselines
adamson	1	mean	EIF2B4+ctrl	val	0.989328	0.808106	3.71218	baseline	Mean|Baselines
adamson	1	mean	DAD1+ctrl	test	0.995089	0.874714	2.53228	baseline	Mean|Baselines
adamson	1	mean	DDRGK1+ctrl	test	0.996762	0.91008	2.11701	baseline	Mean|Baselines
adamson	1	mean	SAMM50+ctrl	test	0.993223	0.847285	3.21748	baseline	Mean|Baselines
adamson	1	mean	CAD+ctrl	test	0.974217	0.569371	5.81249	baseline	Mean|Baselines
adamson	1	mean	GNPNAT1+ctrl	test	0.994769	0.859257	2.6387	baseline	Mean|Baselines
adamson	1	mean	TTI2+ctrl	test	0.995842	0.889755	2.37283	baseline	Mean|Baselines
adamson	1	mean	SLC39A7+ctrl	val	0.995875	0.893388	2.34314	baseline	Mean|Baselines
adamson	1	mean	DERL2+ctrl	val	0.997294	0.924128	1.86509	baseline	Mean|Baselines
adamson	1	mean	MANF+ctrl	test	0.996117	0.893358	2.26024	baseline	Mean|Baselines
adamson	1	mean	EIF2B2+ctrl	test	0.98133	0.751893	4.90518	baseline	Mean|Baselines
adamson	1	mean	ARHGAP22+ctrl	test	0.996365	0.897939	2.1885	baseline	Mean|Baselines
adamson	1	mean	SRP72+ctrl	test	0.992756	0.820117	3.05708	baseline	Mean|Baselines
adamson	1	mean	EIF2S1+ctrl	val	0.946711	0.660199	8.25021	baseline	Mean|Baselines
adamson	1	mean	TMED10+ctrl	test	0.99678	0.918922	2.09245	baseline	Mean|Baselines
adamson	1	mean	COPB1+ctrl	test	0.995245	0.884352	2.48505	baseline	Mean|Baselines
adamson	1	mean	FECH+ctrl	test	0.994454	0.842682	2.73686	baseline	Mean|Baselines
adamson	1	mean	DHDDS+ctrl	test	0.982396	0.731681	4.88254	baseline	Mean|Baselines
adamson	1	mean	DNAJC19+ctrl	val	0.993132	0.854828	3.01828	baseline	Mean|Baselines
adamson	1	mean	TMED2+ctrl	test	0.995764	0.894808	2.43332	baseline	Mean|Baselines
adamson	1	lpm_selftrained	CREB1+ctrl	test	0.95805	-0.426273	9.75481	baseline	LM based on training|Baselines
adamson	1	lpm_selftrained	BHLHE40+ctrl	test	0.958314	-0.327809	9.4836	baseline	LM based on training|Baselines
adamson	1	lpm_selftrained	DDIT3+ctrl	test	0.96937	0.123026	7.90023	baseline	LM based on training|Baselines
adamson	1	lpm_selftrained	SEC61A1+ctrl	val	0.981397	0.707912	5.01917	baseline	LM based on training|Baselines
adamson	1	lpm_selftrained	EIF2B4+ctrl	val	0.990895	0.840686	3.4426	baseline	LM based on training|Baselines
adamson	1	lpm_selftrained	DAD1+ctrl	test	0.994708	0.87506	2.67802	baseline	LM based on training|Baselines
adamson	1	lpm_selftrained	DDRGK1+ctrl	test	0.993449	0.81734	3.05816	baseline	LM based on training|Baselines
adamson	1	lpm_selftrained	SAMM50+ctrl	test	0.99376	0.860349	3.1929	baseline	LM based on training|Baselines
adamson	1	lpm_selftrained	CAD+ctrl	test	0.971905	0.531498	6.06455	baseline	LM based on training|Baselines
adamson	1	lpm_selftrained	GNPNAT1+ctrl	test	0.992174	0.795994	3.22264	baseline	LM based on training|Baselines
adamson	1	lpm_selftrained	TTI2+ctrl	test	0.994884	0.863349	2.63793	baseline	LM based on training|Baselines
adamson	1	lpm_selftrained	SLC39A7+ctrl	val	0.994757	0.864619	2.69987	baseline	LM based on training|Baselines
adamson	1	lpm_selftrained	DERL2+ctrl	val	0.997557	0.931656	1.79764	baseline	LM based on training|Baselines
adamson	1	lpm_selftrained	MANF+ctrl	test	0.993778	0.933962	2.97881	baseline	LM based on training|Baselines
adamson	1	lpm_selftrained	EIF2B2+ctrl	test	0.984744	0.823106	4.43929	baseline	LM based on training|Baselines
adamson	1	lpm_selftrained	ARHGAP22+ctrl	test	0.993452	0.828826	2.92919	baseline	LM based on training|Baselines
adamson	1	lpm_selftrained	SRP72+ctrl	test	0.990026	0.770367	3.59186	baseline	LM based on training|Baselines
adamson	1	lpm_selftrained	EIF2S1+ctrl	val	0.964859	0.837805	6.82297	baseline	LM based on training|Baselines
adamson	1	lpm_selftrained	TMED10+ctrl	test	0.997336	0.935156	1.94269	baseline	LM based on training|Baselines
adamson	1	lpm_selftrained	COPB1+ctrl	test	0.995312	0.888494	2.47281	baseline	LM based on training|Baselines
adamson	1	lpm_selftrained	FECH+ctrl	test	0.994944	0.85779	2.60917	baseline	LM based on training|Baselines
adamson	1	lpm_selftrained	DHDDS+ctrl	test	0.981778	0.719937	4.96436	baseline	LM based on training|Baselines
adamson	1	lpm_selftrained	DNAJC19+ctrl	val	0.994425	0.888706	2.76811	baseline	LM based on training|Baselines
adamson	1	lpm_selftrained	TMED2+ctrl	test	0.994468	0.883595	2.67536	baseline	LM based on training|Baselines
adamson	2	scgpt	BHLHE40+ctrl	test	0.961836	-0.20521	9.20921	foundation_model	scGPT|Foundation Models
adamson	2	scgpt	CCND3+ctrl	test	0.982744	0.577558	4.81144	foundation_model	scGPT|Foundation Models
adamson	2	scgpt	COPZ1+ctrl	val	0.985016	0.706944	4.37222	foundation_model	scGPT|Foundation Models
adamson	2	scgpt	DDOST+ctrl	test	0.987264	0.649481	4.10623	foundation_model	scGPT|Foundation Models
adamson	2	scgpt	DHDDS+ctrl	val	0.975324	0.586922	5.78247	foundation_model	scGPT|Foundation Models
adamson	2	scgpt	EIF2B2+ctrl	test	0.975885	0.650145	5.59461	foundation_model	scGPT|Foundation Models
adamson	2	scgpt	EIF2B4+ctrl	test	0.982937	0.65213	4.74362	foundation_model	scGPT|Foundation Models
adamson	2	scgpt	GMPPB+ctrl	val	0.988434	0.602489	4.04314	foundation_model	scGPT|Foundation Models
adamson	2	scgpt	HSPA5+ctrl	test	0.968263	0.581242	6.55934	foundation_model	scGPT|Foundation Models
adamson	2	scgpt	IARS2+ctrl	test	0.965825	0.581376	6.61602	foundation_model	scGPT|Foundation Models
adamson	2	scgpt	MANF+ctrl	test	0.988243	0.62623	4.02167	foundation_model	scGPT|Foundation Models
adamson	2	scgpt	MRGBP+ctrl	test	0.984936	0.612192	4.5334	foundation_model	scGPT|Foundation Models
adamson	2	scgpt	MRPL39+ctrl	test	0.990393	0.689507	3.56966	foundation_model	scGPT|Foundation Models
adamson	2	scgpt	NEDD8+ctrl	test	0.974534	0.611946	5.8181	foundation_model	scGPT|Foundation Models
adamson	2	scgpt	OST4+ctrl	test	0.988447	0.681042	3.91062	foundation_model	scGPT|Foundation Models
adamson	2	scgpt	PSMD4+ctrl	test	0.953999	0.467943	7.79433	foundation_model	scGPT|Foundation Models
adamson	2	scgpt	SEC63+ctrl	val	0.990252	0.708739	3.69298	foundation_model	scGPT|Foundation Models
adamson	2	scgpt	SLC39A7+ctrl	val	0.988489	0.660391	4.03717	foundation_model	scGPT|Foundation Models
adamson	2	scgpt	SPCS2+ctrl	val	0.987669	0.658428	4.08389	foundation_model	scGPT|Foundation Models
adamson	2	scgpt	SRP68+ctrl	test	0.986055	0.635671	4.21963	foundation_model	scGPT|Foundation Models
adamson	2	scgpt	STT3A+ctrl	test	0.989887	0.6683	3.7339	foundation_model	scGPT|Foundation Models
adamson	2	scgpt	TMED2+ctrl	test	0.987505	0.66873	4.18978	foundation_model	scGPT|Foundation Models
adamson	2	scgpt	TTI2+ctrl	test	0.988481	0.654887	3.99125	foundation_model	scGPT|Foundation Models
adamson	2	scgpt	UFL1+ctrl	test	0.990121	0.690678	3.88416	foundation_model	scGPT|Foundation Models
adamson	2	gears	BHLHE40+ctrl	test	0.957108	-0.377197	9.54224	deep_learning	GEARS|Other DL Models
adamson	2	gears	CCND3+ctrl	test	0.989341	0.769721	3.83011	deep_learning	GEARS|Other DL Models
adamson	2	gears	COPZ1+ctrl	val	0.98894	0.801249	3.85366	deep_learning	GEARS|Other DL Models
adamson	2	gears	DDOST+ctrl	test	0.995549	0.884355	2.44495	deep_learning	GEARS|Other DL Models
adamson	2	gears	DHDDS+ctrl	val	0.979811	0.684469	5.22141	deep_learning	GEARS|Other DL Models
adamson	2	gears	EIF2B2+ctrl	test	0.992409	0.923365	3.17463	deep_learning	GEARS|Other DL Models
adamson	2	gears	EIF2B4+ctrl	test	0.994915	0.907221	2.64098	deep_learning	GEARS|Other DL Models
adamson	2	gears	GMPPB+ctrl	val	0.995736	0.868655	2.36925	deep_learning	GEARS|Other DL Models
adamson	2	gears	HSPA5+ctrl	test	0.97353	0.69279	5.99191	deep_learning	GEARS|Other DL Models
adamson	2	gears	IARS2+ctrl	test	0.98441	0.878384	4.4809	deep_learning	GEARS|Other DL Models
adamson	2	gears	MANF+ctrl	test	0.995739	0.886127	2.37017	deep_learning	GEARS|Other DL Models
adamson	2	gears	MRGBP+ctrl	test	0.991698	0.800714	3.34408	deep_learning	GEARS|Other DL Models
adamson	2	gears	MRPL39+ctrl	test	0.996137	0.877511	2.29406	deep_learning	GEARS|Other DL Models
adamson	2	gears	NEDD8+ctrl	test	0.976969	0.659967	5.46525	deep_learning	GEARS|Other DL Models
adamson	2	gears	OST4+ctrl	test	0.995143	0.873018	2.5047	deep_learning	GEARS|Other DL Models
adamson	2	gears	PSMD4+ctrl	test	0.963373	0.631359	6.97462	deep_learning	GEARS|Other DL Models
adamson	2	gears	SEC63+ctrl	val	0.995566	0.877591	2.47628	deep_learning	GEARS|Other DL Models
adamson	2	gears	SLC39A7+ctrl	val	0.995963	0.898383	2.28058	deep_learning	GEARS|Other DL Models
adamson	2	gears	SPCS2+ctrl	val	0.994437	0.857555	2.68493	deep_learning	GEARS|Other DL Models
adamson	2	gears	SRP68+ctrl	test	0.992512	0.813672	3.11143	deep_learning	GEARS|Other DL Models
adamson	2	gears	STT3A+ctrl	test	0.997409	0.923785	1.85542	deep_learning	GEARS|Other DL Models
adamson	2	gears	TMED2+ctrl	test	0.995385	0.892374	2.50269	deep_learning	GEARS|Other DL Models
adamson	2	gears	TTI2+ctrl	test	0.996245	0.904374	2.29032	deep_learning	GEARS|Other DL Models
adamson	2	gears	UFL1+ctrl	test	0.996399	0.901217	2.23608	deep_learning	GEARS|Other DL Models
adamson	2	geneformer	BHLHE40+ctrl	test	0.958437	-0.310988	9.48386	foundation_model	Gene- former*|Foundation Models
adamson	2	geneformer	CCND3+ctrl	test	0.98884	0.758633	3.85143	foundation_model	Gene- former*|Foundation Models
adamson	2	geneformer	COPZ1+ctrl	val	0.99105	0.845717	3.42569	foundation_model	Gene- former*|Foundation Models
adamson	2	geneformer	DDOST+ctrl	test	0.995311	0.87361	2.49661	foundation_model	Gene- former*|Foundation Models
adamson	2	geneformer	DHDDS+ctrl	val	0.981588	0.720332	4.99252	foundation_model	Gene- former*|Foundation Models
adamson	2	geneformer	EIF2B2+ctrl	test	0.981655	0.764779	4.86882	foundation_model	Gene- former*|Foundation Models
adamson	2	geneformer	EIF2B4+ctrl	test	0.990429	0.838776	3.5326	foundation_model	Gene- former*|Foundation Models
adamson	2	geneformer	GMPPB+ctrl	val	0.996069	0.880264	2.31305	foundation_model	Gene- former*|Foundation Models
adamson	2	geneformer	HSPA5+ctrl	test	0.972505	0.663673	6.0975	foundation_model	Gene- former*|Foundation Models
adamson	2	geneformer	IARS2+ctrl	test	0.972385	0.698836	5.96327	foundation_model	Gene- former*|Foundation Models
adamson	2	geneformer	MANF+ctrl	test	0.996021	0.890712	2.28778	foundation_model	Gene- former*|Foundation Models
adamson	2	geneformer	MRGBP+ctrl	test	0.991542	0.796696	3.41037	foundation_model	Gene- former*|Foundation Models
adamson	2	geneformer	MRPL39+ctrl	test	0.996653	0.894889	2.15689	foundation_model	Gene- former*|Foundation Models
adamson	2	geneformer	NEDD8+ctrl	test	0.977496	0.664683	5.46238	foundation_model	Gene- former*|Foundation Models
adamson	2	geneformer	OST4+ctrl	test	0.995433	0.878101	2.43757	foundation_model	Gene- former*|Foundation Models
adamson	2	geneformer	PSMD4+ctrl	test	0.961442	0.591612	7.14134	foundation_model	Gene- former*|Foundation Models
adamson	2	geneformer	SEC63+ctrl	val	0.996463	0.903869	2.25307	foundation_model	Gene- former*|Foundation Models
adamson	2	geneformer	SLC39A7+ctrl	val	0.995721	0.889661	2.41336	foundation_model	Gene- former*|Foundation Models
adamson	2	geneformer	SPCS2+ctrl	val	0.99469	0.865309	2.65453	foundation_model	Gene- former*|Foundation Models
adamson	2	geneformer	SRP68+ctrl	test	0.993578	0.84074	2.87368	foundation_model	Gene- former*|Foundation Models
adamson	2	geneformer	STT3A+ctrl	test	0.996782	0.906436	2.11961	foundation_model	Gene- former*|Foundation Models
adamson	2	geneformer	TMED2+ctrl	test	0.995611	0.890381	2.4678	foundation_model	Gene- former*|Foundation Models
adamson	2	geneformer	TTI2+ctrl	test	0.995428	0.878452	2.52324	foundation_model	Gene- former*|Foundation Models
adamson	2	geneformer	UFL1+ctrl	test	0.996635	0.904575	2.30401	foundation_model	Gene- former*|Foundation Models
adamson	2	uce	BHLHE40+ctrl	test	0.958494	-0.318817	9.49014	foundation_model	UCE*|Foundation Models
adamson	2	uce	CCND3+ctrl	test	0.989205	0.768596	3.78618	foundation_model	UCE*|Foundation Models
adamson	2	uce	COPZ1+ctrl	val	0.99078	0.844106	3.46947	foundation_model	UCE*|Foundation Models
adamson	2	uce	DDOST+ctrl	test	0.99504	0.866885	2.56673	foundation_model	UCE*|Foundation Models
adamson	2	uce	DHDDS+ctrl	val	0.981777	0.724394	4.96624	foundation_model	UCE*|Foundation Models
adamson	2	uce	EIF2B2+ctrl	test	0.982132	0.775737	4.80412	foundation_model	UCE*|Foundation Models
adamson	2	uce	EIF2B4+ctrl	test	0.990124	0.832565	3.58296	foundation_model	UCE*|Foundation Models
adamson	2	uce	GMPPB+ctrl	val	0.995879	0.874264	2.35625	foundation_model	UCE*|Foundation Models
adamson	2	uce	HSPA5+ctrl	test	0.970694	0.628893	6.25923	foundation_model	UCE*|Foundation Models
adamson	2	uce	IARS2+ctrl	test	0.972756	0.708404	5.9236	foundation_model	UCE*|Foundation Models
adamson	2	uce	MANF+ctrl	test	0.995802	0.884232	2.3746	foundation_model	UCE*|Foundation Models
adamson	2	uce	MRGBP+ctrl	test	0.991711	0.801379	3.36961	foundation_model	UCE*|Foundation Models
adamson	2	uce	MRPL39+ctrl	test	0.99687	0.901178	2.09216	foundation_model	UCE*|Foundation Models
adamson	2	uce	NEDD8+ctrl	test	0.978157	0.678954	5.37095	foundation_model	UCE*|Foundation Models
adamson	2	uce	OST4+ctrl	test	0.99514	0.870023	2.52247	foundation_model	UCE*|Foundation Models
adamson	2	uce	PSMD4+ctrl	test	0.963276	0.626016	6.9781	foundation_model	UCE*|Foundation Models
adamson	2	uce	SEC63+ctrl	val	0.996309	0.900317	2.31317	foundation_model	UCE*|Foundation Models
adamson	2	uce	SLC39A7+ctrl	val	0.995554	0.885691	2.46199	foundation_model	UCE*|Foundation Models
adamson	2	uce	SPCS2+ctrl	val	0.994888	0.871975	2.61633	foundation_model	UCE*|Foundation Models
adamson	2	uce	SRP68+ctrl	test	0.99363	0.842304	2.86712	foundation_model	UCE*|Foundation Models
adamson	2	uce	STT3A+ctrl	test	0.996677	0.903245	2.14167	foundation_model	UCE*|Foundation Models
adamson	2	uce	TMED2+ctrl	test	0.995292	0.883966	2.59902	foundation_model	UCE*|Foundation Models
adamson	2	uce	TTI2+ctrl	test	0.995398	0.87793	2.52531	foundation_model	UCE*|Foundation Models
adamson	2	uce	UFL1+ctrl	test	0.996531	0.901738	2.3273	foundation_model	UCE*|Foundation Models
adamson	2	scbert	BHLHE40+ctrl	test	0.959364	-0.320559	9.42225	foundation_model	scBERT*|Foundation Models
adamson	2	scbert	CCND3+ctrl	test	0.990461	0.803453	3.56387	foundation_model	scBERT*|Foundation Models
adamson	2	scbert	COPZ1+ctrl	val	0.990153	0.832669	3.58729	foundation_model	scBERT*|Foundation Models
adamson	2	scbert	DDOST+ctrl	test	0.995838	0.892774	2.35201	foundation_model	scBERT*|Foundation Models
adamson	2	scbert	DHDDS+ctrl	val	0.980588	0.702222	5.11911	foundation_model	scBERT*|Foundation Models
adamson	2	scbert	EIF2B2+ctrl	test	0.978742	0.70948	5.24156	foundation_model	scBERT*|Foundation Models
adamson	2	scbert	EIF2B4+ctrl	test	0.987711	0.777087	3.99362	foundation_model	scBERT*|Foundation Models
adamson	2	scbert	GMPPB+ctrl	val	0.996894	0.906852	2.05763	foundation_model	scBERT*|Foundation Models
adamson	2	scbert	HSPA5+ctrl	test	0.969534	0.608547	6.38006	foundation_model	scBERT*|Foundation Models
adamson	2	scbert	IARS2+ctrl	test	0.968828	0.638586	6.34018	foundation_model	scBERT*|Foundation Models
adamson	2	scbert	MANF+ctrl	test	0.996763	0.914857	2.09798	foundation_model	scBERT*|Foundation Models
adamson	2	scbert	MRGBP+ctrl	test	0.992834	0.834763	3.13914	foundation_model	scBERT*|Foundation Models
adamson	2	scbert	MRPL39+ctrl	test	0.99689	0.902361	2.07983	foundation_model	scBERT*|Foundation Models
adamson	2	scbert	NEDD8+ctrl	test	0.978545	0.688483	5.33097	foundation_model	scBERT*|Foundation Models
adamson	2	scbert	OST4+ctrl	test	0.995991	0.896964	2.29444	foundation_model	scBERT*|Foundation Models
adamson	2	scbert	PSMD4+ctrl	test	0.964498	0.651588	6.86513	foundation_model	scBERT*|Foundation Models
adamson	2	scbert	SEC63+ctrl	val	0.9972	0.929393	2.04774	foundation_model	scBERT*|Foundation Models
adamson	2	scbert	SLC39A7+ctrl	val	0.996396	0.912586	2.23134	foundation_model	scBERT*|Foundation Models
adamson	2	scbert	SPCS2+ctrl	val	0.995686	0.89726	2.41196	foundation_model	scBERT*|Foundation Models
adamson	2	scbert	SRP68+ctrl	test	0.993915	0.851553	2.80519	foundation_model	scBERT*|Foundation Models
adamson	2	scbert	STT3A+ctrl	test	0.997566	0.932403	1.85366	foundation_model	scBERT*|Foundation Models
adamson	2	scbert	TMED2+ctrl	test	0.99606	0.908771	2.39983	foundation_model	scBERT*|Foundation Models
adamson	2	scbert	TTI2+ctrl	test	0.996443	0.910983	2.24026	foundation_model	scBERT*|Foundation Models
adamson	2	scbert	UFL1+ctrl	test	0.997301	0.927391	2.09698	foundation_model	scBERT*|Foundation Models
adamson	2	mean	BHLHE40+ctrl	test	0.958449	-0.319154	9.49471	baseline	Mean|Baselines
adamson	2	mean	OST4+ctrl	test	0.995141	0.870055	2.52252	baseline	Mean|Baselines
adamson	2	mean	EIF2B4+ctrl	test	0.99013	0.832577	3.58174	baseline	Mean|Baselines
adamson	2	mean	IARS2+ctrl	test	0.972758	0.708341	5.92337	baseline	Mean|Baselines
adamson	2	mean	UFL1+ctrl	test	0.996535	0.901861	2.32525	baseline	Mean|Baselines
adamson	2	mean	STT3A+ctrl	test	0.996673	0.903126	2.14267	baseline	Mean|Baselines
adamson	2	mean	MRGBP+ctrl	test	0.991718	0.80159	3.36821	baseline	Mean|Baselines
adamson	2	mean	GMPPB+ctrl	val	0.995887	0.874504	2.35408	baseline	Mean|Baselines
adamson	2	mean	TTI2+ctrl	test	0.995394	0.87777	2.52569	baseline	Mean|Baselines
adamson	2	mean	SLC39A7+ctrl	val	0.995556	0.885753	2.46135	baseline	Mean|Baselines
adamson	2	mean	NEDD8+ctrl	test	0.978152	0.678857	5.37172	baseline	Mean|Baselines
adamson	2	mean	MRPL39+ctrl	test	0.996868	0.901116	2.0927	baseline	Mean|Baselines
adamson	2	mean	SEC63+ctrl	val	0.996307	0.900226	2.31373	baseline	Mean|Baselines
adamson	2	mean	MANF+ctrl	test	0.995802	0.884207	2.37468	baseline	Mean|Baselines
adamson	2	mean	EIF2B2+ctrl	test	0.982125	0.775733	4.80517	baseline	Mean|Baselines
adamson	2	mean	HSPA5+ctrl	test	0.9707	0.628985	6.2587	baseline	Mean|Baselines
adamson	2	mean	PSMD4+ctrl	test	0.963291	0.626158	6.9768	baseline	Mean|Baselines
adamson	2	mean	SRP68+ctrl	test	0.993628	0.842252	2.86743	baseline	Mean|Baselines
adamson	2	mean	DDOST+ctrl	test	0.995036	0.866793	2.56788	baseline	Mean|Baselines
adamson	2	mean	CCND3+ctrl	test	0.989216	0.768839	3.78465	baseline	Mean|Baselines
adamson	2	mean	DHDDS+ctrl	val	0.981766	0.724247	4.96784	baseline	Mean|Baselines
adamson	2	mean	COPZ1+ctrl	val	0.990786	0.844156	3.46849	baseline	Mean|Baselines
adamson	2	mean	TMED2+ctrl	test	0.995296	0.884092	2.59811	baseline	Mean|Baselines
adamson	2	mean	SPCS2+ctrl	val	0.994883	0.87185	2.61773	baseline	Mean|Baselines
adamson	2	lpm_selftrained	BHLHE40+ctrl	test	0.969316	-0.194193	8.28564	baseline	LM based on training|Baselines
adamson	2	lpm_selftrained	OST4+ctrl	test	0.991637	0.865968	3.47761	baseline	LM based on training|Baselines
adamson	2	lpm_selftrained	EIF2B4+ctrl	test	0.992579	0.883827	3.12713	baseline	LM based on training|Baselines
adamson	2	lpm_selftrained	IARS2+ctrl	test	0.984775	0.871072	4.42683	baseline	LM based on training|Baselines
adamson	2	lpm_selftrained	UFL1+ctrl	test	0.995962	0.887499	2.57231	baseline	LM based on training|Baselines
adamson	2	lpm_selftrained	STT3A+ctrl	test	0.997809	0.937032	1.72166	baseline	LM based on training|Baselines
adamson	2	lpm_selftrained	MRGBP+ctrl	test	0.987739	0.715336	4.06507	baseline	LM based on training|Baselines
adamson	2	lpm_selftrained	GMPPB+ctrl	val	0.99645	0.892523	2.1918	baseline	LM based on training|Baselines
adamson	2	lpm_selftrained	TTI2+ctrl	test	0.994466	0.850534	2.76979	baseline	LM based on training|Baselines
adamson	2	lpm_selftrained	SLC39A7+ctrl	val	0.992654	0.80722	3.11051	baseline	LM based on training|Baselines
adamson	2	lpm_selftrained	NEDD8+ctrl	test	0.964869	0.560712	6.64189	baseline	LM based on training|Baselines
adamson	2	lpm_selftrained	MRPL39+ctrl	test	0.99251	0.781111	3.19378	baseline	LM based on training|Baselines
adamson	2	lpm_selftrained	SEC63+ctrl	val	0.995564	0.884134	2.58439	baseline	LM based on training|Baselines
adamson	2	lpm_selftrained	MANF+ctrl	test	0.992799	0.885526	3.04154	baseline	LM based on training|Baselines
adamson	2	lpm_selftrained	EIF2B2+ctrl	test	0.987334	0.868818	4.05088	baseline	LM based on training|Baselines
adamson	2	lpm_selftrained	HSPA5+ctrl	test	0.934983	0.0610454	9.3964	baseline	LM based on training|Baselines
adamson	2	lpm_selftrained	PSMD4+ctrl	test	0.953401	0.448254	7.87455	baseline	LM based on training|Baselines
adamson	2	lpm_selftrained	SRP68+ctrl	test	0.992992	0.824491	2.99719	baseline	LM based on training|Baselines
adamson	2	lpm_selftrained	DDOST+ctrl	test	0.994694	0.856193	2.65019	baseline	LM based on training|Baselines
adamson	2	lpm_selftrained	CCND3+ctrl	test	0.980348	0.552201	5.09364	baseline	LM based on training|Baselines
adamson	2	lpm_selftrained	DHDDS+ctrl	val	0.981321	0.719705	5.03286	baseline	LM based on training|Baselines
adamson	2	lpm_selftrained	COPZ1+ctrl	val	0.990266	0.823436	3.53997	baseline	LM based on training|Baselines
adamson	2	lpm_selftrained	TMED2+ctrl	test	0.995859	0.919239	2.31078	baseline	LM based on training|Baselines
adamson	2	lpm_selftrained	SPCS2+ctrl	val	0.994846	0.881449	2.59664	baseline	LM based on training|Baselines
replogle_k562_essential	1	scgpt	ACTB+ctrl	val	0.988831	0.338586	3.62206	foundation_model	scGPT|Foundation Models
replogle_k562_essential	1	scgpt	ALG13+ctrl	test	0.992836	0.0122834	2.99947	foundation_model	scGPT|Foundation Models
replogle_k562_essential	1	scgpt	ANKRD11+ctrl	test	0.989666	0.144056	3.79981	foundation_model	scGPT|Foundation Models
replogle_k562_essential	1	scgpt	AP2S1+ctrl	test	0.991585	0.45159	3.32954	foundation_model	scGPT|Foundation Models
replogle_k562_essential	1	scgpt	ARGLU1+ctrl	test	0.992381	0.248473	3.17379	foundation_model	scGPT|Foundation Models
replogle_k562_essential	1	scgpt	ARIH1+ctrl	test	0.987962	0.0822111	4.05982	foundation_model	scGPT|Foundation Models
replogle_k562_essential	1	scgpt	ATF4+ctrl	val	0.988923	0.293009	3.65769	foundation_model	scGPT|Foundation Models
replogle_k562_essential	1	scgpt	ATP6AP1+ctrl	test	0.991646	0.344434	3.48602	foundation_model	scGPT|Foundation Models
replogle_k562_essential	1	scgpt	ATP6V0B+ctrl	val	0.991781	0.533996	3.12671	foundation_model	scGPT|Foundation Models
replogle_k562_essential	1	scgpt	ATP6V0C+ctrl	val	0.98625	0.468315	4.05954	foundation_model	scGPT|Foundation Models
replogle_k562_essential	1	scgpt	BRD8+ctrl	val	0.979233	0.0164064	5.12248	foundation_model	scGPT|Foundation Models
replogle_k562_essential	1	scgpt	BRIX1+ctrl	test	0.987113	0.538184	3.89552	foundation_model	scGPT|Foundation Models
replogle_k562_essential	1	scgpt	CDC6+ctrl	val	0.991395	0.608678	3.27935	foundation_model	scGPT|Foundation Models
replogle_k562_essential	1	scgpt	CDC40+ctrl	test	0.991419	0.370205	3.29242	foundation_model	scGPT|Foundation Models
replogle_k562_essential	1	scgpt	CENPC+ctrl	test	0.992503	0.257175	3.20983	foundation_model	scGPT|Foundation Models
replogle_k562_essential	1	scgpt	CENPE+ctrl	test	0.9927	0.212072	2.95982	foundation_model	scGPT|Foundation Models
replogle_k562_essential	1	scgpt	CEP192+ctrl	val	0.994117	0.147429	2.87764	foundation_model	scGPT|Foundation Models
replogle_k562_essential	1	scgpt	CHAF1A+ctrl	val	0.967768	0.267973	6.30279	foundation_model	scGPT|Foundation Models
replogle_k562_essential	1	scgpt	CHERP+ctrl	test	0.983009	0.17433	4.56233	foundation_model	scGPT|Foundation Models
replogle_k562_essential	1	scgpt	CLTC+ctrl	val	0.992259	0.391492	3.18906	foundation_model	scGPT|Foundation Models
replogle_k562_essential	1	scgpt	CNIH4+ctrl	test	0.985847	0.120835	4.28947	foundation_model	scGPT|Foundation Models
replogle_k562_essential	1	scgpt	CSTF3+ctrl	test	0.979367	0.154744	5.05169	foundation_model	scGPT|Foundation Models
replogle_k562_essential	1	scgpt	CTR9+ctrl	test	0.961091	0.175692	8.11962	foundation_model	scGPT|Foundation Models
replogle_k562_essential	1	scgpt	CUL1+ctrl	test	0.99403	0.110753	2.76788	foundation_model	scGPT|Foundation Models
replogle_k562_essential	1	scgpt	CWC22+ctrl	test	0.975078	0.178354	5.54295	foundation_model	scGPT|Foundation Models
replogle_k562_essential	1	scgpt	DAD1+ctrl	test	0.986589	0.256459	4.13715	foundation_model	scGPT|Foundation Models
replogle_k562_essential	1	scgpt	DDOST+ctrl	test	0.988351	0.213123	3.79214	foundation_model	scGPT|Foundation Models
replogle_k562_essential	1	scgpt	DDX5+ctrl	test	0.98983	0.258878	3.49406	foundation_model	scGPT|Foundation Models
replogle_k562_essential	1	scgpt	DERL2+ctrl	test	0.990961	0.38187	3.51967	foundation_model	scGPT|Foundation Models
replogle_k562_essential	1	scgpt	DNTTIP2+ctrl	test	0.976111	0.301989	5.87757	foundation_model	scGPT|Foundation Models
replogle_k562_essential	1	scgpt	DONSON+ctrl	test	0.987561	0.307057	3.85648	foundation_model	scGPT|Foundation Models
replogle_k562_essential	1	scgpt	DRAP1+ctrl	val	0.993525	0.252886	2.92314	foundation_model	scGPT|Foundation Models
replogle_k562_essential	1	scgpt	DYNC1H1+ctrl	test	0.994391	0.473879	2.82147	foundation_model	scGPT|Foundation Models
replogle_k562_essential	1	scgpt	DYNLRB1+ctrl	test	0.995102	0.486885	2.6749	foundation_model	scGPT|Foundation Models
replogle_k562_essential	1	scgpt	EBNA1BP2+ctrl	test	0.981552	0.309641	4.92285	foundation_model	scGPT|Foundation Models
replogle_k562_essential	1	scgpt	EIF3F+ctrl	test	0.980335	0.259763	4.8106	foundation_model	scGPT|Foundation Models
replogle_k562_essential	1	scgpt	EIF5A+ctrl	test	0.984546	0.411907	4.36711	foundation_model	scGPT|Foundation Models
replogle_k562_essential	1	scgpt	EXOC7+ctrl	test	0.978939	0.208624	5.11739	foundation_model	scGPT|Foundation Models
replogle_k562_essential	1	scgpt	EXOSC8+ctrl	val	0.974256	0.196128	5.60315	foundation_model	scGPT|Foundation Models
replogle_k562_essential	1	scgpt	FAM50A+ctrl	test	0.968937	0.322619	6.16052	foundation_model	scGPT|Foundation Models
replogle_k562_essential	1	scgpt	GBF1+ctrl	val	0.979903	0.413825	4.98496	foundation_model	scGPT|Foundation Models
replogle_k562_essential	1	scgpt	GNL3+ctrl	test	0.983612	0.495473	4.47156	foundation_model	scGPT|Foundation Models
replogle_k562_essential	1	scgpt	GRPEL1+ctrl	test	0.98277	0.457961	4.54346	foundation_model	scGPT|Foundation Models
replogle_k562_essential	1	scgpt	HEATR1+ctrl	test	0.978127	0.573888	4.97258	foundation_model	scGPT|Foundation Models
replogle_k562_essential	1	scgpt	HGS+ctrl	test	0.98197	0.233247	4.72806	foundation_model	scGPT|Foundation Models
replogle_k562_essential	1	scgpt	HNRNPH1+ctrl	test	0.985909	0.207478	4.12394	foundation_model	scGPT|Foundation Models
replogle_k562_essential	1	scgpt	HNRNPU+ctrl	test	0.980122	0.195542	4.85897	foundation_model	scGPT|Foundation Models
replogle_k562_essential	1	scgpt	HSCB+ctrl	test	0.990794	0.0682562	3.31854	foundation_model	scGPT|Foundation Models
replogle_k562_essential	1	scgpt	HSD17B12+ctrl	test	0.989608	0.346066	3.64665	foundation_model	scGPT|Foundation Models
replogle_k562_essential	1	scgpt	HSPA8+ctrl	test	0.973411	0.428901	6.41551	foundation_model	scGPT|Foundation Models
replogle_k562_essential	1	scgpt	HSPE1+ctrl	test	0.970015	0.332978	6.10706	foundation_model	scGPT|Foundation Models
replogle_k562_essential	1	scgpt	IGBP1+ctrl	test	0.987732	0.358242	3.84342	foundation_model	scGPT|Foundation Models
replogle_k562_essential	1	scgpt	IK+ctrl	val	0.99136	0.489125	3.28332	foundation_model	scGPT|Foundation Models
replogle_k562_essential	1	scgpt	INTS6+ctrl	val	0.992402	0.038805	3.04837	foundation_model	scGPT|Foundation Models
replogle_k562_essential	1	scgpt	ISCU+ctrl	test	0.979873	0.342868	4.9359	foundation_model	scGPT|Foundation Models
replogle_k562_essential	1	scgpt	KIN+ctrl	val	0.989955	0.219021	3.40991	foundation_model	scGPT|Foundation Models
replogle_k562_essential	1	scgpt	KRR1+ctrl	val	0.976373	0.0392678	5.84959	foundation_model	scGPT|Foundation Models
replogle_k562_essential	1	scgpt	LONP1+ctrl	val	0.989513	0.306179	3.5845	foundation_model	scGPT|Foundation Models
replogle_k562_essential	1	scgpt	MCM10+ctrl	test	0.989491	0.571557	3.51697	foundation_model	scGPT|Foundation Models
replogle_k562_essential	1	scgpt	MDN1+ctrl	test	0.988915	0.286225	3.7311	foundation_model	scGPT|Foundation Models
replogle_k562_essential	1	scgpt	MED10+ctrl	val	0.974672	0.217296	5.61208	foundation_model	scGPT|Foundation Models
replogle_k562_essential	1	scgpt	MED14+ctrl	val	0.974049	0.0991779	5.60899	foundation_model	scGPT|Foundation Models
replogle_k562_essential	1	scgpt	MED20+ctrl	test	0.978463	0.531142	4.98901	foundation_model	scGPT|Foundation Models
replogle_k562_essential	1	scgpt	MED21+ctrl	val	0.948741	0.343833	8.07653	foundation_model	scGPT|Foundation Models
replogle_k562_essential	1	scgpt	MED26+ctrl	test	0.992312	0.113316	3.08688	foundation_model	scGPT|Foundation Models
replogle_k562_essential	1	scgpt	MED31+ctrl	test	0.98457	0.127448	4.35981	foundation_model	scGPT|Foundation Models
replogle_k562_essential	1	scgpt	MFAP1+ctrl	test	0.974561	0.368464	5.65902	foundation_model	scGPT|Foundation Models
replogle_k562_essential	1	scgpt	MRPL18+ctrl	test	0.991312	0.310989	3.28749	foundation_model	scGPT|Foundation Models
replogle_k562_essential	1	scgpt	MZT1+ctrl	test	0.992359	0.172307	3.36993	foundation_model	scGPT|Foundation Models
replogle_k562_essential	1	scgpt	NAA15+ctrl	test	0.991715	0.206761	3.21583	foundation_model	scGPT|Foundation Models
replogle_k562_essential	1	scgpt	NBAS+ctrl	test	0.990994	0.190464	3.30058	foundation_model	scGPT|Foundation Models
replogle_k562_essential	1	scgpt	NCAPH+ctrl	test	0.989604	0.334177	3.68259	foundation_model	scGPT|Foundation Models
replogle_k562_essential	1	scgpt	NDC80+ctrl	test	0.99271	0.477248	3.17156	foundation_model	scGPT|Foundation Models
replogle_k562_essential	1	scgpt	NEDD1+ctrl	test	0.99082	0.172762	3.38795	foundation_model	scGPT|Foundation Models
replogle_k562_essential	1	scgpt	NIFK+ctrl	val	0.979288	0.419829	4.94461	foundation_model	scGPT|Foundation Models
replogle_k562_essential	1	scgpt	NRBP1+ctrl	test	0.984756	0.178443	4.55427	foundation_model	scGPT|Foundation Models
replogle_k562_essential	1	scgpt	OPA1+ctrl	test	0.989396	0.220908	3.9031	foundation_model	scGPT|Foundation Models
replogle_k562_essential	1	scgpt	PCF11+ctrl	test	0.983926	0.28223	4.52923	foundation_model	scGPT|Foundation Models
replogle_k562_essential	1	scgpt	PDCD2+ctrl	test	0.985449	0.00059886	4.58767	foundation_model	scGPT|Foundation Models
replogle_k562_essential	1	scgpt	PGPEP1+ctrl	test	0.987212	0.34426	3.9952	foundation_model	scGPT|Foundation Models
replogle_k562_essential	1	scgpt	PKM+ctrl	val	0.991844	0.40579	3.22383	foundation_model	scGPT|Foundation Models
replogle_k562_essential	1	scgpt	POLA1+ctrl	test	0.989399	0.408805	3.59406	foundation_model	scGPT|Foundation Models
replogle_k562_essential	1	scgpt	POLR2C+ctrl	val	0.963525	0.248507	6.72419	foundation_model	scGPT|Foundation Models
replogle_k562_essential	1	scgpt	POLR3C+ctrl	test	0.993084	0.0234642	2.89985	foundation_model	scGPT|Foundation Models
replogle_k562_essential	1	scgpt	PPP4R2+ctrl	test	0.991419	0.149977	3.28548	foundation_model	scGPT|Foundation Models
replogle_k562_essential	1	scgpt	PRPF3+ctrl	test	0.967552	0.303358	6.6139	foundation_model	scGPT|Foundation Models
replogle_k562_essential	1	scgpt	PRPF4B+ctrl	test	0.988743	0.176196	3.72521	foundation_model	scGPT|Foundation Models
replogle_k562_essential	1	scgpt	RBM39+ctrl	test	0.979316	0.258358	5.06284	foundation_model	scGPT|Foundation Models
replogle_k562_essential	1	scgpt	RBM42+ctrl	test	0.986244	0.18121	4.30467	foundation_model	scGPT|Foundation Models
replogle_k562_essential	1	scgpt	RFC4+ctrl	test	0.990507	0.445337	3.57058	foundation_model	scGPT|Foundation Models
replogle_k562_essential	1	scgpt	RIOK1+ctrl	test	0.982015	0.219104	5.02054	foundation_model	scGPT|Foundation Models
replogle_k562_essential	1	scgpt	RNGTT+ctrl	test	0.991589	-0.015278	3.41146	foundation_model	scGPT|Foundation Models
replogle_k562_essential	1	scgpt	RNMT+ctrl	test	0.978154	-0.184692	5.56762	foundation_model	scGPT|Foundation Models
replogle_k562_essential	1	scgpt	RPA3+ctrl	val	0.988963	0.533886	3.67112	foundation_model	scGPT|Foundation Models
replogle_k562_essential	1	scgpt	RPL10+ctrl	test	0.98496	0.830961	4.00057	foundation_model	scGPT|Foundation Models
replogle_k562_essential	1	scgpt	RPL35A+ctrl	test	0.986553	0.827824	3.81478	foundation_model	scGPT|Foundation Models
replogle_k562_essential	1	scgpt	RPS5+ctrl	test	0.988428	0.862176	3.67563	foundation_model	scGPT|Foundation Models
replogle_k562_essential	1	scgpt	RPS6+ctrl	test	0.98644	0.880635	3.66484	foundation_model	scGPT|Foundation Models
replogle_k562_essential	1	scgpt	RPS14+ctrl	test	0.989043	0.854818	3.33817	foundation_model	scGPT|Foundation Models
replogle_k562_essential	1	scgpt	RRN3+ctrl	test	0.968896	0.085212	6.27121	foundation_model	scGPT|Foundation Models
replogle_k562_essential	1	scgpt	SCFD1+ctrl	test	0.990698	0.191818	3.59118	foundation_model	scGPT|Foundation Models
replogle_k562_essential	1	scgpt	SFPQ+ctrl	test	0.940115	0.166897	10.0561	foundation_model	scGPT|Foundation Models
replogle_k562_essential	1	scgpt	SLU7+ctrl	test	0.951177	0.44515	8.45157	foundation_model	scGPT|Foundation Models
replogle_k562_essential	1	scgpt	SMC3+ctrl	val	0.960523	0.170099	6.9857	foundation_model	scGPT|Foundation Models
replogle_k562_essential	1	scgpt	SMC4+ctrl	test	0.99294	0.375916	2.97494	foundation_model	scGPT|Foundation Models
replogle_k562_essential	1	scgpt	SNRNP27+ctrl	test	0.981861	0.00969389	5.14055	foundation_model	scGPT|Foundation Models
replogle_k562_essential	1	scgpt	SNRNP48+ctrl	test	0.98841	0.408563	3.76862	foundation_model	scGPT|Foundation Models
replogle_k562_essential	1	scgpt	SNRPD1+ctrl	test	0.939047	0.279081	9.50751	foundation_model	scGPT|Foundation Models
replogle_k562_essential	1	scgpt	SON+ctrl	test	0.950438	0.24367	8.07203	foundation_model	scGPT|Foundation Models
replogle_k562_essential	1	scgpt	SPC25+ctrl	test	0.973527	0.348874	6.08456	foundation_model	scGPT|Foundation Models
replogle_k562_essential	1	scgpt	SPCS3+ctrl	test	0.99064	0.204806	3.65346	foundation_model	scGPT|Foundation Models
replogle_k562_essential	1	scgpt	SRRM1+ctrl	test	0.985473	0.187558	4.16368	foundation_model	scGPT|Foundation Models
replogle_k562_essential	1	scgpt	TAF1+ctrl	val	0.954703	0.162206	7.70318	foundation_model	scGPT|Foundation Models
replogle_k562_essential	1	scgpt	TAF10+ctrl	test	0.945441	0.0166109	8.11096	foundation_model	scGPT|Foundation Models
replogle_k562_essential	1	scgpt	TCP1+ctrl	test	0.97934	0.39754	5.06425	foundation_model	scGPT|Foundation Models
replogle_k562_essential	1	scgpt	TIMM9+ctrl	val	0.993131	0.0816578	2.86582	foundation_model	scGPT|Foundation Models
replogle_k562_essential	1	scgpt	TRMT10C+ctrl	test	0.98866	0.155949	3.81852	foundation_model	scGPT|Foundation Models
replogle_k562_essential	1	scgpt	TSG101+ctrl	val	0.973855	0.31461	5.63491	foundation_model	scGPT|Foundation Models
replogle_k562_essential	1	scgpt	TXN+ctrl	test	0.989345	0.589993	3.52328	foundation_model	scGPT|Foundation Models
replogle_k562_essential	1	scgpt	UBA3+ctrl	val	0.986772	0.0370847	4.39868	foundation_model	scGPT|Foundation Models
replogle_k562_essential	1	scgpt	UTP3+ctrl	test	0.971315	0.332104	5.93416	foundation_model	scGPT|Foundation Models
replogle_k562_essential	1	scgpt	VPS29+ctrl	test	0.990173	0.30671	3.45664	foundation_model	scGPT|Foundation Models
replogle_k562_essential	1	scgpt	VPS54+ctrl	test	0.994965	0.250101	2.55583	foundation_model	scGPT|Foundation Models
replogle_k562_essential	1	scgpt	WDHD1+ctrl	test	0.99319	0.310147	2.84022	foundation_model	scGPT|Foundation Models
replogle_k562_essential	1	scgpt	WDR3+ctrl	test	0.987509	0.514989	3.92866	foundation_model	scGPT|Foundation Models
replogle_k562_essential	1	scgpt	WDR12+ctrl	test	0.985233	0.380412	4.17108	foundation_model	scGPT|Foundation Models
replogle_k562_essential	1	scgpt	WDR43+ctrl	test	0.96716	0.427695	6.24306	foundation_model	scGPT|Foundation Models
replogle_k562_essential	1	scgpt	WDR82+ctrl	test	0.96309	0.267283	6.68038	foundation_model	scGPT|Foundation Models
replogle_k562_essential	1	scgpt	WDTC1+ctrl	test	0.98322	0.131231	4.5426	foundation_model	scGPT|Foundation Models
replogle_k562_essential	1	scgpt	XPO1+ctrl	test	0.960601	0.330907	7.18022	foundation_model	scGPT|Foundation Models
replogle_k562_essential	1	scgpt	YEATS2+ctrl	test	0.989689	-0.190421	4.10385	foundation_model	scGPT|Foundation Models
replogle_k562_essential	1	scgpt	ZBTB17+ctrl	test	0.991777	0.118353	3.16916	foundation_model	scGPT|Foundation Models
replogle_k562_essential	1	scgpt	ZCRB1+ctrl	test	0.989779	0.0330543	3.65692	foundation_model	scGPT|Foundation Models
replogle_k562_essential	1	scgpt	ZNHIT6+ctrl	test	0.989387	0.190091	3.64978	foundation_model	scGPT|Foundation Models
replogle_k562_essential	1	gears	ACTB+ctrl	val	0.991099	-0.113545	3.23537	deep_learning	GEARS|Other DL Models
replogle_k562_essential	1	gears	ALG13+ctrl	test	0.995816	0.0418603	2.22891	deep_learning	GEARS|Other DL Models
replogle_k562_essential	1	gears	ANKRD11+ctrl	test	0.991655	9.57316e-05	3.5546	deep_learning	GEARS|Other DL Models
replogle_k562_essential	1	gears	AP2S1+ctrl	test	0.990849	0.228285	3.24106	deep_learning	GEARS|Other DL Models
replogle_k562_essential	1	gears	ARGLU1+ctrl	test	0.992461	-0.0198046	3.2307	deep_learning	GEARS|Other DL Models
replogle_k562_essential	1	gears	ARIH1+ctrl	test	0.991628	0.356272	3.09884	deep_learning	GEARS|Other DL Models
replogle_k562_essential	1	gears	ATF4+ctrl	val	0.989443	0.0689026	3.62861	deep_learning	GEARS|Other DL Models
replogle_k562_essential	1	gears	ATP6AP1+ctrl	test	0.99397	0.413464	2.63947	deep_learning	GEARS|Other DL Models
replogle_k562_essential	1	gears	ATP6V0B+ctrl	val	0.993923	0.345554	2.64883	deep_learning	GEARS|Other DL Models
replogle_k562_essential	1	gears	ATP6V0C+ctrl	val	0.985824	0.394162	4.05769	deep_learning	GEARS|Other DL Models
replogle_k562_essential	1	gears	BRD8+ctrl	val	0.986089	0.351888	4.24311	deep_learning	GEARS|Other DL Models
replogle_k562_essential	1	gears	BRIX1+ctrl	test	0.984568	0.423454	4.24853	deep_learning	GEARS|Other DL Models
replogle_k562_essential	1	gears	CDC6+ctrl	val	0.989355	0.541555	3.52121	deep_learning	GEARS|Other DL Models
replogle_k562_essential	1	gears	CDC40+ctrl	test	0.991221	0.427017	3.4185	deep_learning	GEARS|Other DL Models
replogle_k562_essential	1	gears	CENPC+ctrl	test	0.993936	0.364216	3.1409	deep_learning	GEARS|Other DL Models
replogle_k562_essential	1	gears	CENPE+ctrl	test	0.995425	0.385575	2.354	deep_learning	GEARS|Other DL Models
replogle_k562_essential	1	gears	CEP192+ctrl	val	0.99685	0.335173	1.96351	deep_learning	GEARS|Other DL Models
replogle_k562_essential	1	gears	CHAF1A+ctrl	val	0.972322	0.467784	5.88204	deep_learning	GEARS|Other DL Models
replogle_k562_essential	1	gears	CHERP+ctrl	test	0.986441	0.345966	4.13452	deep_learning	GEARS|Other DL Models
replogle_k562_essential	1	gears	CLTC+ctrl	val	0.993614	0.377641	2.733	deep_learning	GEARS|Other DL Models
replogle_k562_essential	1	gears	CNIH4+ctrl	test	0.987693	-0.0180355	3.78716	deep_learning	GEARS|Other DL Models
replogle_k562_essential	1	gears	CSTF3+ctrl	test	0.980584	0.20743	4.81366	deep_learning	GEARS|Other DL Models
replogle_k562_essential	1	gears	CTR9+ctrl	test	0.969897	0.380432	7.42398	deep_learning	GEARS|Other DL Models
replogle_k562_essential	1	gears	CUL1+ctrl	test	0.996281	0.0677504	2.14259	deep_learning	GEARS|Other DL Models
replogle_k562_essential	1	gears	CWC22+ctrl	test	0.981672	0.469306	4.89493	deep_learning	GEARS|Other DL Models
replogle_k562_essential	1	gears	DAD1+ctrl	test	0.988209	-0.00761473	3.73262	deep_learning	GEARS|Other DL Models
replogle_k562_essential	1	gears	DDOST+ctrl	test	0.990772	0.0683641	3.31557	deep_learning	GEARS|Other DL Models
replogle_k562_essential	1	gears	DDX5+ctrl	test	0.988071	0.0119699	4.06069	deep_learning	GEARS|Other DL Models
replogle_k562_essential	1	gears	DERL2+ctrl	test	0.992934	0.310571	2.93685	deep_learning	GEARS|Other DL Models
replogle_k562_essential	1	gears	DNTTIP2+ctrl	test	0.987088	0.834778	3.76339	deep_learning	GEARS|Other DL Models
replogle_k562_essential	1	gears	DONSON+ctrl	test	0.990148	0.530351	3.36055	deep_learning	GEARS|Other DL Models
replogle_k562_essential	1	gears	DRAP1+ctrl	val	0.993767	0.061147	2.86651	deep_learning	GEARS|Other DL Models
replogle_k562_essential	1	gears	DYNC1H1+ctrl	test	0.99546	0.593661	2.37387	deep_learning	GEARS|Other DL Models
replogle_k562_essential	1	gears	DYNLRB1+ctrl	test	0.996525	0.546747	2.04357	deep_learning	GEARS|Other DL Models
replogle_k562_essential	1	gears	EBNA1BP2+ctrl	test	0.990637	0.722288	3.32765	deep_learning	GEARS|Other DL Models
replogle_k562_essential	1	gears	EIF3F+ctrl	test	0.98525	0.476734	4.2722	deep_learning	GEARS|Other DL Models
replogle_k562_essential	1	gears	EIF5A+ctrl	test	0.983356	0.201099	4.57488	deep_learning	GEARS|Other DL Models
replogle_k562_essential	1	gears	EXOC7+ctrl	test	0.978933	0.080376	5.09878	deep_learning	GEARS|Other DL Models
replogle_k562_essential	1	gears	EXOSC8+ctrl	val	0.975893	0.351209	5.13667	deep_learning	GEARS|Other DL Models
replogle_k562_essential	1	gears	FAM50A+ctrl	test	0.966106	0.289601	6.23447	deep_learning	GEARS|Other DL Models
replogle_k562_essential	1	gears	GBF1+ctrl	val	0.977794	0.335566	5.43026	deep_learning	GEARS|Other DL Models
replogle_k562_essential	1	gears	GNL3+ctrl	test	0.988137	0.667324	3.73573	deep_learning	GEARS|Other DL Models
replogle_k562_essential	1	gears	GRPEL1+ctrl	test	0.995063	0.868519	2.57107	deep_learning	GEARS|Other DL Models
replogle_k562_essential	1	gears	HEATR1+ctrl	test	0.988554	0.843346	3.41883	deep_learning	GEARS|Other DL Models
replogle_k562_essential	1	gears	HGS+ctrl	test	0.985049	0.410734	4.31442	deep_learning	GEARS|Other DL Models
replogle_k562_essential	1	gears	HNRNPH1+ctrl	test	0.987097	0.397505	4.01302	deep_learning	GEARS|Other DL Models
replogle_k562_essential	1	gears	HNRNPU+ctrl	test	0.98422	0.195692	4.30892	deep_learning	GEARS|Other DL Models
replogle_k562_essential	1	gears	HSCB+ctrl	test	0.994144	0.141434	2.64574	deep_learning	GEARS|Other DL Models
replogle_k562_essential	1	gears	HSD17B12+ctrl	test	0.991026	0.412633	3.30196	deep_learning	GEARS|Other DL Models
replogle_k562_essential	1	gears	HSPA8+ctrl	test	0.9719	0.326493	6.42345	deep_learning	GEARS|Other DL Models
replogle_k562_essential	1	gears	HSPE1+ctrl	test	0.974083	0.42888	5.68503	deep_learning	GEARS|Other DL Models
replogle_k562_essential	1	gears	IGBP1+ctrl	test	0.987126	0.258965	3.95856	deep_learning	GEARS|Other DL Models
replogle_k562_essential	1	gears	IK+ctrl	val	0.990763	0.375901	3.36911	deep_learning	GEARS|Other DL Models
replogle_k562_essential	1	gears	INTS6+ctrl	val	0.976021	0.0878851	5.87053	deep_learning	GEARS|Other DL Models
replogle_k562_essential	1	gears	ISCU+ctrl	test	0.982126	0.507332	4.62874	deep_learning	GEARS|Other DL Models
replogle_k562_essential	1	gears	KIN+ctrl	val	0.99124	0.201453	3.20309	deep_learning	GEARS|Other DL Models
replogle_k562_essential	1	gears	KRR1+ctrl	val	0.990893	0.799225	3.06937	deep_learning	GEARS|Other DL Models
replogle_k562_essential	1	gears	LONP1+ctrl	val	0.988506	0.181876	3.92823	deep_learning	GEARS|Other DL Models
replogle_k562_essential	1	gears	MCM10+ctrl	test	0.986338	0.363343	3.95301	deep_learning	GEARS|Other DL Models
replogle_k562_essential	1	gears	MDN1+ctrl	test	0.992121	0.525125	3.03865	deep_learning	GEARS|Other DL Models
replogle_k562_essential	1	gears	MED10+ctrl	val	0.988504	0.791788	4.01126	deep_learning	GEARS|Other DL Models
replogle_k562_essential	1	gears	MED14+ctrl	val	0.989473	0.788132	3.7899	deep_learning	GEARS|Other DL Models
replogle_k562_essential	1	gears	MED20+ctrl	test	0.986648	0.740646	3.94371	deep_learning	GEARS|Other DL Models
replogle_k562_essential	1	gears	MED21+ctrl	val	0.980646	0.820984	4.87862	deep_learning	GEARS|Other DL Models
replogle_k562_essential	1	gears	MED26+ctrl	test	0.978723	0.374343	5.48427	deep_learning	GEARS|Other DL Models
replogle_k562_essential	1	gears	MED31+ctrl	test	0.97265	0.393101	6.05946	deep_learning	GEARS|Other DL Models
replogle_k562_essential	1	gears	MFAP1+ctrl	test	0.985042	0.72864	4.33426	deep_learning	GEARS|Other DL Models
replogle_k562_essential	1	gears	MRPL18+ctrl	test	0.994141	0.423801	2.88335	deep_learning	GEARS|Other DL Models
replogle_k562_essential	1	gears	MZT1+ctrl	test	0.994316	0.0572406	2.63463	deep_learning	GEARS|Other DL Models
replogle_k562_essential	1	gears	NAA15+ctrl	test	0.992573	0.0735364	2.91883	deep_learning	GEARS|Other DL Models
replogle_k562_essential	1	gears	NBAS+ctrl	test	0.993452	0.236404	2.84529	deep_learning	GEARS|Other DL Models
replogle_k562_essential	1	gears	NCAPH+ctrl	test	0.992044	0.463691	3.02831	deep_learning	GEARS|Other DL Models
replogle_k562_essential	1	gears	NDC80+ctrl	test	0.992322	0.486533	3.15176	deep_learning	GEARS|Other DL Models
replogle_k562_essential	1	gears	NEDD1+ctrl	test	0.993679	0.21708	2.70476	deep_learning	GEARS|Other DL Models
replogle_k562_essential	1	gears	NIFK+ctrl	val	0.975834	0.257357	5.23196	deep_learning	GEARS|Other DL Models
replogle_k562_essential	1	gears	NRBP1+ctrl	test	0.986633	0.222302	3.87342	deep_learning	GEARS|Other DL Models
replogle_k562_essential	1	gears	OPA1+ctrl	test	0.969631	0.147914	6.5735	deep_learning	GEARS|Other DL Models
replogle_k562_essential	1	gears	PCF11+ctrl	test	0.985059	0.325784	4.41375	deep_learning	GEARS|Other DL Models
replogle_k562_essential	1	gears	PDCD2+ctrl	test	0.988056	-0.026038	3.8168	deep_learning	GEARS|Other DL Models
replogle_k562_essential	1	gears	PGPEP1+ctrl	test	0.987793	0.306986	3.80593	deep_learning	GEARS|Other DL Models
replogle_k562_essential	1	gears	PKM+ctrl	val	0.992845	0.231852	2.97456	deep_learning	GEARS|Other DL Models
replogle_k562_essential	1	gears	POLA1+ctrl	test	0.991571	0.566639	3.17035	deep_learning	GEARS|Other DL Models
replogle_k562_essential	1	gears	POLR2C+ctrl	val	0.97769	0.718249	4.93639	deep_learning	GEARS|Other DL Models
replogle_k562_essential	1	gears	POLR3C+ctrl	test	0.995707	0.20121	2.40206	deep_learning	GEARS|Other DL Models
replogle_k562_essential	1	gears	PPP4R2+ctrl	test	0.993386	0.0584114	2.81326	deep_learning	GEARS|Other DL Models
replogle_k562_essential	1	gears	PRPF3+ctrl	test	0.98229	0.740383	4.86813	deep_learning	GEARS|Other DL Models
replogle_k562_essential	1	gears	PRPF4B+ctrl	test	0.991839	0.22068	3.1333	deep_learning	GEARS|Other DL Models
replogle_k562_essential	1	gears	RBM39+ctrl	test	0.981096	0.232418	4.89092	deep_learning	GEARS|Other DL Models
replogle_k562_essential	1	gears	RBM42+ctrl	test	0.986263	0.174639	4.23566	deep_learning	GEARS|Other DL Models
replogle_k562_essential	1	gears	RFC4+ctrl	test	0.991335	0.456665	3.21173	deep_learning	GEARS|Other DL Models
replogle_k562_essential	1	gears	RIOK1+ctrl	test	0.990028	0.744104	3.33028	deep_learning	GEARS|Other DL Models
replogle_k562_essential	1	gears	RNGTT+ctrl	test	0.99365	0.0230601	2.74029	deep_learning	GEARS|Other DL Models
replogle_k562_essential	1	gears	RNMT+ctrl	test	0.984451	-0.0684083	4.35178	deep_learning	GEARS|Other DL Models
replogle_k562_essential	1	gears	RPA3+ctrl	val	0.986519	0.414018	4.1248	deep_learning	GEARS|Other DL Models
replogle_k562_essential	1	gears	RPL10+ctrl	test	0.986364	0.837484	3.95679	deep_learning	GEARS|Other DL Models
replogle_k562_essential	1	gears	RPL35A+ctrl	test	0.986633	0.837186	3.7959	deep_learning	GEARS|Other DL Models
replogle_k562_essential	1	gears	RPS5+ctrl	test	0.984563	0.827112	3.94044	deep_learning	GEARS|Other DL Models
replogle_k562_essential	1	gears	RPS6+ctrl	test	0.980408	0.847069	4.38351	deep_learning	GEARS|Other DL Models
replogle_k562_essential	1	gears	RPS14+ctrl	test	0.988137	0.80581	3.45875	deep_learning	GEARS|Other DL Models
replogle_k562_essential	1	gears	RRN3+ctrl	test	0.977944	0.607835	4.94121	deep_learning	GEARS|Other DL Models
replogle_k562_essential	1	gears	SCFD1+ctrl	test	0.993624	0.598889	2.66178	deep_learning	GEARS|Other DL Models
replogle_k562_essential	1	gears	SFPQ+ctrl	test	0.944903	0.287634	10.1858	deep_learning	GEARS|Other DL Models
replogle_k562_essential	1	gears	SLU7+ctrl	test	0.946682	0.376561	9.18225	deep_learning	GEARS|Other DL Models
replogle_k562_essential	1	gears	SMC3+ctrl	val	0.969584	0.523471	5.84629	deep_learning	GEARS|Other DL Models
replogle_k562_essential	1	gears	SMC4+ctrl	test	0.994763	0.606427	2.65489	deep_learning	GEARS|Other DL Models
replogle_k562_essential	1	gears	SNRNP27+ctrl	test	0.983536	0.076326	4.36134	deep_learning	GEARS|Other DL Models
replogle_k562_essential	1	gears	SNRNP48+ctrl	test	0.987498	0.278996	4.21713	deep_learning	GEARS|Other DL Models
replogle_k562_essential	1	gears	SNRPD1+ctrl	test	0.97298	0.749638	6.51579	deep_learning	GEARS|Other DL Models
replogle_k562_essential	1	gears	SON+ctrl	test	0.953619	0.484625	7.8677	deep_learning	GEARS|Other DL Models
replogle_k562_essential	1	gears	SPC25+ctrl	test	0.986199	0.838655	4.30111	deep_learning	GEARS|Other DL Models
replogle_k562_essential	1	gears	SPCS3+ctrl	test	0.993572	0.100067	2.82217	deep_learning	GEARS|Other DL Models
replogle_k562_essential	1	gears	SRRM1+ctrl	test	0.989245	0.360535	3.61087	deep_learning	GEARS|Other DL Models
replogle_k562_essential	1	gears	TAF1+ctrl	val	0.956301	0.273111	7.63242	deep_learning	GEARS|Other DL Models
replogle_k562_essential	1	gears	TAF10+ctrl	test	0.957584	0.456459	6.94638	deep_learning	GEARS|Other DL Models
replogle_k562_essential	1	gears	TCP1+ctrl	test	0.980671	0.421009	5.0174	deep_learning	GEARS|Other DL Models
replogle_k562_essential	1	gears	TIMM9+ctrl	val	0.993015	0.263155	3.03854	deep_learning	GEARS|Other DL Models
replogle_k562_essential	1	gears	TRMT10C+ctrl	test	0.992805	0.244969	3.04848	deep_learning	GEARS|Other DL Models
replogle_k562_essential	1	gears	TSG101+ctrl	val	0.983516	0.625892	4.59106	deep_learning	GEARS|Other DL Models
replogle_k562_essential	1	gears	TXN+ctrl	test	0.985545	0.190946	4.0941	deep_learning	GEARS|Other DL Models
replogle_k562_essential	1	gears	UBA3+ctrl	val	0.990032	-0.00666266	3.51072	deep_learning	GEARS|Other DL Models
replogle_k562_essential	1	gears	UTP3+ctrl	test	0.975227	0.573661	5.23127	deep_learning	GEARS|Other DL Models
replogle_k562_essential	1	gears	VPS29+ctrl	test	0.991722	0.236977	3.25033	deep_learning	GEARS|Other DL Models
replogle_k562_essential	1	gears	VPS54+ctrl	test	0.997241	0.313109	1.78802	deep_learning	GEARS|Other DL Models
replogle_k562_essential	1	gears	WDHD1+ctrl	test	0.995179	0.162977	2.52691	deep_learning	GEARS|Other DL Models
replogle_k562_essential	1	gears	WDR3+ctrl	test	0.990163	0.766059	3.20842	deep_learning	GEARS|Other DL Models
replogle_k562_essential	1	gears	WDR12+ctrl	test	0.992295	0.743141	2.99685	deep_learning	GEARS|Other DL Models
replogle_k562_essential	1	gears	WDR43+ctrl	test	0.979108	0.790437	4.76264	deep_learning	GEARS|Other DL Models
replogle_k562_essential	1	gears	WDR82+ctrl	test	0.964471	0.37249	6.34582	deep_learning	GEARS|Other DL Models
replogle_k562_essential	1	gears	WDTC1+ctrl	test	0.985769	0.286164	4.06329	deep_learning	GEARS|Other DL Models
replogle_k562_essential	1	gears	XPO1+ctrl	test	0.96288	0.478782	6.88914	deep_learning	GEARS|Other DL Models
replogle_k562_essential	1	gears	YEATS2+ctrl	test	0.989216	0.11561	3.47345	deep_learning	GEARS|Other DL Models
replogle_k562_essential	1	gears	ZBTB17+ctrl	test	0.993728	0.0468758	2.72495	deep_learning	GEARS|Other DL Models
replogle_k562_essential	1	gears	ZCRB1+ctrl	test	0.992179	-0.117383	3.30729	deep_learning	GEARS|Other DL Models
replogle_k562_essential	1	gears	ZNHIT6+ctrl	test	0.98934	0.0205457	3.62046	deep_learning	GEARS|Other DL Models
replogle_k562_essential	1	geneformer	ACTB+ctrl	val	0.983708	0.00115591	4.78063	foundation_model	Gene- former*|Foundation Models
replogle_k562_essential	1	geneformer	ALG13+ctrl	test	0.995186	0.198983	2.4627	foundation_model	Gene- former*|Foundation Models
replogle_k562_essential	1	geneformer	ANKRD11+ctrl	test	0.988927	-0.15012	4.01074	foundation_model	Gene- former*|Foundation Models
replogle_k562_essential	1	geneformer	AP2S1+ctrl	test	0.991672	0.407572	3.14472	foundation_model	Gene- former*|Foundation Models
replogle_k562_essential	1	geneformer	ARGLU1+ctrl	test	0.991324	-0.0776125	3.40611	foundation_model	Gene- former*|Foundation Models
replogle_k562_essential	1	geneformer	ARIH1+ctrl	test	0.992485	0.476728	2.93872	foundation_model	Gene- former*|Foundation Models
replogle_k562_essential	1	geneformer	ATF4+ctrl	val	0.989516	0.195574	3.62949	foundation_model	Gene- former*|Foundation Models
replogle_k562_essential	1	geneformer	ATP6AP1+ctrl	test	0.994096	0.472434	2.63003	foundation_model	Gene- former*|Foundation Models
replogle_k562_essential	1	geneformer	ATP6V0B+ctrl	val	0.990689	0.376615	3.54266	foundation_model	Gene- former*|Foundation Models
replogle_k562_essential	1	geneformer	ATP6V0C+ctrl	val	0.98619	0.426557	4.03046	foundation_model	Gene- former*|Foundation Models
replogle_k562_essential	1	geneformer	BRD8+ctrl	val	0.983067	0.142725	4.66219	foundation_model	Gene- former*|Foundation Models
replogle_k562_essential	1	geneformer	BRIX1+ctrl	test	0.989579	0.697513	3.4133	foundation_model	Gene- former*|Foundation Models
replogle_k562_essential	1	geneformer	CDC6+ctrl	val	0.990809	0.598955	3.25084	foundation_model	Gene- former*|Foundation Models
replogle_k562_essential	1	geneformer	CDC40+ctrl	test	0.992885	0.468744	3.09327	foundation_model	Gene- former*|Foundation Models
replogle_k562_essential	1	geneformer	CENPC+ctrl	test	0.995991	0.653635	2.41682	foundation_model	Gene- former*|Foundation Models
replogle_k562_essential	1	geneformer	CENPE+ctrl	test	0.995431	0.462684	2.29818	foundation_model	Gene- former*|Foundation Models
replogle_k562_essential	1	geneformer	CEP192+ctrl	val	0.997218	0.572263	1.81662	foundation_model	Gene- former*|Foundation Models
replogle_k562_essential	1	geneformer	CHAF1A+ctrl	val	0.970058	0.367088	6.03521	foundation_model	Gene- former*|Foundation Models
replogle_k562_essential	1	geneformer	CHERP+ctrl	test	0.987617	0.420094	3.95486	foundation_model	Gene- former*|Foundation Models
replogle_k562_essential	1	geneformer	CLTC+ctrl	val	0.992412	0.493705	3.0153	foundation_model	Gene- former*|Foundation Models
replogle_k562_essential	1	geneformer	CNIH4+ctrl	test	0.989891	0.329924	3.48444	foundation_model	Gene- former*|Foundation Models
replogle_k562_essential	1	geneformer	CSTF3+ctrl	test	0.981796	0.307533	4.64178	foundation_model	Gene- former*|Foundation Models
replogle_k562_essential	1	geneformer	CTR9+ctrl	test	0.965788	0.292178	7.94309	foundation_model	Gene- former*|Foundation Models
replogle_k562_essential	1	geneformer	CUL1+ctrl	test	0.995078	0.117184	2.48447	foundation_model	Gene- former*|Foundation Models
replogle_k562_essential	1	geneformer	CWC22+ctrl	test	0.981028	0.466105	4.89349	foundation_model	Gene- former*|Foundation Models
replogle_k562_essential	1	geneformer	DAD1+ctrl	test	0.985851	0.0696373	4.21003	foundation_model	Gene- former*|Foundation Models
replogle_k562_essential	1	geneformer	DDOST+ctrl	test	0.990772	0.202264	3.37444	foundation_model	Gene- former*|Foundation Models
replogle_k562_essential	1	geneformer	DDX5+ctrl	test	0.989634	-0.061283	3.63803	foundation_model	Gene- former*|Foundation Models
replogle_k562_essential	1	geneformer	DERL2+ctrl	test	0.994292	0.527473	2.57008	foundation_model	Gene- former*|Foundation Models
replogle_k562_essential	1	geneformer	DNTTIP2+ctrl	test	0.976224	0.453776	5.41205	foundation_model	Gene- former*|Foundation Models
replogle_k562_essential	1	geneformer	DONSON+ctrl	test	0.990191	0.498874	3.35153	foundation_model	Gene- former*|Foundation Models
replogle_k562_essential	1	geneformer	DRAP1+ctrl	val	0.994516	0.125124	2.72715	foundation_model	Gene- former*|Foundation Models
replogle_k562_essential	1	geneformer	DYNC1H1+ctrl	test	0.995456	0.637	2.30051	foundation_model	Gene- former*|Foundation Models
replogle_k562_essential	1	geneformer	DYNLRB1+ctrl	test	0.99666	0.596966	1.94989	foundation_model	Gene- former*|Foundation Models
replogle_k562_essential	1	geneformer	EBNA1BP2+ctrl	test	0.988195	0.668413	3.65895	foundation_model	Gene- former*|Foundation Models
replogle_k562_essential	1	geneformer	EIF3F+ctrl	test	0.981884	0.301284	4.59598	foundation_model	Gene- former*|Foundation Models
replogle_k562_essential	1	geneformer	EIF5A+ctrl	test	0.981194	0.205158	4.87197	foundation_model	Gene- former*|Foundation Models
replogle_k562_essential	1	geneformer	EXOC7+ctrl	test	0.982138	0.382294	4.57759	foundation_model	Gene- former*|Foundation Models
replogle_k562_essential	1	geneformer	EXOSC8+ctrl	val	0.977978	0.417446	4.99658	foundation_model	Gene- former*|Foundation Models
replogle_k562_essential	1	geneformer	FAM50A+ctrl	test	0.970179	0.473417	5.82783	foundation_model	Gene- former*|Foundation Models
replogle_k562_essential	1	geneformer	GBF1+ctrl	val	0.981653	0.531326	4.8311	foundation_model	Gene- former*|Foundation Models
replogle_k562_essential	1	geneformer	GNL3+ctrl	test	0.985012	0.597384	4.16244	foundation_model	Gene- former*|Foundation Models
replogle_k562_essential	1	geneformer	GRPEL1+ctrl	test	0.986318	0.66646	4.01281	foundation_model	Gene- former*|Foundation Models
replogle_k562_essential	1	geneformer	HEATR1+ctrl	test	0.980346	0.736378	4.70545	foundation_model	Gene- former*|Foundation Models
replogle_k562_essential	1	geneformer	HGS+ctrl	test	0.988397	0.600788	3.78265	foundation_model	Gene- former*|Foundation Models
replogle_k562_essential	1	geneformer	HNRNPH1+ctrl	test	0.98951	0.330422	3.47936	foundation_model	Gene- former*|Foundation Models
replogle_k562_essential	1	geneformer	HNRNPU+ctrl	test	0.982886	0.195776	4.51248	foundation_model	Gene- former*|Foundation Models
replogle_k562_essential	1	geneformer	HSCB+ctrl	test	0.994625	0.362539	2.65101	foundation_model	Gene- former*|Foundation Models
replogle_k562_essential	1	geneformer	HSD17B12+ctrl	test	0.992698	0.552148	2.97673	foundation_model	Gene- former*|Foundation Models
replogle_k562_essential	1	geneformer	HSPA8+ctrl	test	0.964488	0.185099	7.23076	foundation_model	Gene- former*|Foundation Models
replogle_k562_essential	1	geneformer	HSPE1+ctrl	test	0.967394	0.177547	6.44782	foundation_model	Gene- former*|Foundation Models
replogle_k562_essential	1	geneformer	IGBP1+ctrl	test	0.992175	0.693989	3.03511	foundation_model	Gene- former*|Foundation Models
replogle_k562_essential	1	geneformer	IK+ctrl	val	0.992935	0.58297	2.87776	foundation_model	Gene- former*|Foundation Models
replogle_k562_essential	1	geneformer	INTS6+ctrl	val	0.993412	0.0201254	2.88521	foundation_model	Gene- former*|Foundation Models
replogle_k562_essential	1	geneformer	ISCU+ctrl	test	0.983518	0.558122	4.40858	foundation_model	Gene- former*|Foundation Models
replogle_k562_essential	1	geneformer	KIN+ctrl	val	0.993566	0.467751	2.74947	foundation_model	Gene- former*|Foundation Models
replogle_k562_essential	1	geneformer	KRR1+ctrl	val	0.980816	0.390582	4.81045	foundation_model	Gene- former*|Foundation Models
replogle_k562_essential	1	geneformer	LONP1+ctrl	val	0.99077	0.271033	3.53228	foundation_model	Gene- former*|Foundation Models
replogle_k562_essential	1	geneformer	MCM10+ctrl	test	0.988609	0.53175	3.60546	foundation_model	Gene- former*|Foundation Models
replogle_k562_essential	1	geneformer	MDN1+ctrl	test	0.991035	0.471957	3.26913	foundation_model	Gene- former*|Foundation Models
replogle_k562_essential	1	geneformer	MED10+ctrl	val	0.980245	0.545821	4.71956	foundation_model	Gene- former*|Foundation Models
replogle_k562_essential	1	geneformer	MED14+ctrl	val	0.983394	0.663807	4.33812	foundation_model	Gene- former*|Foundation Models
replogle_k562_essential	1	geneformer	MED20+ctrl	test	0.977627	0.567713	5.00873	foundation_model	Gene- former*|Foundation Models
replogle_k562_essential	1	geneformer	MED21+ctrl	val	0.956572	0.676549	7.38338	foundation_model	Gene- former*|Foundation Models
replogle_k562_essential	1	geneformer	MED26+ctrl	test	0.993576	0.218969	2.83017	foundation_model	Gene- former*|Foundation Models
replogle_k562_essential	1	geneformer	MED31+ctrl	test	0.986138	0.215493	3.99305	foundation_model	Gene- former*|Foundation Models
replogle_k562_essential	1	geneformer	MFAP1+ctrl	test	0.980008	0.650701	5.04459	foundation_model	Gene- former*|Foundation Models
replogle_k562_essential	1	geneformer	MRPL18+ctrl	test	0.993537	0.354466	3.02463	foundation_model	Gene- former*|Foundation Models
replogle_k562_essential	1	geneformer	MZT1+ctrl	test	0.994344	0.21629	2.66763	foundation_model	Gene- former*|Foundation Models
replogle_k562_essential	1	geneformer	NAA15+ctrl	test	0.993255	0.373105	2.78376	foundation_model	Gene- former*|Foundation Models
replogle_k562_essential	1	geneformer	NBAS+ctrl	test	0.99409	0.36778	2.71286	foundation_model	Gene- former*|Foundation Models
replogle_k562_essential	1	geneformer	NCAPH+ctrl	test	0.992656	0.52356	2.92335	foundation_model	Gene- former*|Foundation Models
replogle_k562_essential	1	geneformer	NDC80+ctrl	test	0.995753	0.81032	2.37224	foundation_model	Gene- former*|Foundation Models
replogle_k562_essential	1	geneformer	NEDD1+ctrl	test	0.992981	0.293944	2.92022	foundation_model	Gene- former*|Foundation Models
replogle_k562_essential	1	geneformer	NIFK+ctrl	val	0.984712	0.720301	4.12203	foundation_model	Gene- former*|Foundation Models
replogle_k562_essential	1	geneformer	NRBP1+ctrl	test	0.988872	0.391714	3.56909	foundation_model	Gene- former*|Foundation Models
replogle_k562_essential	1	geneformer	OPA1+ctrl	test	0.991069	0.330416	3.37659	foundation_model	Gene- former*|Foundation Models
replogle_k562_essential	1	geneformer	PCF11+ctrl	test	0.986495	0.438385	4.07255	foundation_model	Gene- former*|Foundation Models
replogle_k562_essential	1	geneformer	PDCD2+ctrl	test	0.988018	0.250363	3.76233	foundation_model	Gene- former*|Foundation Models
replogle_k562_essential	1	geneformer	PGPEP1+ctrl	test	0.990382	0.529023	3.36268	foundation_model	Gene- former*|Foundation Models
replogle_k562_essential	1	geneformer	PKM+ctrl	val	0.985977	0.269471	4.07125	foundation_model	Gene- former*|Foundation Models
replogle_k562_essential	1	geneformer	POLA1+ctrl	test	0.98921	0.40734	3.53223	foundation_model	Gene- former*|Foundation Models
replogle_k562_essential	1	geneformer	POLR2C+ctrl	val	0.96871	0.577016	6.13132	foundation_model	Gene- former*|Foundation Models
replogle_k562_essential	1	geneformer	POLR3C+ctrl	test	0.995241	0.150994	2.52121	foundation_model	Gene- former*|Foundation Models
replogle_k562_essential	1	geneformer	PPP4R2+ctrl	test	0.993188	0.250266	2.93498	foundation_model	Gene- former*|Foundation Models
replogle_k562_essential	1	geneformer	PRPF3+ctrl	test	0.976395	0.696483	5.57034	foundation_model	Gene- former*|Foundation Models
replogle_k562_essential	1	geneformer	PRPF4B+ctrl	test	0.99058	0.198121	3.46042	foundation_model	Gene- former*|Foundation Models
replogle_k562_essential	1	geneformer	RBM39+ctrl	test	0.983355	0.380116	4.61181	foundation_model	Gene- former*|Foundation Models
replogle_k562_essential	1	geneformer	RBM42+ctrl	test	0.988264	0.208978	3.85514	foundation_model	Gene- former*|Foundation Models
replogle_k562_essential	1	geneformer	RFC4+ctrl	test	0.990805	0.426729	3.37632	foundation_model	Gene- former*|Foundation Models
replogle_k562_essential	1	geneformer	RIOK1+ctrl	test	0.982494	0.317301	4.72333	foundation_model	Gene- former*|Foundation Models
replogle_k562_essential	1	geneformer	RNGTT+ctrl	test	0.993861	0.269603	2.76974	foundation_model	Gene- former*|Foundation Models
replogle_k562_essential	1	geneformer	RNMT+ctrl	test	0.983208	0.092957	4.60652	foundation_model	Gene- former*|Foundation Models
replogle_k562_essential	1	geneformer	RPA3+ctrl	val	0.988728	0.508175	3.85208	foundation_model	Gene- former*|Foundation Models
replogle_k562_essential	1	geneformer	RPL10+ctrl	test	0.967702	0.5628	5.90805	foundation_model	Gene- former*|Foundation Models
replogle_k562_essential	1	geneformer	RPL35A+ctrl	test	0.977973	0.806393	4.94997	foundation_model	Gene- former*|Foundation Models
replogle_k562_essential	1	geneformer	RPS5+ctrl	test	0.949719	0.162386	7.74162	foundation_model	Gene- former*|Foundation Models
replogle_k562_essential	1	geneformer	RPS6+ctrl	test	0.914085	-0.394315	10.2624	foundation_model	Gene- former*|Foundation Models
replogle_k562_essential	1	geneformer	RPS14+ctrl	test	0.97887	0.573439	4.92713	foundation_model	Gene- former*|Foundation Models
replogle_k562_essential	1	geneformer	RRN3+ctrl	test	0.975423	0.453807	5.37429	foundation_model	Gene- former*|Foundation Models
replogle_k562_essential	1	geneformer	SCFD1+ctrl	test	0.994422	0.584098	2.51554	foundation_model	Gene- former*|Foundation Models
replogle_k562_essential	1	geneformer	SFPQ+ctrl	test	0.95424	0.510804	9.46766	foundation_model	Gene- former*|Foundation Models
replogle_k562_essential	1	geneformer	SLU7+ctrl	test	0.95055	0.480628	8.86934	foundation_model	Gene- former*|Foundation Models
replogle_k562_essential	1	geneformer	SMC3+ctrl	val	0.967486	0.501467	6.18262	foundation_model	Gene- former*|Foundation Models
replogle_k562_essential	1	geneformer	SMC4+ctrl	test	0.996107	0.64298	2.15593	foundation_model	Gene- former*|Foundation Models
replogle_k562_essential	1	geneformer	SNRNP27+ctrl	test	0.985305	0.228855	4.31377	foundation_model	Gene- former*|Foundation Models
replogle_k562_essential	1	geneformer	SNRNP48+ctrl	test	0.990962	0.512286	3.39926	foundation_model	Gene- former*|Foundation Models
replogle_k562_essential	1	geneformer	SNRPD1+ctrl	test	0.949277	0.585749	8.93662	foundation_model	Gene- former*|Foundation Models
replogle_k562_essential	1	geneformer	SON+ctrl	test	0.964297	0.691157	6.857	foundation_model	Gene- former*|Foundation Models
replogle_k562_essential	1	geneformer	SPC25+ctrl	test	0.981554	0.825926	5.20556	foundation_model	Gene- former*|Foundation Models
replogle_k562_essential	1	geneformer	SPCS3+ctrl	test	0.992265	0.168346	3.19636	foundation_model	Gene- former*|Foundation Models
replogle_k562_essential	1	geneformer	SRRM1+ctrl	test	0.988252	0.30891	3.74272	foundation_model	Gene- former*|Foundation Models
replogle_k562_essential	1	geneformer	TAF1+ctrl	val	0.956653	0.276583	7.45935	foundation_model	Gene- former*|Foundation Models
replogle_k562_essential	1	geneformer	TAF10+ctrl	test	0.952706	0.345992	7.41997	foundation_model	Gene- former*|Foundation Models
replogle_k562_essential	1	geneformer	TCP1+ctrl	test	0.980285	0.418274	4.98441	foundation_model	Gene- former*|Foundation Models
replogle_k562_essential	1	geneformer	TIMM9+ctrl	val	0.995427	0.241255	2.44652	foundation_model	Gene- former*|Foundation Models
replogle_k562_essential	1	geneformer	TRMT10C+ctrl	test	0.990705	0.111924	3.57127	foundation_model	Gene- former*|Foundation Models
replogle_k562_essential	1	geneformer	TSG101+ctrl	val	0.979103	0.595128	5.13285	foundation_model	Gene- former*|Foundation Models
replogle_k562_essential	1	geneformer	TXN+ctrl	test	0.98666	0.397732	3.95027	foundation_model	Gene- former*|Foundation Models
replogle_k562_essential	1	geneformer	UBA3+ctrl	val	0.989015	0.0382134	3.77394	foundation_model	Gene- former*|Foundation Models
replogle_k562_essential	1	geneformer	UTP3+ctrl	test	0.969892	0.361371	5.93892	foundation_model	Gene- former*|Foundation Models
replogle_k562_essential	1	geneformer	VPS29+ctrl	test	0.991014	0.24747	3.3499	foundation_model	Gene- former*|Foundation Models
replogle_k562_essential	1	geneformer	VPS54+ctrl	test	0.997476	0.56731	1.81751	foundation_model	Gene- former*|Foundation Models
replogle_k562_essential	1	geneformer	WDHD1+ctrl	test	0.992689	-0.002269	3.0973	foundation_model	Gene- former*|Foundation Models
replogle_k562_essential	1	geneformer	WDR3+ctrl	test	0.985067	0.438832	4.24056	foundation_model	Gene- former*|Foundation Models
replogle_k562_essential	1	geneformer	WDR12+ctrl	test	0.987905	0.582563	3.74828	foundation_model	Gene- former*|Foundation Models
replogle_k562_essential	1	geneformer	WDR43+ctrl	test	0.968154	0.564842	6.11415	foundation_model	Gene- former*|Foundation Models
replogle_k562_essential	1	geneformer	WDR82+ctrl	test	0.96851	0.53859	6.00547	foundation_model	Gene- former*|Foundation Models
replogle_k562_essential	1	geneformer	WDTC1+ctrl	test	0.98551	0.301472	4.1013	foundation_model	Gene- former*|Foundation Models
replogle_k562_essential	1	geneformer	XPO1+ctrl	test	0.969106	0.685762	6.32625	foundation_model	Gene- former*|Foundation Models
replogle_k562_essential	1	geneformer	YEATS2+ctrl	test	0.992792	0.14947	3.01615	foundation_model	Gene- former*|Foundation Models
replogle_k562_essential	1	geneformer	ZBTB17+ctrl	test	0.993742	0.259537	2.83713	foundation_model	Gene- former*|Foundation Models
replogle_k562_essential	1	geneformer	ZCRB1+ctrl	test	0.992876	0.12906	3.03102	foundation_model	Gene- former*|Foundation Models
replogle_k562_essential	1	geneformer	ZNHIT6+ctrl	test	0.988525	0.157289	3.77056	foundation_model	Gene- former*|Foundation Models
replogle_k562_essential	1	uce	ACTB+ctrl	val	0.991177	0.121486	3.27527	foundation_model	UCE*|Foundation Models
replogle_k562_essential	1	uce	ALG13+ctrl	test	0.994642	0.198213	2.61001	foundation_model	UCE*|Foundation Models
replogle_k562_essential	1	uce	ANKRD11+ctrl	test	0.989274	-0.140984	3.94157	foundation_model	UCE*|Foundation Models
replogle_k562_essential	1	uce	AP2S1+ctrl	test	0.99163	0.405855	3.13938	foundation_model	UCE*|Foundation Models
replogle_k562_essential	1	uce	ARGLU1+ctrl	test	0.991715	-0.0570655	3.33136	foundation_model	UCE*|Foundation Models
replogle_k562_essential	1	uce	ARIH1+ctrl	test	0.992392	0.47885	2.94863	foundation_model	UCE*|Foundation Models
replogle_k562_essential	1	uce	ATF4+ctrl	val	0.988883	0.16705	3.7463	foundation_model	UCE*|Foundation Models
replogle_k562_essential	1	uce	ATP6AP1+ctrl	test	0.993958	0.471318	2.66822	foundation_model	UCE*|Foundation Models
replogle_k562_essential	1	uce	ATP6V0B+ctrl	val	0.993138	0.348066	2.87714	foundation_model	UCE*|Foundation Models
replogle_k562_essential	1	uce	ATP6V0C+ctrl	val	0.986529	0.442659	3.98177	foundation_model	UCE*|Foundation Models
replogle_k562_essential	1	uce	BRD8+ctrl	val	0.982748	0.139645	4.7123	foundation_model	UCE*|Foundation Models
replogle_k562_essential	1	uce	BRIX1+ctrl	test	0.990254	0.729379	3.29191	foundation_model	UCE*|Foundation Models
replogle_k562_essential	1	uce	CDC6+ctrl	val	0.989477	0.512127	3.48541	foundation_model	UCE*|Foundation Models
replogle_k562_essential	1	uce	CDC40+ctrl	test	0.992217	0.411178	3.24931	foundation_model	UCE*|Foundation Models
replogle_k562_essential	1	uce	CENPC+ctrl	test	0.995813	0.637944	2.46335	foundation_model	UCE*|Foundation Models
replogle_k562_essential	1	uce	CENPE+ctrl	test	0.994846	0.423186	2.46471	foundation_model	UCE*|Foundation Models
replogle_k562_essential	1	uce	CEP192+ctrl	val	0.997004	0.559466	1.91005	foundation_model	UCE*|Foundation Models
replogle_k562_essential	1	uce	CHAF1A+ctrl	val	0.968351	0.288012	6.20867	foundation_model	UCE*|Foundation Models
replogle_k562_essential	1	uce	CHERP+ctrl	test	0.98724	0.387611	4.03826	foundation_model	UCE*|Foundation Models
replogle_k562_essential	1	uce	CLTC+ctrl	val	0.99391	0.47559	2.67803	foundation_model	UCE*|Foundation Models
replogle_k562_essential	1	uce	CNIH4+ctrl	test	0.990058	0.350544	3.44461	foundation_model	UCE*|Foundation Models
replogle_k562_essential	1	uce	CSTF3+ctrl	test	0.981295	0.290416	4.70417	foundation_model	UCE*|Foundation Models
replogle_k562_essential	1	uce	CTR9+ctrl	test	0.965619	0.282277	7.97348	foundation_model	UCE*|Foundation Models
replogle_k562_essential	1	uce	CUL1+ctrl	test	0.994281	0.0883442	2.6924	foundation_model	UCE*|Foundation Models
replogle_k562_essential	1	uce	CWC22+ctrl	test	0.980002	0.399374	5.06052	foundation_model	UCE*|Foundation Models
replogle_k562_essential	1	uce	DAD1+ctrl	test	0.986628	0.0600531	4.04681	foundation_model	UCE*|Foundation Models
replogle_k562_essential	1	uce	DDOST+ctrl	test	0.990192	0.177367	3.48744	foundation_model	UCE*|Foundation Models
replogle_k562_essential	1	uce	DDX5+ctrl	test	0.989709	-0.0727983	3.64036	foundation_model	UCE*|Foundation Models
replogle_k562_essential	1	uce	DERL2+ctrl	test	0.994262	0.530279	2.58306	foundation_model	UCE*|Foundation Models
replogle_k562_essential	1	uce	DNTTIP2+ctrl	test	0.976583	0.479084	5.34654	foundation_model	UCE*|Foundation Models
replogle_k562_essential	1	uce	DONSON+ctrl	test	0.990003	0.485484	3.38969	foundation_model	UCE*|Foundation Models
replogle_k562_essential	1	uce	DRAP1+ctrl	val	0.994102	0.130277	2.82296	foundation_model	UCE*|Foundation Models
replogle_k562_essential	1	uce	DYNC1H1+ctrl	test	0.996123	0.672192	2.1586	foundation_model	UCE*|Foundation Models
replogle_k562_essential	1	uce	DYNLRB1+ctrl	test	0.996465	0.588735	2.01173	foundation_model	UCE*|Foundation Models
replogle_k562_essential	1	uce	EBNA1BP2+ctrl	test	0.985016	0.522467	4.16125	foundation_model	UCE*|Foundation Models
replogle_k562_essential	1	uce	EIF3F+ctrl	test	0.98274	0.3361	4.4928	foundation_model	UCE*|Foundation Models
replogle_k562_essential	1	uce	EIF5A+ctrl	test	0.985056	0.365453	4.28787	foundation_model	UCE*|Foundation Models
replogle_k562_essential	1	uce	EXOC7+ctrl	test	0.981591	0.354966	4.65123	foundation_model	UCE*|Foundation Models
replogle_k562_essential	1	uce	EXOSC8+ctrl	val	0.978604	0.442228	4.89946	foundation_model	UCE*|Foundation Models
replogle_k562_essential	1	uce	FAM50A+ctrl	test	0.969795	0.441534	5.85348	foundation_model	UCE*|Foundation Models
replogle_k562_essential	1	uce	GBF1+ctrl	val	0.98162	0.507808	4.88329	foundation_model	UCE*|Foundation Models
replogle_k562_essential	1	uce	GNL3+ctrl	test	0.98332	0.509782	4.43394	foundation_model	UCE*|Foundation Models
replogle_k562_essential	1	uce	GRPEL1+ctrl	test	0.985144	0.602763	4.20292	foundation_model	UCE*|Foundation Models
replogle_k562_essential	1	uce	HEATR1+ctrl	test	0.977528	0.629099	5.09804	foundation_model	UCE*|Foundation Models
replogle_k562_essential	1	uce	HGS+ctrl	test	0.988873	0.615382	3.7402	foundation_model	UCE*|Foundation Models
replogle_k562_essential	1	uce	HNRNPH1+ctrl	test	0.989559	0.356467	3.47924	foundation_model	UCE*|Foundation Models
replogle_k562_essential	1	uce	HNRNPU+ctrl	test	0.984052	0.246729	4.35337	foundation_model	UCE*|Foundation Models
replogle_k562_essential	1	uce	HSCB+ctrl	test	0.994332	0.340241	2.73399	foundation_model	UCE*|Foundation Models
replogle_k562_essential	1	uce	HSD17B12+ctrl	test	0.992658	0.535519	3.0196	foundation_model	UCE*|Foundation Models
replogle_k562_essential	1	uce	HSPA8+ctrl	test	0.97563	0.480218	6.13532	foundation_model	UCE*|Foundation Models
replogle_k562_essential	1	uce	HSPE1+ctrl	test	0.974315	0.375774	5.61133	foundation_model	UCE*|Foundation Models
replogle_k562_essential	1	uce	IGBP1+ctrl	test	0.992199	0.685989	3.04475	foundation_model	UCE*|Foundation Models
replogle_k562_essential	1	uce	IK+ctrl	val	0.992373	0.538477	2.99025	foundation_model	UCE*|Foundation Models
replogle_k562_essential	1	uce	INTS6+ctrl	val	0.993035	0.0485317	2.97989	foundation_model	UCE*|Foundation Models
replogle_k562_essential	1	uce	ISCU+ctrl	test	0.983402	0.542211	4.42689	foundation_model	UCE*|Foundation Models
replogle_k562_essential	1	uce	KIN+ctrl	val	0.992683	0.40623	2.9394	foundation_model	UCE*|Foundation Models
replogle_k562_essential	1	uce	KRR1+ctrl	val	0.980994	0.40555	4.78338	foundation_model	UCE*|Foundation Models
replogle_k562_essential	1	uce	LONP1+ctrl	val	0.990099	0.230588	3.6278	foundation_model	UCE*|Foundation Models
replogle_k562_essential	1	uce	MCM10+ctrl	test	0.98796	0.487126	3.7111	foundation_model	UCE*|Foundation Models
replogle_k562_essential	1	uce	MDN1+ctrl	test	0.98999	0.37377	3.45934	foundation_model	UCE*|Foundation Models
replogle_k562_essential	1	uce	MED10+ctrl	val	0.981195	0.596634	4.61497	foundation_model	UCE*|Foundation Models
replogle_k562_essential	1	uce	MED14+ctrl	val	0.983234	0.642674	4.35461	foundation_model	UCE*|Foundation Models
replogle_k562_essential	1	uce	MED20+ctrl	test	0.977646	0.555853	4.98567	foundation_model	UCE*|Foundation Models
replogle_k562_essential	1	uce	MED21+ctrl	val	0.956989	0.674755	7.35041	foundation_model	UCE*|Foundation Models
replogle_k562_essential	1	uce	MED26+ctrl	test	0.992904	0.194781	2.95009	foundation_model	UCE*|Foundation Models
replogle_k562_essential	1	uce	MED31+ctrl	test	0.985962	0.210407	4.00639	foundation_model	UCE*|Foundation Models
replogle_k562_essential	1	uce	MFAP1+ctrl	test	0.979532	0.617736	5.10593	foundation_model	UCE*|Foundation Models
replogle_k562_essential	1	uce	MRPL18+ctrl	test	0.992711	0.275801	3.23418	foundation_model	UCE*|Foundation Models
replogle_k562_essential	1	uce	MZT1+ctrl	test	0.993812	0.194407	2.79173	foundation_model	UCE*|Foundation Models
replogle_k562_essential	1	uce	NAA15+ctrl	test	0.99351	0.40007	2.73962	foundation_model	UCE*|Foundation Models
replogle_k562_essential	1	uce	NBAS+ctrl	test	0.993857	0.363791	2.787	foundation_model	UCE*|Foundation Models
replogle_k562_essential	1	uce	NCAPH+ctrl	test	0.99283	0.53733	2.89347	foundation_model	UCE*|Foundation Models
replogle_k562_essential	1	uce	NDC80+ctrl	test	0.995473	0.76704	2.44116	foundation_model	UCE*|Foundation Models
replogle_k562_essential	1	uce	NEDD1+ctrl	test	0.992747	0.290976	2.9598	foundation_model	UCE*|Foundation Models
replogle_k562_essential	1	uce	NIFK+ctrl	val	0.981852	0.593679	4.54283	foundation_model	UCE*|Foundation Models
replogle_k562_essential	1	uce	NRBP1+ctrl	test	0.989159	0.428623	3.50328	foundation_model	UCE*|Foundation Models
replogle_k562_essential	1	uce	OPA1+ctrl	test	0.990949	0.315162	3.39634	foundation_model	UCE*|Foundation Models
replogle_k562_essential	1	uce	PCF11+ctrl	test	0.985951	0.40639	4.15356	foundation_model	UCE*|Foundation Models
replogle_k562_essential	1	uce	PDCD2+ctrl	test	0.987117	0.182234	3.99305	foundation_model	UCE*|Foundation Models
replogle_k562_essential	1	uce	PGPEP1+ctrl	test	0.990309	0.518886	3.39108	foundation_model	UCE*|Foundation Models
replogle_k562_essential	1	uce	PKM+ctrl	val	0.992923	0.348569	2.89256	foundation_model	UCE*|Foundation Models
replogle_k562_essential	1	uce	POLA1+ctrl	test	0.989751	0.451929	3.45081	foundation_model	UCE*|Foundation Models
replogle_k562_essential	1	uce	POLR2C+ctrl	val	0.96868	0.566605	6.12257	foundation_model	UCE*|Foundation Models
replogle_k562_essential	1	uce	POLR3C+ctrl	test	0.994686	0.16019	2.66866	foundation_model	UCE*|Foundation Models
replogle_k562_essential	1	uce	PPP4R2+ctrl	test	0.992822	0.2233	2.99808	foundation_model	UCE*|Foundation Models
replogle_k562_essential	1	uce	PRPF3+ctrl	test	0.974423	0.59909	5.84988	foundation_model	UCE*|Foundation Models
replogle_k562_essential	1	uce	PRPF4B+ctrl	test	0.99018	0.174364	3.53361	foundation_model	UCE*|Foundation Models
replogle_k562_essential	1	uce	RBM39+ctrl	test	0.982785	0.342505	4.69706	foundation_model	UCE*|Foundation Models
replogle_k562_essential	1	uce	RBM42+ctrl	test	0.98732	0.156892	3.99081	foundation_model	UCE*|Foundation Models
replogle_k562_essential	1	uce	RFC4+ctrl	test	0.990323	0.387503	3.46218	foundation_model	UCE*|Foundation Models
replogle_k562_essential	1	uce	RIOK1+ctrl	test	0.983598	0.397044	4.51562	foundation_model	UCE*|Foundation Models
replogle_k562_essential	1	uce	RNGTT+ctrl	test	0.993695	0.283438	2.79015	foundation_model	UCE*|Foundation Models
replogle_k562_essential	1	uce	RNMT+ctrl	test	0.98282	0.103216	4.62935	foundation_model	UCE*|Foundation Models
replogle_k562_essential	1	uce	RPA3+ctrl	val	0.988572	0.491053	3.8605	foundation_model	UCE*|Foundation Models
replogle_k562_essential	1	uce	RPL10+ctrl	test	0.96828	0.676097	6.00609	foundation_model	UCE*|Foundation Models
replogle_k562_essential	1	uce	RPL35A+ctrl	test	0.971767	0.667092	5.71708	foundation_model	UCE*|Foundation Models
replogle_k562_essential	1	uce	RPS5+ctrl	test	0.967345	0.500813	6.33324	foundation_model	UCE*|Foundation Models
replogle_k562_essential	1	uce	RPS6+ctrl	test	0.957136	0.529165	6.97814	foundation_model	UCE*|Foundation Models
replogle_k562_essential	1	uce	RPS14+ctrl	test	0.976194	0.459204	5.35236	foundation_model	UCE*|Foundation Models
replogle_k562_essential	1	uce	RRN3+ctrl	test	0.97624	0.495381	5.2447	foundation_model	UCE*|Foundation Models
replogle_k562_essential	1	uce	SCFD1+ctrl	test	0.994663	0.609471	2.44964	foundation_model	UCE*|Foundation Models
replogle_k562_essential	1	uce	SFPQ+ctrl	test	0.951613	0.479359	9.46103	foundation_model	UCE*|Foundation Models
replogle_k562_essential	1	uce	SLU7+ctrl	test	0.949684	0.440546	8.94797	foundation_model	UCE*|Foundation Models
replogle_k562_essential	1	uce	SMC3+ctrl	val	0.968872	0.550674	6.03368	foundation_model	UCE*|Foundation Models
replogle_k562_essential	1	uce	SMC4+ctrl	test	0.995883	0.619367	2.22069	foundation_model	UCE*|Foundation Models
replogle_k562_essential	1	uce	SNRNP27+ctrl	test	0.984762	0.222544	4.36159	foundation_model	UCE*|Foundation Models
replogle_k562_essential	1	uce	SNRNP48+ctrl	test	0.991373	0.540387	3.35265	foundation_model	UCE*|Foundation Models
replogle_k562_essential	1	uce	SNRPD1+ctrl	test	0.95059	0.645298	8.71535	foundation_model	UCE*|Foundation Models
replogle_k562_essential	1	uce	SON+ctrl	test	0.962352	0.693178	7.0572	foundation_model	UCE*|Foundation Models
replogle_k562_essential	1	uce	SPC25+ctrl	test	0.981046	0.798906	5.28298	foundation_model	UCE*|Foundation Models
replogle_k562_essential	1	uce	SPCS3+ctrl	test	0.992353	0.122591	3.15691	foundation_model	UCE*|Foundation Models
replogle_k562_essential	1	uce	SRRM1+ctrl	test	0.988368	0.288528	3.72169	foundation_model	UCE*|Foundation Models
replogle_k562_essential	1	uce	TAF1+ctrl	val	0.956526	0.27377	7.47884	foundation_model	UCE*|Foundation Models
replogle_k562_essential	1	uce	TAF10+ctrl	test	0.952556	0.3379	7.4272	foundation_model	UCE*|Foundation Models
replogle_k562_essential	1	uce	TCP1+ctrl	test	0.980528	0.417333	5.03216	foundation_model	UCE*|Foundation Models
replogle_k562_essential	1	uce	TIMM9+ctrl	val	0.995293	0.277423	2.49686	foundation_model	UCE*|Foundation Models
replogle_k562_essential	1	uce	TRMT10C+ctrl	test	0.990101	0.0753591	3.6997	foundation_model	UCE*|Foundation Models
replogle_k562_essential	1	uce	TSG101+ctrl	val	0.97996	0.609145	5.04192	foundation_model	UCE*|Foundation Models
replogle_k562_essential	1	uce	TXN+ctrl	test	0.987876	0.432744	3.75866	foundation_model	UCE*|Foundation Models
replogle_k562_essential	1	uce	UBA3+ctrl	val	0.988378	0.029634	3.86248	foundation_model	UCE*|Foundation Models
replogle_k562_essential	1	uce	UTP3+ctrl	test	0.970569	0.400048	5.83911	foundation_model	UCE*|Foundation Models
replogle_k562_essential	1	uce	VPS29+ctrl	test	0.991117	0.275071	3.33523	foundation_model	UCE*|Foundation Models
replogle_k562_essential	1	uce	VPS54+ctrl	test	0.997408	0.581816	1.85614	foundation_model	UCE*|Foundation Models
replogle_k562_essential	1	uce	WDHD1+ctrl	test	0.993123	0.0551743	3.02473	foundation_model	UCE*|Foundation Models
replogle_k562_essential	1	uce	WDR3+ctrl	test	0.984614	0.409732	4.33051	foundation_model	UCE*|Foundation Models
replogle_k562_essential	1	uce	WDR12+ctrl	test	0.986969	0.520463	3.93579	foundation_model	UCE*|Foundation Models
replogle_k562_essential	1	uce	WDR43+ctrl	test	0.96806	0.549512	6.20304	foundation_model	UCE*|Foundation Models
replogle_k562_essential	1	uce	WDR82+ctrl	test	0.968333	0.533341	6.01721	foundation_model	UCE*|Foundation Models
replogle_k562_essential	1	uce	WDTC1+ctrl	test	0.985188	0.29055	4.15071	foundation_model	UCE*|Foundation Models
replogle_k562_essential	1	uce	XPO1+ctrl	test	0.969504	0.708938	6.27121	foundation_model	UCE*|Foundation Models
replogle_k562_essential	1	uce	YEATS2+ctrl	test	0.9925	0.197615	3.04845	foundation_model	UCE*|Foundation Models
replogle_k562_essential	1	uce	ZBTB17+ctrl	test	0.99313	0.224495	2.96559	foundation_model	UCE*|Foundation Models
replogle_k562_essential	1	uce	ZCRB1+ctrl	test	0.992402	0.104794	3.16884	foundation_model	UCE*|Foundation Models
replogle_k562_essential	1	uce	ZNHIT6+ctrl	test	0.988956	0.243651	3.66738	foundation_model	UCE*|Foundation Models
replogle_k562_essential	1	scbert	ACTB+ctrl	val	0.991434	0.118624	3.21966	foundation_model	scBERT*|Foundation Models
replogle_k562_essential	1	scbert	ALG13+ctrl	test	0.994917	0.201618	2.53228	foundation_model	scBERT*|Foundation Models
replogle_k562_essential	1	scbert	ANKRD11+ctrl	test	0.989687	-0.127665	3.84901	foundation_model	scBERT*|Foundation Models
replogle_k562_essential	1	scbert	AP2S1+ctrl	test	0.991547	0.388489	3.14987	foundation_model	scBERT*|Foundation Models
replogle_k562_essential	1	scbert	ARGLU1+ctrl	test	0.992109	-0.0512382	3.2473	foundation_model	scBERT*|Foundation Models
replogle_k562_essential	1	scbert	ARIH1+ctrl	test	0.992342	0.46528	2.96205	foundation_model	scBERT*|Foundation Models
replogle_k562_essential	1	scbert	ATF4+ctrl	val	0.989012	0.163137	3.70755	foundation_model	scBERT*|Foundation Models
replogle_k562_essential	1	scbert	ATP6AP1+ctrl	test	0.993908	0.456858	2.6712	foundation_model	scBERT*|Foundation Models
replogle_k562_essential	1	scbert	ATP6V0B+ctrl	val	0.993167	0.333407	2.8655	foundation_model	scBERT*|Foundation Models
replogle_k562_essential	1	scbert	ATP6V0C+ctrl	val	0.986317	0.429938	4.00854	foundation_model	scBERT*|Foundation Models
replogle_k562_essential	1	scbert	BRD8+ctrl	val	0.98307	0.149558	4.66015	foundation_model	scBERT*|Foundation Models
replogle_k562_essential	1	scbert	BRIX1+ctrl	test	0.989922	0.722318	3.35456	foundation_model	scBERT*|Foundation Models
replogle_k562_essential	1	scbert	CDC6+ctrl	val	0.989207	0.495914	3.52354	foundation_model	scBERT*|Foundation Models
replogle_k562_essential	1	scbert	CDC40+ctrl	test	0.992693	0.449208	3.14122	foundation_model	scBERT*|Foundation Models
replogle_k562_essential	1	scbert	CENPC+ctrl	test	0.995969	0.652305	2.4124	foundation_model	scBERT*|Foundation Models
replogle_k562_essential	1	scbert	CENPE+ctrl	test	0.995082	0.432024	2.39668	foundation_model	scBERT*|Foundation Models
replogle_k562_essential	1	scbert	CEP192+ctrl	val	0.997145	0.560242	1.84639	foundation_model	scBERT*|Foundation Models
replogle_k562_essential	1	scbert	CHAF1A+ctrl	val	0.96803	0.274937	6.23211	foundation_model	scBERT*|Foundation Models
replogle_k562_essential	1	scbert	CHERP+ctrl	test	0.987522	0.410714	3.97788	foundation_model	scBERT*|Foundation Models
replogle_k562_essential	1	scbert	CLTC+ctrl	val	0.993889	0.464806	2.6732	foundation_model	scBERT*|Foundation Models
replogle_k562_essential	1	scbert	CNIH4+ctrl	test	0.989961	0.331052	3.45869	foundation_model	scBERT*|Foundation Models
replogle_k562_essential	1	scbert	CSTF3+ctrl	test	0.981556	0.299871	4.6671	foundation_model	scBERT*|Foundation Models
replogle_k562_essential	1	scbert	CTR9+ctrl	test	0.966061	0.311913	7.91211	foundation_model	scBERT*|Foundation Models
replogle_k562_essential	1	scbert	CUL1+ctrl	test	0.994573	0.0899169	2.61094	foundation_model	scBERT*|Foundation Models
replogle_k562_essential	1	scbert	CWC22+ctrl	test	0.980619	0.439267	4.97587	foundation_model	scBERT*|Foundation Models
replogle_k562_essential	1	scbert	DAD1+ctrl	test	0.986612	0.0319924	4.04284	foundation_model	scBERT*|Foundation Models
replogle_k562_essential	1	scbert	DDOST+ctrl	test	0.990183	0.157128	3.47461	foundation_model	scBERT*|Foundation Models
replogle_k562_essential	1	scbert	DDX5+ctrl	test	0.990241	-0.0539798	3.54088	foundation_model	scBERT*|Foundation Models
replogle_k562_essential	1	scbert	DERL2+ctrl	test	0.994397	0.537338	2.54398	foundation_model	scBERT*|Foundation Models
replogle_k562_essential	1	scbert	DNTTIP2+ctrl	test	0.976274	0.456262	5.41642	foundation_model	scBERT*|Foundation Models
replogle_k562_essential	1	scbert	DONSON+ctrl	test	0.989741	0.465136	3.43049	foundation_model	scBERT*|Foundation Models
replogle_k562_essential	1	scbert	DRAP1+ctrl	val	0.994397	0.139089	2.73587	foundation_model	scBERT*|Foundation Models
replogle_k562_essential	1	scbert	DYNC1H1+ctrl	test	0.996358	0.692706	2.09327	foundation_model	scBERT*|Foundation Models
replogle_k562_essential	1	scbert	DYNLRB1+ctrl	test	0.996579	0.588004	1.97198	foundation_model	scBERT*|Foundation Models
replogle_k562_essential	1	scbert	EBNA1BP2+ctrl	test	0.985047	0.528143	4.1645	foundation_model	scBERT*|Foundation Models
replogle_k562_essential	1	scbert	EIF3F+ctrl	test	0.982882	0.341274	4.46928	foundation_model	scBERT*|Foundation Models
replogle_k562_essential	1	scbert	EIF5A+ctrl	test	0.98537	0.385304	4.23278	foundation_model	scBERT*|Foundation Models
replogle_k562_essential	1	scbert	EXOC7+ctrl	test	0.981961	0.37226	4.60452	foundation_model	scBERT*|Foundation Models
replogle_k562_essential	1	scbert	EXOSC8+ctrl	val	0.97834	0.426401	4.94004	foundation_model	scBERT*|Foundation Models
replogle_k562_essential	1	scbert	FAM50A+ctrl	test	0.970344	0.471091	5.80694	foundation_model	scBERT*|Foundation Models
replogle_k562_essential	1	scbert	GBF1+ctrl	val	0.981251	0.500435	4.91267	foundation_model	scBERT*|Foundation Models
replogle_k562_essential	1	scbert	GNL3+ctrl	test	0.98319	0.50711	4.45685	foundation_model	scBERT*|Foundation Models
replogle_k562_essential	1	scbert	GRPEL1+ctrl	test	0.984737	0.59513	4.24939	foundation_model	scBERT*|Foundation Models
replogle_k562_essential	1	scbert	HEATR1+ctrl	test	0.977105	0.615178	5.17392	foundation_model	scBERT*|Foundation Models
replogle_k562_essential	1	scbert	HGS+ctrl	test	0.988411	0.604499	3.79205	foundation_model	scBERT*|Foundation Models
replogle_k562_essential	1	scbert	HNRNPH1+ctrl	test	0.98982	0.367985	3.42986	foundation_model	scBERT*|Foundation Models
replogle_k562_essential	1	scbert	HNRNPU+ctrl	test	0.984533	0.268971	4.28136	foundation_model	scBERT*|Foundation Models
replogle_k562_essential	1	scbert	HSCB+ctrl	test	0.994465	0.34061	2.68323	foundation_model	scBERT*|Foundation Models
replogle_k562_essential	1	scbert	HSD17B12+ctrl	test	0.992589	0.536128	3.01305	foundation_model	scBERT*|Foundation Models
replogle_k562_essential	1	scbert	HSPA8+ctrl	test	0.975169	0.475963	6.15833	foundation_model	scBERT*|Foundation Models
replogle_k562_essential	1	scbert	HSPE1+ctrl	test	0.974217	0.377057	5.61225	foundation_model	scBERT*|Foundation Models
replogle_k562_essential	1	scbert	IGBP1+ctrl	test	0.992044	0.686271	3.06838	foundation_model	scBERT*|Foundation Models
replogle_k562_essential	1	scbert	IK+ctrl	val	0.992755	0.570005	2.90822	foundation_model	scBERT*|Foundation Models
replogle_k562_essential	1	scbert	INTS6+ctrl	val	0.993234	0.0374276	2.91959	foundation_model	scBERT*|Foundation Models
replogle_k562_essential	1	scbert	ISCU+ctrl	test	0.983211	0.541627	4.44642	foundation_model	scBERT*|Foundation Models
replogle_k562_essential	1	scbert	KIN+ctrl	val	0.99336	0.459727	2.79403	foundation_model	scBERT*|Foundation Models
replogle_k562_essential	1	scbert	KRR1+ctrl	val	0.980814	0.381087	4.83768	foundation_model	scBERT*|Foundation Models
replogle_k562_essential	1	scbert	LONP1+ctrl	val	0.990391	0.248015	3.55481	foundation_model	scBERT*|Foundation Models
replogle_k562_essential	1	scbert	MCM10+ctrl	test	0.987673	0.468303	3.75553	foundation_model	scBERT*|Foundation Models
replogle_k562_essential	1	scbert	MDN1+ctrl	test	0.990248	0.385267	3.41438	foundation_model	scBERT*|Foundation Models
replogle_k562_essential	1	scbert	MED10+ctrl	val	0.980688	0.580081	4.6838	foundation_model	scBERT*|Foundation Models
replogle_k562_essential	1	scbert	MED14+ctrl	val	0.982872	0.635436	4.40945	foundation_model	scBERT*|Foundation Models
replogle_k562_essential	1	scbert	MED20+ctrl	test	0.977349	0.547991	5.03053	foundation_model	scBERT*|Foundation Models
replogle_k562_essential	1	scbert	MED21+ctrl	val	0.956078	0.663131	7.42647	foundation_model	scBERT*|Foundation Models
replogle_k562_essential	1	scbert	MED26+ctrl	test	0.993209	0.192579	2.89223	foundation_model	scBERT*|Foundation Models
replogle_k562_essential	1	scbert	MED31+ctrl	test	0.98628	0.214075	3.96545	foundation_model	scBERT*|Foundation Models
replogle_k562_essential	1	scbert	MFAP1+ctrl	test	0.979895	0.654674	5.05629	foundation_model	scBERT*|Foundation Models
replogle_k562_essential	1	scbert	MRPL18+ctrl	test	0.992878	0.285971	3.16855	foundation_model	scBERT*|Foundation Models
replogle_k562_essential	1	scbert	MZT1+ctrl	test	0.994023	0.1821	2.74463	foundation_model	scBERT*|Foundation Models
replogle_k562_essential	1	scbert	NAA15+ctrl	test	0.993571	0.388281	2.72595	foundation_model	scBERT*|Foundation Models
replogle_k562_essential	1	scbert	NBAS+ctrl	test	0.993931	0.359947	2.74836	foundation_model	scBERT*|Foundation Models
replogle_k562_essential	1	scbert	NCAPH+ctrl	test	0.992879	0.542	2.87471	foundation_model	scBERT*|Foundation Models
replogle_k562_essential	1	scbert	NDC80+ctrl	test	0.995403	0.768203	2.46023	foundation_model	scBERT*|Foundation Models
replogle_k562_essential	1	scbert	NEDD1+ctrl	test	0.993072	0.301299	2.889	foundation_model	scBERT*|Foundation Models
replogle_k562_essential	1	scbert	NIFK+ctrl	val	0.98171	0.59443	4.57549	foundation_model	scBERT*|Foundation Models
replogle_k562_essential	1	scbert	NRBP1+ctrl	test	0.988899	0.39978	3.55314	foundation_model	scBERT*|Foundation Models
replogle_k562_essential	1	scbert	OPA1+ctrl	test	0.990957	0.304601	3.38548	foundation_model	scBERT*|Foundation Models
replogle_k562_essential	1	scbert	PCF11+ctrl	test	0.986084	0.411575	4.13165	foundation_model	scBERT*|Foundation Models
replogle_k562_essential	1	scbert	PDCD2+ctrl	test	0.987323	0.161989	3.98918	foundation_model	scBERT*|Foundation Models
replogle_k562_essential	1	scbert	PGPEP1+ctrl	test	0.990198	0.515788	3.39822	foundation_model	scBERT*|Foundation Models
replogle_k562_essential	1	scbert	PKM+ctrl	val	0.993143	0.354553	2.83616	foundation_model	scBERT*|Foundation Models
replogle_k562_essential	1	scbert	POLA1+ctrl	test	0.98948	0.429673	3.48994	foundation_model	scBERT*|Foundation Models
replogle_k562_essential	1	scbert	POLR2C+ctrl	val	0.968643	0.572267	6.14185	foundation_model	scBERT*|Foundation Models
replogle_k562_essential	1	scbert	POLR3C+ctrl	test	0.994982	0.164155	2.58908	foundation_model	scBERT*|Foundation Models
replogle_k562_essential	1	scbert	PPP4R2+ctrl	test	0.993166	0.23145	2.92698	foundation_model	scBERT*|Foundation Models
replogle_k562_essential	1	scbert	PRPF3+ctrl	test	0.975015	0.646896	5.77838	foundation_model	scBERT*|Foundation Models
replogle_k562_essential	1	scbert	PRPF4B+ctrl	test	0.990749	0.206914	3.42526	foundation_model	scBERT*|Foundation Models
replogle_k562_essential	1	scbert	RBM39+ctrl	test	0.983314	0.378747	4.61118	foundation_model	scBERT*|Foundation Models
replogle_k562_essential	1	scbert	RBM42+ctrl	test	0.987944	0.189409	3.88953	foundation_model	scBERT*|Foundation Models
replogle_k562_essential	1	scbert	RFC4+ctrl	test	0.990167	0.369846	3.47884	foundation_model	scBERT*|Foundation Models
replogle_k562_essential	1	scbert	RIOK1+ctrl	test	0.983468	0.372581	4.56456	foundation_model	scBERT*|Foundation Models
replogle_k562_essential	1	scbert	RNGTT+ctrl	test	0.993846	0.267056	2.76087	foundation_model	scBERT*|Foundation Models
replogle_k562_essential	1	scbert	RNMT+ctrl	test	0.983168	0.0945321	4.60696	foundation_model	scBERT*|Foundation Models
replogle_k562_essential	1	scbert	RPA3+ctrl	val	0.988354	0.483851	3.87429	foundation_model	scBERT*|Foundation Models
replogle_k562_essential	1	scbert	RPL10+ctrl	test	0.967645	0.664481	6.08981	foundation_model	scBERT*|Foundation Models
replogle_k562_essential	1	scbert	RPL35A+ctrl	test	0.97107	0.651384	5.81026	foundation_model	scBERT*|Foundation Models
replogle_k562_essential	1	scbert	RPS5+ctrl	test	0.966908	0.478389	6.41049	foundation_model	scBERT*|Foundation Models
replogle_k562_essential	1	scbert	RPS6+ctrl	test	0.956441	0.505148	7.06939	foundation_model	scBERT*|Foundation Models
replogle_k562_essential	1	scbert	RPS14+ctrl	test	0.975937	0.437732	5.41564	foundation_model	scBERT*|Foundation Models
replogle_k562_essential	1	scbert	RRN3+ctrl	test	0.975925	0.47781	5.30496	foundation_model	scBERT*|Foundation Models
replogle_k562_essential	1	scbert	SCFD1+ctrl	test	0.994535	0.591591	2.48286	foundation_model	scBERT*|Foundation Models
replogle_k562_essential	1	scbert	SFPQ+ctrl	test	0.951074	0.482312	9.47672	foundation_model	scBERT*|Foundation Models
replogle_k562_essential	1	scbert	SLU7+ctrl	test	0.950605	0.48883	8.87226	foundation_model	scBERT*|Foundation Models
replogle_k562_essential	1	scbert	SMC3+ctrl	val	0.968215	0.535449	6.09928	foundation_model	scBERT*|Foundation Models
replogle_k562_essential	1	scbert	SMC4+ctrl	test	0.995911	0.619031	2.20506	foundation_model	scBERT*|Foundation Models
replogle_k562_essential	1	scbert	SNRNP27+ctrl	test	0.985168	0.228368	4.32241	foundation_model	scBERT*|Foundation Models
replogle_k562_essential	1	scbert	SNRNP48+ctrl	test	0.991268	0.537075	3.35629	foundation_model	scBERT*|Foundation Models
replogle_k562_essential	1	scbert	SNRPD1+ctrl	test	0.951243	0.696237	8.65595	foundation_model	scBERT*|Foundation Models
replogle_k562_essential	1	scbert	SON+ctrl	test	0.961688	0.695092	7.10756	foundation_model	scBERT*|Foundation Models
replogle_k562_essential	1	scbert	SPC25+ctrl	test	0.980916	0.814093	5.30432	foundation_model	scBERT*|Foundation Models
replogle_k562_essential	1	scbert	SPCS3+ctrl	test	0.992436	0.101968	3.12764	foundation_model	scBERT*|Foundation Models
replogle_k562_essential	1	scbert	SRRM1+ctrl	test	0.98883	0.313699	3.64058	foundation_model	scBERT*|Foundation Models
replogle_k562_essential	1	scbert	TAF1+ctrl	val	0.95628	0.262564	7.49688	foundation_model	scBERT*|Foundation Models
replogle_k562_essential	1	scbert	TAF10+ctrl	test	0.952219	0.325367	7.4605	foundation_model	scBERT*|Foundation Models
replogle_k562_essential	1	scbert	TCP1+ctrl	test	0.981153	0.459334	4.9443	foundation_model	scBERT*|Foundation Models
replogle_k562_essential	1	scbert	TIMM9+ctrl	val	0.995409	0.262925	2.44959	foundation_model	scBERT*|Foundation Models
replogle_k562_essential	1	scbert	TRMT10C+ctrl	test	0.990415	0.08406	3.63043	foundation_model	scBERT*|Foundation Models
replogle_k562_essential	1	scbert	TSG101+ctrl	val	0.979445	0.602767	5.08997	foundation_model	scBERT*|Foundation Models
replogle_k562_essential	1	scbert	TXN+ctrl	test	0.987554	0.409126	3.80259	foundation_model	scBERT*|Foundation Models
replogle_k562_essential	1	scbert	UBA3+ctrl	val	0.98869	0.0242736	3.81185	foundation_model	scBERT*|Foundation Models
replogle_k562_essential	1	scbert	UTP3+ctrl	test	0.970164	0.372807	5.90804	foundation_model	scBERT*|Foundation Models
replogle_k562_essential	1	scbert	VPS29+ctrl	test	0.99109	0.261019	3.31974	foundation_model	scBERT*|Foundation Models
replogle_k562_essential	1	scbert	VPS54+ctrl	test	0.997456	0.566396	1.82272	foundation_model	scBERT*|Foundation Models
replogle_k562_essential	1	scbert	WDHD1+ctrl	test	0.993263	0.0329819	2.98075	foundation_model	scBERT*|Foundation Models
replogle_k562_essential	1	scbert	WDR3+ctrl	test	0.984454	0.382629	4.38666	foundation_model	scBERT*|Foundation Models
replogle_k562_essential	1	scbert	WDR12+ctrl	test	0.987085	0.528208	3.93132	foundation_model	scBERT*|Foundation Models
replogle_k562_essential	1	scbert	WDR43+ctrl	test	0.967608	0.531067	6.28079	foundation_model	scBERT*|Foundation Models
replogle_k562_essential	1	scbert	WDR82+ctrl	test	0.968063	0.531386	6.05112	foundation_model	scBERT*|Foundation Models
replogle_k562_essential	1	scbert	WDTC1+ctrl	test	0.985373	0.293545	4.1208	foundation_model	scBERT*|Foundation Models
replogle_k562_essential	1	scbert	XPO1+ctrl	test	0.968662	0.701858	6.34308	foundation_model	scBERT*|Foundation Models
replogle_k562_essential	1	scbert	YEATS2+ctrl	test	0.992625	0.165907	3.03842	foundation_model	scBERT*|Foundation Models
replogle_k562_essential	1	scbert	ZBTB17+ctrl	test	0.99343	0.23351	2.89262	foundation_model	scBERT*|Foundation Models
replogle_k562_essential	1	scbert	ZCRB1+ctrl	test	0.992577	0.101523	3.10985	foundation_model	scBERT*|Foundation Models
replogle_k562_essential	1	scbert	ZNHIT6+ctrl	test	0.989092	0.223742	3.66751	foundation_model	scBERT*|Foundation Models
replogle_k562_essential	1	mean	TIMM9+ctrl	val	0.995406	0.269239	2.4508	baseline	Mean|Baselines
replogle_k562_essential	1	mean	HNRNPH1+ctrl	test	0.989776	0.366063	3.43703	baseline	Mean|Baselines
replogle_k562_essential	1	mean	MED10+ctrl	val	0.980614	0.574326	4.69211	baseline	Mean|Baselines
replogle_k562_essential	1	mean	NBAS+ctrl	test	0.993973	0.367762	2.7388	baseline	Mean|Baselines
replogle_k562_essential	1	mean	RPS6+ctrl	test	0.956515	0.504986	7.06662	baseline	Mean|Baselines
replogle_k562_essential	1	mean	SLU7+ctrl	test	0.950586	0.486157	8.8703	baseline	Mean|Baselines
replogle_k562_essential	1	mean	POLA1+ctrl	test	0.989406	0.424973	3.5022	baseline	Mean|Baselines
replogle_k562_essential	1	mean	PCF11+ctrl	test	0.986012	0.407269	4.13967	baseline	Mean|Baselines
replogle_k562_essential	1	mean	GRPEL1+ctrl	test	0.985101	0.614062	4.19919	baseline	Mean|Baselines
replogle_k562_essential	1	mean	ZNHIT6+ctrl	test	0.989026	0.220987	3.68009	baseline	Mean|Baselines
replogle_k562_essential	1	mean	MFAP1+ctrl	test	0.979854	0.650093	5.05898	baseline	Mean|Baselines
replogle_k562_essential	1	mean	ARGLU1+ctrl	test	0.992067	-0.0485174	3.25592	baseline	Mean|Baselines
replogle_k562_essential	1	mean	DYNLRB1+ctrl	test	0.996521	0.583287	1.98781	baseline	Mean|Baselines
replogle_k562_essential	1	mean	KRR1+ctrl	val	0.980809	0.380342	4.84124	baseline	Mean|Baselines
replogle_k562_essential	1	mean	SFPQ+ctrl	test	0.951196	0.484629	9.46501	baseline	Mean|Baselines
replogle_k562_essential	1	mean	MRPL18+ctrl	test	0.99298	0.299405	3.14737	baseline	Mean|Baselines
replogle_k562_essential	1	mean	NAA15+ctrl	test	0.993519	0.385745	2.73747	baseline	Mean|Baselines
replogle_k562_essential	1	mean	DONSON+ctrl	test	0.98963	0.457444	3.44903	baseline	Mean|Baselines
replogle_k562_essential	1	mean	ZBTB17+ctrl	test	0.993359	0.230274	2.90761	baseline	Mean|Baselines
replogle_k562_essential	1	mean	TAF10+ctrl	test	0.952057	0.318658	7.47217	baseline	Mean|Baselines
replogle_k562_essential	1	mean	XPO1+ctrl	test	0.968748	0.701737	6.33329	baseline	Mean|Baselines
replogle_k562_essential	1	mean	SON+ctrl	test	0.961753	0.69378	7.10015	baseline	Mean|Baselines
replogle_k562_essential	1	mean	CENPE+ctrl	test	0.994962	0.421429	2.42415	baseline	Mean|Baselines
replogle_k562_essential	1	mean	MZT1+ctrl	test	0.993909	0.173265	2.76962	baseline	Mean|Baselines
replogle_k562_essential	1	mean	RPS14+ctrl	test	0.975936	0.436277	5.41885	baseline	Mean|Baselines
replogle_k562_essential	1	mean	DNTTIP2+ctrl	test	0.976299	0.455834	5.41727	baseline	Mean|Baselines
replogle_k562_essential	1	mean	TXN+ctrl	test	0.987515	0.407086	3.80879	baseline	Mean|Baselines
replogle_k562_essential	1	mean	ANKRD11+ctrl	test	0.989561	-0.132905	3.86817	baseline	Mean|Baselines
replogle_k562_essential	1	mean	RPA3+ctrl	val	0.988326	0.482005	3.87635	baseline	Mean|Baselines
replogle_k562_essential	1	mean	TSG101+ctrl	val	0.979454	0.601122	5.08713	baseline	Mean|Baselines
replogle_k562_essential	1	mean	TRMT10C+ctrl	test	0.990504	0.0976682	3.61693	baseline	Mean|Baselines
replogle_k562_essential	1	mean	VPS29+ctrl	test	0.991094	0.264636	3.31789	baseline	Mean|Baselines
replogle_k562_essential	1	mean	BRIX1+ctrl	test	0.989927	0.720205	3.35373	baseline	Mean|Baselines
replogle_k562_essential	1	mean	DYNC1H1+ctrl	test	0.996298	0.686845	2.10746	baseline	Mean|Baselines
replogle_k562_essential	1	mean	DRAP1+ctrl	val	0.994333	0.137536	2.74939	baseline	Mean|Baselines
replogle_k562_essential	1	mean	EXOSC8+ctrl	val	0.978274	0.422247	4.94721	baseline	Mean|Baselines
replogle_k562_essential	1	mean	MCM10+ctrl	test	0.987572	0.461587	3.7712	baseline	Mean|Baselines
replogle_k562_essential	1	mean	GBF1+ctrl	val	0.98147	0.511249	4.8847	baseline	Mean|Baselines
replogle_k562_essential	1	mean	MED20+ctrl	test	0.977244	0.541018	5.04208	baseline	Mean|Baselines
replogle_k562_essential	1	mean	DERL2+ctrl	test	0.994358	0.534823	2.55178	baseline	Mean|Baselines
replogle_k562_essential	1	mean	VPS54+ctrl	test	0.997451	0.570642	1.8251	baseline	Mean|Baselines
replogle_k562_essential	1	mean	WDR12+ctrl	test	0.987108	0.528828	3.93014	baseline	Mean|Baselines
replogle_k562_essential	1	mean	MED21+ctrl	val	0.956057	0.658717	7.42637	baseline	Mean|Baselines
replogle_k562_essential	1	mean	NIFK+ctrl	val	0.981749	0.594333	4.57251	baseline	Mean|Baselines
replogle_k562_essential	1	mean	RIOK1+ctrl	test	0.98346	0.372034	4.56869	baseline	Mean|Baselines
replogle_k562_essential	1	mean	EBNA1BP2+ctrl	test	0.985108	0.530711	4.15766	baseline	Mean|Baselines
replogle_k562_essential	1	mean	EIF5A+ctrl	test	0.985363	0.385484	4.23226	baseline	Mean|Baselines
replogle_k562_essential	1	mean	ALG13+ctrl	test	0.994883	0.203755	2.54052	baseline	Mean|Baselines
replogle_k562_essential	1	mean	RBM42+ctrl	test	0.98789	0.188259	3.89844	baseline	Mean|Baselines
replogle_k562_essential	1	mean	CDC40+ctrl	test	0.992661	0.447948	3.14443	baseline	Mean|Baselines
replogle_k562_essential	1	mean	WDHD1+ctrl	test	0.99317	0.0283425	2.99961	baseline	Mean|Baselines
replogle_k562_essential	1	mean	CLTC+ctrl	val	0.993961	0.473684	2.65826	baseline	Mean|Baselines
replogle_k562_essential	1	mean	IGBP1+ctrl	test	0.992013	0.682468	3.0728	baseline	Mean|Baselines
replogle_k562_essential	1	mean	SNRNP27+ctrl	test	0.985142	0.228524	4.3284	baseline	Mean|Baselines
replogle_k562_essential	1	mean	ACTB+ctrl	val	0.991414	0.121698	3.22389	baseline	Mean|Baselines
replogle_k562_essential	1	mean	SNRPD1+ctrl	test	0.951257	0.69289	8.65199	baseline	Mean|Baselines
replogle_k562_essential	1	mean	NEDD1+ctrl	test	0.992959	0.293165	2.91202	baseline	Mean|Baselines
replogle_k562_essential	1	mean	DDX5+ctrl	test	0.99022	-0.0494424	3.54518	baseline	Mean|Baselines
replogle_k562_essential	1	mean	CUL1+ctrl	test	0.994478	0.0836328	2.63214	baseline	Mean|Baselines
replogle_k562_essential	1	mean	RNGTT+ctrl	test	0.99377	0.262682	2.77826	baseline	Mean|Baselines
replogle_k562_essential	1	mean	CEP192+ctrl	val	0.997095	0.5569	1.86107	baseline	Mean|Baselines
replogle_k562_essential	1	mean	MED31+ctrl	test	0.986132	0.205659	3.98729	baseline	Mean|Baselines
replogle_k562_essential	1	mean	CDC6+ctrl	val	0.989144	0.491453	3.53351	baseline	Mean|Baselines
replogle_k562_essential	1	mean	POLR2C+ctrl	val	0.968486	0.563277	6.15462	baseline	Mean|Baselines
replogle_k562_essential	1	mean	RBM39+ctrl	test	0.983222	0.373765	4.62186	baseline	Mean|Baselines
replogle_k562_essential	1	mean	HSPA8+ctrl	test	0.975218	0.477194	6.15048	baseline	Mean|Baselines
replogle_k562_essential	1	mean	HEATR1+ctrl	test	0.977096	0.61195	5.17736	baseline	Mean|Baselines
replogle_k562_essential	1	mean	PRPF4B+ctrl	test	0.990694	0.205662	3.43523	baseline	Mean|Baselines
replogle_k562_essential	1	mean	KIN+ctrl	val	0.99328	0.454085	2.81002	baseline	Mean|Baselines
replogle_k562_essential	1	mean	SCFD1+ctrl	test	0.994594	0.597358	2.46915	baseline	Mean|Baselines
replogle_k562_essential	1	mean	MDN1+ctrl	test	0.990276	0.388987	3.41085	baseline	Mean|Baselines
replogle_k562_essential	1	mean	CHERP+ctrl	test	0.98752	0.411306	3.97691	baseline	Mean|Baselines
replogle_k562_essential	1	mean	SRRM1+ctrl	test	0.988839	0.316391	3.63927	baseline	Mean|Baselines
replogle_k562_essential	1	mean	INTS6+ctrl	val	0.993209	0.041798	2.92424	baseline	Mean|Baselines
replogle_k562_essential	1	mean	HSPE1+ctrl	test	0.974572	0.394062	5.57431	baseline	Mean|Baselines
replogle_k562_essential	1	mean	RPL10+ctrl	test	0.967695	0.662772	6.08777	baseline	Mean|Baselines
replogle_k562_essential	1	mean	AP2S1+ctrl	test	0.99167	0.400951	3.12842	baseline	Mean|Baselines
replogle_k562_essential	1	mean	ZCRB1+ctrl	test	0.992471	0.0955904	3.1287	baseline	Mean|Baselines
replogle_k562_essential	1	mean	CTR9+ctrl	test	0.965936	0.306668	7.91783	baseline	Mean|Baselines
replogle_k562_essential	1	mean	SMC3+ctrl	val	0.968269	0.535508	6.09345	baseline	Mean|Baselines
replogle_k562_essential	1	mean	WDR82+ctrl	test	0.968046	0.528512	6.05211	baseline	Mean|Baselines
replogle_k562_essential	1	mean	POLR3C+ctrl	test	0.99493	0.163977	2.60194	baseline	Mean|Baselines
replogle_k562_essential	1	mean	UBA3+ctrl	val	0.988561	0.0175787	3.83283	baseline	Mean|Baselines
replogle_k562_essential	1	mean	GNL3+ctrl	test	0.983248	0.509347	4.4512	baseline	Mean|Baselines
replogle_k562_essential	1	mean	NDC80+ctrl	test	0.995334	0.760848	2.47369	baseline	Mean|Baselines
replogle_k562_essential	1	mean	WDR3+ctrl	test	0.984434	0.381264	4.39219	baseline	Mean|Baselines
replogle_k562_essential	1	mean	WDR43+ctrl	test	0.96753	0.525477	6.2905	baseline	Mean|Baselines
replogle_k562_essential	1	mean	RPL35A+ctrl	test	0.971119	0.650023	5.8082	baseline	Mean|Baselines
replogle_k562_essential	1	mean	ATP6V0C+ctrl	val	0.98645	0.438822	3.99021	baseline	Mean|Baselines
replogle_k562_essential	1	mean	CSTF3+ctrl	test	0.981438	0.293866	4.68051	baseline	Mean|Baselines
replogle_k562_essential	1	mean	MED14+ctrl	val	0.982782	0.628362	4.42032	baseline	Mean|Baselines
replogle_k562_essential	1	mean	YEATS2+ctrl	test	0.992504	0.157196	3.06293	baseline	Mean|Baselines
replogle_k562_essential	1	mean	TAF1+ctrl	val	0.95609	0.255118	7.50963	baseline	Mean|Baselines
replogle_k562_essential	1	mean	MED26+ctrl	test	0.993117	0.186981	2.91182	baseline	Mean|Baselines
replogle_k562_essential	1	mean	ATP6V0B+ctrl	val	0.993173	0.337414	2.86512	baseline	Mean|Baselines
replogle_k562_essential	1	mean	FAM50A+ctrl	test	0.970364	0.470505	5.80549	baseline	Mean|Baselines
replogle_k562_essential	1	mean	SMC4+ctrl	test	0.995969	0.626027	2.19104	baseline	Mean|Baselines
replogle_k562_essential	1	mean	EIF3F+ctrl	test	0.982909	0.343652	4.46531	baseline	Mean|Baselines
replogle_k562_essential	1	mean	RNMT+ctrl	test	0.983008	0.0864446	4.62902	baseline	Mean|Baselines
replogle_k562_essential	1	mean	PPP4R2+ctrl	test	0.993191	0.239059	2.92365	baseline	Mean|Baselines
replogle_k562_essential	1	mean	DDOST+ctrl	test	0.99014	0.157356	3.48199	baseline	Mean|Baselines
replogle_k562_essential	1	mean	HSD17B12+ctrl	test	0.992698	0.545363	2.99157	baseline	Mean|Baselines
replogle_k562_essential	1	mean	PKM+ctrl	val	0.993139	0.35717	2.83633	baseline	Mean|Baselines
replogle_k562_essential	1	mean	SPCS3+ctrl	test	0.992452	0.109801	3.12577	baseline	Mean|Baselines
replogle_k562_essential	1	mean	LONP1+ctrl	val	0.990489	0.259465	3.53744	baseline	Mean|Baselines
replogle_k562_essential	1	mean	NRBP1+ctrl	test	0.988905	0.401121	3.55333	baseline	Mean|Baselines
replogle_k562_essential	1	mean	SNRNP48+ctrl	test	0.991273	0.537523	3.35303	baseline	Mean|Baselines
replogle_k562_essential	1	mean	IK+ctrl	val	0.992715	0.566813	2.91498	baseline	Mean|Baselines
replogle_k562_essential	1	mean	TCP1+ctrl	test	0.981175	0.459973	4.93971	baseline	Mean|Baselines
replogle_k562_essential	1	mean	ATF4+ctrl	val	0.988955	0.162101	3.71609	baseline	Mean|Baselines
replogle_k562_essential	1	mean	ATP6AP1+ctrl	test	0.993971	0.465092	2.65827	baseline	Mean|Baselines
replogle_k562_essential	1	mean	ISCU+ctrl	test	0.983296	0.545055	4.43459	baseline	Mean|Baselines
replogle_k562_essential	1	mean	NCAPH+ctrl	test	0.992942	0.54769	2.86208	baseline	Mean|Baselines
replogle_k562_essential	1	mean	PDCD2+ctrl	test	0.987184	0.154012	4.01122	baseline	Mean|Baselines
replogle_k562_essential	1	mean	BRD8+ctrl	val	0.982955	0.144688	4.67525	baseline	Mean|Baselines
replogle_k562_essential	1	mean	SPC25+ctrl	test	0.980899	0.809019	5.30345	baseline	Mean|Baselines
replogle_k562_essential	1	mean	WDTC1+ctrl	test	0.98534	0.292826	4.12548	baseline	Mean|Baselines
replogle_k562_essential	1	mean	RFC4+ctrl	test	0.990109	0.366904	3.48927	baseline	Mean|Baselines
replogle_k562_essential	1	mean	CNIH4+ctrl	test	0.989911	0.328986	3.46803	baseline	Mean|Baselines
replogle_k562_essential	1	mean	PRPF3+ctrl	test	0.975004	0.643696	5.77716	baseline	Mean|Baselines
replogle_k562_essential	1	mean	RPS5+ctrl	test	0.966962	0.478181	6.40964	baseline	Mean|Baselines
replogle_k562_essential	1	mean	ARIH1+ctrl	test	0.992321	0.464589	2.96708	baseline	Mean|Baselines
replogle_k562_essential	1	mean	HSCB+ctrl	test	0.994537	0.352886	2.66788	baseline	Mean|Baselines
replogle_k562_essential	1	mean	HNRNPU+ctrl	test	0.984529	0.270394	4.28193	baseline	Mean|Baselines
replogle_k562_essential	1	mean	DAD1+ctrl	test	0.986613	0.0366717	4.04357	baseline	Mean|Baselines
replogle_k562_essential	1	mean	HGS+ctrl	test	0.988666	0.619381	3.75151	baseline	Mean|Baselines
replogle_k562_essential	1	mean	UTP3+ctrl	test	0.970179	0.372443	5.90946	baseline	Mean|Baselines
replogle_k562_essential	1	mean	CENPC+ctrl	test	0.995921	0.647974	2.42046	baseline	Mean|Baselines
replogle_k562_essential	1	mean	RRN3+ctrl	test	0.97592	0.475993	5.30799	baseline	Mean|Baselines
replogle_k562_essential	1	mean	CWC22+ctrl	test	0.98058	0.436718	4.97863	baseline	Mean|Baselines
replogle_k562_essential	1	mean	PGPEP1+ctrl	test	0.990194	0.515537	3.39824	baseline	Mean|Baselines
replogle_k562_essential	1	mean	OPA1+ctrl	test	0.991099	0.319702	3.36254	baseline	Mean|Baselines
replogle_k562_essential	1	mean	EXOC7+ctrl	test	0.981815	0.364028	4.62129	baseline	Mean|Baselines
replogle_k562_essential	1	mean	CHAF1A+ctrl	val	0.967916	0.270122	6.24252	baseline	Mean|Baselines
replogle_k562_essential	1	lpm_selftrained	TIMM9+ctrl	val	0.995375	0.180706	2.48926	baseline	LM based on training|Baselines
replogle_k562_essential	1	lpm_selftrained	HNRNPH1+ctrl	test	0.988105	0.300609	3.71372	baseline	LM based on training|Baselines
replogle_k562_essential	1	lpm_selftrained	MED10+ctrl	val	0.97325	0.265795	5.49002	baseline	LM based on training|Baselines
replogle_k562_essential	1	lpm_selftrained	NBAS+ctrl	test	0.994282	0.487633	2.70015	baseline	LM based on training|Baselines
replogle_k562_essential	1	lpm_selftrained	RPS6+ctrl	test	0.984395	0.869587	4.09889	baseline	LM based on training|Baselines
replogle_k562_essential	1	lpm_selftrained	SLU7+ctrl	test	0.952156	0.497451	8.71398	baseline	LM based on training|Baselines
replogle_k562_essential	1	lpm_selftrained	POLA1+ctrl	test	0.99163	0.588475	3.11764	baseline	LM based on training|Baselines
replogle_k562_essential	1	lpm_selftrained	PCF11+ctrl	test	0.984594	0.309097	4.52086	baseline	LM based on training|Baselines
replogle_k562_essential	1	lpm_selftrained	GRPEL1+ctrl	test	0.983129	0.51012	4.49023	baseline	LM based on training|Baselines
replogle_k562_essential	1	lpm_selftrained	ZNHIT6+ctrl	test	0.989707	0.27078	3.53774	baseline	LM based on training|Baselines
replogle_k562_essential	1	lpm_selftrained	MFAP1+ctrl	test	0.980513	0.648695	4.98103	baseline	LM based on training|Baselines
replogle_k562_essential	1	lpm_selftrained	ARGLU1+ctrl	test	0.992849	0.0685076	3.01805	baseline	LM based on training|Baselines
replogle_k562_essential	1	lpm_selftrained	DYNLRB1+ctrl	test	0.995988	0.586039	2.13266	baseline	LM based on training|Baselines
replogle_k562_essential	1	lpm_selftrained	KRR1+ctrl	val	0.98542	0.671588	4.14565	baseline	LM based on training|Baselines
replogle_k562_essential	1	lpm_selftrained	SFPQ+ctrl	test	0.951075	0.418139	9.40195	baseline	LM based on training|Baselines
replogle_k562_essential	1	lpm_selftrained	MRPL18+ctrl	test	0.992736	0.301428	3.23629	baseline	LM based on training|Baselines
replogle_k562_essential	1	lpm_selftrained	NAA15+ctrl	test	0.993393	0.360408	2.74974	baseline	LM based on training|Baselines
replogle_k562_essential	1	lpm_selftrained	DONSON+ctrl	test	0.992	0.630916	3.0367	baseline	LM based on training|Baselines
replogle_k562_essential	1	lpm_selftrained	ZBTB17+ctrl	test	0.993576	0.240657	2.87655	baseline	LM based on training|Baselines
replogle_k562_essential	1	lpm_selftrained	TAF10+ctrl	test	0.952057	0.32041	7.47541	baseline	LM based on training|Baselines
replogle_k562_essential	1	lpm_selftrained	XPO1+ctrl	test	0.968684	0.668929	6.36715	baseline	LM based on training|Baselines
replogle_k562_essential	1	lpm_selftrained	SON+ctrl	test	0.963112	0.613256	6.95994	baseline	LM based on training|Baselines
replogle_k562_essential	1	lpm_selftrained	CENPE+ctrl	test	0.995975	0.550239	2.17298	baseline	LM based on training|Baselines
replogle_k562_essential	1	lpm_selftrained	MZT1+ctrl	test	0.993012	0.184175	2.94968	baseline	LM based on training|Baselines
replogle_k562_essential	1	lpm_selftrained	RPS14+ctrl	test	0.988186	0.806859	3.67146	baseline	LM based on training|Baselines
replogle_k562_essential	1	lpm_selftrained	DNTTIP2+ctrl	test	0.979777	0.674675	4.92201	baseline	LM based on training|Baselines
replogle_k562_essential	1	lpm_selftrained	TXN+ctrl	test	0.986425	0.321876	3.95693	baseline	LM based on training|Baselines
replogle_k562_essential	1	lpm_selftrained	ANKRD11+ctrl	test	0.984255	-0.134177	4.59971	baseline	LM based on training|Baselines
replogle_k562_essential	1	lpm_selftrained	RPA3+ctrl	val	0.990809	0.645718	3.45075	baseline	LM based on training|Baselines
replogle_k562_essential	1	lpm_selftrained	TSG101+ctrl	val	0.981818	0.661457	4.76353	baseline	LM based on training|Baselines
replogle_k562_essential	1	lpm_selftrained	TRMT10C+ctrl	test	0.987373	-0.101991	4.11807	baseline	LM based on training|Baselines
replogle_k562_essential	1	lpm_selftrained	VPS29+ctrl	test	0.987112	0.160731	3.92424	baseline	LM based on training|Baselines
replogle_k562_essential	1	lpm_selftrained	BRIX1+ctrl	test	0.988567	0.647647	3.58006	baseline	LM based on training|Baselines
replogle_k562_essential	1	lpm_selftrained	DYNC1H1+ctrl	test	0.994897	0.558693	2.46241	baseline	LM based on training|Baselines
replogle_k562_essential	1	lpm_selftrained	DRAP1+ctrl	val	0.990705	0.137521	3.48792	baseline	LM based on training|Baselines
replogle_k562_essential	1	lpm_selftrained	EXOSC8+ctrl	val	0.974204	0.262836	5.3822	baseline	LM based on training|Baselines
replogle_k562_essential	1	lpm_selftrained	MCM10+ctrl	test	0.990732	0.674574	3.25261	baseline	LM based on training|Baselines
replogle_k562_essential	1	lpm_selftrained	GBF1+ctrl	val	0.980699	0.467781	4.9942	baseline	LM based on training|Baselines
replogle_k562_essential	1	lpm_selftrained	MED20+ctrl	test	0.978639	0.607159	4.88157	baseline	LM based on training|Baselines
replogle_k562_essential	1	lpm_selftrained	DERL2+ctrl	test	0.994319	0.520545	2.58164	baseline	LM based on training|Baselines
replogle_k562_essential	1	lpm_selftrained	VPS54+ctrl	test	0.997558	0.588083	1.79133	baseline	LM based on training|Baselines
replogle_k562_essential	1	lpm_selftrained	WDR12+ctrl	test	0.98816	0.611446	3.72936	baseline	LM based on training|Baselines
replogle_k562_essential	1	lpm_selftrained	MED21+ctrl	val	0.957697	0.694683	7.28904	baseline	LM based on training|Baselines
replogle_k562_essential	1	lpm_selftrained	NIFK+ctrl	val	0.983541	0.721959	4.28592	baseline	LM based on training|Baselines
replogle_k562_essential	1	lpm_selftrained	RIOK1+ctrl	test	0.984994	0.476004	4.32126	baseline	LM based on training|Baselines
replogle_k562_essential	1	lpm_selftrained	EBNA1BP2+ctrl	test	0.987295	0.722039	3.78584	baseline	LM based on training|Baselines
replogle_k562_essential	1	lpm_selftrained	EIF5A+ctrl	test	0.981869	0.299677	4.71529	baseline	LM based on training|Baselines
replogle_k562_essential	1	lpm_selftrained	ALG13+ctrl	test	0.994746	0.185813	2.58853	baseline	LM based on training|Baselines
replogle_k562_essential	1	lpm_selftrained	RBM42+ctrl	test	0.987683	0.198293	3.97425	baseline	LM based on training|Baselines
replogle_k562_essential	1	lpm_selftrained	CDC40+ctrl	test	0.992988	0.501215	3.01957	baseline	LM based on training|Baselines
replogle_k562_essential	1	lpm_selftrained	WDHD1+ctrl	test	0.994666	0.224433	2.67037	baseline	LM based on training|Baselines
replogle_k562_essential	1	lpm_selftrained	CLTC+ctrl	val	0.992451	0.491205	3.03263	baseline	LM based on training|Baselines
replogle_k562_essential	1	lpm_selftrained	IGBP1+ctrl	test	0.991234	0.607482	3.24536	baseline	LM based on training|Baselines
replogle_k562_essential	1	lpm_selftrained	SNRNP27+ctrl	test	0.984404	0.210007	4.47582	baseline	LM based on training|Baselines
replogle_k562_essential	1	lpm_selftrained	ACTB+ctrl	val	0.981236	0.267825	4.84964	baseline	LM based on training|Baselines
replogle_k562_essential	1	lpm_selftrained	SNRPD1+ctrl	test	0.950805	0.53035	8.67591	baseline	LM based on training|Baselines
replogle_k562_essential	1	lpm_selftrained	NEDD1+ctrl	test	0.993691	0.356777	2.74627	baseline	LM based on training|Baselines
replogle_k562_essential	1	lpm_selftrained	DDX5+ctrl	test	0.989335	0.010119	3.65932	baseline	LM based on training|Baselines
replogle_k562_essential	1	lpm_selftrained	CUL1+ctrl	test	0.994644	0.131166	2.56392	baseline	LM based on training|Baselines
replogle_k562_essential	1	lpm_selftrained	RNGTT+ctrl	test	0.993582	0.279454	2.81522	baseline	LM based on training|Baselines
replogle_k562_essential	1	lpm_selftrained	CEP192+ctrl	val	0.997327	0.608628	1.79486	baseline	LM based on training|Baselines
replogle_k562_essential	1	lpm_selftrained	MED31+ctrl	test	0.986397	0.238184	3.93851	baseline	LM based on training|Baselines
replogle_k562_essential	1	lpm_selftrained	CDC6+ctrl	val	0.991589	0.647251	3.12555	baseline	LM based on training|Baselines
replogle_k562_essential	1	lpm_selftrained	POLR2C+ctrl	val	0.968945	0.568349	6.05887	baseline	LM based on training|Baselines
replogle_k562_essential	1	lpm_selftrained	RBM39+ctrl	test	0.982388	0.370962	4.72063	baseline	LM based on training|Baselines
replogle_k562_essential	1	lpm_selftrained	HSPA8+ctrl	test	0.972699	0.347413	6.45657	baseline	LM based on training|Baselines
replogle_k562_essential	1	lpm_selftrained	HEATR1+ctrl	test	0.975044	0.490597	5.44198	baseline	LM based on training|Baselines
replogle_k562_essential	1	lpm_selftrained	PRPF4B+ctrl	test	0.989593	0.164869	3.59305	baseline	LM based on training|Baselines
replogle_k562_essential	1	lpm_selftrained	KIN+ctrl	val	0.992889	0.397201	2.89949	baseline	LM based on training|Baselines
replogle_k562_essential	1	lpm_selftrained	SCFD1+ctrl	test	0.99526	0.657386	2.31909	baseline	LM based on training|Baselines
replogle_k562_essential	1	lpm_selftrained	MDN1+ctrl	test	0.988306	0.266872	3.71469	baseline	LM based on training|Baselines
replogle_k562_essential	1	lpm_selftrained	CHERP+ctrl	test	0.985558	0.281912	4.31053	baseline	LM based on training|Baselines
replogle_k562_essential	1	lpm_selftrained	SRRM1+ctrl	test	0.988322	0.337846	3.71237	baseline	LM based on training|Baselines
replogle_k562_essential	1	lpm_selftrained	INTS6+ctrl	val	0.993731	0.0108728	2.80826	baseline	LM based on training|Baselines
replogle_k562_essential	1	lpm_selftrained	HSPE1+ctrl	test	0.978442	0.545034	5.14116	baseline	LM based on training|Baselines
replogle_k562_essential	1	lpm_selftrained	RPL10+ctrl	test	0.985095	0.831606	4.06621	baseline	LM based on training|Baselines
replogle_k562_essential	1	lpm_selftrained	AP2S1+ctrl	test	0.988022	0.332477	3.81213	baseline	LM based on training|Baselines
replogle_k562_essential	1	lpm_selftrained	ZCRB1+ctrl	test	0.988321	0.0292574	3.79858	baseline	LM based on training|Baselines
replogle_k562_essential	1	lpm_selftrained	CTR9+ctrl	test	0.966665	0.336871	7.89202	baseline	LM based on training|Baselines
replogle_k562_essential	1	lpm_selftrained	SMC3+ctrl	val	0.968813	0.526488	6.04967	baseline	LM based on training|Baselines
replogle_k562_essential	1	lpm_selftrained	WDR82+ctrl	test	0.966412	0.471581	6.23025	baseline	LM based on training|Baselines
replogle_k562_essential	1	lpm_selftrained	POLR3C+ctrl	test	0.995315	0.182542	2.5035	baseline	LM based on training|Baselines
replogle_k562_essential	1	lpm_selftrained	UBA3+ctrl	val	0.989083	0.0830691	3.76748	baseline	LM based on training|Baselines
replogle_k562_essential	1	lpm_selftrained	GNL3+ctrl	test	0.98722	0.692034	3.84153	baseline	LM based on training|Baselines
replogle_k562_essential	1	lpm_selftrained	NDC80+ctrl	test	0.996585	0.838766	2.13056	baseline	LM based on training|Baselines
replogle_k562_essential	1	lpm_selftrained	WDR3+ctrl	test	0.986897	0.547797	3.98491	baseline	LM based on training|Baselines
replogle_k562_essential	1	lpm_selftrained	WDR43+ctrl	test	0.967813	0.544355	6.22402	baseline	LM based on training|Baselines
replogle_k562_essential	1	lpm_selftrained	RPL35A+ctrl	test	0.9887	0.876523	3.64633	baseline	LM based on training|Baselines
replogle_k562_essential	1	lpm_selftrained	ATP6V0C+ctrl	val	0.985245	0.375284	4.16881	baseline	LM based on training|Baselines
replogle_k562_essential	1	lpm_selftrained	CSTF3+ctrl	test	0.981248	0.274299	4.80609	baseline	LM based on training|Baselines
replogle_k562_essential	1	lpm_selftrained	MED14+ctrl	val	0.983991	0.682643	4.26719	baseline	LM based on training|Baselines
replogle_k562_essential	1	lpm_selftrained	YEATS2+ctrl	test	0.992538	0.174964	3.05173	baseline	LM based on training|Baselines
replogle_k562_essential	1	lpm_selftrained	TAF1+ctrl	val	0.95624	0.263043	7.51239	baseline	LM based on training|Baselines
replogle_k562_essential	1	lpm_selftrained	MED26+ctrl	test	0.993667	0.235278	2.7581	baseline	LM based on training|Baselines
replogle_k562_essential	1	lpm_selftrained	ATP6V0B+ctrl	val	0.991001	0.313013	3.31432	baseline	LM based on training|Baselines
replogle_k562_essential	1	lpm_selftrained	FAM50A+ctrl	test	0.970418	0.47194	5.79892	baseline	LM based on training|Baselines
replogle_k562_essential	1	lpm_selftrained	SMC4+ctrl	test	0.995433	0.577745	2.31274	baseline	LM based on training|Baselines
replogle_k562_essential	1	lpm_selftrained	EIF3F+ctrl	test	0.982224	0.394259	4.66511	baseline	LM based on training|Baselines
replogle_k562_essential	1	lpm_selftrained	RNMT+ctrl	test	0.983669	0.14971	4.48257	baseline	LM based on training|Baselines
replogle_k562_essential	1	lpm_selftrained	PPP4R2+ctrl	test	0.992481	0.312486	3.11409	baseline	LM based on training|Baselines
replogle_k562_essential	1	lpm_selftrained	DDOST+ctrl	test	0.987326	0.118098	3.94493	baseline	LM based on training|Baselines
replogle_k562_essential	1	lpm_selftrained	HSD17B12+ctrl	test	0.992761	0.547715	2.98697	baseline	LM based on training|Baselines
replogle_k562_essential	1	lpm_selftrained	PKM+ctrl	val	0.992204	0.294286	3.01693	baseline	LM based on training|Baselines
replogle_k562_essential	1	lpm_selftrained	SPCS3+ctrl	test	0.989794	0.231116	3.6631	baseline	LM based on training|Baselines
replogle_k562_essential	1	lpm_selftrained	LONP1+ctrl	val	0.990466	0.347321	3.52821	baseline	LM based on training|Baselines
replogle_k562_essential	1	lpm_selftrained	NRBP1+ctrl	test	0.989253	0.434979	3.49732	baseline	LM based on training|Baselines
replogle_k562_essential	1	lpm_selftrained	SNRNP48+ctrl	test	0.990618	0.492966	3.49383	baseline	LM based on training|Baselines
replogle_k562_essential	1	lpm_selftrained	IK+ctrl	val	0.993898	0.658976	2.65474	baseline	LM based on training|Baselines
replogle_k562_essential	1	lpm_selftrained	TCP1+ctrl	test	0.980315	0.416648	5.06936	baseline	LM based on training|Baselines
replogle_k562_essential	1	lpm_selftrained	ATF4+ctrl	val	0.984227	0.187383	4.60134	baseline	LM based on training|Baselines
replogle_k562_essential	1	lpm_selftrained	ATP6AP1+ctrl	test	0.99422	0.499037	2.61057	baseline	LM based on training|Baselines
replogle_k562_essential	1	lpm_selftrained	ISCU+ctrl	test	0.98302	0.52294	4.51432	baseline	LM based on training|Baselines
replogle_k562_essential	1	lpm_selftrained	NCAPH+ctrl	test	0.992603	0.519261	2.94432	baseline	LM based on training|Baselines
replogle_k562_essential	1	lpm_selftrained	PDCD2+ctrl	test	0.986592	0.206395	3.99704	baseline	LM based on training|Baselines
replogle_k562_essential	1	lpm_selftrained	BRD8+ctrl	val	0.982998	0.157368	4.69773	baseline	LM based on training|Baselines
replogle_k562_essential	1	lpm_selftrained	SPC25+ctrl	test	0.983314	0.810727	4.98753	baseline	LM based on training|Baselines
replogle_k562_essential	1	lpm_selftrained	WDTC1+ctrl	test	0.985411	0.306601	4.12152	baseline	LM based on training|Baselines
replogle_k562_essential	1	lpm_selftrained	RFC4+ctrl	test	0.990419	0.395158	3.45216	baseline	LM based on training|Baselines
replogle_k562_essential	1	lpm_selftrained	CNIH4+ctrl	test	0.989378	0.293367	3.58081	baseline	LM based on training|Baselines
replogle_k562_essential	1	lpm_selftrained	PRPF3+ctrl	test	0.974638	0.595239	5.86773	baseline	LM based on training|Baselines
replogle_k562_essential	1	lpm_selftrained	RPS5+ctrl	test	0.98763	0.86219	3.80718	baseline	LM based on training|Baselines
replogle_k562_essential	1	lpm_selftrained	ARIH1+ctrl	test	0.992132	0.458288	3.00089	baseline	LM based on training|Baselines
replogle_k562_essential	1	lpm_selftrained	HSCB+ctrl	test	0.994246	0.267247	2.73587	baseline	LM based on training|Baselines
replogle_k562_essential	1	lpm_selftrained	HNRNPU+ctrl	test	0.982228	0.177719	4.56719	baseline	LM based on training|Baselines
replogle_k562_essential	1	lpm_selftrained	DAD1+ctrl	test	0.983029	0.00915262	4.59018	baseline	LM based on training|Baselines
replogle_k562_essential	1	lpm_selftrained	HGS+ctrl	test	0.987927	0.551919	3.90985	baseline	LM based on training|Baselines
replogle_k562_essential	1	lpm_selftrained	UTP3+ctrl	test	0.971242	0.433605	5.75965	baseline	LM based on training|Baselines
replogle_k562_essential	1	lpm_selftrained	CENPC+ctrl	test	0.996055	0.664609	2.38609	baseline	LM based on training|Baselines
replogle_k562_essential	1	lpm_selftrained	RRN3+ctrl	test	0.978185	0.592581	5.0147	baseline	LM based on training|Baselines
replogle_k562_essential	1	lpm_selftrained	CWC22+ctrl	test	0.979241	0.355691	5.17142	baseline	LM based on training|Baselines
replogle_k562_essential	1	lpm_selftrained	PGPEP1+ctrl	test	0.99035	0.51826	3.39108	baseline	LM based on training|Baselines
replogle_k562_essential	1	lpm_selftrained	OPA1+ctrl	test	0.991942	0.426815	3.20786	baseline	LM based on training|Baselines
replogle_k562_essential	1	lpm_selftrained	EXOC7+ctrl	test	0.982036	0.375511	4.60459	baseline	LM based on training|Baselines
replogle_k562_essential	1	lpm_selftrained	CHAF1A+ctrl	val	0.970822	0.392963	5.97149	baseline	LM based on training|Baselines
replogle_k562_essential	2	scgpt	ANAPC4+ctrl	test	0.987782	0.111149	3.94609	foundation_model	scGPT|Foundation Models
replogle_k562_essential	2	scgpt	AP2S1+ctrl	test	0.991639	0.484825	3.26359	foundation_model	scGPT|Foundation Models
replogle_k562_essential	2	scgpt	ARGLU1+ctrl	val	0.991617	0.212566	3.28849	foundation_model	scGPT|Foundation Models
replogle_k562_essential	2	scgpt	ATP6V0B+ctrl	test	0.990844	0.507991	3.28512	foundation_model	scGPT|Foundation Models
replogle_k562_essential	2	scgpt	ATP6V0C+ctrl	test	0.985053	0.508264	4.20842	foundation_model	scGPT|Foundation Models
replogle_k562_essential	2	scgpt	ATP6V1B2+ctrl	test	0.990716	0.547008	3.31872	foundation_model	scGPT|Foundation Models
replogle_k562_essential	2	scgpt	BANP+ctrl	test	0.989198	0.157847	3.58142	foundation_model	scGPT|Foundation Models
replogle_k562_essential	2	scgpt	BDP1+ctrl	val	0.986789	0.261858	3.89936	foundation_model	scGPT|Foundation Models
replogle_k562_essential	2	scgpt	BOP1+ctrl	test	0.993941	0.358819	2.69446	foundation_model	scGPT|Foundation Models
replogle_k562_essential	2	scgpt	BUB3+ctrl	val	0.99268	0.415059	2.9462	foundation_model	scGPT|Foundation Models
replogle_k562_essential	2	scgpt	CBLL1+ctrl	test	0.989333	0.122913	3.53119	foundation_model	scGPT|Foundation Models
replogle_k562_essential	2	scgpt	CDC6+ctrl	test	0.992199	0.669057	3.06096	foundation_model	scGPT|Foundation Models
replogle_k562_essential	2	scgpt	CDC40+ctrl	test	0.990301	0.246851	3.70518	foundation_model	scGPT|Foundation Models
replogle_k562_essential	2	scgpt	CENPC+ctrl	test	0.992814	0.269138	3.29778	foundation_model	scGPT|Foundation Models
replogle_k562_essential	2	scgpt	CENPE+ctrl	test	0.992806	0.237576	2.93892	foundation_model	scGPT|Foundation Models
replogle_k562_essential	2	scgpt	CHAF1B+ctrl	test	0.97563	0.267316	5.54698	foundation_model	scGPT|Foundation Models
replogle_k562_essential	2	scgpt	CHERP+ctrl	test	0.9828	0.19688	4.60692	foundation_model	scGPT|Foundation Models
replogle_k562_essential	2	scgpt	CHMP1A+ctrl	test	0.988926	0.267336	3.75743	foundation_model	scGPT|Foundation Models
replogle_k562_essential	2	scgpt	CLP1+ctrl	test	0.986762	0.242897	3.94652	foundation_model	scGPT|Foundation Models
replogle_k562_essential	2	scgpt	CNIH4+ctrl	val	0.987719	0.282885	3.77871	foundation_model	scGPT|Foundation Models
replogle_k562_essential	2	scgpt	COPB1+ctrl	test	0.979653	0.514014	5.03535	foundation_model	scGPT|Foundation Models
replogle_k562_essential	2	scgpt	COPS6+ctrl	test	0.990143	0.32314	3.47003	foundation_model	scGPT|Foundation Models
replogle_k562_essential	2	scgpt	CRNKL1+ctrl	test	0.985581	0.12564	4.67926	foundation_model	scGPT|Foundation Models
replogle_k562_essential	2	scgpt	CTR9+ctrl	test	0.959232	0.0783938	8.53759	foundation_model	scGPT|Foundation Models
replogle_k562_essential	2	scgpt	CWC22+ctrl	val	0.969915	-0.00861083	6.31814	foundation_model	scGPT|Foundation Models
replogle_k562_essential	2	scgpt	CYCS+ctrl	test	0.992852	0.532189	3.00794	foundation_model	scGPT|Foundation Models
replogle_k562_essential	2	scgpt	DAD1+ctrl	test	0.987898	0.270826	3.79757	foundation_model	scGPT|Foundation Models
replogle_k562_essential	2	scgpt	DDX5+ctrl	val	0.987163	0.117896	4.02243	foundation_model	scGPT|Foundation Models
replogle_k562_essential	2	scgpt	DICER1+ctrl	test	0.993137	0.080424	2.92737	foundation_model	scGPT|Foundation Models
replogle_k562_essential	2	scgpt	DKC1+ctrl	test	0.988584	0.475547	3.63175	foundation_model	scGPT|Foundation Models
replogle_k562_essential	2	scgpt	DNMT1+ctrl	test	0.989952	0.10817	3.53154	foundation_model	scGPT|Foundation Models
replogle_k562_essential	2	scgpt	DRAP1+ctrl	test	0.993408	0.212827	2.82344	foundation_model	scGPT|Foundation Models
replogle_k562_essential	2	scgpt	DYNC1I2+ctrl	test	0.993568	0.343628	2.93024	foundation_model	scGPT|Foundation Models
replogle_k562_essential	2	scgpt	DYNLL1+ctrl	test	0.989505	0.45854	3.54928	foundation_model	scGPT|Foundation Models
replogle_k562_essential	2	scgpt	EBNA1BP2+ctrl	test	0.983276	0.373203	4.60049	foundation_model	scGPT|Foundation Models
replogle_k562_essential	2	scgpt	EIF2B4+ctrl	test	0.969827	0.32195	6.35124	foundation_model	scGPT|Foundation Models
replogle_k562_essential	2	scgpt	EIF4G1+ctrl	test	0.986958	0.485269	4.09898	foundation_model	scGPT|Foundation Models
replogle_k562_essential	2	scgpt	EXOSC4+ctrl	test	0.971277	0.111067	5.9721	foundation_model	scGPT|Foundation Models
replogle_k562_essential	2	scgpt	EXOSC9+ctrl	val	0.964655	0.290614	6.55315	foundation_model	scGPT|Foundation Models
replogle_k562_essential	2	scgpt	FAM136A+ctrl	test	0.952912	0.22063	7.70379	foundation_model	scGPT|Foundation Models
replogle_k562_essential	2	scgpt	FNTA+ctrl	test	0.990222	0.259159	3.44892	foundation_model	scGPT|Foundation Models
replogle_k562_essential	2	scgpt	GATA1+ctrl	val	0.879126	0.19813	12.7823	foundation_model	scGPT|Foundation Models
replogle_k562_essential	2	scgpt	GRPEL1+ctrl	test	0.981525	0.397603	4.76452	foundation_model	scGPT|Foundation Models
replogle_k562_essential	2	scgpt	GTF2A1+ctrl	test	0.979718	0.0931911	4.90757	foundation_model	scGPT|Foundation Models
replogle_k562_essential	2	scgpt	GTF2B+ctrl	test	0.984432	0.403417	4.27546	foundation_model	scGPT|Foundation Models
replogle_k562_essential	2	scgpt	HBS1L+ctrl	val	0.957676	0.262997	7.44436	foundation_model	scGPT|Foundation Models
replogle_k562_essential	2	scgpt	HSCB+ctrl	test	0.991328	0.111204	3.20765	foundation_model	scGPT|Foundation Models
replogle_k562_essential	2	scgpt	HUWE1+ctrl	val	0.987461	0.0603209	3.90138	foundation_model	scGPT|Foundation Models
replogle_k562_essential	2	scgpt	IARS2+ctrl	test	0.984404	0.42904	4.35095	foundation_model	scGPT|Foundation Models
replogle_k562_essential	2	scgpt	ICE1+ctrl	test	0.983103	0.0338703	4.71318	foundation_model	scGPT|Foundation Models
replogle_k562_essential	2	scgpt	IK+ctrl	test	0.991003	0.458868	3.28447	foundation_model	scGPT|Foundation Models
replogle_k562_essential	2	scgpt	ISCU+ctrl	test	0.980181	0.398436	4.89978	foundation_model	scGPT|Foundation Models
replogle_k562_essential	2	scgpt	KANSL1+ctrl	test	0.975329	0.17	5.70812	foundation_model	scGPT|Foundation Models
replogle_k562_essential	2	scgpt	KANSL2+ctrl	test	0.980649	0.127482	5.05865	foundation_model	scGPT|Foundation Models
replogle_k562_essential	2	scgpt	KIF20A+ctrl	test	0.985225	0.162275	4.20759	foundation_model	scGPT|Foundation Models
replogle_k562_essential	2	scgpt	KIN+ctrl	test	0.989306	0.211157	3.6017	foundation_model	scGPT|Foundation Models
replogle_k562_essential	2	scgpt	MAD2L1+ctrl	test	0.991579	0.391757	3.20076	foundation_model	scGPT|Foundation Models
replogle_k562_essential	2	scgpt	MAT2A+ctrl	val	0.978601	0.223543	5.06915	foundation_model	scGPT|Foundation Models
replogle_k562_essential	2	scgpt	MCM10+ctrl	val	0.987934	0.514342	3.7319	foundation_model	scGPT|Foundation Models
replogle_k562_essential	2	scgpt	MDN1+ctrl	test	0.988418	0.245778	3.70605	foundation_model	scGPT|Foundation Models
replogle_k562_essential	2	scgpt	MED6+ctrl	test	0.972483	0.484318	5.94624	foundation_model	scGPT|Foundation Models
replogle_k562_essential	2	scgpt	MED14+ctrl	test	0.976814	0.260928	5.32348	foundation_model	scGPT|Foundation Models
replogle_k562_essential	2	scgpt	MED29+ctrl	val	0.979147	0.322552	5.23352	foundation_model	scGPT|Foundation Models
replogle_k562_essential	2	scgpt	MED31+ctrl	test	0.984831	0.286257	4.20218	foundation_model	scGPT|Foundation Models
replogle_k562_essential	2	scgpt	MFAP1+ctrl	val	0.971907	0.27806	6.18447	foundation_model	scGPT|Foundation Models
replogle_k562_essential	2	scgpt	MRPL16+ctrl	test	0.992334	0.274952	3.06786	foundation_model	scGPT|Foundation Models
replogle_k562_essential	2	scgpt	NAA10+ctrl	test	0.993118	0.225276	3.00032	foundation_model	scGPT|Foundation Models
replogle_k562_essential	2	scgpt	NCAPH+ctrl	test	0.990051	0.36447	3.43386	foundation_model	scGPT|Foundation Models
replogle_k562_essential	2	scgpt	NDUFA2+ctrl	test	0.970716	0.444468	5.92258	foundation_model	scGPT|Foundation Models
replogle_k562_essential	2	scgpt	NOLC1+ctrl	test	0.991052	0.373052	3.17662	foundation_model	scGPT|Foundation Models
replogle_k562_essential	2	scgpt	PELO+ctrl	test	0.991327	0.230722	3.20443	foundation_model	scGPT|Foundation Models
replogle_k562_essential	2	scgpt	PFDN2+ctrl	test	0.979057	0.35891	4.95153	foundation_model	scGPT|Foundation Models
replogle_k562_essential	2	scgpt	PNN+ctrl	test	0.982242	0.328396	4.77585	foundation_model	scGPT|Foundation Models
replogle_k562_essential	2	scgpt	PNPT1+ctrl	test	0.973125	-0.0934029	5.62062	foundation_model	scGPT|Foundation Models
replogle_k562_essential	2	scgpt	POLR2L+ctrl	test	0.982691	0.313576	4.48209	foundation_model	scGPT|Foundation Models
replogle_k562_essential	2	scgpt	PRPF3+ctrl	val	0.962752	0.1494	7.15515	foundation_model	scGPT|Foundation Models
replogle_k562_essential	2	scgpt	PSMB6+ctrl	test	0.97055	0.401324	5.94204	foundation_model	scGPT|Foundation Models
replogle_k562_essential	2	scgpt	RBBP8+ctrl	test	0.991786	0.0715377	3.09157	foundation_model	scGPT|Foundation Models
replogle_k562_essential	2	scgpt	RBM39+ctrl	val	0.980667	0.332666	4.87604	foundation_model	scGPT|Foundation Models
replogle_k562_essential	2	scgpt	RBM48+ctrl	test	0.985429	0.161738	4.15905	foundation_model	scGPT|Foundation Models
replogle_k562_essential	2	scgpt	RNF20+ctrl	val	0.975705	0.314595	5.37354	foundation_model	scGPT|Foundation Models
replogle_k562_essential	2	scgpt	RNMT+ctrl	val	0.980997	0.00379505	4.8248	foundation_model	scGPT|Foundation Models
replogle_k562_essential	2	scgpt	RPA3+ctrl	test	0.98963	0.574799	3.61948	foundation_model	scGPT|Foundation Models
replogle_k562_essential	2	scgpt	RPL10+ctrl	test	0.980911	0.783044	4.45883	foundation_model	scGPT|Foundation Models
replogle_k562_essential	2	scgpt	RPL12+ctrl	test	0.967106	0.538511	6.669	foundation_model	scGPT|Foundation Models
replogle_k562_essential	2	scgpt	RPL15+ctrl	test	0.968627	0.717479	5.90487	foundation_model	scGPT|Foundation Models
replogle_k562_essential	2	scgpt	RPL17+ctrl	test	0.962169	0.762756	6.38814	foundation_model	scGPT|Foundation Models
replogle_k562_essential	2	scgpt	RPL23+ctrl	test	0.975759	0.777136	5.01642	foundation_model	scGPT|Foundation Models
replogle_k562_essential	2	scgpt	RPL27A+ctrl	test	0.970346	0.724742	5.57795	foundation_model	scGPT|Foundation Models
replogle_k562_essential	2	scgpt	RPL32+ctrl	test	0.98625	0.792175	3.90999	foundation_model	scGPT|Foundation Models
replogle_k562_essential	2	scgpt	RPL35A+ctrl	val	0.984922	0.810051	3.98518	foundation_model	scGPT|Foundation Models
replogle_k562_essential	2	scgpt	RPL37+ctrl	val	0.989375	0.776059	3.59619	foundation_model	scGPT|Foundation Models
replogle_k562_essential	2	scgpt	RPL37A+ctrl	val	0.980652	0.785117	4.50701	foundation_model	scGPT|Foundation Models
replogle_k562_essential	2	scgpt	RPS4X+ctrl	test	0.985993	0.887778	3.79527	foundation_model	scGPT|Foundation Models
replogle_k562_essential	2	scgpt	RPS6+ctrl	test	0.986331	0.889385	3.74141	foundation_model	scGPT|Foundation Models
replogle_k562_essential	2	scgpt	RPS14+ctrl	test	0.991089	0.868927	3.08588	foundation_model	scGPT|Foundation Models
replogle_k562_essential	2	scgpt	RPS18+ctrl	test	0.98839	0.88045	3.40363	foundation_model	scGPT|Foundation Models
replogle_k562_essential	2	scgpt	RPS19BP1+ctrl	test	0.976403	0.157858	5.68893	foundation_model	scGPT|Foundation Models
replogle_k562_essential	2	scgpt	RRP12+ctrl	test	0.978038	0.104201	5.36754	foundation_model	scGPT|Foundation Models
replogle_k562_essential	2	scgpt	RSL1D1+ctrl	val	0.993018	0.65589	2.84643	foundation_model	scGPT|Foundation Models
replogle_k562_essential	2	scgpt	SCFD1+ctrl	test	0.992377	0.272196	3.23546	foundation_model	scGPT|Foundation Models
replogle_k562_essential	2	scgpt	SLC39A9+ctrl	test	0.992933	0.142577	2.87439	foundation_model	scGPT|Foundation Models
replogle_k562_essential	2	scgpt	SNRNP27+ctrl	test	0.982456	0.00793459	4.63899	foundation_model	scGPT|Foundation Models
replogle_k562_essential	2	scgpt	SNRPD1+ctrl	val	0.949761	0.520936	8.68998	foundation_model	scGPT|Foundation Models
replogle_k562_essential	2	scgpt	SPC25+ctrl	test	0.977742	0.53573	5.54331	foundation_model	scGPT|Foundation Models
replogle_k562_essential	2	scgpt	SRP54+ctrl	test	0.991783	0.503253	3.15812	foundation_model	scGPT|Foundation Models
replogle_k562_essential	2	scgpt	SRRM2+ctrl	test	0.989303	0.345922	3.60459	foundation_model	scGPT|Foundation Models
replogle_k562_essential	2	scgpt	SRSF11+ctrl	test	0.989824	0.166892	3.53323	foundation_model	scGPT|Foundation Models
replogle_k562_essential	2	scgpt	TADA3+ctrl	test	0.991516	0.00991181	3.42526	foundation_model	scGPT|Foundation Models
replogle_k562_essential	2	scgpt	TAF1D+ctrl	test	0.990263	0.426504	3.42548	foundation_model	scGPT|Foundation Models
replogle_k562_essential	2	scgpt	TAF2+ctrl	test	0.967656	0.171424	6.42911	foundation_model	scGPT|Foundation Models
replogle_k562_essential	2	scgpt	TAF12+ctrl	test	0.957372	0.235901	7.20996	foundation_model	scGPT|Foundation Models
replogle_k562_essential	2	scgpt	TIMM13+ctrl	test	0.991334	0.49307	3.21689	foundation_model	scGPT|Foundation Models
replogle_k562_essential	2	scgpt	TOP1+ctrl	test	0.987665	0.139476	3.92027	foundation_model	scGPT|Foundation Models
replogle_k562_essential	2	scgpt	TPX2+ctrl	val	0.993655	0.588748	2.80924	foundation_model	scGPT|Foundation Models
replogle_k562_essential	2	scgpt	TTK+ctrl	test	0.987991	0.606949	4.00939	foundation_model	scGPT|Foundation Models
replogle_k562_essential	2	scgpt	TXN+ctrl	val	0.98834	0.552194	3.67555	foundation_model	scGPT|Foundation Models
replogle_k562_essential	2	scgpt	UBAP1+ctrl	test	0.991422	0.524514	3.21162	foundation_model	scGPT|Foundation Models
replogle_k562_essential	2	scgpt	VPS28+ctrl	test	0.961922	0.44261	6.85173	foundation_model	scGPT|Foundation Models
replogle_k562_essential	2	scgpt	VPS29+ctrl	test	0.989979	0.304743	3.47377	foundation_model	scGPT|Foundation Models
replogle_k562_essential	2	scgpt	WDHD1+ctrl	test	0.992356	0.278051	3.04401	foundation_model	scGPT|Foundation Models
replogle_k562_essential	2	scgpt	WDR3+ctrl	test	0.991557	0.73011	3.13291	foundation_model	scGPT|Foundation Models
replogle_k562_essential	2	scgpt	XRCC5+ctrl	test	0.980764	0.370315	4.80682	foundation_model	scGPT|Foundation Models
replogle_k562_essential	2	scgpt	YEATS2+ctrl	test	0.992693	0.0569815	3.19038	foundation_model	scGPT|Foundation Models
replogle_k562_essential	2	scgpt	YTHDC1+ctrl	test	0.987073	0.307492	3.9867	foundation_model	scGPT|Foundation Models
replogle_k562_essential	2	scgpt	ZBTB17+ctrl	test	0.991116	0.104025	3.23525	foundation_model	scGPT|Foundation Models
replogle_k562_essential	2	scgpt	ZCRB1+ctrl	test	0.99139	0.0650439	3.22722	foundation_model	scGPT|Foundation Models
replogle_k562_essential	2	scgpt	ZMAT5+ctrl	test	0.990181	0.133108	3.41333	foundation_model	scGPT|Foundation Models
replogle_k562_essential	2	gears	ANAPC4+ctrl	test	0.991561	0.390555	3.2281	deep_learning	GEARS|Other DL Models
replogle_k562_essential	2	gears	AP2S1+ctrl	test	0.990619	0.30909	3.33007	deep_learning	GEARS|Other DL Models
replogle_k562_essential	2	gears	ARGLU1+ctrl	val	0.993797	-0.0426238	2.87268	deep_learning	GEARS|Other DL Models
replogle_k562_essential	2	gears	ATP6V0B+ctrl	test	0.992971	0.333513	2.98321	deep_learning	GEARS|Other DL Models
replogle_k562_essential	2	gears	ATP6V0C+ctrl	test	0.985905	0.400277	4.11569	deep_learning	GEARS|Other DL Models
replogle_k562_essential	2	gears	ATP6V1B2+ctrl	test	0.991086	0.567418	3.23397	deep_learning	GEARS|Other DL Models
replogle_k562_essential	2	gears	BANP+ctrl	test	0.992457	0.125399	3.04846	deep_learning	GEARS|Other DL Models
replogle_k562_essential	2	gears	BDP1+ctrl	val	0.989708	0.422351	3.39632	deep_learning	GEARS|Other DL Models
replogle_k562_essential	2	gears	BOP1+ctrl	test	0.993786	0.566798	2.87728	deep_learning	GEARS|Other DL Models
replogle_k562_essential	2	gears	BUB3+ctrl	val	0.993279	0.439806	2.93653	deep_learning	GEARS|Other DL Models
replogle_k562_essential	2	gears	CBLL1+ctrl	test	0.992052	0.0857927	3.04202	deep_learning	GEARS|Other DL Models
replogle_k562_essential	2	gears	CDC6+ctrl	test	0.987808	0.388053	3.7889	deep_learning	GEARS|Other DL Models
replogle_k562_essential	2	gears	CDC40+ctrl	test	0.991544	0.379551	3.36435	deep_learning	GEARS|Other DL Models
replogle_k562_essential	2	gears	CENPC+ctrl	test	0.995029	0.539949	2.69625	deep_learning	GEARS|Other DL Models
replogle_k562_essential	2	gears	CENPE+ctrl	test	0.995252	0.398206	2.3701	deep_learning	GEARS|Other DL Models
replogle_k562_essential	2	gears	CHAF1B+ctrl	test	0.97948	0.45667	5.04195	deep_learning	GEARS|Other DL Models
replogle_k562_essential	2	gears	CHERP+ctrl	test	0.983703	0.18737	4.67936	deep_learning	GEARS|Other DL Models
replogle_k562_essential	2	gears	CHMP1A+ctrl	test	0.988339	0.302731	3.89185	deep_learning	GEARS|Other DL Models
replogle_k562_essential	2	gears	CLP1+ctrl	test	0.988665	0.232116	3.65769	deep_learning	GEARS|Other DL Models
replogle_k562_essential	2	gears	CNIH4+ctrl	val	0.988697	0.201638	3.66968	deep_learning	GEARS|Other DL Models
replogle_k562_essential	2	gears	COPB1+ctrl	test	0.983726	0.669173	4.42309	deep_learning	GEARS|Other DL Models
replogle_k562_essential	2	gears	COPS6+ctrl	test	0.991404	0.2529	3.30281	deep_learning	GEARS|Other DL Models
replogle_k562_essential	2	gears	CRNKL1+ctrl	test	0.992598	0.532961	3.22703	deep_learning	GEARS|Other DL Models
replogle_k562_essential	2	gears	CTR9+ctrl	test	0.963921	0.201142	8.29774	deep_learning	GEARS|Other DL Models
replogle_k562_essential	2	gears	CWC22+ctrl	val	0.979785	0.419185	5.10649	deep_learning	GEARS|Other DL Models
replogle_k562_essential	2	gears	CYCS+ctrl	test	0.9936	0.133787	2.82102	deep_learning	GEARS|Other DL Models
replogle_k562_essential	2	gears	DAD1+ctrl	test	0.986497	-0.0546846	4.02431	deep_learning	GEARS|Other DL Models
replogle_k562_essential	2	gears	DDX5+ctrl	val	0.988753	-0.0521096	3.94094	deep_learning	GEARS|Other DL Models
replogle_k562_essential	2	gears	DICER1+ctrl	test	0.99483	0.242414	2.47516	deep_learning	GEARS|Other DL Models
replogle_k562_essential	2	gears	DKC1+ctrl	test	0.9864	0.272558	3.87103	deep_learning	GEARS|Other DL Models
replogle_k562_essential	2	gears	DNMT1+ctrl	test	0.992705	-0.0815453	3.03406	deep_learning	GEARS|Other DL Models
replogle_k562_essential	2	gears	DRAP1+ctrl	test	0.995665	0.107637	2.4116	deep_learning	GEARS|Other DL Models
replogle_k562_essential	2	gears	DYNC1I2+ctrl	test	0.996279	0.693141	2.06701	deep_learning	GEARS|Other DL Models
replogle_k562_essential	2	gears	DYNLL1+ctrl	test	0.989058	0.331134	3.61075	deep_learning	GEARS|Other DL Models
replogle_k562_essential	2	gears	EBNA1BP2+ctrl	test	0.987111	0.688162	4.1105	deep_learning	GEARS|Other DL Models
replogle_k562_essential	2	gears	EIF2B4+ctrl	test	0.979521	0.628134	5.15491	deep_learning	GEARS|Other DL Models
replogle_k562_essential	2	gears	EIF4G1+ctrl	test	0.986128	0.328365	4.38325	deep_learning	GEARS|Other DL Models
replogle_k562_essential	2	gears	EXOSC4+ctrl	test	0.972927	0.372755	5.40289	deep_learning	GEARS|Other DL Models
replogle_k562_essential	2	gears	EXOSC9+ctrl	val	0.96552	0.337519	6.33213	deep_learning	GEARS|Other DL Models
replogle_k562_essential	2	gears	FAM136A+ctrl	test	0.956135	0.467908	7.21312	deep_learning	GEARS|Other DL Models
replogle_k562_essential	2	gears	FNTA+ctrl	test	0.991521	0.264415	3.13321	deep_learning	GEARS|Other DL Models
replogle_k562_essential	2	gears	GATA1+ctrl	val	0.877684	0.348008	12.6512	deep_learning	GEARS|Other DL Models
replogle_k562_essential	2	gears	GRPEL1+ctrl	test	0.986315	0.586862	4.14412	deep_learning	GEARS|Other DL Models
replogle_k562_essential	2	gears	GTF2A1+ctrl	test	0.981162	0.267249	4.60806	deep_learning	GEARS|Other DL Models
replogle_k562_essential	2	gears	GTF2B+ctrl	test	0.984694	0.381905	4.22699	deep_learning	GEARS|Other DL Models
replogle_k562_essential	2	gears	HBS1L+ctrl	val	0.966582	0.595435	6.44061	deep_learning	GEARS|Other DL Models
replogle_k562_essential	2	gears	HSCB+ctrl	test	0.99403	0.258259	2.79363	deep_learning	GEARS|Other DL Models
replogle_k562_essential	2	gears	HUWE1+ctrl	val	0.991258	0.246475	3.32851	deep_learning	GEARS|Other DL Models
replogle_k562_essential	2	gears	IARS2+ctrl	test	0.984676	0.443599	4.33583	deep_learning	GEARS|Other DL Models
replogle_k562_essential	2	gears	ICE1+ctrl	test	0.989613	0.433103	3.70467	deep_learning	GEARS|Other DL Models
replogle_k562_essential	2	gears	IK+ctrl	test	0.991014	0.411757	3.26569	deep_learning	GEARS|Other DL Models
replogle_k562_essential	2	gears	ISCU+ctrl	test	0.981452	0.44206	4.66419	deep_learning	GEARS|Other DL Models
replogle_k562_essential	2	gears	KANSL1+ctrl	test	0.980131	0.247846	5.3224	deep_learning	GEARS|Other DL Models
replogle_k562_essential	2	gears	KANSL2+ctrl	test	0.986168	0.304379	4.29387	deep_learning	GEARS|Other DL Models
replogle_k562_essential	2	gears	KIF20A+ctrl	test	0.9885	0.265326	3.76369	deep_learning	GEARS|Other DL Models
replogle_k562_essential	2	gears	KIN+ctrl	test	0.991812	0.333751	3.14741	deep_learning	GEARS|Other DL Models
replogle_k562_essential	2	gears	MAD2L1+ctrl	test	0.992636	0.30405	3.03263	deep_learning	GEARS|Other DL Models
replogle_k562_essential	2	gears	MAT2A+ctrl	val	0.980217	0.262732	4.89271	deep_learning	GEARS|Other DL Models
replogle_k562_essential	2	gears	MCM10+ctrl	val	0.985566	0.30381	4.04783	deep_learning	GEARS|Other DL Models
replogle_k562_essential	2	gears	MDN1+ctrl	test	0.991008	0.506127	3.43037	deep_learning	GEARS|Other DL Models
replogle_k562_essential	2	gears	MED6+ctrl	test	0.976861	0.627054	5.03413	deep_learning	GEARS|Other DL Models
replogle_k562_essential	2	gears	MED14+ctrl	test	0.982714	0.61092	4.42782	deep_learning	GEARS|Other DL Models
replogle_k562_essential	2	gears	MED29+ctrl	val	0.982898	0.527401	4.57927	deep_learning	GEARS|Other DL Models
replogle_k562_essential	2	gears	MED31+ctrl	test	0.981227	0.237547	4.80809	deep_learning	GEARS|Other DL Models
replogle_k562_essential	2	gears	MFAP1+ctrl	val	0.980273	0.59528	4.92248	deep_learning	GEARS|Other DL Models
replogle_k562_essential	2	gears	MRPL16+ctrl	test	0.993908	0.128841	2.91412	deep_learning	GEARS|Other DL Models
replogle_k562_essential	2	gears	NAA10+ctrl	test	0.992151	0.1004	3.09922	deep_learning	GEARS|Other DL Models
replogle_k562_essential	2	gears	NCAPH+ctrl	test	0.990214	0.260431	3.40651	deep_learning	GEARS|Other DL Models
replogle_k562_essential	2	gears	NDUFA2+ctrl	test	0.969506	0.506884	5.96788	deep_learning	GEARS|Other DL Models
replogle_k562_essential	2	gears	NOLC1+ctrl	test	0.992536	0.191687	2.99455	deep_learning	GEARS|Other DL Models
replogle_k562_essential	2	gears	PELO+ctrl	test	0.993583	0.411599	2.7703	deep_learning	GEARS|Other DL Models
replogle_k562_essential	2	gears	PFDN2+ctrl	test	0.974925	0.113722	5.29105	deep_learning	GEARS|Other DL Models
replogle_k562_essential	2	gears	PNN+ctrl	test	0.982143	0.350783	4.58774	deep_learning	GEARS|Other DL Models
replogle_k562_essential	2	gears	PNPT1+ctrl	test	0.981075	0.206451	4.88854	deep_learning	GEARS|Other DL Models
replogle_k562_essential	2	gears	POLR2L+ctrl	test	0.981333	0.312865	4.55614	deep_learning	GEARS|Other DL Models
replogle_k562_essential	2	gears	PRPF3+ctrl	val	0.978021	0.624458	5.48271	deep_learning	GEARS|Other DL Models
replogle_k562_essential	2	gears	PSMB6+ctrl	test	0.974242	0.528351	5.48884	deep_learning	GEARS|Other DL Models
replogle_k562_essential	2	gears	RBBP8+ctrl	test	0.994636	0.271613	2.61386	deep_learning	GEARS|Other DL Models
replogle_k562_essential	2	gears	RBM39+ctrl	val	0.982924	0.350062	4.76454	deep_learning	GEARS|Other DL Models
replogle_k562_essential	2	gears	RBM48+ctrl	test	0.988643	0.225761	3.63955	deep_learning	GEARS|Other DL Models
replogle_k562_essential	2	gears	RNF20+ctrl	val	0.974613	0.274896	5.39833	deep_learning	GEARS|Other DL Models
replogle_k562_essential	2	gears	RNMT+ctrl	val	0.98315	-0.0119462	4.63357	deep_learning	GEARS|Other DL Models
replogle_k562_essential	2	gears	RPA3+ctrl	test	0.988744	0.490235	3.80543	deep_learning	GEARS|Other DL Models
replogle_k562_essential	2	gears	RPL10+ctrl	test	0.983265	0.80768	4.21217	deep_learning	GEARS|Other DL Models
replogle_k562_essential	2	gears	RPL12+ctrl	test	0.965933	0.539825	6.42542	deep_learning	GEARS|Other DL Models
replogle_k562_essential	2	gears	RPL15+ctrl	test	0.959306	0.651207	6.47325	deep_learning	GEARS|Other DL Models
replogle_k562_essential	2	gears	RPL17+ctrl	test	0.972814	0.822411	5.31915	deep_learning	GEARS|Other DL Models
replogle_k562_essential	2	gears	RPL23+ctrl	test	0.975766	0.833689	5.00069	deep_learning	GEARS|Other DL Models
replogle_k562_essential	2	gears	RPL27A+ctrl	test	0.980275	0.82238	4.57876	deep_learning	GEARS|Other DL Models
replogle_k562_essential	2	gears	RPL32+ctrl	test	0.984604	0.762894	4.12908	deep_learning	GEARS|Other DL Models
replogle_k562_essential	2	gears	RPL35A+ctrl	val	0.984601	0.804323	4.0537	deep_learning	GEARS|Other DL Models
replogle_k562_essential	2	gears	RPL37+ctrl	val	0.989395	0.741687	3.59907	deep_learning	GEARS|Other DL Models
replogle_k562_essential	2	gears	RPL37A+ctrl	val	0.982873	0.808938	4.31672	deep_learning	GEARS|Other DL Models
replogle_k562_essential	2	gears	RPS4X+ctrl	test	0.984642	0.874879	3.87928	deep_learning	GEARS|Other DL Models
replogle_k562_essential	2	gears	RPS6+ctrl	test	0.978785	0.848548	4.59087	deep_learning	GEARS|Other DL Models
replogle_k562_essential	2	gears	RPS14+ctrl	test	0.982779	0.821777	4.14057	deep_learning	GEARS|Other DL Models
replogle_k562_essential	2	gears	RPS18+ctrl	test	0.974106	0.817631	5.02425	deep_learning	GEARS|Other DL Models
replogle_k562_essential	2	gears	RPS19BP1+ctrl	test	0.980826	0.558275	4.59722	deep_learning	GEARS|Other DL Models
replogle_k562_essential	2	gears	RRP12+ctrl	test	0.989065	0.764802	3.47463	deep_learning	GEARS|Other DL Models
replogle_k562_essential	2	gears	RSL1D1+ctrl	val	0.991912	0.559279	3.2742	deep_learning	GEARS|Other DL Models
replogle_k562_essential	2	gears	SCFD1+ctrl	test	0.993903	0.54956	2.60037	deep_learning	GEARS|Other DL Models
replogle_k562_essential	2	gears	SLC39A9+ctrl	test	0.996677	0.296657	2.03329	deep_learning	GEARS|Other DL Models
replogle_k562_essential	2	gears	SNRNP27+ctrl	test	0.984487	0.207819	4.41131	deep_learning	GEARS|Other DL Models
replogle_k562_essential	2	gears	SNRPD1+ctrl	val	0.963154	0.646936	7.56702	deep_learning	GEARS|Other DL Models
replogle_k562_essential	2	gears	SPC25+ctrl	test	0.981744	0.774641	5.05458	deep_learning	GEARS|Other DL Models
replogle_k562_essential	2	gears	SRP54+ctrl	test	0.992998	0.516377	2.99836	deep_learning	GEARS|Other DL Models
replogle_k562_essential	2	gears	SRRM2+ctrl	test	0.986121	0.289058	4.33463	deep_learning	GEARS|Other DL Models
replogle_k562_essential	2	gears	SRSF11+ctrl	test	0.99162	-0.0537081	3.33376	deep_learning	GEARS|Other DL Models
replogle_k562_essential	2	gears	TADA3+ctrl	test	0.991242	0.113789	3.22482	deep_learning	GEARS|Other DL Models
replogle_k562_essential	2	gears	TAF1D+ctrl	test	0.990255	0.388532	3.35342	deep_learning	GEARS|Other DL Models
replogle_k562_essential	2	gears	TAF2+ctrl	test	0.967055	0.175389	6.23528	deep_learning	GEARS|Other DL Models
replogle_k562_essential	2	gears	TAF12+ctrl	test	0.960781	0.44894	6.51104	deep_learning	GEARS|Other DL Models
replogle_k562_essential	2	gears	TIMM13+ctrl	test	0.991126	0.339233	3.3219	deep_learning	GEARS|Other DL Models
replogle_k562_essential	2	gears	TOP1+ctrl	test	0.98842	0.264749	3.73731	deep_learning	GEARS|Other DL Models
replogle_k562_essential	2	gears	TPX2+ctrl	val	0.99306	0.524169	3.00498	deep_learning	GEARS|Other DL Models
replogle_k562_essential	2	gears	TTK+ctrl	test	0.986965	0.7101	4.22223	deep_learning	GEARS|Other DL Models
replogle_k562_essential	2	gears	TXN+ctrl	val	0.98757	0.404094	3.79337	deep_learning	GEARS|Other DL Models
replogle_k562_essential	2	gears	UBAP1+ctrl	test	0.99199	0.480559	3.15022	deep_learning	GEARS|Other DL Models
replogle_k562_essential	2	gears	VPS28+ctrl	test	0.966453	0.559346	6.42692	deep_learning	GEARS|Other DL Models
replogle_k562_essential	2	gears	VPS29+ctrl	test	0.992144	0.309029	3.21323	deep_learning	GEARS|Other DL Models
replogle_k562_essential	2	gears	WDHD1+ctrl	test	0.993191	0.0440685	3.05843	deep_learning	GEARS|Other DL Models
replogle_k562_essential	2	gears	WDR3+ctrl	test	0.991757	0.832441	2.93108	deep_learning	GEARS|Other DL Models
replogle_k562_essential	2	gears	XRCC5+ctrl	test	0.982712	0.447167	4.61578	deep_learning	GEARS|Other DL Models
replogle_k562_essential	2	gears	YEATS2+ctrl	test	0.993765	0.137081	2.69765	deep_learning	GEARS|Other DL Models
replogle_k562_essential	2	gears	YTHDC1+ctrl	test	0.988896	0.485733	3.52894	deep_learning	GEARS|Other DL Models
replogle_k562_essential	2	gears	ZBTB17+ctrl	test	0.993791	0.155582	2.77173	deep_learning	GEARS|Other DL Models
replogle_k562_essential	2	gears	ZCRB1+ctrl	test	0.993128	0.0424429	3.1521	deep_learning	GEARS|Other DL Models
replogle_k562_essential	2	gears	ZMAT5+ctrl	test	0.992577	0.342806	2.92833	deep_learning	GEARS|Other DL Models
replogle_k562_essential	2	geneformer	ANAPC4+ctrl	test	0.991858	0.425272	3.1572	foundation_model	Gene- former*|Foundation Models
replogle_k562_essential	2	geneformer	AP2S1+ctrl	test	0.991951	0.436562	3.11268	foundation_model	Gene- former*|Foundation Models
replogle_k562_essential	2	geneformer	ARGLU1+ctrl	val	0.99128	-0.0739274	3.42045	foundation_model	Gene- former*|Foundation Models
replogle_k562_essential	2	geneformer	ATP6V0B+ctrl	test	0.988034	0.365078	3.92188	foundation_model	Gene- former*|Foundation Models
replogle_k562_essential	2	geneformer	ATP6V0C+ctrl	test	0.987626	0.520552	3.96189	foundation_model	Gene- former*|Foundation Models
replogle_k562_essential	2	geneformer	ATP6V1B2+ctrl	test	0.990876	0.569051	3.24376	foundation_model	Gene- former*|Foundation Models
replogle_k562_essential	2	geneformer	BANP+ctrl	test	0.992811	0.233445	3.00772	foundation_model	Gene- former*|Foundation Models
replogle_k562_essential	2	geneformer	BDP1+ctrl	val	0.993471	0.70838	2.7158	foundation_model	Gene- former*|Foundation Models
replogle_k562_essential	2	geneformer	BOP1+ctrl	test	0.995833	0.551871	2.26514	foundation_model	Gene- former*|Foundation Models
replogle_k562_essential	2	geneformer	BUB3+ctrl	val	0.994118	0.465466	2.6866	foundation_model	Gene- former*|Foundation Models
replogle_k562_essential	2	geneformer	CBLL1+ctrl	test	0.991458	0.120298	3.19658	foundation_model	Gene- former*|Foundation Models
replogle_k562_essential	2	geneformer	CDC6+ctrl	test	0.990069	0.553228	3.38097	foundation_model	Gene- former*|Foundation Models
replogle_k562_essential	2	geneformer	CDC40+ctrl	test	0.992867	0.457437	3.12	foundation_model	Gene- former*|Foundation Models
replogle_k562_essential	2	geneformer	CENPC+ctrl	test	0.996134	0.668557	2.38402	foundation_model	Gene- former*|Foundation Models
replogle_k562_essential	2	geneformer	CENPE+ctrl	test	0.994706	0.406203	2.4868	foundation_model	Gene- former*|Foundation Models
replogle_k562_essential	2	geneformer	CHAF1B+ctrl	test	0.978085	0.365918	5.21072	foundation_model	Gene- former*|Foundation Models
replogle_k562_essential	2	geneformer	CHERP+ctrl	test	0.987609	0.419551	3.95659	foundation_model	Gene- former*|Foundation Models
replogle_k562_essential	2	geneformer	CHMP1A+ctrl	test	0.990616	0.317846	3.3414	foundation_model	Gene- former*|Foundation Models
replogle_k562_essential	2	geneformer	CLP1+ctrl	test	0.988142	0.22452	3.7317	foundation_model	Gene- former*|Foundation Models
replogle_k562_essential	2	geneformer	CNIH4+ctrl	val	0.989859	0.313063	3.46376	foundation_model	Gene- former*|Foundation Models
replogle_k562_essential	2	geneformer	COPB1+ctrl	test	0.981564	0.681472	4.75547	foundation_model	Gene- former*|Foundation Models
replogle_k562_essential	2	geneformer	COPS6+ctrl	test	0.992409	0.349783	3.06252	foundation_model	Gene- former*|Foundation Models
replogle_k562_essential	2	geneformer	CRNKL1+ctrl	test	0.994006	0.574975	2.96704	foundation_model	Gene- former*|Foundation Models
replogle_k562_essential	2	geneformer	CTR9+ctrl	test	0.96506	0.265535	8.00929	foundation_model	Gene- former*|Foundation Models
replogle_k562_essential	2	geneformer	CWC22+ctrl	val	0.980746	0.452436	4.95306	foundation_model	Gene- former*|Foundation Models
replogle_k562_essential	2	geneformer	CYCS+ctrl	test	0.991556	0.294753	3.21206	foundation_model	Gene- former*|Foundation Models
replogle_k562_essential	2	geneformer	DAD1+ctrl	test	0.986239	0.149711	4.11074	foundation_model	Gene- former*|Foundation Models
replogle_k562_essential	2	geneformer	DDX5+ctrl	val	0.989544	-0.0699233	3.68732	foundation_model	Gene- former*|Foundation Models
replogle_k562_essential	2	geneformer	DICER1+ctrl	test	0.995023	0.317351	2.44644	foundation_model	Gene- former*|Foundation Models
replogle_k562_essential	2	geneformer	DKC1+ctrl	test	0.986404	0.346777	3.87447	foundation_model	Gene- former*|Foundation Models
replogle_k562_essential	2	geneformer	DNMT1+ctrl	test	0.990013	-0.127704	3.60009	foundation_model	Gene- former*|Foundation Models
replogle_k562_essential	2	geneformer	DRAP1+ctrl	test	0.994557	0.144245	2.71032	foundation_model	Gene- former*|Foundation Models
replogle_k562_essential	2	geneformer	DYNC1I2+ctrl	test	0.996917	0.759929	1.89037	foundation_model	Gene- former*|Foundation Models
replogle_k562_essential	2	geneformer	DYNLL1+ctrl	test	0.988587	0.329047	3.68469	foundation_model	Gene- former*|Foundation Models
replogle_k562_essential	2	geneformer	EBNA1BP2+ctrl	test	0.988634	0.683578	3.60314	foundation_model	Gene- former*|Foundation Models
replogle_k562_essential	2	geneformer	EIF2B4+ctrl	test	0.975441	0.603957	5.6208	foundation_model	Gene- former*|Foundation Models
replogle_k562_essential	2	geneformer	EIF4G1+ctrl	test	0.987535	0.510343	3.95008	foundation_model	Gene- former*|Foundation Models
replogle_k562_essential	2	geneformer	EXOSC4+ctrl	test	0.975047	0.448813	5.25914	foundation_model	Gene- former*|Foundation Models
replogle_k562_essential	2	geneformer	EXOSC9+ctrl	val	0.968122	0.422194	6.06926	foundation_model	Gene- former*|Foundation Models
replogle_k562_essential	2	geneformer	FAM136A+ctrl	test	0.962385	0.619906	6.64738	foundation_model	Gene- former*|Foundation Models
replogle_k562_essential	2	geneformer	FNTA+ctrl	test	0.992085	0.359599	3.03553	foundation_model	Gene- former*|Foundation Models
replogle_k562_essential	2	geneformer	GATA1+ctrl	val	0.883998	0.46447	12.298	foundation_model	Gene- former*|Foundation Models
replogle_k562_essential	2	geneformer	GRPEL1+ctrl	test	0.985705	0.620633	4.10995	foundation_model	Gene- former*|Foundation Models
replogle_k562_essential	2	geneformer	GTF2A1+ctrl	test	0.982758	0.346736	4.39076	foundation_model	Gene- former*|Foundation Models
replogle_k562_essential	2	geneformer	GTF2B+ctrl	test	0.985902	0.451387	4.05258	foundation_model	Gene- former*|Foundation Models
replogle_k562_essential	2	geneformer	HBS1L+ctrl	val	0.968206	0.714105	6.31703	foundation_model	Gene- former*|Foundation Models
replogle_k562_essential	2	geneformer	HSCB+ctrl	test	0.994641	0.349094	2.64678	foundation_model	Gene- former*|Foundation Models
replogle_k562_essential	2	geneformer	HUWE1+ctrl	val	0.990663	0.22939	3.42456	foundation_model	Gene- former*|Foundation Models
replogle_k562_essential	2	geneformer	IARS2+ctrl	test	0.98621	0.541443	4.06815	foundation_model	Gene- former*|Foundation Models
replogle_k562_essential	2	geneformer	ICE1+ctrl	test	0.989777	0.447435	3.72003	foundation_model	Gene- former*|Foundation Models
replogle_k562_essential	2	geneformer	IK+ctrl	test	0.992774	0.568619	2.91827	foundation_model	Gene- former*|Foundation Models
replogle_k562_essential	2	geneformer	ISCU+ctrl	test	0.983747	0.578325	4.36821	foundation_model	Gene- former*|Foundation Models
replogle_k562_essential	2	geneformer	KANSL1+ctrl	test	0.981582	0.351574	5.09586	foundation_model	Gene- former*|Foundation Models
replogle_k562_essential	2	geneformer	KANSL2+ctrl	test	0.987084	0.395219	4.12187	foundation_model	Gene- former*|Foundation Models
replogle_k562_essential	2	geneformer	KIF20A+ctrl	test	0.988203	0.278511	3.82147	foundation_model	Gene- former*|Foundation Models
replogle_k562_essential	2	geneformer	KIN+ctrl	test	0.993344	0.457343	2.79332	foundation_model	Gene- former*|Foundation Models
replogle_k562_essential	2	geneformer	MAD2L1+ctrl	test	0.992528	0.32924	3.01961	foundation_model	Gene- former*|Foundation Models
replogle_k562_essential	2	geneformer	MAT2A+ctrl	val	0.979701	0.262303	4.93431	foundation_model	Gene- former*|Foundation Models
replogle_k562_essential	2	geneformer	MCM10+ctrl	val	0.989705	0.614747	3.42566	foundation_model	Gene- former*|Foundation Models
replogle_k562_essential	2	geneformer	MDN1+ctrl	test	0.991251	0.493688	3.24907	foundation_model	Gene- former*|Foundation Models
replogle_k562_essential	2	geneformer	MED6+ctrl	test	0.973364	0.612321	5.59674	foundation_model	Gene- former*|Foundation Models
replogle_k562_essential	2	geneformer	MED14+ctrl	test	0.983064	0.663281	4.39166	foundation_model	Gene- former*|Foundation Models
replogle_k562_essential	2	geneformer	MED29+ctrl	val	0.982437	0.565113	4.79742	foundation_model	Gene- former*|Foundation Models
replogle_k562_essential	2	geneformer	MED31+ctrl	test	0.986802	0.222104	3.90424	foundation_model	Gene- former*|Foundation Models
replogle_k562_essential	2	geneformer	MFAP1+ctrl	val	0.98006	0.674407	5.0205	foundation_model	Gene- former*|Foundation Models
replogle_k562_essential	2	geneformer	MRPL16+ctrl	test	0.992859	0.188746	3.0938	foundation_model	Gene- former*|Foundation Models
replogle_k562_essential	2	geneformer	NAA10+ctrl	test	0.992277	0.120382	3.03009	foundation_model	Gene- former*|Foundation Models
replogle_k562_essential	2	geneformer	NCAPH+ctrl	test	0.9928	0.538813	2.88866	foundation_model	Gene- former*|Foundation Models
replogle_k562_essential	2	geneformer	NDUFA2+ctrl	test	0.97394	0.67893	5.51395	foundation_model	Gene- former*|Foundation Models
replogle_k562_essential	2	geneformer	NOLC1+ctrl	test	0.991029	0.213237	3.34638	foundation_model	Gene- former*|Foundation Models
replogle_k562_essential	2	geneformer	PELO+ctrl	test	0.994813	0.563249	2.49771	foundation_model	Gene- former*|Foundation Models
replogle_k562_essential	2	geneformer	PFDN2+ctrl	test	0.979092	0.339592	4.8348	foundation_model	Gene- former*|Foundation Models
replogle_k562_essential	2	geneformer	PNN+ctrl	test	0.98338	0.415769	4.38396	foundation_model	Gene- former*|Foundation Models
replogle_k562_essential	2	geneformer	PNPT1+ctrl	test	0.980689	0.203902	4.91299	foundation_model	Gene- former*|Foundation Models
replogle_k562_essential	2	geneformer	POLR2L+ctrl	test	0.982202	0.207269	4.48728	foundation_model	Gene- former*|Foundation Models
replogle_k562_essential	2	geneformer	PRPF3+ctrl	val	0.97598	0.687632	5.63319	foundation_model	Gene- former*|Foundation Models
replogle_k562_essential	2	geneformer	PSMB6+ctrl	test	0.971796	0.481583	5.78165	foundation_model	Gene- former*|Foundation Models
replogle_k562_essential	2	geneformer	RBBP8+ctrl	test	0.993585	0.235249	2.89578	foundation_model	Gene- former*|Foundation Models
replogle_k562_essential	2	geneformer	RBM39+ctrl	val	0.983556	0.392866	4.58421	foundation_model	Gene- former*|Foundation Models
replogle_k562_essential	2	geneformer	RBM48+ctrl	test	0.990045	0.386982	3.37199	foundation_model	Gene- former*|Foundation Models
replogle_k562_essential	2	geneformer	RNF20+ctrl	val	0.979873	0.573078	4.78799	foundation_model	Gene- former*|Foundation Models
replogle_k562_essential	2	geneformer	RNMT+ctrl	val	0.983109	0.0498829	4.65085	foundation_model	Gene- former*|Foundation Models
replogle_k562_essential	2	geneformer	RPA3+ctrl	test	0.989271	0.551562	3.78605	foundation_model	Gene- former*|Foundation Models
replogle_k562_essential	2	geneformer	RPL10+ctrl	test	0.964793	0.502881	6.44903	foundation_model	Gene- former*|Foundation Models
replogle_k562_essential	2	geneformer	RPL12+ctrl	test	0.947234	0.311175	7.94392	foundation_model	Gene- former*|Foundation Models
replogle_k562_essential	2	geneformer	RPL15+ctrl	test	0.964104	0.70676	6.25079	foundation_model	Gene- former*|Foundation Models
replogle_k562_essential	2	geneformer	RPL17+ctrl	test	0.922416	0.010225	9.82303	foundation_model	Gene- former*|Foundation Models
replogle_k562_essential	2	geneformer	RPL23+ctrl	test	0.965892	0.803294	6.11925	foundation_model	Gene- former*|Foundation Models
replogle_k562_essential	2	geneformer	RPL27A+ctrl	test	0.955398	0.578837	7.16815	foundation_model	Gene- former*|Foundation Models
replogle_k562_essential	2	geneformer	RPL32+ctrl	test	0.979707	0.729079	4.77052	foundation_model	Gene- former*|Foundation Models
replogle_k562_essential	2	geneformer	RPL35A+ctrl	val	0.970412	0.535096	6.08021	foundation_model	Gene- former*|Foundation Models
replogle_k562_essential	2	geneformer	RPL37+ctrl	val	0.986244	0.62172	4.05422	foundation_model	Gene- former*|Foundation Models
replogle_k562_essential	2	geneformer	RPL37A+ctrl	val	0.974583	0.745647	5.22181	foundation_model	Gene- former*|Foundation Models
replogle_k562_essential	2	geneformer	RPS4X+ctrl	test	0.951638	0.33952	7.64312	foundation_model	Gene- former*|Foundation Models
replogle_k562_essential	2	geneformer	RPS6+ctrl	test	0.944121	0.16523	8.68403	foundation_model	Gene- former*|Foundation Models
replogle_k562_essential	2	geneformer	RPS14+ctrl	test	0.977482	0.51528	5.21526	foundation_model	Gene- former*|Foundation Models
replogle_k562_essential	2	geneformer	RPS18+ctrl	test	0.953787	0.223241	7.22032	foundation_model	Gene- former*|Foundation Models
replogle_k562_essential	2	geneformer	RPS19BP1+ctrl	test	0.973137	0.0917811	5.71902	foundation_model	Gene- former*|Foundation Models
replogle_k562_essential	2	geneformer	RRP12+ctrl	test	0.98182	0.421194	4.76693	foundation_model	Gene- former*|Foundation Models
replogle_k562_essential	2	geneformer	RSL1D1+ctrl	val	0.992722	0.58921	2.94203	foundation_model	Gene- former*|Foundation Models
replogle_k562_essential	2	geneformer	SCFD1+ctrl	test	0.994166	0.563787	2.57684	foundation_model	Gene- former*|Foundation Models
replogle_k562_essential	2	geneformer	SLC39A9+ctrl	test	0.99649	0.319335	2.10513	foundation_model	Gene- former*|Foundation Models
replogle_k562_essential	2	geneformer	SNRNP27+ctrl	test	0.985565	0.22305	4.297	foundation_model	Gene- former*|Foundation Models
replogle_k562_essential	2	geneformer	SNRPD1+ctrl	val	0.947996	0.566907	8.94228	foundation_model	Gene- former*|Foundation Models
replogle_k562_essential	2	geneformer	SPC25+ctrl	test	0.980812	0.804784	5.31322	foundation_model	Gene- former*|Foundation Models
replogle_k562_essential	2	geneformer	SRP54+ctrl	test	0.994115	0.641548	2.67488	foundation_model	Gene- former*|Foundation Models
replogle_k562_essential	2	geneformer	SRRM2+ctrl	test	0.989675	0.281246	3.55014	foundation_model	Gene- former*|Foundation Models
replogle_k562_essential	2	geneformer	SRSF11+ctrl	test	0.991752	-0.0370862	3.2405	foundation_model	Gene- former*|Foundation Models
replogle_k562_essential	2	geneformer	TADA3+ctrl	test	0.992156	0.126621	3.06809	foundation_model	Gene- former*|Foundation Models
replogle_k562_essential	2	geneformer	TAF1D+ctrl	test	0.989495	0.34212	3.74259	foundation_model	Gene- former*|Foundation Models
replogle_k562_essential	2	geneformer	TAF2+ctrl	test	0.968097	0.13673	6.20015	foundation_model	Gene- former*|Foundation Models
replogle_k562_essential	2	geneformer	TAF12+ctrl	test	0.959662	0.40545	6.8086	foundation_model	Gene- former*|Foundation Models
replogle_k562_essential	2	geneformer	TIMM13+ctrl	test	0.992691	0.557332	2.96543	foundation_model	Gene- former*|Foundation Models
replogle_k562_essential	2	geneformer	TOP1+ctrl	test	0.988742	0.29981	3.64942	foundation_model	Gene- former*|Foundation Models
replogle_k562_essential	2	geneformer	TPX2+ctrl	val	0.995432	0.718667	2.31747	foundation_model	Gene- former*|Foundation Models
replogle_k562_essential	2	geneformer	TTK+ctrl	test	0.990315	0.848066	3.64214	foundation_model	Gene- former*|Foundation Models
replogle_k562_essential	2	geneformer	TXN+ctrl	val	0.988043	0.461306	3.77715	foundation_model	Gene- former*|Foundation Models
replogle_k562_essential	2	geneformer	UBAP1+ctrl	test	0.993235	0.612923	2.84173	foundation_model	Gene- former*|Foundation Models
replogle_k562_essential	2	geneformer	VPS28+ctrl	test	0.965188	0.610471	6.53462	foundation_model	Gene- former*|Foundation Models
replogle_k562_essential	2	geneformer	VPS29+ctrl	test	0.991108	0.254181	3.32447	foundation_model	Gene- former*|Foundation Models
replogle_k562_essential	2	geneformer	WDHD1+ctrl	test	0.99384	0.0965939	2.86094	foundation_model	Gene- former*|Foundation Models
replogle_k562_essential	2	geneformer	WDR3+ctrl	test	0.98559	0.45391	4.2154	foundation_model	Gene- former*|Foundation Models
replogle_k562_essential	2	geneformer	XRCC5+ctrl	test	0.981421	0.428985	4.67156	foundation_model	Gene- former*|Foundation Models
replogle_k562_essential	2	geneformer	YEATS2+ctrl	test	0.993106	0.151049	2.94118	foundation_model	Gene- former*|Foundation Models
replogle_k562_essential	2	geneformer	YTHDC1+ctrl	test	0.988684	0.467713	3.55228	foundation_model	Gene- former*|Foundation Models
replogle_k562_essential	2	geneformer	ZBTB17+ctrl	test	0.993648	0.240948	2.84665	foundation_model	Gene- former*|Foundation Models
replogle_k562_essential	2	geneformer	ZCRB1+ctrl	test	0.992512	0.096303	3.11066	foundation_model	Gene- former*|Foundation Models
replogle_k562_essential	2	geneformer	ZMAT5+ctrl	test	0.992642	0.360133	2.90627	foundation_model	Gene- former*|Foundation Models
replogle_k562_essential	2	uce	ANAPC4+ctrl	test	0.991591	0.405896	3.20828	foundation_model	UCE*|Foundation Models
replogle_k562_essential	2	uce	AP2S1+ctrl	test	0.991864	0.416121	3.09906	foundation_model	UCE*|Foundation Models
replogle_k562_essential	2	uce	ARGLU1+ctrl	val	0.992154	-0.047359	3.25363	foundation_model	UCE*|Foundation Models
replogle_k562_essential	2	uce	ATP6V0B+ctrl	test	0.993516	0.369414	2.80416	foundation_model	UCE*|Foundation Models
replogle_k562_essential	2	uce	ATP6V0C+ctrl	test	0.986847	0.463882	3.93774	foundation_model	UCE*|Foundation Models
replogle_k562_essential	2	uce	ATP6V1B2+ctrl	test	0.991214	0.584247	3.19128	foundation_model	UCE*|Foundation Models
replogle_k562_essential	2	uce	BANP+ctrl	test	0.992482	0.240597	3.08398	foundation_model	UCE*|Foundation Models
replogle_k562_essential	2	uce	BDP1+ctrl	val	0.993216	0.698097	2.76749	foundation_model	UCE*|Foundation Models
replogle_k562_essential	2	uce	BOP1+ctrl	test	0.995675	0.537163	2.32866	foundation_model	UCE*|Foundation Models
replogle_k562_essential	2	uce	BUB3+ctrl	val	0.994136	0.467241	2.67145	foundation_model	UCE*|Foundation Models
replogle_k562_essential	2	uce	CBLL1+ctrl	test	0.991202	0.125811	3.26164	foundation_model	UCE*|Foundation Models
replogle_k562_essential	2	uce	CDC6+ctrl	test	0.989915	0.545229	3.40831	foundation_model	UCE*|Foundation Models
replogle_k562_essential	2	uce	CDC40+ctrl	test	0.992349	0.416671	3.2001	foundation_model	UCE*|Foundation Models
replogle_k562_essential	2	uce	CENPC+ctrl	test	0.995972	0.651781	2.40123	foundation_model	UCE*|Foundation Models
replogle_k562_essential	2	uce	CENPE+ctrl	test	0.995134	0.437182	2.38687	foundation_model	UCE*|Foundation Models
replogle_k562_essential	2	uce	CHAF1B+ctrl	test	0.978094	0.365008	5.20764	foundation_model	UCE*|Foundation Models
replogle_k562_essential	2	uce	CHERP+ctrl	test	0.987382	0.398268	4.00305	foundation_model	UCE*|Foundation Models
replogle_k562_essential	2	uce	CHMP1A+ctrl	test	0.990063	0.286511	3.4579	foundation_model	UCE*|Foundation Models
replogle_k562_essential	2	uce	CLP1+ctrl	test	0.988105	0.237785	3.73814	foundation_model	UCE*|Foundation Models
replogle_k562_essential	2	uce	CNIH4+ctrl	val	0.990278	0.357187	3.41435	foundation_model	UCE*|Foundation Models
replogle_k562_essential	2	uce	COPB1+ctrl	test	0.982082	0.69728	4.6754	foundation_model	UCE*|Foundation Models
replogle_k562_essential	2	uce	COPS6+ctrl	test	0.99213	0.327232	3.11586	foundation_model	UCE*|Foundation Models
replogle_k562_essential	2	uce	CRNKL1+ctrl	test	0.993461	0.522144	3.07708	foundation_model	UCE*|Foundation Models
replogle_k562_essential	2	uce	CTR9+ctrl	test	0.965796	0.296751	7.92663	foundation_model	UCE*|Foundation Models
replogle_k562_essential	2	uce	CWC22+ctrl	val	0.980069	0.407477	5.03668	foundation_model	UCE*|Foundation Models
replogle_k562_essential	2	uce	CYCS+ctrl	test	0.993156	0.215017	2.93166	foundation_model	UCE*|Foundation Models
replogle_k562_essential	2	uce	DAD1+ctrl	test	0.987102	0.072935	3.98104	foundation_model	UCE*|Foundation Models
replogle_k562_essential	2	uce	DDX5+ctrl	val	0.990018	-0.0795236	3.58868	foundation_model	UCE*|Foundation Models
replogle_k562_essential	2	uce	DICER1+ctrl	test	0.994689	0.316194	2.55378	foundation_model	UCE*|Foundation Models
replogle_k562_essential	2	uce	DKC1+ctrl	test	0.985534	0.238516	4.09608	foundation_model	UCE*|Foundation Models
replogle_k562_essential	2	uce	DNMT1+ctrl	test	0.991013	-0.119593	3.42125	foundation_model	UCE*|Foundation Models
replogle_k562_essential	2	uce	DRAP1+ctrl	test	0.994402	0.137374	2.74936	foundation_model	UCE*|Foundation Models
replogle_k562_essential	2	uce	DYNC1I2+ctrl	test	0.996996	0.760766	1.84403	foundation_model	UCE*|Foundation Models
replogle_k562_essential	2	uce	DYNLL1+ctrl	test	0.988533	0.309619	3.6926	foundation_model	UCE*|Foundation Models
replogle_k562_essential	2	uce	EBNA1BP2+ctrl	test	0.984416	0.491249	4.25152	foundation_model	UCE*|Foundation Models
replogle_k562_essential	2	uce	EIF2B4+ctrl	test	0.976834	0.634606	5.47228	foundation_model	UCE*|Foundation Models
replogle_k562_essential	2	uce	EIF4G1+ctrl	test	0.987274	0.426583	4.05191	foundation_model	UCE*|Foundation Models
replogle_k562_essential	2	uce	EXOSC4+ctrl	test	0.975151	0.451853	5.24027	foundation_model	UCE*|Foundation Models
replogle_k562_essential	2	uce	EXOSC9+ctrl	val	0.96839	0.441619	6.03524	foundation_model	UCE*|Foundation Models
replogle_k562_essential	2	uce	FAM136A+ctrl	test	0.963817	0.699863	6.51554	foundation_model	UCE*|Foundation Models
replogle_k562_essential	2	uce	FNTA+ctrl	test	0.991617	0.344098	3.14168	foundation_model	UCE*|Foundation Models
replogle_k562_essential	2	uce	GATA1+ctrl	val	0.888985	0.580107	11.99	foundation_model	UCE*|Foundation Models
replogle_k562_essential	2	uce	GRPEL1+ctrl	test	0.984916	0.603468	4.22448	foundation_model	UCE*|Foundation Models
replogle_k562_essential	2	uce	GTF2A1+ctrl	test	0.982532	0.334454	4.46271	foundation_model	UCE*|Foundation Models
replogle_k562_essential	2	uce	GTF2B+ctrl	test	0.985321	0.413369	4.1387	foundation_model	UCE*|Foundation Models
replogle_k562_essential	2	uce	HBS1L+ctrl	val	0.96799	0.698377	6.34206	foundation_model	UCE*|Foundation Models
replogle_k562_essential	2	uce	HSCB+ctrl	test	0.994456	0.33714	2.69863	foundation_model	UCE*|Foundation Models
replogle_k562_essential	2	uce	HUWE1+ctrl	val	0.991118	0.264049	3.34077	foundation_model	UCE*|Foundation Models
replogle_k562_essential	2	uce	IARS2+ctrl	test	0.98537	0.496097	4.17258	foundation_model	UCE*|Foundation Models
replogle_k562_essential	2	uce	ICE1+ctrl	test	0.989864	0.452554	3.67808	foundation_model	UCE*|Foundation Models
replogle_k562_essential	2	uce	IK+ctrl	test	0.992349	0.536182	2.98444	foundation_model	UCE*|Foundation Models
replogle_k562_essential	2	uce	ISCU+ctrl	test	0.983104	0.535105	4.45681	foundation_model	UCE*|Foundation Models
replogle_k562_essential	2	uce	KANSL1+ctrl	test	0.981007	0.299659	5.20318	foundation_model	UCE*|Foundation Models
replogle_k562_essential	2	uce	KANSL2+ctrl	test	0.986607	0.345841	4.23234	foundation_model	UCE*|Foundation Models
replogle_k562_essential	2	uce	KIF20A+ctrl	test	0.98858	0.309721	3.774	foundation_model	UCE*|Foundation Models
replogle_k562_essential	2	uce	KIN+ctrl	test	0.992695	0.397107	2.9312	foundation_model	UCE*|Foundation Models
replogle_k562_essential	2	uce	MAD2L1+ctrl	test	0.993052	0.368004	2.9306	foundation_model	UCE*|Foundation Models
replogle_k562_essential	2	uce	MAT2A+ctrl	val	0.98089	0.309252	4.79207	foundation_model	UCE*|Foundation Models
replogle_k562_essential	2	uce	MCM10+ctrl	val	0.988399	0.517196	3.64754	foundation_model	UCE*|Foundation Models
replogle_k562_essential	2	uce	MDN1+ctrl	test	0.989796	0.348843	3.49582	foundation_model	UCE*|Foundation Models
replogle_k562_essential	2	uce	MED6+ctrl	test	0.974434	0.664063	5.48413	foundation_model	UCE*|Foundation Models
replogle_k562_essential	2	uce	MED14+ctrl	test	0.983273	0.657083	4.35041	foundation_model	UCE*|Foundation Models
replogle_k562_essential	2	uce	MED29+ctrl	val	0.982904	0.567374	4.70629	foundation_model	UCE*|Foundation Models
replogle_k562_essential	2	uce	MED31+ctrl	test	0.986364	0.222602	3.95644	foundation_model	UCE*|Foundation Models
replogle_k562_essential	2	uce	MFAP1+ctrl	val	0.979205	0.61931	5.12691	foundation_model	UCE*|Foundation Models
replogle_k562_essential	2	uce	MRPL16+ctrl	test	0.993046	0.177156	3.07997	foundation_model	UCE*|Foundation Models
replogle_k562_essential	2	uce	NAA10+ctrl	test	0.992647	0.152587	2.97777	foundation_model	UCE*|Foundation Models
replogle_k562_essential	2	uce	NCAPH+ctrl	test	0.992833	0.537107	2.88725	foundation_model	UCE*|Foundation Models
replogle_k562_essential	2	uce	NDUFA2+ctrl	test	0.972908	0.614494	5.61161	foundation_model	UCE*|Foundation Models
replogle_k562_essential	2	uce	NOLC1+ctrl	test	0.991799	0.148511	3.25493	foundation_model	UCE*|Foundation Models
replogle_k562_essential	2	uce	PELO+ctrl	test	0.994896	0.570797	2.48944	foundation_model	UCE*|Foundation Models
replogle_k562_essential	2	uce	PFDN2+ctrl	test	0.980339	0.412283	4.68197	foundation_model	UCE*|Foundation Models
replogle_k562_essential	2	uce	PNN+ctrl	test	0.98369	0.409985	4.34669	foundation_model	UCE*|Foundation Models
replogle_k562_essential	2	uce	PNPT1+ctrl	test	0.980824	0.218718	4.94427	foundation_model	UCE*|Foundation Models
replogle_k562_essential	2	uce	POLR2L+ctrl	test	0.983845	0.3446	4.23209	foundation_model	UCE*|Foundation Models
replogle_k562_essential	2	uce	PRPF3+ctrl	val	0.97414	0.605505	5.85893	foundation_model	UCE*|Foundation Models
replogle_k562_essential	2	uce	PSMB6+ctrl	test	0.970458	0.446437	5.94263	foundation_model	UCE*|Foundation Models
replogle_k562_essential	2	uce	RBBP8+ctrl	test	0.993779	0.273795	2.89049	foundation_model	UCE*|Foundation Models
replogle_k562_essential	2	uce	RBM39+ctrl	val	0.982911	0.35178	4.66729	foundation_model	UCE*|Foundation Models
replogle_k562_essential	2	uce	RBM48+ctrl	test	0.990003	0.389785	3.38115	foundation_model	UCE*|Foundation Models
replogle_k562_essential	2	uce	RNF20+ctrl	val	0.980137	0.564493	4.74744	foundation_model	UCE*|Foundation Models
replogle_k562_essential	2	uce	RNMT+ctrl	val	0.983192	0.100295	4.60819	foundation_model	UCE*|Foundation Models
replogle_k562_essential	2	uce	RPA3+ctrl	test	0.988975	0.523749	3.77608	foundation_model	UCE*|Foundation Models
replogle_k562_essential	2	uce	RPL10+ctrl	test	0.966907	0.638322	6.1531	foundation_model	UCE*|Foundation Models
replogle_k562_essential	2	uce	RPL12+ctrl	test	0.973435	0.737681	5.48031	foundation_model	UCE*|Foundation Models
replogle_k562_essential	2	uce	RPL15+ctrl	test	0.95679	0.703415	6.86363	foundation_model	UCE*|Foundation Models
replogle_k562_essential	2	uce	RPL17+ctrl	test	0.942238	0.674307	8.14612	foundation_model	UCE*|Foundation Models
replogle_k562_essential	2	uce	RPL23+ctrl	test	0.959677	0.682212	6.77691	foundation_model	UCE*|Foundation Models
replogle_k562_essential	2	uce	RPL27A+ctrl	test	0.958073	0.686744	6.85693	foundation_model	UCE*|Foundation Models
replogle_k562_essential	2	uce	RPL32+ctrl	test	0.975295	0.633074	5.29329	foundation_model	UCE*|Foundation Models
replogle_k562_essential	2	uce	RPL35A+ctrl	val	0.970433	0.628415	5.86683	foundation_model	UCE*|Foundation Models
replogle_k562_essential	2	uce	RPL37+ctrl	val	0.986581	0.516159	3.96861	foundation_model	UCE*|Foundation Models
replogle_k562_essential	2	uce	RPL37A+ctrl	val	0.966486	0.642303	6.19627	foundation_model	UCE*|Foundation Models
replogle_k562_essential	2	uce	RPS4X+ctrl	test	0.956162	0.517159	7.27962	foundation_model	UCE*|Foundation Models
replogle_k562_essential	2	uce	RPS6+ctrl	test	0.955908	0.491062	7.10401	foundation_model	UCE*|Foundation Models
replogle_k562_essential	2	uce	RPS14+ctrl	test	0.975639	0.429423	5.43995	foundation_model	UCE*|Foundation Models
replogle_k562_essential	2	uce	RPS18+ctrl	test	0.961616	0.433584	6.76433	foundation_model	UCE*|Foundation Models
replogle_k562_essential	2	uce	RPS19BP1+ctrl	test	0.976459	0.299453	5.316	foundation_model	UCE*|Foundation Models
replogle_k562_essential	2	uce	RRP12+ctrl	test	0.98083	0.371849	4.88087	foundation_model	UCE*|Foundation Models
replogle_k562_essential	2	uce	RSL1D1+ctrl	val	0.990954	0.430619	3.25737	foundation_model	UCE*|Foundation Models
replogle_k562_essential	2	uce	SCFD1+ctrl	test	0.99475	0.612644	2.42854	foundation_model	UCE*|Foundation Models
replogle_k562_essential	2	uce	SLC39A9+ctrl	test	0.996115	0.32067	2.25059	foundation_model	UCE*|Foundation Models
replogle_k562_essential	2	uce	SNRNP27+ctrl	test	0.984948	0.215526	4.3571	foundation_model	UCE*|Foundation Models
replogle_k562_essential	2	uce	SNRPD1+ctrl	val	0.950168	0.657472	8.71999	foundation_model	UCE*|Foundation Models
replogle_k562_essential	2	uce	SPC25+ctrl	test	0.980751	0.807376	5.30166	foundation_model	UCE*|Foundation Models
replogle_k562_essential	2	uce	SRP54+ctrl	test	0.993498	0.579179	2.83772	foundation_model	UCE*|Foundation Models
replogle_k562_essential	2	uce	SRRM2+ctrl	test	0.991703	0.317156	3.15886	foundation_model	UCE*|Foundation Models
replogle_k562_essential	2	uce	SRSF11+ctrl	test	0.992577	-0.0327283	3.0642	foundation_model	UCE*|Foundation Models
replogle_k562_essential	2	uce	TADA3+ctrl	test	0.99169	0.140612	3.14068	foundation_model	UCE*|Foundation Models
replogle_k562_essential	2	uce	TAF1D+ctrl	test	0.990395	0.418733	3.53616	foundation_model	UCE*|Foundation Models
replogle_k562_essential	2	uce	TAF2+ctrl	test	0.968324	0.15455	6.18135	foundation_model	UCE*|Foundation Models
replogle_k562_essential	2	uce	TAF12+ctrl	test	0.96121	0.471226	6.63708	foundation_model	UCE*|Foundation Models
replogle_k562_essential	2	uce	TIMM13+ctrl	test	0.991469	0.404359	3.21341	foundation_model	UCE*|Foundation Models
replogle_k562_essential	2	uce	TOP1+ctrl	test	0.98931	0.31755	3.55199	foundation_model	UCE*|Foundation Models
replogle_k562_essential	2	uce	TPX2+ctrl	val	0.995596	0.742544	2.32512	foundation_model	UCE*|Foundation Models
replogle_k562_essential	2	uce	TTK+ctrl	test	0.991009	0.877985	3.49873	foundation_model	UCE*|Foundation Models
replogle_k562_essential	2	uce	TXN+ctrl	val	0.988216	0.454538	3.7063	foundation_model	UCE*|Foundation Models
replogle_k562_essential	2	uce	UBAP1+ctrl	test	0.993339	0.608804	2.84187	foundation_model	UCE*|Foundation Models
replogle_k562_essential	2	uce	VPS28+ctrl	test	0.964457	0.596352	6.60403	foundation_model	UCE*|Foundation Models
replogle_k562_essential	2	uce	VPS29+ctrl	test	0.991549	0.300539	3.24271	foundation_model	UCE*|Foundation Models
replogle_k562_essential	2	uce	WDHD1+ctrl	test	0.993624	0.0792693	2.92468	foundation_model	UCE*|Foundation Models
replogle_k562_essential	2	uce	WDR3+ctrl	test	0.984352	0.382632	4.39442	foundation_model	UCE*|Foundation Models
replogle_k562_essential	2	uce	XRCC5+ctrl	test	0.981942	0.428208	4.57444	foundation_model	UCE*|Foundation Models
replogle_k562_essential	2	uce	YEATS2+ctrl	test	0.992777	0.187202	3.01696	foundation_model	UCE*|Foundation Models
replogle_k562_essential	2	uce	YTHDC1+ctrl	test	0.989382	0.509821	3.46432	foundation_model	UCE*|Foundation Models
replogle_k562_essential	2	uce	ZBTB17+ctrl	test	0.99338	0.228195	2.9156	foundation_model	UCE*|Foundation Models
replogle_k562_essential	2	uce	ZCRB1+ctrl	test	0.992837	0.128147	3.06984	foundation_model	UCE*|Foundation Models
replogle_k562_essential	2	uce	ZMAT5+ctrl	test	0.992642	0.374734	2.91045	foundation_model	UCE*|Foundation Models
replogle_k562_essential	2	scbert	ANAPC4+ctrl	test	0.99176	0.415307	3.18436	foundation_model	scBERT*|Foundation Models
replogle_k562_essential	2	scbert	AP2S1+ctrl	test	0.99161	0.384779	3.13149	foundation_model	scBERT*|Foundation Models
replogle_k562_essential	2	scbert	ARGLU1+ctrl	val	0.992478	-0.0446892	3.16568	foundation_model	scBERT*|Foundation Models
replogle_k562_essential	2	scbert	ATP6V0B+ctrl	test	0.993297	0.33004	2.83009	foundation_model	scBERT*|Foundation Models
replogle_k562_essential	2	scbert	ATP6V0C+ctrl	test	0.986226	0.423545	4.01556	foundation_model	scBERT*|Foundation Models
replogle_k562_essential	2	scbert	ATP6V1B2+ctrl	test	0.990517	0.536529	3.30889	foundation_model	scBERT*|Foundation Models
replogle_k562_essential	2	scbert	BANP+ctrl	test	0.992816	0.251572	2.99721	foundation_model	scBERT*|Foundation Models
replogle_k562_essential	2	scbert	BDP1+ctrl	val	0.993185	0.705017	2.76929	foundation_model	scBERT*|Foundation Models
replogle_k562_essential	2	scbert	BOP1+ctrl	test	0.996044	0.5704	2.2119	foundation_model	scBERT*|Foundation Models
replogle_k562_essential	2	scbert	BUB3+ctrl	val	0.994381	0.486195	2.61615	foundation_model	scBERT*|Foundation Models
replogle_k562_essential	2	scbert	CBLL1+ctrl	test	0.99126	0.102774	3.23325	foundation_model	scBERT*|Foundation Models
replogle_k562_essential	2	scbert	CDC6+ctrl	test	0.989133	0.491604	3.53632	foundation_model	scBERT*|Foundation Models
replogle_k562_essential	2	scbert	CDC40+ctrl	test	0.992906	0.463144	3.11525	foundation_model	scBERT*|Foundation Models
replogle_k562_essential	2	scbert	CENPC+ctrl	test	0.995913	0.645202	2.44648	foundation_model	scBERT*|Foundation Models
replogle_k562_essential	2	scbert	CENPE+ctrl	test	0.995195	0.429097	2.37096	foundation_model	scBERT*|Foundation Models
replogle_k562_essential	2	scbert	CHAF1B+ctrl	test	0.977043	0.310167	5.321	foundation_model	scBERT*|Foundation Models
replogle_k562_essential	2	scbert	CHERP+ctrl	test	0.987617	0.416961	3.96553	foundation_model	scBERT*|Foundation Models
replogle_k562_essential	2	scbert	CHMP1A+ctrl	test	0.990465	0.310332	3.3824	foundation_model	scBERT*|Foundation Models
replogle_k562_essential	2	scbert	CLP1+ctrl	test	0.988129	0.226293	3.73091	foundation_model	scBERT*|Foundation Models
replogle_k562_essential	2	scbert	CNIH4+ctrl	val	0.989886	0.313792	3.46184	foundation_model	scBERT*|Foundation Models
replogle_k562_essential	2	scbert	COPB1+ctrl	test	0.981384	0.680389	4.77707	foundation_model	scBERT*|Foundation Models
replogle_k562_essential	2	scbert	COPS6+ctrl	test	0.99257	0.358756	3.02441	foundation_model	scBERT*|Foundation Models
replogle_k562_essential	2	scbert	CRNKL1+ctrl	test	0.993805	0.553568	3.03999	foundation_model	scBERT*|Foundation Models
replogle_k562_essential	2	scbert	CTR9+ctrl	test	0.965709	0.29955	7.9605	foundation_model	scBERT*|Foundation Models
replogle_k562_essential	2	scbert	CWC22+ctrl	val	0.98073	0.450183	4.9726	foundation_model	scBERT*|Foundation Models
replogle_k562_essential	2	scbert	CYCS+ctrl	test	0.993182	0.196075	2.91297	foundation_model	scBERT*|Foundation Models
replogle_k562_essential	2	scbert	DAD1+ctrl	test	0.986796	0.0228893	4.00718	foundation_model	scBERT*|Foundation Models
replogle_k562_essential	2	scbert	DDX5+ctrl	val	0.990597	-0.0503915	3.47048	foundation_model	scBERT*|Foundation Models
replogle_k562_essential	2	scbert	DICER1+ctrl	test	0.994795	0.303364	2.50869	foundation_model	scBERT*|Foundation Models
replogle_k562_essential	2	scbert	DKC1+ctrl	test	0.98598	0.254885	4.02676	foundation_model	scBERT*|Foundation Models
replogle_k562_essential	2	scbert	DNMT1+ctrl	test	0.991351	-0.122383	3.33652	foundation_model	scBERT*|Foundation Models
replogle_k562_essential	2	scbert	DRAP1+ctrl	test	0.99467	0.14268	2.66714	foundation_model	scBERT*|Foundation Models
replogle_k562_essential	2	scbert	DYNC1I2+ctrl	test	0.996958	0.759219	1.87166	foundation_model	scBERT*|Foundation Models
replogle_k562_essential	2	scbert	DYNLL1+ctrl	test	0.988105	0.266734	3.75309	foundation_model	scBERT*|Foundation Models
replogle_k562_essential	2	scbert	EBNA1BP2+ctrl	test	0.985133	0.539396	4.14544	foundation_model	scBERT*|Foundation Models
replogle_k562_essential	2	scbert	EIF2B4+ctrl	test	0.97625	0.624983	5.55039	foundation_model	scBERT*|Foundation Models
replogle_k562_essential	2	scbert	EIF4G1+ctrl	test	0.987498	0.445321	4.02698	foundation_model	scBERT*|Foundation Models
replogle_k562_essential	2	scbert	EXOSC4+ctrl	test	0.974823	0.436951	5.29024	foundation_model	scBERT*|Foundation Models
replogle_k562_essential	2	scbert	EXOSC9+ctrl	val	0.96811	0.433199	6.0829	foundation_model	scBERT*|Foundation Models
replogle_k562_essential	2	scbert	FAM136A+ctrl	test	0.961802	0.642182	6.70796	foundation_model	scBERT*|Foundation Models
replogle_k562_essential	2	scbert	FNTA+ctrl	test	0.992131	0.379845	3.03534	foundation_model	scBERT*|Foundation Models
replogle_k562_essential	2	scbert	GATA1+ctrl	val	0.886652	0.541074	12.137	foundation_model	scBERT*|Foundation Models
replogle_k562_essential	2	scbert	GRPEL1+ctrl	test	0.984466	0.589948	4.28981	foundation_model	scBERT*|Foundation Models
replogle_k562_essential	2	scbert	GTF2A1+ctrl	test	0.981833	0.281316	4.54455	foundation_model	scBERT*|Foundation Models
replogle_k562_essential	2	scbert	GTF2B+ctrl	test	0.985214	0.405502	4.16435	foundation_model	scBERT*|Foundation Models
replogle_k562_essential	2	scbert	HBS1L+ctrl	val	0.967263	0.69157	6.4265	foundation_model	scBERT*|Foundation Models
replogle_k562_essential	2	scbert	HSCB+ctrl	test	0.994587	0.336248	2.64617	foundation_model	scBERT*|Foundation Models
replogle_k562_essential	2	scbert	HUWE1+ctrl	val	0.990838	0.22505	3.37663	foundation_model	scBERT*|Foundation Models
replogle_k562_essential	2	scbert	IARS2+ctrl	test	0.985354	0.501927	4.17502	foundation_model	scBERT*|Foundation Models
replogle_k562_essential	2	scbert	ICE1+ctrl	test	0.990524	0.506395	3.57967	foundation_model	scBERT*|Foundation Models
replogle_k562_essential	2	scbert	IK+ctrl	test	0.99276	0.571743	2.91284	foundation_model	scBERT*|Foundation Models
replogle_k562_essential	2	scbert	ISCU+ctrl	test	0.983011	0.538157	4.47899	foundation_model	scBERT*|Foundation Models
replogle_k562_essential	2	scbert	KANSL1+ctrl	test	0.981198	0.314208	5.17901	foundation_model	scBERT*|Foundation Models
replogle_k562_essential	2	scbert	KANSL2+ctrl	test	0.986754	0.357214	4.20475	foundation_model	scBERT*|Foundation Models
replogle_k562_essential	2	scbert	KIF20A+ctrl	test	0.988328	0.282807	3.79615	foundation_model	scBERT*|Foundation Models
replogle_k562_essential	2	scbert	KIN+ctrl	test	0.993596	0.475326	2.7423	foundation_model	scBERT*|Foundation Models
replogle_k562_essential	2	scbert	MAD2L1+ctrl	test	0.992964	0.348673	2.93503	foundation_model	scBERT*|Foundation Models
replogle_k562_essential	2	scbert	MAT2A+ctrl	val	0.981493	0.343961	4.71113	foundation_model	scBERT*|Foundation Models
replogle_k562_essential	2	scbert	MCM10+ctrl	val	0.987579	0.462215	3.76579	foundation_model	scBERT*|Foundation Models
replogle_k562_essential	2	scbert	MDN1+ctrl	test	0.990447	0.394631	3.37166	foundation_model	scBERT*|Foundation Models
replogle_k562_essential	2	scbert	MED6+ctrl	test	0.972842	0.608118	5.66768	foundation_model	scBERT*|Foundation Models
replogle_k562_essential	2	scbert	MED14+ctrl	test	0.982191	0.610822	4.5027	foundation_model	scBERT*|Foundation Models
replogle_k562_essential	2	scbert	MED29+ctrl	val	0.982036	0.528028	4.83649	foundation_model	scBERT*|Foundation Models
replogle_k562_essential	2	scbert	MED31+ctrl	test	0.986252	0.19747	3.96436	foundation_model	scBERT*|Foundation Models
replogle_k562_essential	2	scbert	MFAP1+ctrl	val	0.979594	0.655558	5.10343	foundation_model	scBERT*|Foundation Models
replogle_k562_essential	2	scbert	MRPL16+ctrl	test	0.992963	0.147966	3.08363	foundation_model	scBERT*|Foundation Models
replogle_k562_essential	2	scbert	NAA10+ctrl	test	0.992846	0.144334	2.9213	foundation_model	scBERT*|Foundation Models
replogle_k562_essential	2	scbert	NCAPH+ctrl	test	0.992884	0.541746	2.87236	foundation_model	scBERT*|Foundation Models
replogle_k562_essential	2	scbert	NDUFA2+ctrl	test	0.973426	0.655318	5.56611	foundation_model	scBERT*|Foundation Models
replogle_k562_essential	2	scbert	NOLC1+ctrl	test	0.992303	0.173684	3.13905	foundation_model	scBERT*|Foundation Models
replogle_k562_essential	2	scbert	PELO+ctrl	test	0.994715	0.551698	2.51677	foundation_model	scBERT*|Foundation Models
replogle_k562_essential	2	scbert	PFDN2+ctrl	test	0.979807	0.381434	4.74861	foundation_model	scBERT*|Foundation Models
replogle_k562_essential	2	scbert	PNN+ctrl	test	0.983525	0.397506	4.35787	foundation_model	scBERT*|Foundation Models
replogle_k562_essential	2	scbert	PNPT1+ctrl	test	0.980947	0.218314	4.90699	foundation_model	scBERT*|Foundation Models
replogle_k562_essential	2	scbert	POLR2L+ctrl	test	0.984008	0.347739	4.21512	foundation_model	scBERT*|Foundation Models
replogle_k562_essential	2	scbert	PRPF3+ctrl	val	0.974674	0.648664	5.82662	foundation_model	scBERT*|Foundation Models
replogle_k562_essential	2	scbert	PSMB6+ctrl	test	0.970679	0.463807	5.93867	foundation_model	scBERT*|Foundation Models
replogle_k562_essential	2	scbert	RBBP8+ctrl	test	0.993585	0.226328	2.8977	foundation_model	scBERT*|Foundation Models
replogle_k562_essential	2	scbert	RBM39+ctrl	val	0.983374	0.383065	4.60438	foundation_model	scBERT*|Foundation Models
replogle_k562_essential	2	scbert	RBM48+ctrl	test	0.989928	0.37643	3.39275	foundation_model	scBERT*|Foundation Models
replogle_k562_essential	2	scbert	RNF20+ctrl	val	0.979646	0.548788	4.81197	foundation_model	scBERT*|Foundation Models
replogle_k562_essential	2	scbert	RNMT+ctrl	val	0.983249	0.0803287	4.58279	foundation_model	scBERT*|Foundation Models
replogle_k562_essential	2	scbert	RPA3+ctrl	test	0.988164	0.472633	3.91288	foundation_model	scBERT*|Foundation Models
replogle_k562_essential	2	scbert	RPL10+ctrl	test	0.967356	0.670873	6.10908	foundation_model	scBERT*|Foundation Models
replogle_k562_essential	2	scbert	RPL12+ctrl	test	0.973168	0.748456	5.52309	foundation_model	scBERT*|Foundation Models
replogle_k562_essential	2	scbert	RPL15+ctrl	test	0.956175	0.701975	6.92326	foundation_model	scBERT*|Foundation Models
replogle_k562_essential	2	scbert	RPL17+ctrl	test	0.942446	0.699596	8.12868	foundation_model	scBERT*|Foundation Models
replogle_k562_essential	2	scbert	RPL23+ctrl	test	0.960011	0.712578	6.74777	foundation_model	scBERT*|Foundation Models
replogle_k562_essential	2	scbert	RPL27A+ctrl	test	0.958436	0.718796	6.82714	foundation_model	scBERT*|Foundation Models
replogle_k562_essential	2	scbert	RPL32+ctrl	test	0.975763	0.667822	5.24259	foundation_model	scBERT*|Foundation Models
replogle_k562_essential	2	scbert	RPL35A+ctrl	val	0.970814	0.65722	5.82602	foundation_model	scBERT*|Foundation Models
replogle_k562_essential	2	scbert	RPL37+ctrl	val	0.987225	0.5602	3.86595	foundation_model	scBERT*|Foundation Models
replogle_k562_essential	2	scbert	RPL37A+ctrl	val	0.966949	0.675574	6.1512	foundation_model	scBERT*|Foundation Models
replogle_k562_essential	2	scbert	RPS4X+ctrl	test	0.956788	0.544354	7.23215	foundation_model	scBERT*|Foundation Models
replogle_k562_essential	2	scbert	RPS6+ctrl	test	0.95675	0.526747	7.04178	foundation_model	scBERT*|Foundation Models
replogle_k562_essential	2	scbert	RPS14+ctrl	test	0.976345	0.460508	5.36772	foundation_model	scBERT*|Foundation Models
replogle_k562_essential	2	scbert	RPS18+ctrl	test	0.962411	0.464695	6.69904	foundation_model	scBERT*|Foundation Models
replogle_k562_essential	2	scbert	RPS19BP1+ctrl	test	0.976978	0.316705	5.2564	foundation_model	scBERT*|Foundation Models
replogle_k562_essential	2	scbert	RRP12+ctrl	test	0.981569	0.404322	4.79396	foundation_model	scBERT*|Foundation Models
replogle_k562_essential	2	scbert	RSL1D1+ctrl	val	0.991663	0.485408	3.11885	foundation_model	scBERT*|Foundation Models
replogle_k562_essential	2	scbert	SCFD1+ctrl	test	0.994471	0.582969	2.50375	foundation_model	scBERT*|Foundation Models
replogle_k562_essential	2	scbert	SLC39A9+ctrl	test	0.996308	0.316908	2.17357	foundation_model	scBERT*|Foundation Models
replogle_k562_essential	2	scbert	SNRNP27+ctrl	test	0.98541	0.233095	4.27634	foundation_model	scBERT*|Foundation Models
replogle_k562_essential	2	scbert	SNRPD1+ctrl	val	0.950611	0.698546	8.71843	foundation_model	scBERT*|Foundation Models
replogle_k562_essential	2	scbert	SPC25+ctrl	test	0.980314	0.808787	5.39157	foundation_model	scBERT*|Foundation Models
replogle_k562_essential	2	scbert	SRP54+ctrl	test	0.993349	0.570907	2.86793	foundation_model	scBERT*|Foundation Models
replogle_k562_essential	2	scbert	SRRM2+ctrl	test	0.991857	0.317307	3.1141	foundation_model	scBERT*|Foundation Models
replogle_k562_essential	2	scbert	SRSF11+ctrl	test	0.99274	-0.0551711	3.0111	foundation_model	scBERT*|Foundation Models
replogle_k562_essential	2	scbert	TADA3+ctrl	test	0.991926	0.132575	3.08357	foundation_model	scBERT*|Foundation Models
replogle_k562_essential	2	scbert	TAF1D+ctrl	test	0.990679	0.431827	3.46762	foundation_model	scBERT*|Foundation Models
replogle_k562_essential	2	scbert	TAF2+ctrl	test	0.967858	0.121844	6.24146	foundation_model	scBERT*|Foundation Models
replogle_k562_essential	2	scbert	TAF12+ctrl	test	0.960081	0.432312	6.75302	foundation_model	scBERT*|Foundation Models
replogle_k562_essential	2	scbert	TIMM13+ctrl	test	0.991576	0.409156	3.18747	foundation_model	scBERT*|Foundation Models
replogle_k562_essential	2	scbert	TOP1+ctrl	test	0.989143	0.289582	3.56392	foundation_model	scBERT*|Foundation Models
replogle_k562_essential	2	scbert	TPX2+ctrl	val	0.995192	0.713714	2.44294	foundation_model	scBERT*|Foundation Models
replogle_k562_essential	2	scbert	TTK+ctrl	test	0.990277	0.855678	3.65196	foundation_model	scBERT*|Foundation Models
replogle_k562_essential	2	scbert	TXN+ctrl	val	0.987398	0.3952	3.82192	foundation_model	scBERT*|Foundation Models
replogle_k562_essential	2	scbert	UBAP1+ctrl	test	0.993039	0.589825	2.90025	foundation_model	scBERT*|Foundation Models
replogle_k562_essential	2	scbert	VPS28+ctrl	test	0.963644	0.581306	6.68751	foundation_model	scBERT*|Foundation Models
replogle_k562_essential	2	scbert	VPS29+ctrl	test	0.991204	0.256278	3.30165	foundation_model	scBERT*|Foundation Models
replogle_k562_essential	2	scbert	WDHD1+ctrl	test	0.993527	0.0293981	2.9152	foundation_model	scBERT*|Foundation Models
replogle_k562_essential	2	scbert	WDR3+ctrl	test	0.984921	0.407544	4.32087	foundation_model	scBERT*|Foundation Models
replogle_k562_essential	2	scbert	XRCC5+ctrl	test	0.982594	0.47015	4.49631	foundation_model	scBERT*|Foundation Models
replogle_k562_essential	2	scbert	YEATS2+ctrl	test	0.992929	0.171068	2.96766	foundation_model	scBERT*|Foundation Models
replogle_k562_essential	2	scbert	YTHDC1+ctrl	test	0.989017	0.481984	3.5175	foundation_model	scBERT*|Foundation Models
replogle_k562_essential	2	scbert	ZBTB17+ctrl	test	0.993552	0.222965	2.85616	foundation_model	scBERT*|Foundation Models
replogle_k562_essential	2	scbert	ZCRB1+ctrl	test	0.992777	0.0955119	3.07007	foundation_model	scBERT*|Foundation Models
replogle_k562_essential	2	scbert	ZMAT5+ctrl	test	0.992475	0.344615	2.9387	foundation_model	scBERT*|Foundation Models
replogle_k562_essential	2	mean	RPS6+ctrl	test	0.956739	0.522017	7.04922	baseline	Mean|Baselines
replogle_k562_essential	2	mean	EIF4G1+ctrl	test	0.987554	0.449738	4.01387	baseline	Mean|Baselines
replogle_k562_essential	2	mean	FAM136A+ctrl	test	0.961869	0.640337	6.69955	baseline	Mean|Baselines
replogle_k562_essential	2	mean	SLC39A9+ctrl	test	0.996261	0.31773	2.18785	baseline	Mean|Baselines
replogle_k562_essential	2	mean	GRPEL1+ctrl	test	0.984906	0.614017	4.22822	baseline	Mean|Baselines
replogle_k562_essential	2	mean	RPL37+ctrl	val	0.987189	0.555938	3.87633	baseline	Mean|Baselines
replogle_k562_essential	2	mean	RSL1D1+ctrl	val	0.991635	0.483656	3.12644	baseline	Mean|Baselines
replogle_k562_essential	2	mean	BUB3+ctrl	val	0.994415	0.49198	2.60552	baseline	Mean|Baselines
replogle_k562_essential	2	mean	MFAP1+ctrl	val	0.979612	0.653232	5.09601	baseline	Mean|Baselines
replogle_k562_essential	2	mean	ARGLU1+ctrl	val	0.992423	-0.042106	3.17904	baseline	Mean|Baselines
replogle_k562_essential	2	mean	DYNC1I2+ctrl	test	0.996908	0.752848	1.88437	baseline	Mean|Baselines
replogle_k562_essential	2	mean	CRNKL1+ctrl	test	0.993809	0.55477	3.03017	baseline	Mean|Baselines
replogle_k562_essential	2	mean	SRSF11+ctrl	test	0.992685	-0.0526342	3.02346	baseline	Mean|Baselines
replogle_k562_essential	2	mean	DNMT1+ctrl	test	0.991237	-0.126809	3.35969	baseline	Mean|Baselines
replogle_k562_essential	2	mean	DYNLL1+ctrl	test	0.987991	0.260392	3.7698	baseline	Mean|Baselines
replogle_k562_essential	2	mean	ANAPC4+ctrl	test	0.991705	0.412429	3.19	baseline	Mean|Baselines
replogle_k562_essential	2	mean	ZBTB17+ctrl	test	0.99348	0.220525	2.87294	baseline	Mean|Baselines
replogle_k562_essential	2	mean	BDP1+ctrl	val	0.993266	0.709232	2.7545	baseline	Mean|Baselines
replogle_k562_essential	2	mean	CENPE+ctrl	test	0.995062	0.416674	2.40082	baseline	Mean|Baselines
replogle_k562_essential	2	mean	RPS14+ctrl	test	0.976269	0.454041	5.38288	baseline	Mean|Baselines
replogle_k562_essential	2	mean	RPL17+ctrl	test	0.942434	0.693114	8.13618	baseline	Mean|Baselines
replogle_k562_essential	2	mean	IARS2+ctrl	test	0.985753	0.52647	4.11775	baseline	Mean|Baselines
replogle_k562_essential	2	mean	TXN+ctrl	val	0.98736	0.393151	3.82864	baseline	Mean|Baselines
replogle_k562_essential	2	mean	CLP1+ctrl	test	0.988025	0.220955	3.74607	baseline	Mean|Baselines
replogle_k562_essential	2	mean	ICE1+ctrl	test	0.990498	0.504884	3.57795	baseline	Mean|Baselines
replogle_k562_essential	2	mean	RPA3+ctrl	test	0.98813	0.470482	3.91216	baseline	Mean|Baselines
replogle_k562_essential	2	mean	MAD2L1+ctrl	test	0.993036	0.359594	2.92012	baseline	Mean|Baselines
replogle_k562_essential	2	mean	EXOSC9+ctrl	val	0.96811	0.431108	6.08055	baseline	Mean|Baselines
replogle_k562_essential	2	mean	VPS29+ctrl	test	0.991189	0.259004	3.30116	baseline	Mean|Baselines
replogle_k562_essential	2	mean	FNTA+ctrl	test	0.992106	0.379999	3.04092	baseline	Mean|Baselines
replogle_k562_essential	2	mean	MRPL16+ctrl	test	0.992991	0.158097	3.07501	baseline	Mean|Baselines
replogle_k562_essential	2	mean	MED6+ctrl	test	0.972801	0.602527	5.66854	baseline	Mean|Baselines
replogle_k562_essential	2	mean	DRAP1+ctrl	test	0.994601	0.141818	2.68233	baseline	Mean|Baselines
replogle_k562_essential	2	mean	MCM10+ctrl	val	0.987451	0.453074	3.78639	baseline	Mean|Baselines
replogle_k562_essential	2	mean	CHAF1B+ctrl	test	0.976956	0.306081	5.32928	baseline	Mean|Baselines
replogle_k562_essential	2	mean	PELO+ctrl	test	0.99491	0.572555	2.47224	baseline	Mean|Baselines
replogle_k562_essential	2	mean	RPL32+ctrl	test	0.975765	0.663447	5.24716	baseline	Mean|Baselines
replogle_k562_essential	2	mean	RBBP8+ctrl	test	0.993459	0.217006	2.92719	baseline	Mean|Baselines
replogle_k562_essential	2	mean	MAT2A+ctrl	val	0.981377	0.337554	4.7255	baseline	Mean|Baselines
replogle_k562_essential	2	mean	EBNA1BP2+ctrl	test	0.985149	0.538736	4.14675	baseline	Mean|Baselines
replogle_k562_essential	2	mean	CDC40+ctrl	test	0.99289	0.463458	3.11101	baseline	Mean|Baselines
replogle_k562_essential	2	mean	UBAP1+ctrl	test	0.9931	0.594986	2.88533	baseline	Mean|Baselines
replogle_k562_essential	2	mean	TOP1+ctrl	test	0.98902	0.281445	3.58761	baseline	Mean|Baselines
replogle_k562_essential	2	mean	YTHDC1+ctrl	test	0.988947	0.476335	3.53151	baseline	Mean|Baselines
replogle_k562_essential	2	mean	WDHD1+ctrl	test	0.993403	0.0215618	2.94248	baseline	Mean|Baselines
replogle_k562_essential	2	mean	BOP1+ctrl	test	0.996035	0.571396	2.21836	baseline	Mean|Baselines
replogle_k562_essential	2	mean	NAA10+ctrl	test	0.992784	0.143362	2.93658	baseline	Mean|Baselines
replogle_k562_essential	2	mean	SNRNP27+ctrl	test	0.985375	0.232409	4.28778	baseline	Mean|Baselines
replogle_k562_essential	2	mean	SRP54+ctrl	test	0.993467	0.58162	2.84042	baseline	Mean|Baselines
replogle_k562_essential	2	mean	SNRPD1+ctrl	val	0.950732	0.698127	8.70205	baseline	Mean|Baselines
replogle_k562_essential	2	mean	DICER1+ctrl	test	0.99474	0.301803	2.52436	baseline	Mean|Baselines
replogle_k562_essential	2	mean	COPS6+ctrl	test	0.992573	0.362383	3.02207	baseline	Mean|Baselines
replogle_k562_essential	2	mean	DDX5+ctrl	val	0.99057	-0.0449969	3.47723	baseline	Mean|Baselines
replogle_k562_essential	2	mean	TIMM13+ctrl	test	0.991807	0.431353	3.14397	baseline	Mean|Baselines
replogle_k562_essential	2	mean	EXOSC4+ctrl	test	0.974772	0.432359	5.29608	baseline	Mean|Baselines
replogle_k562_essential	2	mean	RNF20+ctrl	val	0.979637	0.546041	4.81224	baseline	Mean|Baselines
replogle_k562_essential	2	mean	TPX2+ctrl	val	0.995156	0.709112	2.44581	baseline	Mean|Baselines
replogle_k562_essential	2	mean	BANP+ctrl	test	0.99276	0.249784	3.01367	baseline	Mean|Baselines
replogle_k562_essential	2	mean	KANSL1+ctrl	test	0.981176	0.314425	5.17673	baseline	Mean|Baselines
replogle_k562_essential	2	mean	MED31+ctrl	test	0.986105	0.188992	3.98741	baseline	Mean|Baselines
replogle_k562_essential	2	mean	DKC1+ctrl	test	0.985894	0.250148	4.04339	baseline	Mean|Baselines
replogle_k562_essential	2	mean	CDC6+ctrl	test	0.98905	0.485327	3.54889	baseline	Mean|Baselines
replogle_k562_essential	2	mean	RBM39+ctrl	val	0.983292	0.37865	4.61223	baseline	Mean|Baselines
replogle_k562_essential	2	mean	RPL27A+ctrl	test	0.958431	0.712829	6.83242	baseline	Mean|Baselines
replogle_k562_essential	2	mean	ZMAT5+ctrl	test	0.992416	0.341869	2.94979	baseline	Mean|Baselines
replogle_k562_essential	2	mean	PSMB6+ctrl	test	0.970653	0.460768	5.93765	baseline	Mean|Baselines
replogle_k562_essential	2	mean	KANSL2+ctrl	test	0.986694	0.354746	4.20989	baseline	Mean|Baselines
replogle_k562_essential	2	mean	POLR2L+ctrl	test	0.983826	0.336086	4.24034	baseline	Mean|Baselines
replogle_k562_essential	2	mean	KIN+ctrl	test	0.993525	0.470251	2.75664	baseline	Mean|Baselines
replogle_k562_essential	2	mean	PNN+ctrl	test	0.983413	0.390162	4.37609	baseline	Mean|Baselines
replogle_k562_essential	2	mean	SCFD1+ctrl	test	0.99456	0.591524	2.48244	baseline	Mean|Baselines
replogle_k562_essential	2	mean	MDN1+ctrl	test	0.990445	0.395992	3.37499	baseline	Mean|Baselines
replogle_k562_essential	2	mean	CHERP+ctrl	test	0.987633	0.419059	3.95998	baseline	Mean|Baselines
replogle_k562_essential	2	mean	RPL10+ctrl	test	0.967318	0.664297	6.11816	baseline	Mean|Baselines
replogle_k562_essential	2	mean	AP2S1+ctrl	test	0.991744	0.398988	3.10912	baseline	Mean|Baselines
replogle_k562_essential	2	mean	ZCRB1+ctrl	test	0.99265	0.088259	3.09146	baseline	Mean|Baselines
replogle_k562_essential	2	mean	GTF2B+ctrl	test	0.985113	0.398956	4.17537	baseline	Mean|Baselines
replogle_k562_essential	2	mean	RPS4X+ctrl	test	0.956778	0.539335	7.24128	baseline	Mean|Baselines
replogle_k562_essential	2	mean	RPL23+ctrl	test	0.959997	0.706284	6.75476	baseline	Mean|Baselines
replogle_k562_essential	2	mean	RPL15+ctrl	test	0.956288	0.70012	6.91708	baseline	Mean|Baselines
replogle_k562_essential	2	mean	SRRM2+ctrl	test	0.991784	0.313441	3.13025	baseline	Mean|Baselines
replogle_k562_essential	2	mean	CTR9+ctrl	test	0.965633	0.296682	7.95592	baseline	Mean|Baselines
replogle_k562_essential	2	mean	NDUFA2+ctrl	test	0.973535	0.656542	5.55338	baseline	Mean|Baselines
replogle_k562_essential	2	mean	RPL37A+ctrl	val	0.966927	0.669642	6.15881	baseline	Mean|Baselines
replogle_k562_essential	2	mean	ATP6V1B2+ctrl	test	0.990637	0.545405	3.28785	baseline	Mean|Baselines
[truncated: 3,062 more rows]

## Sheet: Panel B
method	dataset_name	rank	dist_mean	dist_se
scgpt	adamson	1	0.226305	0.109272
gears	adamson	1	0.0753754	0.0710421
geneformer	adamson	1	0.0846892	0.0642734
uce	adamson	1	0.0849312	0.0633043
scbert	adamson	1	0.0829013	0.0661578
mean	adamson	1	0.0849365	0.0633093
lpm_selftrained	adamson	1	0.0813309	0.0676006
scgpt	replogle_k562_essential	1	0.390667	0.206499
gears	replogle_k562_essential	1	0.204075	0.153294
geneformer	replogle_k562_essential	1	0.164543	0.164149
uce	replogle_k562_essential	1	0.158264	0.161901
scbert	replogle_k562_essential	1	0.157686	0.161535
mean	replogle_k562_essential	1	0.157685	0.161651
lpm_selftrained	replogle_k562_essential	1	0.149584	0.14891
scgpt	replogle_rpe1_essential	1	0.296334	0.227765
gears	replogle_rpe1_essential	1	0.267734	0.154469
geneformer	replogle_rpe1_essential	1	0.192205	0.149529
uce	replogle_rpe1_essential	1	0.191081	0.151041
scbert	replogle_rpe1_essential	1	0.194587	0.14821
mean	replogle_rpe1_essential	1	0.193606	0.148775
lpm_selftrained	replogle_rpe1_essential	1	0.187238	0.146524
scgpt	adamson	2	0.382731	0.0712721
gears	adamson	2	0.125471	0.0793366
geneformer	adamson	2	0.134725	0.0782348
uce	adamson	2	0.133699	0.0762857
scbert	adamson	2	0.133014	0.0787491
mean	adamson	2	0.133705	0.0762825
lpm_selftrained	adamson	2	0.131772	0.0752385
scgpt	replogle_k562_essential	2	0.496259	0.197864
gears	replogle_k562_essential	2	0.285626	0.149334
geneformer	replogle_k562_essential	2	0.280344	0.184876
uce	replogle_k562_essential	2	0.282988	0.178948
scbert	replogle_k562_essential	2	0.277702	0.181402
mean	replogle_k562_essential	2	0.278209	0.181134
lpm_selftrained	replogle_k562_essential	2	0.250098	0.14667
scgpt	replogle_rpe1_essential	2	0.432147	0.264304
gears	replogle_rpe1_essential	2	0.711808	0.302845
geneformer	replogle_rpe1_essential	2	0.304848	0.2181
uce	replogle_rpe1_essential	2	0.299464	0.22402
scbert	replogle_rpe1_essential	2	0.304703	0.221104
mean	replogle_rpe1_essential	2	0.305097	0.220699
lpm_selftrained	replogle_rpe1_essential	2	0.296416	0.220331
scgpt	adamson	3	0.493054	0.119006
gears	adamson	3	0.204863	0.117229
geneformer	adamson	3	0.230552	0.116952
uce	adamson	3	0.231142	0.1161
scbert	adamson	3	0.226961	0.118255
mean	adamson	3	0.231159	0.116096
lpm_selftrained	adamson	3	0.227968	0.103068
scgpt	replogle_k562_essential	3	0.568679	0.178048
gears	replogle_k562_essential	3	0.329905	0.132279
geneformer	replogle_k562_essential	3	0.320497	0.162185
uce	replogle_k562_essential	3	0.321632	0.155773
scbert	replogle_k562_essential	3	0.318193	0.156783
mean	replogle_k562_essential	3	0.318636	0.156593
lpm_selftrained	replogle_k562_essential	3	0.285476	0.128589
scgpt	replogle_rpe1_essential	3	0.522373	0.280473
gears	replogle_rpe1_essential	3	0.930977	0.344927
geneformer	replogle_rpe1_essential	3	0.378342	0.237208
uce	replogle_rpe1_essential	3	0.372	0.24294
scbert	replogle_rpe1_essential	3	0.377242	0.240673
mean	replogle_rpe1_essential	3	0.378354	0.240079
lpm_selftrained	replogle_rpe1_essential	3	0.36764	0.237711
scgpt	adamson	4	0.523314	0.107184
gears	adamson	4	0.235401	0.112189
geneformer	adamson	4	0.251776	0.115311
uce	adamson	4	0.25266	0.114368
scbert	adamson	4	0.249554	0.115879
mean	adamson	4	0.252672	0.11437
lpm_selftrained	adamson	4	0.251859	0.100115
scgpt	replogle_k562_essential	4	0.627539	0.147705
gears	replogle_k562_essential	4	0.398306	0.121552
geneformer	replogle_k562_essential	4	0.403032	0.152427
uce	replogle_k562_essential	4	0.404955	0.144435
scbert	replogle_k562_essential	4	0.400086	0.146412
mean	replogle_k562_essential	4	0.400591	0.146096
lpm_selftrained	replogle_k562_essential	4	0.365811	0.119424
scgpt	replogle_rpe1_essential	4	0.608194	0.235411
gears	replogle_rpe1_essential	4	0.999221	0.282667
geneformer	replogle_rpe1_essential	4	0.473691	0.203615
uce	replogle_rpe1_essential	4	0.473418	0.208672
scbert	replogle_rpe1_essential	4	0.477327	0.206664
mean	replogle_rpe1_essential	4	0.478161	0.206223
lpm_selftrained	replogle_rpe1_essential	4	0.462922	0.204587
scgpt	adamson	5	0.567642	0.0995571
gears	adamson	5	0.28192	0.105197
geneformer	adamson	5	0.295911	0.108311
uce	adamson	5	0.296918	0.107282
scbert	adamson	5	0.29334	0.109096
mean	adamson	5	0.296926	0.107287
lpm_selftrained	adamson	5	0.293718	0.0967759
scgpt	replogle_k562_essential	5	0.6686	0.12574
gears	replogle_k562_essential	5	0.439567	0.127055
geneformer	replogle_k562_essential	5	0.440917	0.154701
uce	replogle_k562_essential	5	0.441815	0.147892
scbert	replogle_k562_essential	5	0.43689	0.149753
mean	replogle_k562_essential	5	0.437339	0.149646
lpm_selftrained	replogle_k562_essential	5	0.406501	0.126499
scgpt	replogle_rpe1_essential	5	0.658728	0.248347
gears	replogle_rpe1_essential	5	1.13251	0.305278
geneformer	replogle_rpe1_essential	5	0.522866	0.215627
uce	replogle_rpe1_essential	5	0.520211	0.220587
scbert	replogle_rpe1_essential	5	0.5265	0.217968
mean	replogle_rpe1_essential	5	0.527854	0.217433
lpm_selftrained	replogle_rpe1_essential	5	0.508864	0.216823
scgpt	adamson	6	0.592612	0.109181
gears	adamson	6	0.321639	0.116049
geneformer	adamson	6	0.328222	0.120414
uce	adamson	6	0.330802	0.119136
scbert	adamson	6	0.327467	0.120871
mean	adamson	6	0.330816	0.119146
lpm_selftrained	adamson	6	0.328586	0.10476
scgpt	replogle_k562_essential	6	0.703941	0.115198
gears	replogle_k562_essential	6	0.499386	0.122447
geneformer	replogle_k562_essential	6	0.473876	0.146089
uce	replogle_k562_essential	6	0.47082	0.137382
scbert	replogle_k562_essential	6	0.465893	0.139298
mean	replogle_k562_essential	6	0.466125	0.139353
lpm_selftrained	replogle_k562_essential	6	0.437343	0.118561
scgpt	replogle_rpe1_essential	6	0.719471	0.226639
gears	replogle_rpe1_essential	6	1.15071	0.277946
geneformer	replogle_rpe1_essential	6	0.556056	0.198169
uce	replogle_rpe1_essential	6	0.553184	0.203174
scbert	replogle_rpe1_essential	6	0.559037	0.200774
mean	replogle_rpe1_essential	6	0.560457	0.200267
lpm_selftrained	replogle_rpe1_essential	6	0.544201	0.199141
scgpt	adamson	7	0.6055	0.107052
gears	adamson	7	0.337167	0.115405
geneformer	adamson	7	0.344301	0.119044
uce	adamson	7	0.347016	0.117656
scbert	adamson	7	0.343126	0.119735
mean	adamson	7	0.347029	0.117666
lpm_selftrained	adamson	7	0.344513	0.103087
scgpt	replogle_k562_essential	7	0.736667	0.10659
gears	replogle_k562_essential	7	0.528899	0.116734
geneformer	replogle_k562_essential	7	0.507764	0.138104
uce	replogle_k562_essential	7	0.504172	0.130088
scbert	replogle_k562_essential	7	0.499425	0.131858
mean	replogle_k562_essential	7	0.499614	0.131932
lpm_selftrained	replogle_k562_essential	7	0.474788	0.113528
scgpt	replogle_rpe1_essential	7	0.779679	0.212138
gears	replogle_rpe1_essential	7	1.20148	0.256784
geneformer	replogle_rpe1_essential	7	0.626468	0.18661
uce	replogle_rpe1_essential	7	0.622706	0.19183
scbert	replogle_rpe1_essential	7	0.628556	0.189289
mean	replogle_rpe1_essential	7	0.630054	0.188727
lpm_selftrained	replogle_rpe1_essential	7	0.611144	0.187559
scgpt	adamson	8	0.922661	0.163022
gears	adamson	8	0.562236	0.16873
geneformer	adamson	8	0.717964	0.177333
uce	adamson	8	0.719443	0.169891
scbert	adamson	8	0.701842	0.184857
mean	adamson	8	0.719396	0.169869
lpm_selftrained	adamson	8	0.751722	0.183448
scgpt	replogle_k562_essential	8	0.761985	0.103684
gears	replogle_k562_essential	8	0.560605	0.111664
geneformer	replogle_k562_essential	8	0.5376	0.133201
uce	replogle_k562_essential	8	0.537754	0.126327
scbert	replogle_k562_essential	8	0.532392	0.128135
mean	replogle_k562_essential	8	0.532653	0.128171
lpm_selftrained	replogle_k562_essential	8	0.504765	0.109262
scgpt	replogle_rpe1_essential	8	0.843182	0.2034
gears	replogle_rpe1_essential	8	1.26957	0.237977
geneformer	replogle_rpe1_essential	8	0.692197	0.177588
uce	replogle_rpe1_essential	8	0.68547	0.18254
scbert	replogle_rpe1_essential	8	0.692074	0.179681
mean	replogle_rpe1_essential	8	0.693169	0.179255
lpm_selftrained	replogle_rpe1_essential	8	0.677393	0.177635
scgpt	adamson	9	1.00737	0.178934
gears	adamson	9	0.626614	0.180837
geneformer	adamson	9	0.812092	0.191398
uce	adamson	9	0.813274	0.18257
scbert	adamson	9	0.790122	0.198469
mean	adamson	9	0.813225	0.182541
lpm_selftrained	adamson	9	0.855587	0.199719
scgpt	replogle_k562_essential	9	0.784299	0.101153
gears	replogle_k562_essential	9	0.58307	0.108891
geneformer	replogle_k562_essential	9	0.558927	0.128463
uce	replogle_k562_essential	9	0.559699	0.121914
scbert	replogle_k562_essential	9	0.554063	0.123618
mean	replogle_k562_essential	9	0.554358	0.123635
lpm_selftrained	replogle_k562_essential	9	0.527472	0.106229
scgpt	replogle_rpe1_essential	9	0.881285	0.196714
gears	replogle_rpe1_essential	9	1.33339	0.225127
geneformer	replogle_rpe1_essential	9	0.73119	0.17043
uce	replogle_rpe1_essential	9	0.7232	0.174588
scbert	replogle_rpe1_essential	9	0.730404	0.171677
mean	replogle_rpe1_essential	9	0.731365	0.171299
lpm_selftrained	replogle_rpe1_essential	9	0.715621	0.169861
scgpt	adamson	10	1.01592	0.169921
gears	adamson	10	0.644961	0.170003
geneformer	adamson	10	0.81892	0.181415
uce	adamson	10	0.820046	0.173057
scbert	adamson	10	0.796736	0.18828
mean	adamson	10	0.820002	0.173028
lpm_selftrained	adamson	10	0.863637	0.18894
scgpt	replogle_k562_essential	10	0.813727	0.102501
gears	replogle_k562_essential	10	0.610301	0.10925
geneformer	replogle_k562_essential	10	0.598186	0.12993
uce	replogle_k562_essential	10	0.602521	0.124409
scbert	replogle_k562_essential	10	0.595577	0.126338
mean	replogle_k562_essential	10	0.596123	0.126252
lpm_selftrained	replogle_k562_essential	10	0.5646	0.10748
scgpt	replogle_rpe1_essential	10	0.906306	0.189739
gears	replogle_rpe1_essential	10	1.37312	0.214946
geneformer	replogle_rpe1_essential	10	0.757105	0.16639
uce	replogle_rpe1_essential	10	0.749748	0.171145
scbert	replogle_rpe1_essential	10	0.757917	0.16811
mean	replogle_rpe1_essential	10	0.75883	0.167758
lpm_selftrained	replogle_rpe1_essential	10	0.741788	0.166928
scgpt	adamson	11	1.02076	0.162697
gears	adamson	11	0.651716	0.162636
geneformer	adamson	11	0.823095	0.173718
uce	adamson	11	0.824248	0.165733
scbert	adamson	11	0.801041	0.180226
mean	adamson	11	0.824203	0.165705
lpm_selftrained	adamson	11	0.867722	0.180711
scgpt	replogle_k562_essential	11	0.836491	0.100286
gears	replogle_k562_essential	11	0.637017	0.10748
geneformer	replogle_k562_essential	11	0.630309	0.128468
uce	replogle_k562_essential	11	0.633476	0.120544
scbert	replogle_k562_essential	11	0.625312	0.122947
mean	replogle_k562_essential	11	0.625642	0.122961
lpm_selftrained	replogle_k562_essential	11	0.592262	0.103877
scgpt	replogle_rpe1_essential	11	0.930473	0.181278
gears	replogle_rpe1_essential	11	1.39359	0.209683
geneformer	replogle_rpe1_essential	11	0.786672	0.16829
uce	replogle_rpe1_essential	11	0.778332	0.172879
scbert	replogle_rpe1_essential	11	0.786167	0.169964
mean	replogle_rpe1_essential	11	0.787017	0.169685
lpm_selftrained	replogle_rpe1_essential	11	0.77245	0.167883
scgpt	adamson	12	1.03184	0.156223
gears	adamson	12	0.658068	0.156959
geneformer	adamson	12	0.829382	0.167172
uce	adamson	12	0.830282	0.159567
scbert	adamson	12	0.80733	0.173376
mean	adamson	12	0.830239	0.159541
lpm_selftrained	adamson	12	0.872629	0.173871
scgpt	replogle_k562_essential	12	0.857066	0.100004
gears	replogle_k562_essential	12	0.657777	0.107163
geneformer	replogle_k562_essential	12	0.649725	0.127133
uce	replogle_k562_essential	12	0.653038	0.118382
scbert	replogle_k562_essential	12	0.643641	0.121297
mean	replogle_k562_essential	12	0.643891	0.121358
lpm_selftrained	replogle_k562_essential	12	0.610419	0.102852
scgpt	replogle_rpe1_essential	12	0.981364	0.181764
gears	replogle_rpe1_essential	12	1.46403	0.204219
geneformer	replogle_rpe1_essential	12	0.837254	0.167461
uce	replogle_rpe1_essential	12	0.827281	0.172067
scbert	replogle_rpe1_essential	12	0.83725	0.168584
mean	replogle_rpe1_essential	12	0.838065	0.168321
lpm_selftrained	replogle_rpe1_essential	12	0.822574	0.167713
scgpt	adamson	13	1.03951	0.150377
gears	adamson	13	0.662697	0.151701
geneformer	adamson	13	0.833121	0.161158
uce	adamson	13	0.833925	0.153887
scbert	adamson	13	0.811128	0.167123
mean	adamson	13	0.833882	0.153863
lpm_selftrained	adamson	13	0.876339	0.167334
scgpt	replogle_k562_essential	13	0.879344	0.0978067
gears	replogle_k562_essential	13	0.6706	0.104023
geneformer	replogle_k562_essential	13	0.664374	0.122949
uce	replogle_k562_essential	13	0.667314	0.114345
scbert	replogle_k562_essential	13	0.657876	0.117279
mean	replogle_k562_essential	13	0.658125	0.117326
lpm_selftrained	replogle_k562_essential	13	0.625627	0.0998602
scgpt	replogle_rpe1_essential	13	1.01216	0.178871
gears	replogle_rpe1_essential	13	1.52135	0.201391
geneformer	replogle_rpe1_essential	13	0.865928	0.162805
uce	replogle_rpe1_essential	13	0.854772	0.167327
scbert	replogle_rpe1_essential	13	0.865403	0.163787
mean	replogle_rpe1_essential	13	0.866375	0.163499
lpm_selftrained	replogle_rpe1_essential	13	0.851256	0.163321
scgpt	adamson	14	1.05954	0.147978
gears	adamson	14	0.678624	0.14849
geneformer	adamson	14	0.847365	0.157214
uce	adamson	14	0.847563	0.150348
scbert	adamson	14	0.823593	0.163196
mean	adamson	14	0.847522	0.150323
lpm_selftrained	adamson	14	0.89086	0.162685
scgpt	replogle_k562_essential	14	0.899012	0.0949883
gears	replogle_k562_essential	14	0.688983	0.101967
geneformer	replogle_k562_essential	14	0.685308	0.120784
uce	replogle_k562_essential	14	0.688363	0.112273
scbert	replogle_k562_essential	14	0.678573	0.115282
mean	replogle_k562_essential	14	0.678989	0.11523
lpm_selftrained	replogle_k562_essential	14	0.646355	0.0979281
scgpt	replogle_rpe1_essential	14	1.02855	0.172535
gears	replogle_rpe1_essential	14	1.53698	0.193439
geneformer	replogle_rpe1_essential	14	0.882583	0.15753
uce	replogle_rpe1_essential	14	0.871698	0.16158
scbert	replogle_rpe1_essential	14	0.882046	0.158181
mean	replogle_rpe1_essential	14	0.88298	0.157908
lpm_selftrained	replogle_rpe1_essential	14	0.86697	0.157762
scgpt	adamson	15	1.06785	0.143554
gears	adamson	15	0.70413	0.141911
geneformer	adamson	15	0.857548	0.152456
uce	adamson	15	0.857278	0.14596
scbert	adamson	15	0.833283	0.158342
mean	adamson	15	0.85724	0.145935
lpm_selftrained	adamson	15	0.902111	0.157105
scgpt	replogle_k562_essential	15	0.911165	0.092706
gears	replogle_k562_essential	15	0.704623	0.103102
geneformer	replogle_k562_essential	15	0.702568	0.12179
uce	replogle_k562_essential	15	0.704241	0.113783
scbert	replogle_k562_essential	15	0.694307	0.116729
mean	replogle_k562_essential	15	0.694711	0.116717
lpm_selftrained	replogle_k562_essential	15	0.663012	0.0993784
scgpt	replogle_rpe1_essential	15	1.04519	0.167603
gears	replogle_rpe1_essential	15	1.5507	0.187336
geneformer	replogle_rpe1_essential	15	0.900571	0.154803
uce	replogle_rpe1_essential	15	0.889865	0.158872
scbert	replogle_rpe1_essential	15	0.900131	0.155529
mean	replogle_rpe1_essential	15	0.901022	0.155286
lpm_selftrained	replogle_rpe1_essential	15	0.885424	0.154653
scgpt	adamson	16	1.07643	0.140388
gears	adamson	16	0.714694	0.13872
geneformer	adamson	16	0.866444	0.14888
uce	adamson	16	0.866389	0.142549
scbert	adamson	16	0.842959	0.154363
mean	adamson	16	0.866352	0.142526
lpm_selftrained	adamson	16	0.909964	0.153009
scgpt	replogle_k562_essential	16	0.924348	0.0910532
gears	replogle_k562_essential	16	0.71684	0.101029
geneformer	replogle_k562_essential	16	0.71762	0.120967
uce	replogle_k562_essential	16	0.71526	0.111175
scbert	replogle_k562_essential	16	0.70503	0.114147
mean	replogle_k562_essential	16	0.705362	0.114163
lpm_selftrained	replogle_k562_essential	16	0.674627	0.0972304
scgpt	replogle_rpe1_essential	16	1.06505	0.164245
gears	replogle_rpe1_essential	16	1.57643	0.181837
geneformer	replogle_rpe1_essential	16	0.919879	0.151213
uce	replogle_rpe1_essential	16	0.908894	0.155259
scbert	replogle_rpe1_essential	16	0.919914	0.151845
mean	replogle_rpe1_essential	16	0.920586	0.151648
lpm_selftrained	replogle_rpe1_essential	16	0.903915	0.15089
scgpt	adamson	17	1.08998	0.138897
gears	adamson	17	0.730162	0.13785
geneformer	adamson	17	0.881447	0.147045
uce	adamson	17	0.881457	0.140887
scbert	adamson	17	0.85869	0.152244
mean	adamson	17	0.881419	0.140867
lpm_selftrained	adamson	17	0.923724	0.150191
scgpt	replogle_k562_essential	17	0.938825	0.0899813
gears	replogle_k562_essential	17	0.733298	0.100591
geneformer	replogle_k562_essential	17	0.729654	0.119612
uce	replogle_k562_essential	17	0.725377	0.108777
scbert	replogle_k562_essential	17	0.71488	0.111853
mean	replogle_k562_essential	17	0.71518	0.111899
lpm_selftrained	replogle_k562_essential	17	0.684141	0.0953167
scgpt	replogle_rpe1_essential	17	1.07837	0.160241
gears	replogle_rpe1_essential	17	1.5868	0.176408
geneformer	replogle_rpe1_essential	17	0.932991	0.147922
uce	replogle_rpe1_essential	17	0.922215	0.151747
scbert	replogle_rpe1_essential	17	0.933314	0.148376
mean	replogle_rpe1_essential	17	0.933927	0.148199
lpm_selftrained	replogle_rpe1_essential	17	0.917078	0.147582
scgpt	adamson	18	1.09883	0.137289
gears	adamson	18	0.74083	0.136654
geneformer	adamson	18	0.890419	0.145293
uce	adamson	18	0.89061	0.139263
scbert	adamson	18	0.867869	0.150294
mean	adamson	18	0.890571	0.139245
lpm_selftrained	adamson	18	0.932331	0.147563
scgpt	replogle_k562_essential	18	0.952751	0.0890029
gears	replogle_k562_essential	18	0.748009	0.101201
geneformer	replogle_k562_essential	18	0.74722	0.120718
uce	replogle_k562_essential	18	0.74196	0.110302
scbert	replogle_k562_essential	18	0.731055	0.113425
mean	replogle_k562_essential	18	0.731312	0.113502
lpm_selftrained	replogle_k562_essential	18	0.700917	0.0969063
scgpt	replogle_rpe1_essential	18	1.0925	0.157312
gears	replogle_rpe1_essential	18	1.60615	0.173561
geneformer	replogle_rpe1_essential	18	0.953697	0.14929
uce	replogle_rpe1_essential	18	0.942064	0.15382
scbert	replogle_rpe1_essential	18	0.953564	0.150314
mean	replogle_rpe1_essential	18	0.954078	0.150185
lpm_selftrained	replogle_rpe1_essential	18	0.938081	0.148177
scgpt	adamson	19	1.10691	0.134973
gears	adamson	19	0.750494	0.134613
geneformer	adamson	19	0.8978	0.143115
uce	adamson	19	0.898093	0.1372
scbert	adamson	19	0.875504	0.147905
mean	adamson	19	0.898052	0.137183
lpm_selftrained	adamson	19	0.940378	0.144605
scgpt	replogle_k562_essential	19	0.966586	0.087554
gears	replogle_k562_essential	19	0.768178	0.103859
geneformer	replogle_k562_essential	19	0.768606	0.123112
uce	replogle_k562_essential	19	0.762473	0.113545
scbert	replogle_k562_essential	19	0.751432	0.116605
mean	replogle_k562_essential	19	0.751666	0.116723
lpm_selftrained	replogle_k562_essential	19	0.723113	0.0996765
scgpt	replogle_rpe1_essential	19	1.1139	0.158471
gears	replogle_rpe1_essential	19	1.66975	0.181127
geneformer	replogle_rpe1_essential	19	0.97603	0.150704
uce	replogle_rpe1_essential	19	0.964265	0.155135
scbert	replogle_rpe1_essential	19	0.975347	0.151859
mean	replogle_rpe1_essential	19	0.975964	0.151707
lpm_selftrained	replogle_rpe1_essential	19	0.960652	0.14956
scgpt	adamson	20	1.12598	0.135086
gears	adamson	20	0.771493	0.135676
geneformer	adamson	20	0.915885	0.143481
uce	adamson	20	0.916722	0.137745
scbert	adamson	20	0.895002	0.147906
mean	adamson	20	0.916683	0.137731
lpm_selftrained	adamson	20	0.957401	0.143517
scgpt	replogle_k562_essential	20	0.980948	0.0872565
gears	replogle_k562_essential	20	0.782407	0.101871
geneformer	replogle_k562_essential	20	0.782186	0.121265
uce	replogle_k562_essential	20	0.776135	0.111641
scbert	replogle_k562_essential	20	0.764976	0.114727
mean	replogle_k562_essential	20	0.765153	0.114875
lpm_selftrained	replogle_k562_essential	20	0.735495	0.0979837
scgpt	replogle_rpe1_essential	20	1.12548	0.155539
gears	replogle_rpe1_essential	20	1.68393	0.177505
geneformer	replogle_rpe1_essential	20	0.989156	0.150448
uce	replogle_rpe1_essential	20	0.977196	0.154709
scbert	replogle_rpe1_essential	20	0.988406	0.151462
mean	replogle_rpe1_essential	20	0.988963	0.151339
lpm_selftrained	replogle_rpe1_essential	20	0.974479	0.14897
scgpt	adamson	21	1.13	0.131835
gears	adamson	21	0.775935	0.132302
geneformer	adamson	21	0.920306	0.139812
uce	adamson	21	0.921061	0.134206
scbert	adamson	21	0.899258	0.144173
mean	adamson	21	0.921024	0.134192
lpm_selftrained	adamson	21	0.961242	0.139928
scgpt	replogle_k562_essential	21	0.997982	0.0874795
gears	replogle_k562_essential	21	0.80893	0.104592
geneformer	replogle_k562_essential	21	0.81194	0.125673
uce	replogle_k562_essential	21	0.807563	0.116452
scbert	replogle_k562_essential	21	0.796156	0.119572
mean	replogle_k562_essential	21	0.796283	0.119762
lpm_selftrained	replogle_k562_essential	21	0.766254	0.100933
scgpt	replogle_rpe1_essential	21	1.13913	0.152381
gears	replogle_rpe1_essential	21	1.69832	0.173794
geneformer	replogle_rpe1_essential	21	1.00796	0.149509
uce	replogle_rpe1_essential	21	0.99681	0.153327
scbert	replogle_rpe1_essential	21	1.00757	0.150205
mean	replogle_rpe1_essential	21	1.00819	0.150084
lpm_selftrained	replogle_rpe1_essential	21	0.992772	0.148137
scgpt	adamson	22	1.13552	0.129313
gears	adamson	22	0.78226	0.129799
geneformer	adamson	22	0.92596	0.136841
uce	adamson	22	0.926962	0.131371
scbert	adamson	22	0.905317	0.141106
mean	adamson	22	0.926923	0.131358
lpm_selftrained	adamson	22	0.968046	0.13667
scgpt	replogle_k562_essential	22	1.02134	0.0871099
gears	replogle_k562_essential	22	0.824948	0.102657
geneformer	replogle_k562_essential	22	0.830366	0.122834
uce	replogle_k562_essential	22	0.825736	0.113723
scbert	replogle_k562_essential	22	0.8146	0.116824
mean	replogle_k562_essential	22	0.814722	0.117005
lpm_selftrained	replogle_k562_essential	22	0.784859	0.0989674
scgpt	replogle_rpe1_essential	22	1.18051	0.151494
gears	replogle_rpe1_essential	22	1.7363	0.170694
geneformer	replogle_rpe1_essential	22	1.05493	0.148378
uce	replogle_rpe1_essential	22	1.04246	0.151983
scbert	replogle_rpe1_essential	22	1.05388	0.148753
mean	replogle_rpe1_essential	22	1.05441	0.148653
lpm_selftrained	replogle_rpe1_essential	22	1.03835	0.147307
scgpt	adamson	23	1.14433	0.12785
gears	adamson	23	0.79306	0.129504
geneformer	adamson	23	0.936035	0.135587
uce	adamson	23	0.937296	0.130166
scbert	adamson	23	0.915689	0.139681
mean	adamson	23	0.937257	0.130155
lpm_selftrained	adamson	23	0.978416	0.134742
scgpt	replogle_k562_essential	23	1.03452	0.0869895
gears	replogle_k562_essential	23	0.844813	0.104115
geneformer	replogle_k562_essential	23	0.85157	0.12589
uce	replogle_k562_essential	23	0.845792	0.116329
scbert	replogle_k562_essential	23	0.834266	0.11942
mean	replogle_k562_essential	23	0.834332	0.119626
lpm_selftrained	replogle_k562_essential	23	0.806351	0.101125
scgpt	replogle_rpe1_essential	23	1.18997	0.148963
gears	replogle_rpe1_essential	23	1.74647	0.166833
geneformer	replogle_rpe1_essential	23	1.06368	0.145966
uce	replogle_rpe1_essential	23	1.05069	0.149291
scbert	replogle_rpe1_essential	23	1.06225	0.146087
mean	replogle_rpe1_essential	23	1.06273	0.145996
lpm_selftrained	replogle_rpe1_essential	23	1.04635	0.144781
scgpt	adamson	24	1.18485	0.131284
gears	adamson	24	0.824868	0.131402
geneformer	adamson	24	0.983933	0.138265
uce	adamson	24	0.98539	0.132587
scbert	adamson	24	0.960285	0.142647
mean	adamson	24	0.98535	0.132572
lpm_selftrained	adamson	24	1.0282	0.138431
scgpt	replogle_k562_essential	24	1.05382	0.0869974
gears	replogle_k562_essential	24	0.866927	0.102857
geneformer	replogle_k562_essential	24	0.876408	0.123636
uce	replogle_k562_essential	24	0.870682	0.11423
scbert	replogle_k562_essential	24	0.85945	0.117255
mean	replogle_k562_essential	24	0.859669	0.117395
lpm_selftrained	replogle_k562_essential	24	0.831625	0.0993877
scgpt	replogle_rpe1_essential	24	1.20755	0.146952
gears	replogle_rpe1_essential	24	1.75951	0.163323
geneformer	replogle_rpe1_essential	24	1.08079	0.143447
uce	replogle_rpe1_essential	24	1.06813	0.146907
scbert	replogle_rpe1_essential	24	1.07963	0.143743
mean	replogle_rpe1_essential	24	1.08003	0.143673
lpm_selftrained	replogle_rpe1_essential	24	1.06415	0.14207
scgpt	adamson	25	1.19126	0.129203
gears	adamson	25	0.830515	0.129396
geneformer	adamson	25	0.989214	0.136047
uce	adamson	25	0.99066	0.130493
scbert	adamson	25	0.965409	0.140338
mean	adamson	25	0.990624	0.130478
lpm_selftrained	adamson	25	1.03448	0.13601
scgpt	replogle_k562_essential	25	1.06951	0.0871218
gears	replogle_k562_essential	25	0.883967	0.101295
geneformer	replogle_k562_essential	25	0.898617	0.123051
uce	replogle_k562_essential	25	0.893814	0.113453
scbert	replogle_k562_essential	25	0.882567	0.11642
mean	replogle_k562_essential	25	0.882689	0.116595
lpm_selftrained	replogle_k562_essential	25	0.85212	0.0983766
scgpt	replogle_rpe1_essential	25	1.22009	0.144792
gears	replogle_rpe1_essential	25	1.769	0.16006
geneformer	replogle_rpe1_essential	25	1.09283	0.141438
uce	replogle_rpe1_essential	25	1.08042	0.144861
scbert	replogle_rpe1_essential	25	1.09186	0.141751
mean	replogle_rpe1_essential	25	1.09222	0.141693
lpm_selftrained	replogle_rpe1_essential	25	1.07658	0.140047
scgpt	adamson	26	1.19716	0.12736
gears	adamson	26	0.836376	0.127315
geneformer	adamson	26	0.994064	0.133992
uce	adamson	26	0.995473	0.128606
scbert	adamson	26	0.970173	0.13835
mean	adamson	26	0.995438	0.128591
lpm_selftrained	adamson	26	1.04019	0.134163
scgpt	replogle_k562_essential	26	1.07738	0.086427
gears	replogle_k562_essential	26	0.891846	0.099889
geneformer	replogle_k562_essential	26	0.906555	0.121398
uce	replogle_k562_essential	26	0.901858	0.111869
scbert	replogle_k562_essential	26	0.890519	0.11483
mean	replogle_k562_essential	26	0.890607	0.115019
lpm_selftrained	replogle_k562_essential	26	0.859741	0.0970886
scgpt	replogle_rpe1_essential	26	1.24512	0.142902
gears	replogle_rpe1_essential	26	1.79302	0.156996
geneformer	replogle_rpe1_essential	26	1.1194	0.139471
uce	replogle_rpe1_essential	26	1.10634	0.142751
scbert	replogle_rpe1_essential	26	1.11768	0.139703
mean	replogle_rpe1_essential	26	1.11798	0.139653
lpm_selftrained	replogle_rpe1_essential	26	1.10245	0.138053
scgpt	adamson	27	1.21276	0.128026
gears	adamson	27	0.869622	0.126323
geneformer	adamson	27	1.01507	0.133708
uce	adamson	27	1.01651	0.128616
scbert	adamson	27	0.988711	0.13834
mean	adamson	27	1.01648	0.1286
lpm_selftrained	adamson	27	1.06224	0.131947
scgpt	replogle_k562_essential	27	1.08889	0.0861847
gears	replogle_k562_essential	27	0.902161	0.0988722
geneformer	replogle_k562_essential	27	0.91758	0.119968
uce	replogle_k562_essential	27	0.912705	0.110486
scbert	replogle_k562_essential	27	0.901311	0.113461
mean	replogle_k562_essential	27	0.90136	0.113671
lpm_selftrained	replogle_k562_essential	27	0.870894	0.0960485
scgpt	replogle_rpe1_essential	27	1.26879	0.145595
gears	replogle_rpe1_essential	27	1.85913	0.165071
geneformer	replogle_rpe1_essential	27	1.14365	0.142165
uce	replogle_rpe1_essential	27	1.13037	0.145423
scbert	replogle_rpe1_essential	27	1.14152	0.142493
mean	replogle_rpe1_essential	27	1.14197	0.142416
lpm_selftrained	replogle_rpe1_essential	27	1.12667	0.140732
scgpt	adamson	28	1.27027	0.12735
gears	adamson	28	0.918734	0.126591
geneformer	adamson	28	1.07795	0.131706
uce	adamson	28	1.0798	0.126881
scbert	adamson	28	1.04869	0.137654
mean	adamson	28	1.0798	0.126865
lpm_selftrained	adamson	28	1.12613	0.133902
scgpt	replogle_k562_essential	28	1.11172	0.0861164
gears	replogle_k562_essential	28	0.918364	0.0977369
geneformer	replogle_k562_essential	28	0.931916	0.11804
uce	replogle_k562_essential	28	0.926886	0.108621
scbert	replogle_k562_essential	28	0.915323	0.111634
mean	replogle_k562_essential	28	0.915384	0.111831
lpm_selftrained	replogle_k562_essential	28	0.886097	0.094442
scgpt	replogle_rpe1_essential	28	1.29473	0.142893
gears	replogle_rpe1_essential	28	1.8794	0.161167
geneformer	replogle_rpe1_essential	28	1.17407	0.140025
uce	replogle_rpe1_essential	28	1.16282	0.142677
scbert	replogle_rpe1_essential	28	1.17356	0.139843
mean	replogle_rpe1_essential	28	1.17404	0.139777
lpm_selftrained	replogle_rpe1_essential	28	1.15499	0.138314
scgpt	adamson	29	1.27663	0.125238
gears	adamson	29	0.9339	0.123906
geneformer	adamson	29	1.08493	0.129502
uce	adamson	29	1.08671	0.124744
scbert	adamson	29	1.05572	0.135354
mean	adamson	29	1.0867	0.124728
lpm_selftrained	adamson	29	1.13496	0.131341
scgpt	replogle_k562_essential	29	1.12489	0.0863223
gears	replogle_k562_essential	29	0.932787	0.0967745
geneformer	replogle_k562_essential	29	0.947957	0.117235
uce	replogle_k562_essential	29	0.943535	0.107978
scbert	replogle_k562_essential	29	0.931649	0.111123
mean	replogle_k562_essential	29	0.931649	0.111349
lpm_selftrained	replogle_k562_essential	29	0.902028	0.0937799
scgpt	replogle_rpe1_essential	29	1.32709	0.140178
gears	replogle_rpe1_essential	29	1.89491	0.157974
geneformer	replogle_rpe1_essential	29	1.19767	0.137516
uce	replogle_rpe1_essential	29	1.1876	0.140033
scbert	replogle_rpe1_essential	29	1.19823	0.137298
mean	replogle_rpe1_essential	29	1.19865	0.137233
lpm_selftrained	replogle_rpe1_essential	29	1.17747	0.135994
scgpt	adamson	30	1.28592	0.122937
gears	adamson	30	0.941479	0.121833
geneformer	adamson	30	1.09129	0.127294
uce	adamson	30	1.09339	0.122581
scbert	adamson	30	1.06251	0.133053
mean	adamson	30	1.09338	0.122566
lpm_selftrained	adamson	30	1.1429	0.129145
scgpt	replogle_k562_essential	30	1.13802	0.0861315
gears	replogle_k562_essential	30	0.946705	0.0960375
geneformer	replogle_k562_essential	30	0.963818	0.117238
uce	replogle_k562_essential	30	0.959111	0.107892
scbert	replogle_k562_essential	30	0.947175	0.111014
mean	replogle_k562_essential	30	0.947092	0.111256
lpm_selftrained	replogle_k562_essential	30	0.918649	0.0936526
scgpt	replogle_rpe1_essential	30	1.38536	0.138745
gears	replogle_rpe1_essential	30	1.93496	0.15439
geneformer	replogle_rpe1_essential	30	1.24848	0.134818
uce	replogle_rpe1_essential	30	1.24062	0.137105
scbert	replogle_rpe1_essential	30	1.25035	0.134484
mean	replogle_rpe1_essential	30	1.25075	0.134422
lpm_selftrained	replogle_rpe1_essential	30	1.22647	0.133578
scgpt	adamson	31	1.30269	0.124243
gears	adamson	31	0.956627	0.123997
geneformer	adamson	31	1.10536	0.129035
uce	adamson	31	1.1077	0.124483
scbert	adamson	31	1.07719	0.134536
mean	adamson	31	1.10769	0.12447
lpm_selftrained	adamson	31	1.15772	0.129232
scgpt	replogle_k562_essential	31	1.14697	0.0856839
gears	replogle_k562_essential	31	0.95893	0.0960191
geneformer	replogle_k562_essential	31	0.979372	0.117312
uce	replogle_k562_essential	31	0.973204	0.107581
scbert	replogle_k562_essential	31	0.96104	0.110745
mean	replogle_k562_essential	31	0.960936	0.111001
lpm_selftrained	replogle_k562_essential	31	0.932004	0.0934566
scgpt	replogle_rpe1_essential	31	1.50615	0.143999
gears	replogle_rpe1_essential	31	2.01947	0.151241
geneformer	replogle_rpe1_essential	31	1.34798	0.133921
uce	replogle_rpe1_essential	31	1.34251	0.13676
scbert	replogle_rpe1_essential	31	1.35164	0.134135
mean	replogle_rpe1_essential	31	1.35206	0.134072
lpm_selftrained	replogle_rpe1_essential	31	1.32235	0.133125
scgpt	adamson	32	1.31095	0.123454
gears	adamson	32	0.962155	0.123148
geneformer	adamson	32	1.1114	0.128178
uce	adamson	32	1.1138	0.123762
scbert	adamson	32	1.08302	0.13361
mean	adamson	32	1.1138	0.123749
lpm_selftrained	adamson	32	1.16342	0.128037
scgpt	replogle_k562_essential	32	1.15788	0.0856281
gears	replogle_k562_essential	32	0.977826	0.0973031
geneformer	replogle_k562_essential	32	0.994822	0.118092
uce	replogle_k562_essential	32	0.989408	0.108716
scbert	replogle_k562_essential	32	0.977027	0.111947
mean	replogle_k562_essential	32	0.976916	0.112205
lpm_selftrained	replogle_k562_essential	32	0.950459	0.0941794
scgpt	replogle_rpe1_essential	32	1.51758	0.141654
gears	replogle_rpe1_essential	32	2.03597	0.149832
geneformer	replogle_rpe1_essential	32	1.35727	0.131964
uce	replogle_rpe1_essential	32	1.35141	0.134717
scbert	replogle_rpe1_essential	32	1.36049	0.132136
mean	replogle_rpe1_essential	32	1.36111	0.132048
lpm_selftrained	replogle_rpe1_essential	32	1.33167	0.131192
scgpt	adamson	33	1.33562	0.12601
gears	adamson	33	0.982014	0.127425
geneformer	adamson	33	1.12947	0.131771
uce	adamson	33	1.13214	0.127476
scbert	adamson	33	1.10186	0.136807
mean	adamson	33	1.13214	0.127466
lpm_selftrained	adamson	33	1.18155	0.129603
scgpt	replogle_k562_essential	33	1.16898	0.085059
gears	replogle_k562_essential	33	0.987416	0.0959533
geneformer	replogle_k562_essential	33	1.005	0.116479
uce	replogle_k562_essential	33	0.999295	0.10721
scbert	replogle_k562_essential	33	0.987073	0.110437
mean	replogle_k562_essential	33	0.986969	0.110679
lpm_selftrained	replogle_k562_essential	33	0.960681	0.0928718
scgpt	replogle_rpe1_essential	33	1.54191	0.141667
gears	replogle_rpe1_essential	33	2.07896	0.149356
geneformer	replogle_rpe1_essential	33	1.38381	0.130882
uce	replogle_rpe1_essential	33	1.37767	0.133535
scbert	replogle_rpe1_essential	33	1.38652	0.131039
mean	replogle_rpe1_essential	33	1.3872	0.13094
lpm_selftrained	replogle_rpe1_essential	33	1.35869	0.130109
scgpt	adamson	34	1.35727	0.123008
gears	adamson	34	0.984906	0.125408
geneformer	adamson	34	1.13181	0.129817
uce	adamson	34	1.13446	0.12559
scbert	adamson	34	1.10421	0.13476
mean	adamson	34	1.13445	0.12558
lpm_selftrained	adamson	34	1.18388	0.127649
scgpt	replogle_k562_essential	34	1.18076	0.0854504
gears	replogle_k562_essential	34	1.01314	0.0990731
geneformer	replogle_k562_essential	34	1.02477	0.120844
uce	replogle_k562_essential	34	1.02105	0.110898
scbert	replogle_k562_essential	34	1.00874	0.114119
mean	replogle_k562_essential	34	1.00864	0.114385
lpm_selftrained	replogle_k562_essential	34	0.987333	0.0956601
scgpt	replogle_rpe1_essential	34	1.56483	0.142246
gears	replogle_rpe1_essential	34	2.11905	0.152069
geneformer	replogle_rpe1_essential	34	1.40472	0.131583
uce	replogle_rpe1_essential	34	1.39865	0.134227
scbert	replogle_rpe1_essential	34	1.40743	0.131808
mean	replogle_rpe1_essential	34	1.40827	0.131687
lpm_selftrained	replogle_rpe1_essential	34	1.37939	0.130699
scgpt	adamson	35	1.40898	0.119056
gears	adamson	35	1.00123	0.124624
geneformer	adamson	35	1.16112	0.12956
uce	adamson	35	1.16419	0.12528
scbert	adamson	35	1.13086	0.135372
mean	adamson	35	1.16419	0.125268
lpm_selftrained	adamson	35	1.2153	0.126903
scgpt	replogle_k562_essential	35	1.19462	0.0852875
gears	replogle_k562_essential	35	1.03099	0.0997126
geneformer	replogle_k562_essential	35	1.04353	0.120782
uce	replogle_k562_essential	35	1.04134	0.110855
scbert	replogle_k562_essential	35	1.02916	0.113993
mean	replogle_k562_essential	35	1.0291	0.114265
lpm_selftrained	replogle_k562_essential	35	1.00664	0.0960321
scgpt	replogle_rpe1_essential	35	1.58707	0.141151
gears	replogle_rpe1_essential	35	2.13548	0.150814
geneformer	replogle_rpe1_essential	35	1.42239	0.131133
uce	replogle_rpe1_essential	35	1.41673	0.133817
scbert	replogle_rpe1_essential	35	1.42525	0.131525
mean	replogle_rpe1_essential	35	1.42609	0.131404
lpm_selftrained	replogle_rpe1_essential	35	1.39807	0.130427
scgpt	adamson	36	1.42065	0.117984
gears	adamson	36	1.00813	0.123041
geneformer	adamson	36	1.16561	0.128221
uce	adamson	36	1.16849	0.123899
scbert	adamson	36	1.13516	0.133872
mean	adamson	36	1.16849	0.123886
lpm_selftrained	adamson	36	1.22164	0.125174
scgpt	replogle_k562_essential	36	1.20477	0.085253
gears	replogle_k562_essential	36	1.04383	0.0992852
geneformer	replogle_k562_essential	36	1.05972	0.120219
uce	replogle_k562_essential	36	1.05757	0.110265
scbert	replogle_k562_essential	36	1.04497	0.113463
mean	replogle_k562_essential	36	1.04485	0.113749
lpm_selftrained	replogle_k562_essential	36	1.02051	0.0952714
scgpt	replogle_rpe1_essential	36	1.59569	0.139882
gears	replogle_rpe1_essential	36	2.14231	0.148874
geneformer	replogle_rpe1_essential	36	1.431	0.130069
uce	replogle_rpe1_essential	36	1.42535	0.132762
scbert	replogle_rpe1_essential	36	1.43387	0.130496
mean	replogle_rpe1_essential	36	1.4347	0.130377
lpm_selftrained	replogle_rpe1_essential	36	1.40676	0.129369
scgpt	adamson	37	1.45959	0.119511
gears	adamson	37	1.03209	0.128779
geneformer	adamson	37	1.19113	0.132179
uce	adamson	37	1.19448	0.127923
scbert	adamson	37	1.16183	0.137525
mean	adamson	37	1.19448	0.127914
lpm_selftrained	adamson	37	1.24851	0.127041
scgpt	replogle_k562_essential	37	1.2125	0.0848085
gears	replogle_k562_essential	37	1.05119	0.0982269
geneformer	replogle_k562_essential	37	1.06757	0.118814
uce	replogle_k562_essential	37	1.06561	0.108984
scbert	replogle_k562_essential	37	1.05311	0.112158
mean	replogle_k562_essential	37	1.053	0.112451
lpm_selftrained	replogle_k562_essential	37	1.02838	0.0942239
scgpt	replogle_rpe1_essential	37	1.62372	0.140242
gears	replogle_rpe1_essential	37	2.20134	0.150918
geneformer	replogle_rpe1_essential	37	1.46375	0.129093
uce	replogle_rpe1_essential	37	1.45567	0.131798
scbert	replogle_rpe1_essential	37	1.46643	0.129204
mean	replogle_rpe1_essential	37	1.46768	0.129026
lpm_selftrained	replogle_rpe1_essential	37	1.43736	0.12877
scgpt	adamson	38	1.46448	0.118638
gears	adamson	38	1.03705	0.128093
geneformer	adamson	38	1.19573	0.131286
uce	adamson	38	1.19912	0.127105
scbert	adamson	38	1.16665	0.136521
mean	adamson	38	1.19911	0.127097
lpm_selftrained	adamson	38	1.25351	0.125862
scgpt	replogle_k562_essential	38	1.21949	0.0843797
gears	replogle_k562_essential	38	1.05893	0.0974882
geneformer	replogle_k562_essential	38	1.07686	0.118522
uce	replogle_k562_essential	38	1.07432	0.108452
scbert	replogle_k562_essential	38	1.06172	0.11159
mean	replogle_k562_essential	38	1.06156	0.11189
lpm_selftrained	replogle_k562_essential	38	1.03623	0.0937018
scgpt	replogle_rpe1_essential	38	1.64761	0.139294
gears	replogle_rpe1_essential	38	2.21776	0.149008
geneformer	replogle_rpe1_essential	38	1.484	0.127479
uce	replogle_rpe1_essential	38	1.47674	0.130053
scbert	replogle_rpe1_essential	38	1.48727	0.127529
mean	replogle_rpe1_essential	38	1.48852	0.12735
lpm_selftrained	replogle_rpe1_essential	38	1.45673	0.127155
scgpt	adamson	39	1.47355	0.117388
gears	adamson	39	1.04715	0.126823
geneformer	adamson	39	1.20378	0.130027
uce	adamson	39	1.20715	0.125888
scbert	adamson	39	1.17482	0.135119
mean	adamson	39	1.20715	0.12588
lpm_selftrained	adamson	39	1.26319	0.12478
scgpt	replogle_k562_essential	39	1.22607	0.0841557
gears	replogle_k562_essential	39	1.07156	0.0979455
geneformer	replogle_k562_essential	39	1.0894	0.119034
uce	replogle_k562_essential	39	1.08608	0.109104
scbert	replogle_k562_essential	39	1.07328	0.112231
mean	replogle_k562_essential	39	1.07309	0.11254
lpm_selftrained	replogle_k562_essential	39	1.04888	0.0943036
scgpt	replogle_rpe1_essential	39	1.65416	0.137909
gears	replogle_rpe1_essential	39	2.22385	0.1471
geneformer	replogle_rpe1_essential	39	1.49078	0.12625
uce	replogle_rpe1_essential	39	1.48378	0.128797
scbert	replogle_rpe1_essential	39	1.49451	0.126275
mean	replogle_rpe1_essential	39	1.49573	0.126102
lpm_selftrained	replogle_rpe1_essential	39	1.46328	0.125955
scgpt	adamson	40	1.47916	0.116183
gears	adamson	40	1.06048	0.125039
geneformer	adamson	40	1.21166	0.128445
uce	adamson	40	1.21472	0.124366
scbert	adamson	40	1.18236	0.133457
mean	adamson	40	1.21473	0.124357
lpm_selftrained	adamson	40	1.27214	0.123102
scgpt	replogle_k562_essential	40	1.23669	0.0838745
gears	replogle_k562_essential	40	1.08157	0.0969765
geneformer	replogle_k562_essential	40	1.10165	0.117528
uce	replogle_k562_essential	40	1.09762	0.107758
scbert	replogle_k562_essential	40	1.08492	0.110871
mean	replogle_k562_essential	40	1.08479	0.111158
lpm_selftrained	replogle_k562_essential	40	1.06101	0.0932711
scgpt	replogle_rpe1_essential	40	1.66328	0.136616
gears	replogle_rpe1_essential	40	2.23205	0.145717
geneformer	replogle_rpe1_essential	40	1.50141	0.125624
uce	replogle_rpe1_essential	40	1.49435	0.128112
scbert	replogle_rpe1_essential	40	1.50502	0.125618
mean	replogle_rpe1_essential	40	1.50624	0.125455
lpm_selftrained	replogle_rpe1_essential	40	1.47477	0.125121
scgpt	adamson	41	1.48593	0.114796
gears	adamson	41	1.06902	0.123503
geneformer	adamson	41	1.2166	0.126969
uce	adamson	41	1.21989	0.122915
scbert	adamson	41	1.18714	0.131994
mean	adamson	41	1.2199	0.122907
lpm_selftrained	adamson	41	1.27805	0.121512
scgpt	replogle_k562_essential	41	1.24519	0.0836718
gears	replogle_k562_essential	41	1.09396	0.0968857
geneformer	replogle_k562_essential	41	1.11192	0.116648
uce	replogle_k562_essential	41	1.10744	0.107024
scbert	replogle_k562_essential	41	1.09447	0.110167
mean	replogle_k562_essential	41	1.09427	0.110473
lpm_selftrained	replogle_k562_essential	41	1.07048	0.092796
scgpt	replogle_rpe1_essential	41	1.66899	0.135127
gears	replogle_rpe1_essential	41	2.23868	0.143716
geneformer	replogle_rpe1_essential	41	1.50739	0.124276
uce	replogle_rpe1_essential	41	1.50018	0.126697
scbert	replogle_rpe1_essential	41	1.51077	0.124242
mean	replogle_rpe1_essential	41	1.51197	0.124082
lpm_selftrained	replogle_rpe1_essential	41	1.48043	0.123745
scgpt	adamson	42	1.49393	0.114671
gears	adamson	42	1.07814	0.124077
geneformer	adamson	42	1.22528	0.12675
uce	adamson	42	1.22861	0.122753
scbert	adamson	42	1.19611	0.131694
mean	adamson	42	1.22861	0.122745
lpm_selftrained	adamson	42	1.2861	0.12099
scgpt	replogle_k562_essential	42	1.25443	0.0835754
gears	replogle_k562_essential	42	1.10378	0.096506
geneformer	replogle_k562_essential	42	1.12248	0.116264
uce	replogle_k562_essential	42	1.11738	0.106554
scbert	replogle_k562_essential	42	1.1044	0.109672
mean	replogle_k562_essential	42	1.10411	0.109996
lpm_selftrained	replogle_k562_essential	42	1.08033	0.0923939
scgpt	replogle_rpe1_essential	42	1.67992	0.13543
gears	replogle_rpe1_essential	42	2.27105	0.145475
geneformer	replogle_rpe1_essential	42	1.52069	0.124178
uce	replogle_rpe1_essential	42	1.51294	0.12669
scbert	replogle_rpe1_essential	42	1.5238	0.124238
mean	replogle_rpe1_essential	42	1.52528	0.124036
lpm_selftrained	replogle_rpe1_essential	42	1.49294	0.123661
scgpt	adamson	43	1.51045	0.114968
gears	adamson	43	1.08856	0.125225
geneformer	adamson	43	1.23391	0.127745
uce	adamson	43	1.23728	0.123854
scbert	adamson	43	1.2049	0.132533
mean	adamson	43	1.23729	0.123847
lpm_selftrained	adamson	43	1.29505	0.120991
scgpt	replogle_k562_essential	43	1.2632	0.0827675
gears	replogle_k562_essential	43	1.11681	0.0954726
geneformer	replogle_k562_essential	43	1.13197	0.115386
uce	replogle_k562_essential	43	1.12804	0.105453
scbert	replogle_k562_essential	43	1.11512	0.108518
mean	replogle_k562_essential	43	1.11485	0.108836
lpm_selftrained	replogle_k562_essential	43	1.09061	0.0917282
scgpt	replogle_rpe1_essential	43	1.69412	0.133717
gears	replogle_rpe1_essential	43	2.27795	0.143629
geneformer	replogle_rpe1_essential	43	1.53275	0.122442
uce	replogle_rpe1_essential	43	1.52519	0.124878
scbert	replogle_rpe1_essential	43	1.53661	0.122393
mean	replogle_rpe1_essential	43	1.53804	0.122196
lpm_selftrained	replogle_rpe1_essential	43	1.50422	0.121959
scgpt	adamson	44	1.51392	0.113846
gears	adamson	44	1.09198	0.123863
geneformer	adamson	44	1.23872	0.126189
uce	adamson	44	1.242	0.122363
scbert	adamson	44	1.20924	0.131038
mean	adamson	44	1.24201	0.122356
lpm_selftrained	adamson	44	1.29967	0.119537
scgpt	replogle_k562_essential	44	1.27165	0.0827967
gears	replogle_k562_essential	44	1.12964	0.0960818
geneformer	replogle_k562_essential	44	1.14458	0.116869
uce	replogle_k562_essential	44	1.14102	0.106679
scbert	replogle_k562_essential	44	1.1279	0.109755
mean	replogle_k562_essential	44	1.12761	0.110079
lpm_selftrained	replogle_k562_essential	44	1.10413	0.0927133
scgpt	replogle_rpe1_essential	44	1.70165	0.132488
gears	replogle_rpe1_essential	44	2.28856	0.143093
geneformer	replogle_rpe1_essential	44	1.548	0.122415
uce	replogle_rpe1_essential	44	1.54088	0.124748
scbert	replogle_rpe1_essential	44	1.55209	0.122314
mean	replogle_rpe1_essential	44	1.5535	0.122124
lpm_selftrained	replogle_rpe1_essential	44	1.51849	0.122373
scgpt	adamson	45	1.53294	0.114506
gears	adamson	45	1.1025	0.124323
geneformer	adamson	45	1.24899	0.12656
uce	adamson	45	1.2523	0.122763
scbert	adamson	45	1.22007	0.131186
mean	adamson	45	1.2523	0.122757
lpm_selftrained	adamson	45	1.31103	0.119391
scgpt	replogle_k562_essential	45	1.27931	0.0828322
gears	replogle_k562_essential	45	1.1407	0.0960413
geneformer	replogle_k562_essential	45	1.15422	0.116464
uce	replogle_k562_essential	45	1.15041	0.106349
scbert	replogle_k562_essential	45	1.13706	0.109446
mean	replogle_k562_essential	45	1.13669	0.109783
lpm_selftrained	replogle_k562_essential	45	1.11328	0.092363
scgpt	replogle_rpe1_essential	45	1.71078	0.131268
gears	replogle_rpe1_essential	45	2.30337	0.141947
geneformer	replogle_rpe1_essential	45	1.55694	0.121257
uce	replogle_rpe1_essential	45	1.54991	0.123576
scbert	replogle_rpe1_essential	45	1.56103	0.121175
mean	replogle_rpe1_essential	45	1.56246	0.120986
lpm_selftrained	replogle_rpe1_essential	45	1.52786	0.121193
scgpt	adamson	46	1.55022	0.117422
gears	adamson	46	1.11978	0.128448
geneformer	adamson	46	1.26395	0.129698
uce	adamson	46	1.26746	0.126095
scbert	adamson	46	1.2355	0.13414
mean	adamson	46	1.26746	0.126092
lpm_selftrained	adamson	46	1.32665	0.121154
scgpt	replogle_k562_essential	46	1.29129	0.0826236
gears	replogle_k562_essential	46	1.15185	0.0954739
geneformer	replogle_k562_essential	46	1.16694	0.116066
uce	replogle_k562_essential	46	1.16427	0.106252
scbert	replogle_k562_essential	46	1.15029	0.109409
mean	replogle_k562_essential	46	1.15001	0.109727
lpm_selftrained	replogle_k562_essential	46	1.1253	0.091793
scgpt	replogle_rpe1_essential	46	1.71962	0.130367
gears	replogle_rpe1_essential	46	2.3103	0.140489
geneformer	replogle_rpe1_essential	46	1.56545	0.120472
uce	replogle_rpe1_essential	46	1.55865	0.122753
scbert	replogle_rpe1_essential	46	1.56975	0.120369
mean	replogle_rpe1_essential	46	1.57114	0.120189
lpm_selftrained	replogle_rpe1_essential	46	1.53635	0.12037
scgpt	adamson	47	1.55677	0.116335
gears	adamson	47	1.12985	0.127068
geneformer	adamson	47	1.27198	0.12824
uce	adamson	47	1.27569	0.124673
scbert	adamson	47	1.24358	0.132711
mean	adamson	47	1.2757	0.124669
lpm_selftrained	adamson	47	1.33494	0.119914
scgpt	replogle_k562_essential	47	1.30658	0.0834629
gears	replogle_k562_essential	47	1.16627	0.095206
geneformer	replogle_k562_essential	47	1.18174	0.115136
uce	replogle_k562_essential	47	1.17884	0.105401
scbert	replogle_k562_essential	47	1.16476	0.108605
mean	replogle_k562_essential	47	1.16451	0.108908
lpm_selftrained	replogle_k562_essential	47	1.14089	0.0911623
scgpt	replogle_rpe1_essential	47	1.75203	0.131229
gears	replogle_rpe1_essential	47	2.34538	0.138831
geneformer	replogle_rpe1_essential	47	1.59366	0.119993
uce	replogle_rpe1_essential	47	1.58855	0.122324
scbert	replogle_rpe1_essential	47	1.59976	0.119895
mean	replogle_rpe1_essential	47	1.60107	0.119731
lpm_selftrained	replogle_rpe1_essential	47	1.56415	0.120019
scgpt	adamson	48	1.56235	0.115388
gears	adamson	48	1.13394	0.126013
geneformer	adamson	48	1.27541	0.127149
uce	adamson	48	1.27899	0.123647
scbert	adamson	48	1.24699	0.13158
mean	adamson	48	1.279	0.123643
lpm_selftrained	adamson	48	1.33883	0.118786
scgpt	replogle_k562_essential	48	1.31514	0.0833745
gears	replogle_k562_essential	48	1.1766	0.0947424
geneformer	replogle_k562_essential	48	1.19125	0.114496
uce	replogle_k562_essential	48	1.188	0.104783
scbert	replogle_k562_essential	48	1.17383	0.107988
mean	replogle_k562_essential	48	1.17357	0.108293
lpm_selftrained	replogle_k562_essential	48	1.15018	0.0908146
scgpt	replogle_rpe1_essential	48	1.75874	0.129925
gears	replogle_rpe1_essential	48	2.35216	0.137334
geneformer	replogle_rpe1_essential	48	1.60144	0.118735
uce	replogle_rpe1_essential	48	1.5955	0.121273
scbert	replogle_rpe1_essential	48	1.60664	0.118867
mean	replogle_rpe1_essential	48	1.60794	0.118706
lpm_selftrained	replogle_rpe1_essential	48	1.57166	0.118848
scgpt	adamson	49	1.57211	0.114799
gears	adamson	49	1.14237	0.125252
geneformer	adamson	49	1.28274	0.126478
uce	adamson	49	1.28643	0.123002
scbert	adamson	49	1.25472	0.130817
mean	adamson	49	1.28643	0.122999
lpm_selftrained	adamson	49	1.34766	0.118185
scgpt	replogle_k562_essential	49	1.32569	0.0829212
gears	replogle_k562_essential	49	1.18792	0.0938855
geneformer	replogle_k562_essential	49	1.20279	0.113387
uce	replogle_k562_essential	49	1.19931	0.103718
scbert	replogle_k562_essential	49	1.18507	0.106946
mean	replogle_k562_essential	49	1.18492	0.107213
lpm_selftrained	replogle_k562_essential	49	1.16109	0.0899344
scgpt	replogle_rpe1_essential	49	1.83526	0.127755
gears	replogle_rpe1_essential	49	2.40657	0.135632
geneformer	replogle_rpe1_essential	49	1.6804	0.118411
uce	replogle_rpe1_essential	49	1.67816	0.121121
scbert	replogle_rpe1_essential	49	1.68854	0.11875
mean	replogle_rpe1_essential	49	1.68966	0.118616
lpm_selftrained	replogle_rpe1_essential	49	1.64788	0.11892
scgpt	adamson	50	1.58652	0.114516
gears	adamson	50	1.14864	0.125739
geneformer	adamson	50	1.28879	0.126747
uce	adamson	50	1.29257	0.123357
scbert	adamson	50	1.26085	0.130992
mean	adamson	50	1.29258	0.123355
lpm_selftrained	adamson	50	1.35353	0.117739
scgpt	replogle_k562_essential	50	1.33445	0.082495
gears	replogle_k562_essential	50	1.19681	0.0932091
geneformer	replogle_k562_essential	50	1.21183	0.112498
uce	replogle_k562_essential	50	1.20846	0.102935
scbert	replogle_k562_essential	50	1.19418	0.10615
mean	replogle_k562_essential	50	1.19412	0.106394
lpm_selftrained	replogle_k562_essential	50	1.17006	0.0891847
scgpt	replogle_rpe1_essential	50	1.88231	0.128297
gears	replogle_rpe1_essential	50	2.44272	0.13423
geneformer	replogle_rpe1_essential	50	1.72897	0.118765
uce	replogle_rpe1_essential	50	1.7273	0.121597
scbert	replogle_rpe1_essential	50	1.73731	0.119218
mean	replogle_rpe1_essential	50	1.73854	0.119069
lpm_selftrained	replogle_rpe1_essential	50	1.69583	0.118999
scgpt	adamson	51	1.591	0.114002
gears	adamson	51	1.15573	0.124986
geneformer	adamson	51	1.29379	0.126047
uce	adamson	51	1.29749	0.122736
scbert	adamson	51	1.26575	0.130264
mean	adamson	51	1.2975	0.122733
lpm_selftrained	adamson	51	1.35819	0.11682
scgpt	replogle_k562_essential	51	1.35139	0.0827455
gears	replogle_k562_essential	51	1.21147	0.092496
geneformer	replogle_k562_essential	51	1.22532	0.111506
uce	replogle_k562_essential	51	1.2221	0.101945
scbert	replogle_k562_essential	51	1.2077	0.105221
mean	replogle_k562_essential	51	1.20765	0.105453
lpm_selftrained	replogle_k562_essential	51	1.18441	0.0883646
scgpt	replogle_rpe1_essential	51	1.89052	0.127665
gears	replogle_rpe1_essential	51	2.4525	0.13321
geneformer	replogle_rpe1_essential	51	1.73863	0.118722
uce	replogle_rpe1_essential	51	1.73649	0.121672
scbert	replogle_rpe1_essential	51	1.74672	0.119256
mean	replogle_rpe1_essential	51	1.74789	0.119123
lpm_selftrained	replogle_rpe1_essential	51	1.70517	0.118755
scgpt	adamson	52	1.5977	0.112594
gears	adamson	52	1.16292	0.123607
geneformer	adamson	52	1.29971	0.12456
uce	adamson	52	1.30336	0.121267
scbert	adamson	52	1.27157	0.128763
mean	adamson	52	1.30337	0.121264
lpm_selftrained	adamson	52	1.3643	0.115463
scgpt	replogle_k562_essential	52	1.35605	0.082209
gears	replogle_k562_essential	52	1.21887	0.0917577
geneformer	replogle_k562_essential	52	1.23267	0.110906
uce	replogle_k562_essential	52	1.22783	0.101132
scbert	replogle_k562_essential	52	1.21362	0.104346
mean	replogle_k562_essential	52	1.21358	0.104574
lpm_selftrained	replogle_k562_essential	52	1.18972	0.0877118
scgpt	replogle_rpe1_essential	52	1.90286	0.126877
gears	replogle_rpe1_essential	52	2.46116	0.131883
geneformer	replogle_rpe1_essential	52	1.74826	0.117617
uce	replogle_rpe1_essential	52	1.74644	0.120547
scbert	replogle_rpe1_essential	52	1.75657	0.118173
mean	replogle_rpe1_essential	52	1.75775	0.118043
lpm_selftrained	replogle_rpe1_essential	52	1.7149	0.117657
scgpt	adamson	53	1.6138	0.11269
gears	adamson	53	1.17128	0.124141
geneformer	adamson	53	1.30685	0.125203
uce	adamson	53	1.31057	0.121999
scbert	adamson	53	1.27887	0.129336
mean	adamson	53	1.31059	0.121997
lpm_selftrained	adamson	53	1.37195	0.115557
scgpt	replogle_k562_essential	53	1.36745	0.0820413
gears	replogle_k562_essential	53	1.23595	0.0913473
geneformer	replogle_k562_essential	53	1.24605	0.10994
uce	replogle_k562_essential	53	1.2411	0.10024
scbert	replogle_k562_essential	53	1.22661	0.103479
mean	replogle_k562_essential	53	1.22674	0.10368
lpm_selftrained	replogle_k562_essential	53	1.20345	0.0868312
scgpt	replogle_rpe1_essential	53	1.93133	0.127184
gears	replogle_rpe1_essential	53	2.48463	0.131258
geneformer	replogle_rpe1_essential	53	1.77694	0.117764
uce	replogle_rpe1_essential	53	1.77619	0.120731
scbert	replogle_rpe1_essential	53	1.78628	0.118377
mean	replogle_rpe1_essential	53	1.78766	0.118241
lpm_selftrained	replogle_rpe1_essential	53	1.74261	0.117773
scgpt	adamson	54	1.61893	0.111907
gears	adamson	54	1.18568	0.122275
geneformer	adamson	54	1.31288	0.124013
uce	adamson	54	1.31655	0.12087
scbert	adamson	54	1.28474	0.12819
mean	adamson	54	1.31656	0.120868
lpm_selftrained	adamson	54	1.37848	0.114479
scgpt	replogle_k562_essential	54	1.43073	0.0792044
gears	replogle_k562_essential	54	1.24411	0.0904182
geneformer	replogle_k562_essential	54	1.25523	0.108873
uce	replogle_k562_essential	54	1.25025	0.0992519
scbert	replogle_k562_essential	54	1.23586	0.102458
mean	replogle_k562_essential	54	1.23598	0.102658
lpm_selftrained	replogle_k562_essential	54	1.21259	0.0859321
scgpt	replogle_rpe1_essential	54	1.94976	0.12692
gears	replogle_rpe1_essential	54	2.50007	0.130332
geneformer	replogle_rpe1_essential	54	1.79584	0.117287
uce	replogle_rpe1_essential	54	1.79491	0.120221
scbert	replogle_rpe1_essential	54	1.80484	0.117892
mean	replogle_rpe1_essential	54	1.80626	0.11775
lpm_selftrained	replogle_rpe1_essential	54	1.76152	0.117437
scgpt	adamson	55	1.62627	0.110755
gears	adamson	55	1.23609	0.122448
geneformer	adamson	55	1.3431	0.124946
uce	adamson	55	1.34778	0.121678
scbert	adamson	55	1.31615	0.128987
mean	adamson	55	1.34779	0.121676
lpm_selftrained	adamson	55	1.40394	0.116224
scgpt	replogle_k562_essential	55	1.44469	0.0789268
gears	replogle_k562_essential	55	1.25923	0.089422
geneformer	replogle_k562_essential	55	1.27146	0.10787
uce	replogle_k562_essential	55	1.26569	0.0984544
scbert	replogle_k562_essential	55	1.25153	0.101626
mean	replogle_k562_essential	55	1.25168	0.10182
lpm_selftrained	replogle_k562_essential	55	1.22936	0.0852128
scgpt	replogle_rpe1_essential	55	1.95763	0.125823
gears	replogle_rpe1_essential	55	2.50411	0.129075
geneformer	replogle_rpe1_essential	55	1.80094	0.116259
uce	replogle_rpe1_essential	55	1.80007	0.119204
scbert	replogle_rpe1_essential	55	1.80997	0.116899
mean	replogle_rpe1_essential	55	1.81138	0.116761
lpm_selftrained	replogle_rpe1_essential	55	1.76677	0.11643
scgpt	adamson	56	1.63246	0.110413
gears	adamson	56	1.24863	0.121375
geneformer	adamson	56	1.35264	0.123939
uce	adamson	56	1.35722	0.120757
scbert	adamson	56	1.32495	0.128059
mean	adamson	56	1.35723	0.120754
lpm_selftrained	adamson	56	1.41298	0.115219
scgpt	replogle_k562_essential	56	1.4502	0.0787362
gears	replogle_k562_essential	56	1.27326	0.0900918
geneformer	replogle_k562_essential	56	1.28596	0.108568
uce	replogle_k562_essential	56	1.27997	0.0994217
scbert	replogle_k562_essential	56	1.26561	0.102626
mean	replogle_k562_essential	56	1.26575	0.102823
lpm_selftrained	replogle_k562_essential	56	1.24631	0.0855155
scgpt	replogle_rpe1_essential	56	1.9784	0.125618
gears	replogle_rpe1_essential	56	2.51851	0.12773
geneformer	replogle_rpe1_essential	56	1.81561	0.115706
uce	replogle_rpe1_essential	56	1.81496	0.118664
scbert	replogle_rpe1_essential	56	1.82474	0.116387
mean	replogle_rpe1_essential	56	1.82621	0.116259
lpm_selftrained	replogle_rpe1_essential	56	1.78166	0.115819
scgpt	adamson	57	1.64167	0.110327
gears	adamson	57	1.25714	0.121473
geneformer	adamson	57	1.35946	0.124001
uce	adamson	57	1.36378	0.120843
scbert	adamson	57	1.33128	0.128011
mean	adamson	57	1.36379	0.120841
lpm_selftrained	adamson	57	1.4209	0.11494
scgpt	replogle_k562_essential	57	1.45721	0.0784624
gears	replogle_k562_essential	57	1.28185	0.0893938
geneformer	replogle_k562_essential	57	1.29312	0.107518
uce	replogle_k562_essential	57	1.28708	0.0984466
scbert	replogle_k562_essential	57	1.27257	0.101664
mean	replogle_k562_essential	57	1.27275	0.101851
lpm_selftrained	replogle_k562_essential	57	1.25388	0.0846598
scgpt	replogle_rpe1_essential	57	1.98693	0.124668
gears	replogle_rpe1_essential	57	2.52689	0.126836
geneformer	replogle_rpe1_essential	57	1.82509	0.114907
uce	replogle_rpe1_essential	57	1.82348	0.117783
scbert	replogle_rpe1_essential	57	1.83367	0.115476
mean	replogle_rpe1_essential	57	1.8354	0.115319
lpm_selftrained	replogle_rpe1_essential	57	1.79045	0.114978
scgpt	adamson	58	1.67634	0.112589
gears	adamson	58	1.28132	0.123922
geneformer	adamson	58	1.39254	0.125913
uce	adamson	58	1.39715	0.122537
scbert	adamson	58	1.36344	0.130157
mean	adamson	58	1.39718	0.122535
lpm_selftrained	adamson	58	1.4613	0.115863
scgpt	replogle_k562_essential	58	1.47845	0.0768041
gears	replogle_k562_essential	58	1.29544	0.0891022
geneformer	replogle_k562_essential	58	1.30663	0.106576
uce	replogle_k562_essential	58	1.30004	0.0976855
scbert	replogle_k562_essential	58	1.28573	0.100849
mean	replogle_k562_essential	58	1.28584	0.101045
lpm_selftrained	replogle_k562_essential	58	1.26682	0.0839144
scgpt	replogle_rpe1_essential	58	2.03726	0.126117
gears	replogle_rpe1_essential	58	2.56093	0.12613
geneformer	replogle_rpe1_essential	58	1.86671	0.114714
uce	replogle_rpe1_essential	58	1.8667	0.117541
scbert	replogle_rpe1_essential	58	1.87644	0.115282
mean	replogle_rpe1_essential	58	1.87814	0.115122
lpm_selftrained	replogle_rpe1_essential	58	1.83018	0.114937
scgpt	adamson	59	1.68107	0.11181
gears	adamson	59	1.28761	0.122791
geneformer	adamson	59	1.39897	0.124865
uce	adamson	59	1.40353	0.121531
scbert	adamson	59	1.36986	0.129101
mean	adamson	59	1.40356	0.121529
lpm_selftrained	adamson	59	1.46823	0.115112
scgpt	replogle_k562_essential	59	1.48614	0.0770044
gears	replogle_k562_essential	59	1.30843	0.0894901
geneformer	replogle_k562_essential	59	1.32037	0.107268
uce	replogle_k562_essential	59	1.31295	0.0983912
scbert	replogle_k562_essential	59	1.29846	0.101563
mean	replogle_k562_essential	59	1.29852	0.101782
lpm_selftrained	replogle_k562_essential	59	1.27977	0.0842991
scgpt	replogle_rpe1_essential	59	2.05208	0.125797
gears	replogle_rpe1_essential	59	2.58645	0.125447
geneformer	replogle_rpe1_essential	59	1.88346	0.113787
uce	replogle_rpe1_essential	59	1.88275	0.116583
scbert	replogle_rpe1_essential	59	1.89237	0.114359
mean	replogle_rpe1_essential	59	1.89443	0.11414
lpm_selftrained	replogle_rpe1_essential	59	1.8462	0.114044
scgpt	adamson	60	1.71272	0.10886
gears	adamson	60	1.32359	0.119845
geneformer	adamson	60	1.40316	0.123725
uce	adamson	60	1.41013	0.120085
scbert	adamson	60	1.37382	0.127891
mean	adamson	60	1.41015	0.120083
lpm_selftrained	adamson	60	1.47511	0.113796
scgpt	replogle_k562_essential	60	1.49244	0.0767297
gears	replogle_k562_essential	60	1.3154	0.0889019
geneformer	replogle_k562_essential	60	1.33034	0.106995
uce	replogle_k562_essential	60	1.32199	0.0979284
scbert	replogle_k562_essential	60	1.30746	0.101112
mean	replogle_k562_essential	60	1.30752	0.101331
lpm_selftrained	replogle_k562_essential	60	1.28773	0.0836359
scgpt	replogle_rpe1_essential	60	2.05842	0.124957
gears	replogle_rpe1_essential	60	2.59379	0.124577
geneformer	replogle_rpe1_essential	60	1.89056	0.112994
uce	replogle_rpe1_essential	60	1.88985	0.115781
scbert	replogle_rpe1_essential	60	1.89966	0.113556
mean	replogle_rpe1_essential	60	1.90175	0.113337
lpm_selftrained	replogle_rpe1_essential	60	1.85313	0.113306
scgpt	adamson	61	1.7901	0.105028
gears	adamson	61	1.34983	0.120049
geneformer	adamson	61	1.44931	0.123879
uce	adamson	61	1.45808	0.119954
scbert	adamson	61	1.41744	0.128669
mean	adamson	61	1.45811	0.119952
lpm_selftrained	adamson	61	1.51893	0.114196
scgpt	replogle_k562_essential	61	1.52258	0.0781619
gears	replogle_k562_essential	61	1.34908	0.0887203
geneformer	replogle_k562_essential	61	1.36673	0.106674
uce	replogle_k562_essential	61	1.35731	0.0978625
scbert	replogle_k562_essential	61	1.34373	0.100738
mean	replogle_k562_essential	61	1.34366	0.100983
lpm_selftrained	replogle_k562_essential	61	1.32395	0.0835636
scgpt	replogle_rpe1_essential	61	2.06645	0.124071
gears	replogle_rpe1_essential	61	2.59894	0.123523
geneformer	replogle_rpe1_essential	61	1.89735	0.112118
uce	replogle_rpe1_essential	61	1.89666	0.114818
scbert	replogle_rpe1_essential	61	1.90651	0.112612
mean	replogle_rpe1_essential	61	1.90859	0.112396
lpm_selftrained	replogle_rpe1_essential	61	1.85963	0.112372
scgpt	adamson	62	1.79871	0.104652
gears	adamson	62	1.35703	0.119046
geneformer	adamson	62	1.45907	0.122779
uce	adamson	62	1.46835	0.118808
scbert	adamson	62	1.42725	0.127638
mean	adamson	62	1.46838	0.118805
lpm_selftrained	adamson	62	1.52724	0.11319
scgpt	replogle_k562_essential	62	1.53946	0.079194
gears	replogle_k562_essential	62	1.36879	0.0889542
geneformer	replogle_k562_essential	62	1.38644	0.107261
uce	replogle_k562_essential	62	1.37703	0.0984692
scbert	replogle_k562_essential	62	1.36372	0.101265
mean	replogle_k562_essential	62	1.36347	0.101554
lpm_selftrained	replogle_k562_essential	62	1.34276	0.0844851
scgpt	replogle_rpe1_essential	62	2.10494	0.123644
gears	replogle_rpe1_essential	62	2.62899	0.122145
geneformer	replogle_rpe1_essential	62	1.93933	0.111365
uce	replogle_rpe1_essential	62	1.94041	0.114184
scbert	replogle_rpe1_essential	62	1.95017	0.112012
mean	replogle_rpe1_essential	62	1.95232	0.111796
lpm_selftrained	replogle_rpe1_essential	62	1.89977	0.111801
scgpt	adamson	63	1.80951	0.104773
gears	adamson	63	1.36499	0.118816
geneformer	adamson	63	1.46708	0.122556
uce	adamson	63	1.47645	0.11865
scbert	adamson	63	1.43535	0.127405
mean	adamson	63	1.47648	0.118648
lpm_selftrained	adamson	63	1.53971	0.113655
scgpt	replogle_k562_essential	63	1.55173	0.0795672
gears	replogle_k562_essential	63	1.38466	0.089122
geneformer	replogle_k562_essential	63	1.40239	0.107029
uce	replogle_k562_essential	63	1.39244	0.0982127
scbert	replogle_k562_essential	63	1.37924	0.100997
mean	replogle_k562_essential	63	1.37907	0.101262
lpm_selftrained	replogle_k562_essential	63	1.35969	0.0842402
scgpt	replogle_rpe1_essential	63	2.12101	0.123631
gears	replogle_rpe1_essential	63	2.64365	0.121467
geneformer	replogle_rpe1_essential	63	1.95592	0.111443
uce	replogle_rpe1_essential	63	1.95697	0.114323
scbert	replogle_rpe1_essential	63	1.967	0.112079
mean	replogle_rpe1_essential	63	1.96907	0.111877
lpm_selftrained	replogle_rpe1_essential	63	1.91682	0.111991
scgpt	adamson	64	1.8123	0.104028
gears	adamson	64	1.36969	0.117805
geneformer	adamson	64	1.47037	0.121548
uce	adamson	64	1.47972	0.117671
scbert	adamson	64	1.43854	0.126393
mean	adamson	64	1.47975	0.117669
lpm_selftrained	adamson	64	1.54333	0.112689
scgpt	replogle_k562_essential	64	1.58675	0.0783072
gears	replogle_k562_essential	64	1.3911	0.0885329
geneformer	replogle_k562_essential	64	1.40806	0.106161
uce	replogle_k562_essential	64	1.39836	0.0974433
scbert	replogle_k562_essential	64	1.38521	0.100197
mean	replogle_k562_essential	64	1.38506	0.100458
lpm_selftrained	replogle_k562_essential	64	1.36547	0.0835898
scgpt	replogle_rpe1_essential	64	2.14519	0.123156
gears	replogle_rpe1_essential	64	2.65824	0.120576
geneformer	replogle_rpe1_essential	64	1.97376	0.1107
uce	replogle_rpe1_essential	64	1.97543	0.11335
scbert	replogle_rpe1_essential	64	1.98534	0.111149
mean	replogle_rpe1_essential	64	1.98736	0.110951
lpm_selftrained	replogle_rpe1_essential	64	1.93338	0.11114
scgpt	adamson	65	1.82133	0.103212
gears	adamson	65	1.37503	0.117224
geneformer	adamson	65	1.47699	0.120836
uce	adamson	65	1.48667	0.117011
scbert	adamson	65	1.44537	0.125701
mean	adamson	65	1.4867	0.117009
lpm_selftrained	adamson	65	1.54948	0.112216
scgpt	replogle_k562_essential	65	1.5974	0.0783383
gears	replogle_k562_essential	65	1.40367	0.0882791
geneformer	replogle_k562_essential	65	1.42055	0.105637
uce	replogle_k562_essential	65	1.41072	0.0969851
scbert	replogle_k562_essential	65	1.3977	0.0997398
mean	replogle_k562_essential	65	1.39761	0.0999726
lpm_selftrained	replogle_k562_essential	65	1.37781	0.0832913
scgpt	replogle_rpe1_essential	65	2.16379	0.122934
gears	replogle_rpe1_essential	65	2.6764	0.119538
geneformer	replogle_rpe1_essential	65	1.99504	0.111577
uce	replogle_rpe1_essential	65	1.99583	0.112601
scbert	replogle_rpe1_essential	65	2.00556	0.110453
mean	replogle_rpe1_essential	65	2.00761	0.110232
lpm_selftrained	replogle_rpe1_essential	65	1.95258	0.110863
scgpt	adamson	66	1.8297	0.10322
gears	adamson	66	1.38402	0.116875
geneformer	adamson	66	1.48549	0.120742
uce	adamson	66	1.49545	0.116904
scbert	adamson	66	1.45365	0.125602
mean	adamson	66	1.49548	0.116901
lpm_selftrained	adamson	66	1.56078	0.112055
scgpt	replogle_k562_essential	66	1.60474	0.0782785
gears	replogle_k562_essential	66	1.41333	0.0882825
geneformer	replogle_k562_essential	66	1.43126	0.106286
uce	replogle_k562_essential	66	1.42173	0.0976041
scbert	replogle_k562_essential	66	1.40853	0.100376
mean	replogle_k562_essential	66	1.40841	0.10062
lpm_selftrained	replogle_k562_essential	66	1.38837	0.083423
scgpt	replogle_rpe1_essential	66	2.173	0.122308
gears	replogle_rpe1_essential	66	2.68456	0.118725
geneformer	replogle_rpe1_essential	66	2.00299	0.110998
uce	replogle_rpe1_essential	66	2.00363	0.111971
scbert	replogle_rpe1_essential	66	2.01332	0.109843
mean	replogle_rpe1_essential	66	2.01539	0.109622
lpm_selftrained	replogle_rpe1_essential	66	1.96058	0.110195
scgpt	adamson	67	1.83719	0.103283
gears	adamson	67	1.39108	0.116988
geneformer	adamson	67	1.49232	0.120776
uce	adamson	67	1.50227	0.117017
scbert	adamson	67	1.46016	0.125616
mean	adamson	67	1.5023	0.117014
lpm_selftrained	adamson	67	1.56704	0.111694
scgpt	replogle_k562_essential	67	1.61104	0.0779429
gears	replogle_k562_essential	67	1.42157	0.0876433
geneformer	replogle_k562_essential	67	1.43847	0.105593
uce	replogle_k562_essential	67	1.42884	0.0969263
scbert	replogle_k562_essential	67	1.41575	0.0996561
mean	replogle_k562_essential	67	1.41564	0.099897
lpm_selftrained	replogle_k562_essential	67	1.39566	0.0828387
scgpt	replogle_rpe1_essential	67	2.20289	0.122587
gears	replogle_rpe1_essential	67	2.70297	0.118177
geneformer	replogle_rpe1_essential	67	2.02493	0.110516
uce	replogle_rpe1_essential	67	2.02675	0.111443
scbert	replogle_rpe1_essential	67	2.03624	0.10936
mean	replogle_rpe1_essential	67	2.03827	0.109142
lpm_selftrained	replogle_rpe1_essential	67	1.98188	0.109744
scgpt	adamson	68	1.84	0.102612
gears	adamson	68	1.39609	0.116054
geneformer	adamson	68	1.49561	0.119894
uce	adamson	68	1.50552	0.116165
scbert	adamson	68	1.46349	0.124699
mean	adamson	68	1.50555	0.116162
lpm_selftrained	adamson	68	1.57081	0.11083
scgpt	replogle_k562_essential	68	1.61865	0.0776328
gears	replogle_k562_essential	68	1.42842	0.0872405
geneformer	replogle_k562_essential	68	1.44609	0.105065
uce	replogle_k562_essential	68	1.43644	0.0965009
scbert	replogle_k562_essential	68	1.42355	0.0991861
mean	replogle_k562_essential	68	1.42353	0.0994153
lpm_selftrained	replogle_k562_essential	68	1.40335	0.0825626
scgpt	replogle_rpe1_essential	68	2.23049	0.123795
gears	replogle_rpe1_essential	68	2.74525	0.118357
geneformer	replogle_rpe1_essential	68	2.05489	0.110358
uce	replogle_rpe1_essential	68	2.05432	0.111453
scbert	replogle_rpe1_essential	68	2.06563	0.109086
mean	replogle_rpe1_essential	68	2.06821	0.108793
lpm_selftrained	replogle_rpe1_essential	68	2.01064	0.110043
scgpt	adamson	69	1.84241	0.101802
gears	adamson	69	1.39881	0.115186
geneformer	adamson	69	1.49765	0.118999
uce	adamson	69	1.50755	0.115288
scbert	adamson	69	1.46562	0.123759
mean	adamson	69	1.50759	0.115285
lpm_selftrained	adamson	69	1.57292	0.110022
scgpt	replogle_k562_essential	69	1.62763	0.0773613
gears	replogle_k562_essential	69	1.43926	0.0865714
geneformer	replogle_k562_essential	69	1.45654	0.104266
uce	replogle_k562_essential	69	1.44705	0.0957438
scbert	replogle_k562_essential	69	1.43404	0.0984533
mean	replogle_k562_essential	69	1.43405	0.0986743
lpm_selftrained	replogle_k562_essential	69	1.41338	0.0817313
scgpt	replogle_rpe1_essential	69	2.23584	0.123024
gears	replogle_rpe1_essential	69	2.75139	0.117666
geneformer	replogle_rpe1_essential	69	2.05909	0.109583
uce	replogle_rpe1_essential	69	2.0585	0.110671
scbert	replogle_rpe1_essential	69	2.06976	0.108325
mean	replogle_rpe1_essential	69	2.07233	0.108036
lpm_selftrained	replogle_rpe1_essential	69	2.01495	0.109258
scgpt	adamson	70	1.85669	0.102746
gears	adamson	70	1.40802	0.116672
geneformer	adamson	70	1.50605	0.120153
uce	adamson	70	1.51605	0.116515
scbert	adamson	70	1.47429	0.124796
mean	adamson	70	1.51609	0.116513
lpm_selftrained	adamson	70	1.58102	0.110523
scgpt	replogle_k562_essential	70	1.63113	0.0771252
gears	replogle_k562_essential	70	1.44439	0.0862765
geneformer	replogle_k562_essential	70	1.46108	0.10375
uce	replogle_k562_essential	70	1.45112	0.0952506
scbert	replogle_k562_essential	70	1.43811	0.0979558
mean	replogle_k562_essential	70	1.43813	0.0981792
lpm_selftrained	replogle_k562_essential	70	1.41735	0.0813527
scgpt	replogle_rpe1_essential	70	2.2439	0.122299
gears	replogle_rpe1_essential	70	2.76117	0.116851
geneformer	replogle_rpe1_essential	70	2.06922	0.109314
uce	replogle_rpe1_essential	70	2.0694	0.11011
scbert	replogle_rpe1_essential	70	2.08064	0.107787
mean	replogle_rpe1_essential	70	2.08329	0.107491
lpm_selftrained	replogle_rpe1_essential	70	2.02491	0.108882
scgpt	adamson	71	1.86093	0.102149
gears	adamson	71	1.41226	0.11595
geneformer	adamson	71	1.50974	0.119438
uce	adamson	71	1.51976	0.115839
scbert	adamson	71	1.47813	0.124045
mean	adamson	71	1.5198	0.115837
lpm_selftrained	adamson	71	1.58537	0.109935
scgpt	replogle_k562_essential	71	1.64138	0.0776955
gears	replogle_k562_essential	71	1.45555	0.0867251
geneformer	replogle_k562_essential	71	1.47206	0.1039
uce	replogle_k562_essential	71	1.46179	0.0955536
scbert	replogle_k562_essential	71	1.44877	0.0982498
mean	replogle_k562_essential	71	1.44879	0.0984658
lpm_selftrained	replogle_k562_essential	71	1.42841	0.0819502
scgpt	replogle_rpe1_essential	71	2.25413	0.121624
gears	replogle_rpe1_essential	71	2.76861	0.115936
geneformer	replogle_rpe1_essential	71	2.07796	0.108641
uce	replogle_rpe1_essential	71	2.07843	0.109443
scbert	replogle_rpe1_essential	71	2.08982	0.107124
mean	replogle_rpe1_essential	71	2.09249	0.106827
lpm_selftrained	replogle_rpe1_essential	71	2.03373	0.108229
scgpt	adamson	72	1.87537	0.101247
gears	adamson	72	1.41645	0.115189
geneformer	adamson	72	1.51202	0.118663
uce	adamson	72	1.52204	0.11509
scbert	adamson	72	1.48039	0.123237
mean	adamson	72	1.52208	0.115088
lpm_selftrained	adamson	72	1.58799	0.109209
scgpt	replogle_k562_essential	72	1.66171	0.0781765
gears	replogle_k562_essential	72	1.47734	0.0867064
geneformer	replogle_k562_essential	72	1.49548	0.103863
uce	replogle_k562_essential	72	1.48486	0.0956938
scbert	replogle_k562_essential	72	1.47201	0.0983704
mean	replogle_k562_essential	72	1.47213	0.0985809
lpm_selftrained	replogle_k562_essential	72	1.45205	0.082411
scgpt	replogle_rpe1_essential	72	2.27061	0.121955
gears	replogle_rpe1_essential	72	2.78749	0.115912
geneformer	replogle_rpe1_essential	72	2.08899	0.108438
uce	replogle_rpe1_essential	72	2.08934	0.109195
scbert	replogle_rpe1_essential	72	2.10068	0.106901
mean	replogle_rpe1_essential	72	2.10334	0.106605
lpm_selftrained	replogle_rpe1_essential	72	2.04484	0.107941
scgpt	adamson	73	1.88636	0.101378
gears	adamson	73	1.43222	0.114973
geneformer	adamson	73	1.52366	0.118401
uce	adamson	73	1.53322	0.114841
scbert	adamson	73	1.49107	0.122948
mean	adamson	73	1.53326	0.114838
lpm_selftrained	adamson	73	1.60063	0.108595
scgpt	replogle_k562_essential	73	1.68148	0.0794095
gears	replogle_k562_essential	73	1.49888	0.0872587
geneformer	replogle_k562_essential	73	1.52191	0.104966
uce	replogle_k562_essential	73	1.51073	0.0965434
scbert	replogle_k562_essential	73	1.49757	0.099304
mean	replogle_k562_essential	73	1.4975	0.0995639
lpm_selftrained	replogle_k562_essential	73	1.47559	0.0830933
scgpt	replogle_rpe1_essential	73	2.28859	0.122255
gears	replogle_rpe1_essential	73	2.80347	0.11541
geneformer	replogle_rpe1_essential	73	2.10474	0.108275
uce	replogle_rpe1_essential	73	2.1063	0.109155
scbert	replogle_rpe1_essential	73	2.11756	0.106911
mean	replogle_rpe1_essential	73	2.12021	0.106625
lpm_selftrained	replogle_rpe1_essential	73	2.06057	0.107839
scgpt	adamson	74	1.89459	0.100836
gears	adamson	74	1.4383	0.114495
geneformer	adamson	74	1.52972	0.117921
uce	adamson	74	1.53969	0.114358
scbert	adamson	74	1.49721	0.122426
mean	adamson	74	1.53974	0.114355
lpm_selftrained	adamson	74	1.60897	0.108437
scgpt	replogle_k562_essential	74	1.69243	0.0792836
gears	replogle_k562_essential	74	1.51282	0.0871189
geneformer	replogle_k562_essential	74	1.53444	0.104675
uce	replogle_k562_essential	74	1.5239	0.0962413
scbert	replogle_k562_essential	74	1.51087	0.0989737
mean	replogle_k562_essential	74	1.51076	0.0992364
lpm_selftrained	replogle_k562_essential	74	1.48865	0.082921
scgpt	replogle_rpe1_essential	74	2.33324	0.119264
gears	replogle_rpe1_essential	74	2.81107	0.114723
geneformer	replogle_rpe1_essential	74	2.11305	0.107684
uce	replogle_rpe1_essential	74	2.11487	0.108547
scbert	replogle_rpe1_essential	74	2.12602	0.106318
mean	replogle_rpe1_essential	74	2.12867	0.106033
lpm_selftrained	replogle_rpe1_essential	74	2.06853	0.107296
scgpt	adamson	75	1.90149	0.100709
gears	adamson	75	1.44564	0.114098
geneformer	adamson	75	1.53557	0.117661
uce	adamson	75	1.54547	0.114136
scbert	adamson	75	1.50338	0.122075
mean	adamson	75	1.54552	0.114134
lpm_selftrained	adamson	75	1.6157	0.108252
scgpt	replogle_k562_essential	75	1.69944	0.0794374
gears	replogle_k562_essential	75	1.52481	0.0869618
geneformer	replogle_k562_essential	75	1.54449	0.104314
uce	replogle_k562_essential	75	1.53428	0.095864
scbert	replogle_k562_essential	75	1.52121	0.0986283
mean	replogle_k562_essential	75	1.52112	0.0988779
lpm_selftrained	replogle_k562_essential	75	1.49932	0.0827007
scgpt	replogle_rpe1_essential	75	2.33851	0.118528
gears	replogle_rpe1_essential	75	2.81515	0.113931
geneformer	replogle_rpe1_essential	75	2.11736	0.107128
uce	replogle_rpe1_essential	75	2.1191	0.107985
scbert	replogle_rpe1_essential	75	2.13025	0.105771
mean	replogle_rpe1_essential	75	2.13294	0.105483
lpm_selftrained	replogle_rpe1_essential	75	2.07283	0.106709
scgpt	adamson	76	1.90615	0.10022
gears	adamson	76	1.44891	0.113402
geneformer	adamson	76	1.54004	0.116836
uce	adamson	76	1.54988	0.11334
scbert	adamson	76	1.50761	0.121264
mean	adamson	76	1.54993	0.113337
lpm_selftrained	adamson	76	1.61974	0.107491
scgpt	replogle_k562_essential	76	1.70829	0.0799573
gears	replogle_k562_essential	76	1.53506	0.0870413
geneformer	replogle_k562_essential	76	1.55474	0.104091
uce	replogle_k562_essential	76	1.54433	0.0956873
scbert	replogle_k562_essential	76	1.53115	0.0984788
mean	replogle_k562_essential	76	1.53108	0.0987191
lpm_selftrained	replogle_k562_essential	76	1.51021	0.0826928
scgpt	replogle_rpe1_essential	76	2.35446	0.118776
gears	replogle_rpe1_essential	76	2.83736	0.113714
geneformer	replogle_rpe1_essential	76	2.13347	0.106945
uce	replogle_rpe1_essential	76	2.13436	0.107764
scbert	replogle_rpe1_essential	76	2.14605	0.105467
mean	replogle_rpe1_essential	76	2.14854	0.105209
lpm_selftrained	replogle_rpe1_essential	76	2.08886	0.106554
scgpt	adamson	77	1.91301	0.0999502
gears	adamson	77	1.45774	0.112886
geneformer	adamson	77	1.54618	0.116357
uce	adamson	77	1.5562	0.112884
scbert	adamson	77	1.51347	0.120758
mean	adamson	77	1.55624	0.112881
lpm_selftrained	adamson	77	1.62638	0.10683
scgpt	replogle_k562_essential	77	1.7116	0.0795592
gears	replogle_k562_essential	77	1.53876	0.0865017
geneformer	replogle_k562_essential	77	1.55819	0.103511
uce	replogle_k562_essential	77	1.54779	0.0951546
scbert	replogle_k562_essential	77	1.53468	0.0979012
mean	replogle_k562_essential	77	1.5346	0.0981412
lpm_selftrained	replogle_k562_essential	77	1.51352	0.0822301
scgpt	replogle_rpe1_essential	77	2.37424	0.118568
gears	replogle_rpe1_essential	77	2.85187	0.112803
geneformer	replogle_rpe1_essential	77	2.15199	0.107073
uce	replogle_rpe1_essential	77	2.15291	0.107363
scbert	replogle_rpe1_essential	77	2.16459	0.105085
mean	replogle_rpe1_essential	77	2.16709	0.104821
lpm_selftrained	replogle_rpe1_essential	77	2.10536	0.10599
scgpt	adamson	78	1.91528	0.0993498
gears	adamson	78	1.46073	0.112178
geneformer	adamson	78	1.54888	0.11564
uce	adamson	78	1.55898	0.11218
scbert	adamson	78	1.51631	0.120006
mean	adamson	78	1.55903	0.112178
lpm_selftrained	adamson	78	1.63001	0.10623
scgpt	replogle_k562_essential	78	1.71368	0.079062
gears	replogle_k562_essential	78	1.542	0.085968
geneformer	replogle_k562_essential	78	1.5607	0.102823
uce	replogle_k562_essential	78	1.55019	0.0945334
scbert	replogle_k562_essential	78	1.53714	0.0972563
mean	replogle_k562_essential	78	1.53707	0.0974942
lpm_selftrained	replogle_k562_essential	78	1.51589	0.0817079
scgpt	replogle_rpe1_essential	78	2.39136	0.118958
gears	replogle_rpe1_essential	78	2.87976	0.112894
geneformer	replogle_rpe1_essential	78	2.17234	0.106638
uce	replogle_rpe1_essential	78	2.17239	0.106994
scbert	replogle_rpe1_essential	78	2.18502	0.104603
mean	replogle_rpe1_essential	78	2.188	0.104283
lpm_selftrained	replogle_rpe1_essential	78	2.12499	0.105824
scgpt	adamson	79	1.91995	0.0988241
gears	adamson	79	1.46674	0.111587
geneformer	adamson	79	1.55271	0.115124
uce	adamson	79	1.56275	0.111646
scbert	adamson	79	1.51992	0.119437
mean	adamson	79	1.5628	0.111643
lpm_selftrained	adamson	79	1.63365	0.105722
scgpt	replogle_k562_essential	79	1.76574	0.0788857
gears	replogle_k562_essential	79	1.60596	0.085068
geneformer	replogle_k562_essential	79	1.62939	0.101299
uce	replogle_k562_essential	79	1.61704	0.0929465
scbert	replogle_k562_essential	79	1.60496	0.0955912
mean	replogle_k562_essential	79	1.60527	0.0957322
lpm_selftrained	replogle_k562_essential	79	1.58228	0.0809641
scgpt	replogle_rpe1_essential	79	2.43624	0.120511
gears	replogle_rpe1_essential	79	2.90723	0.112639
geneformer	replogle_rpe1_essential	79	2.20519	0.106856
uce	replogle_rpe1_essential	79	2.20632	0.107361
scbert	replogle_rpe1_essential	79	2.21868	0.104989
mean	replogle_rpe1_essential	79	2.22163	0.104669
lpm_selftrained	replogle_rpe1_essential	79	2.15694	0.106183
scgpt	adamson	80	1.93555	0.0992407
gears	adamson	80	1.47524	0.112365
geneformer	adamson	80	1.55944	0.115965
uce	adamson	80	1.56963	0.112549
scbert	adamson	80	1.52691	0.120204
mean	adamson	80	1.56968	0.112547
lpm_selftrained	adamson	80	1.64143	0.106101
scgpt	replogle_k562_essential	80	1.76899	0.0784168
gears	replogle_k562_essential	80	1.61061	0.0847796
geneformer	replogle_k562_essential	80	1.63407	0.100715
uce	replogle_k562_essential	80	1.62169	0.0924559
scbert	replogle_k562_essential	80	1.60952	0.0950983
mean	replogle_k562_essential	80	1.60986	0.0952325
lpm_selftrained	replogle_k562_essential	80	1.587	0.0805277
scgpt	replogle_rpe1_essential	80	2.45376	0.121009
gears	replogle_rpe1_essential	80	2.93608	0.112997
geneformer	replogle_rpe1_essential	80	2.22436	0.106404
uce	replogle_rpe1_essential	80	2.2242	0.106987
scbert	replogle_rpe1_essential	80	2.23796	0.104427
mean	replogle_rpe1_essential	80	2.24126	0.104066
lpm_selftrained	replogle_rpe1_essential	80	2.17493	0.105974
scgpt	adamson	81	1.93971	0.0989098
gears	adamson	81	1.4815	0.111752
geneformer	adamson	81	1.56383	0.115466
uce	adamson	81	1.57407	0.112108
scbert	adamson	81	1.53149	0.119683
mean	adamson	81	1.57412	0.112106
lpm_selftrained	adamson	81	1.64674	0.105713
scgpt	replogle_k562_essential	81	1.77517	0.0780743
gears	replogle_k562_essential	81	1.61766	0.0843144
geneformer	replogle_k562_essential	81	1.64141	0.100113
uce	replogle_k562_essential	81	1.62889	0.0919161
scbert	replogle_k562_essential	81	1.61672	0.0945273
mean	replogle_k562_essential	81	1.61708	0.0946565
lpm_selftrained	replogle_k562_essential	81	1.59448	0.0801621
scgpt	replogle_rpe1_essential	81	2.5117	0.123971
gears	replogle_rpe1_essential	81	2.97417	0.113153
geneformer	replogle_rpe1_essential	81	2.27083	0.106991
uce	replogle_rpe1_essential	81	2.2719	0.107717
scbert	replogle_rpe1_essential	81	2.28539	0.105154
mean	replogle_rpe1_essential	81	2.28863	0.104799
lpm_selftrained	replogle_rpe1_essential	81	2.22028	0.106717
scgpt	adamson	82	1.9572	0.0998396
gears	adamson	82	1.50338	0.111831
geneformer	adamson	82	1.58672	0.115385
uce	adamson	82	1.5977	0.112062
scbert	adamson	82	1.55433	0.119743
mean	adamson	82	1.59774	0.112059
lpm_selftrained	adamson	82	1.66851	0.105941
scgpt	replogle_k562_essential	82	1.78326	0.0778541
gears	replogle_k562_essential	82	1.62608	0.0839676
geneformer	replogle_k562_essential	82	1.64998	0.0994171
uce	replogle_k562_essential	82	1.6372	0.0913382
scbert	replogle_k562_essential	82	1.62516	0.093925
mean	replogle_k562_essential	82	1.62554	0.0940466
lpm_selftrained	replogle_k562_essential	82	1.60318	0.0796542
scgpt	replogle_rpe1_essential	82	2.51746	0.123244
gears	replogle_rpe1_essential	82	2.97909	0.112404
geneformer	replogle_rpe1_essential	82	2.27695	0.106388
uce	replogle_rpe1_essential	82	2.27802	0.107117
scbert	replogle_rpe1_essential	82	2.29143	0.104574
mean	replogle_rpe1_essential	82	2.29467	0.104223
lpm_selftrained	replogle_rpe1_essential	82	2.22669	0.106089
scgpt	adamson	83	2.0185	0.114578
gears	adamson	83	1.64571	0.129669
geneformer	adamson	83	1.64747	0.128776
uce	adamson	83	1.65917	0.125983
scbert	adamson	83	1.61657	0.132724
mean	adamson	83	1.65923	0.125985
lpm_selftrained	adamson	83	1.73164	0.114382
scgpt	replogle_k562_essential	83	1.78709	0.0773759
gears	replogle_k562_essential	83	1.63073	0.0834722
geneformer	replogle_k562_essential	83	1.6544	0.0987879
uce	replogle_k562_essential	83	1.64147	0.0907457
scbert	replogle_k562_essential	83	1.62949	0.0933108
mean	replogle_k562_essential	83	1.62987	0.0934309
lpm_selftrained	replogle_k562_essential	83	1.60736	0.0792039
scgpt	replogle_rpe1_essential	83	2.54002	0.123564
gears	replogle_rpe1_essential	83	2.99987	0.112093
geneformer	replogle_rpe1_essential	83	2.30024	0.106375
uce	replogle_rpe1_essential	83	2.3008	0.107142
scbert	replogle_rpe1_essential	83	2.31458	0.104534
mean	replogle_rpe1_essential	83	2.31769	0.104201
lpm_selftrained	replogle_rpe1_essential	83	2.24983	0.106109
scgpt	adamson	84	2.02407	0.114015
gears	adamson	84	1.65099	0.12902
geneformer	adamson	84	1.65285	0.12813
uce	adamson	84	1.6644	0.125322
scbert	adamson	84	1.62181	0.13203
mean	adamson	84	1.66446	0.125324
lpm_selftrained	adamson	84	1.73818	0.11376
scgpt	replogle_k562_essential	84	1.80207	0.0777392
gears	replogle_k562_essential	84	1.64664	0.0834982
geneformer	replogle_k562_essential	84	1.67546	0.099244
uce	replogle_k562_essential	84	1.66169	0.0911428
scbert	replogle_k562_essential	84	1.64984	0.0936641
mean	replogle_k562_essential	84	1.65031	0.0937663
lpm_selftrained	replogle_k562_essential	84	1.62538	0.0790454
scgpt	replogle_rpe1_essential	84	2.55493	0.123811
gears	replogle_rpe1_essential	84	3.01282	0.112002
geneformer	replogle_rpe1_essential	84	2.31292	0.106241
uce	replogle_rpe1_essential	84	2.31333	0.107031
scbert	replogle_rpe1_essential	84	2.32721	0.10441
mean	replogle_rpe1_essential	84	2.33028	0.104084
lpm_selftrained	replogle_rpe1_essential	84	2.26262	0.10597
scgpt	adamson	85	2.03249	0.113658
gears	adamson	85	1.65622	0.128555
geneformer	adamson	85	1.6572	0.127646
uce	adamson	85	1.66867	0.124885
scbert	adamson	85	1.62617	0.131547
mean	adamson	85	1.66873	0.124887
lpm_selftrained	adamson	85	1.74309	0.113282
scgpt	replogle_k562_essential	85	1.81122	0.0776061
gears	replogle_k562_essential	85	1.65854	0.0830703
geneformer	replogle_k562_essential	85	1.68702	0.0988763
uce	replogle_k562_essential	85	1.67262	0.0907562
scbert	replogle_k562_essential	85	1.66077	0.0932703
mean	replogle_k562_essential	85	1.66126	0.0933711
lpm_selftrained	replogle_k562_essential	85	1.6371	0.0788065
scgpt	replogle_rpe1_essential	85	2.56185	0.123314
gears	replogle_rpe1_essential	85	3.01993	0.111577
geneformer	replogle_rpe1_essential	85	2.31884	0.105867
uce	replogle_rpe1_essential	85	2.31909	0.106642
scbert	replogle_rpe1_essential	85	2.33296	0.10404
mean	replogle_rpe1_essential	85	2.33603	0.103717
lpm_selftrained	replogle_rpe1_essential	85	2.26845	0.105543
scgpt	adamson	86	2.04136	0.11314
gears	adamson	86	1.66257	0.127938
geneformer	adamson	86	1.66687	0.127186
uce	adamson	86	1.67837	0.12436
scbert	adamson	86	1.635	0.131149
mean	adamson	86	1.67843	0.124361
lpm_selftrained	adamson	86	1.75445	0.11274
scgpt	replogle_k562_essential	86	1.81634	0.0773738
gears	replogle_k562_essential	86	1.66472	0.0827408
geneformer	replogle_k562_essential	86	1.69289	0.0983429
uce	replogle_k562_essential	86	1.67834	0.0902837
scbert	replogle_k562_essential	86	1.66654	0.0927791
mean	replogle_k562_essential	86	1.66703	0.0928787
lpm_selftrained	replogle_k562_essential	86	1.64297	0.078432
scgpt	replogle_rpe1_essential	86	2.5803	0.123527
gears	replogle_rpe1_essential	86	3.03597	0.111064
geneformer	replogle_rpe1_essential	86	2.33624	0.10576
uce	replogle_rpe1_essential	86	2.33684	0.10654
scbert	replogle_rpe1_essential	86	2.35063	0.103949
mean	replogle_rpe1_essential	86	2.35367	0.103634
lpm_selftrained	replogle_rpe1_essential	86	2.28563	0.105283
scgpt	adamson	87	2.04986	0.112583
gears	adamson	87	1.66654	0.127382
geneformer	adamson	87	1.67357	0.126657
uce	adamson	87	1.68541	0.12378
scbert	adamson	87	1.64113	0.130679
mean	adamson	87	1.68548	0.123781
lpm_selftrained	adamson	87	1.76134	0.112217
scgpt	replogle_k562_essential	87	1.83077	0.0766584
gears	replogle_k562_essential	87	1.68086	0.0817802
geneformer	replogle_k562_essential	87	1.71053	0.0976199
uce	replogle_k562_essential	87	1.69534	0.089493
scbert	replogle_k562_essential	87	1.68427	0.0918444
mean	replogle_k562_essential	87	1.68482	0.0919347
lpm_selftrained	replogle_k562_essential	87	1.65851	0.0777734
scgpt	replogle_rpe1_essential	87	2.58902	0.123171
gears	replogle_rpe1_essential	87	3.04264	0.110521
geneformer	replogle_rpe1_essential	87	2.34253	0.105377
uce	replogle_rpe1_essential	87	2.34297	0.106158
scbert	replogle_rpe1_essential	87	2.35677	0.103578
mean	replogle_rpe1_essential	87	2.35979	0.103269
lpm_selftrained	replogle_rpe1_essential	87	2.29195	0.1049
scgpt	adamson	88	2.0603	0.112286
gears	adamson	88	1.67468	0.126706
geneformer	adamson	88	1.68128	0.126287
uce	adamson	88	1.69315	0.123433
scbert	adamson	88	1.64904	0.130341
mean	adamson	88	1.69321	0.123434
lpm_selftrained	adamson	88	1.76934	0.111825
scgpt	replogle_k562_essential	88	1.83635	0.0765936
gears	replogle_k562_essential	88	1.69092	0.0813899
geneformer	replogle_k562_essential	88	1.72093	0.0971407
uce	replogle_k562_essential	88	1.70574	0.0889858
scbert	replogle_k562_essential	88	1.69459	0.0913448
mean	replogle_k562_essential	88	1.69519	0.0914218
lpm_selftrained	replogle_k562_essential	88	1.66923	0.0773997
scgpt	replogle_rpe1_essential	88	2.61641	0.123922
gears	replogle_rpe1_essential	88	3.06132	0.110361
geneformer	replogle_rpe1_essential	88	2.36262	0.105313
uce	replogle_rpe1_essential	88	2.36385	0.106222
scbert	replogle_rpe1_essential	88	2.37751	0.103668
mean	replogle_rpe1_essential	88	2.38049	0.103365
lpm_selftrained	replogle_rpe1_essential	88	2.31176	0.104824
scgpt	adamson	89	2.07643	0.111786
gears	adamson	89	1.67967	0.126591
geneformer	adamson	89	1.68539	0.126191
uce	adamson	89	1.69743	0.12337
scbert	adamson	89	1.65362	0.130168
mean	adamson	89	1.6975	0.123371
lpm_selftrained	adamson	89	1.77346	0.111682
scgpt	replogle_k562_essential	89	1.86089	0.077275
gears	replogle_k562_essential	89	1.71536	0.0821566
geneformer	replogle_k562_essential	89	1.74822	0.097772
uce	replogle_k562_essential	89	1.73364	0.0897842
scbert	replogle_k562_essential	89	1.72222	0.0921175
mean	replogle_k562_essential	89	1.7231	0.0921798
lpm_selftrained	replogle_k562_essential	89	1.69881	0.0781076
scgpt	replogle_rpe1_essential	89	2.62028	0.123351
gears	replogle_rpe1_essential	89	3.06495	0.109749
geneformer	replogle_rpe1_essential	89	2.36638	0.104836
uce	replogle_rpe1_essential	89	2.36749	0.105772
scbert	replogle_rpe1_essential	89	2.38143	0.103199
mean	replogle_rpe1_essential	89	2.38436	0.102903
lpm_selftrained	replogle_rpe1_essential	89	2.31541	0.104383
scgpt	adamson	90	2.08471	0.111728
gears	adamson	90	1.68673	0.126345
geneformer	adamson	90	1.69309	0.125948
uce	adamson	90	1.70487	0.123156
scbert	adamson	90	1.66117	0.129909
mean	adamson	90	1.70494	0.123157
lpm_selftrained	adamson	90	1.78153	0.111414
scgpt	replogle_k562_essential	90	1.88631	0.0776202
gears	replogle_k562_essential	90	1.74465	0.0818409
geneformer	replogle_k562_essential	90	1.77771	0.09732
uce	replogle_k562_essential	90	1.76254	0.0894582
scbert	replogle_k562_essential	90	1.75121	0.0917764
mean	replogle_k562_essential	90	1.75206	0.091838
lpm_selftrained	replogle_k562_essential	90	1.72844	0.0780372
scgpt	replogle_rpe1_essential	90	2.6267	0.122967
gears	replogle_rpe1_essential	90	3.07087	0.109159
geneformer	replogle_rpe1_essential	90	2.37306	0.104485
uce	replogle_rpe1_essential	90	2.37413	0.105403
scbert	replogle_rpe1_essential	90	2.38796	0.102853
mean	replogle_rpe1_essential	90	2.39088	0.102558
lpm_selftrained	replogle_rpe1_essential	90	2.32224	0.103981
scgpt	adamson	91	2.08866	0.111277
gears	adamson	91	1.69273	0.125617
geneformer	adamson	91	1.69664	0.125373
uce	adamson	91	1.70839	0.122607
scbert	adamson	91	1.665	0.129277
mean	adamson	91	1.70846	0.122609
lpm_selftrained	adamson	91	1.78532	0.1109
scgpt	replogle_k562_essential	91	1.89814	0.0772315
gears	replogle_k562_essential	91	1.75672	0.0812577
geneformer	replogle_k562_essential	91	1.7927	0.0969265
uce	replogle_k562_essential	91	1.77717	0.0891258
scbert	replogle_k562_essential	91	1.76633	0.0913247
mean	replogle_k562_essential	91	1.7672	0.0913831
lpm_selftrained	replogle_k562_essential	91	1.74132	0.0776524
scgpt	replogle_rpe1_essential	91	2.66107	0.123855
gears	replogle_rpe1_essential	91	3.10552	0.108445
geneformer	replogle_rpe1_essential	91	2.41079	0.103865
uce	replogle_rpe1_essential	91	2.41177	0.105031
scbert	replogle_rpe1_essential	91	2.42618	0.102382
mean	replogle_rpe1_essential	91	2.42892	0.102112
lpm_selftrained	replogle_rpe1_essential	91	2.35971	0.103379
scgpt	adamson	92	2.09291	0.110754
gears	adamson	92	1.69815	0.124797
geneformer	adamson	92	1.70106	0.124591
uce	adamson	92	1.71283	0.121854
scbert	adamson	92	1.66953	0.128496
mean	adamson	92	1.7129	0.121855
lpm_selftrained	adamson	92	1.78929	0.110293
scgpt	replogle_k562_essential	92	1.90623	0.0770819
gears	replogle_k562_essential	92	1.7649	0.0808769
geneformer	replogle_k562_essential	92	1.80264	0.096606
uce	replogle_k562_essential	92	1.78681	0.0888567
scbert	replogle_k562_essential	92	1.77625	0.0909715
mean	replogle_k562_essential	92	1.77716	0.0910199
lpm_selftrained	replogle_k562_essential	92	1.74995	0.0773815
scgpt	replogle_rpe1_essential	92	2.67656	0.123849
gears	replogle_rpe1_essential	92	3.11842	0.108057
geneformer	replogle_rpe1_essential	92	2.42429	0.103693
uce	replogle_rpe1_essential	92	2.42518	0.104807
scbert	replogle_rpe1_essential	92	2.4395	0.102178
mean	replogle_rpe1_essential	92	2.44222	0.101917
lpm_selftrained	replogle_rpe1_essential	92	2.37328	0.103123
scgpt	adamson	93	2.09948	0.110338
gears	adamson	93	1.71022	0.123819
geneformer	adamson	93	1.7093	0.123865
uce	adamson	93	1.72137	0.121121
scbert	adamson	93	1.67781	0.12781
mean	adamson	93	1.72144	0.121122
lpm_selftrained	adamson	93	1.79778	0.109645
scgpt	replogle_k562_essential	93	1.92241	0.0774857
gears	replogle_k562_essential	93	1.78071	0.0810784
geneformer	replogle_k562_essential	93	1.82006	0.0967262
uce	replogle_k562_essential	93	1.80411	0.0890363
scbert	replogle_k562_essential	93	1.79359	0.0911446
mean	replogle_k562_essential	93	1.79451	0.091195
lpm_selftrained	replogle_k562_essential	93	1.76721	0.077826
scgpt	replogle_rpe1_essential	93	2.68431	0.123612
gears	replogle_rpe1_essential	93	3.12655	0.107637
geneformer	replogle_rpe1_essential	93	2.43136	0.103289
uce	replogle_rpe1_essential	93	2.43232	0.104399
scbert	replogle_rpe1_essential	93	2.44655	0.101792
mean	replogle_rpe1_essential	93	2.44927	0.10153
lpm_selftrained	replogle_rpe1_essential	93	2.38023	0.10271
scgpt	adamson	94	2.10498	0.110117
gears	adamson	94	1.7203	0.123105
geneformer	adamson	94	1.71715	0.123277
uce	adamson	94	1.72951	0.120527
scbert	adamson	94	1.68524	0.127261
mean	adamson	94	1.72958	0.120529
lpm_selftrained	adamson	94	1.80667	0.109345
scgpt	replogle_k562_essential	94	1.92882	0.0772969
gears	replogle_k562_essential	94	1.78679	0.0807432
geneformer	replogle_k562_essential	94	1.82609	0.0963419
uce	replogle_k562_essential	94	1.81013	0.0886926
scbert	replogle_k562_essential	94	1.7996	0.0908132
mean	replogle_k562_essential	94	1.80053	0.0908664
lpm_selftrained	replogle_k562_essential	94	1.77352	0.077618
scgpt	replogle_rpe1_essential	94	2.69292	0.123065
gears	replogle_rpe1_essential	94	3.13432	0.10693
geneformer	replogle_rpe1_essential	94	2.43998	0.102999
uce	replogle_rpe1_essential	94	2.44073	0.104072
scbert	replogle_rpe1_essential	94	2.45527	0.101463
mean	replogle_rpe1_essential	94	2.45802	0.101201
lpm_selftrained	replogle_rpe1_essential	94	2.38839	0.10238
scgpt	adamson	95	2.11628	0.109337
gears	adamson	95	1.72842	0.122587
geneformer	adamson	95	1.72686	0.122674
uce	adamson	95	1.73946	0.119881
scbert	adamson	95	1.69496	0.126641
mean	adamson	95	1.73954	0.119882
lpm_selftrained	adamson	95	1.81454	0.108965
scgpt	replogle_k562_essential	95	1.93608	0.0774313
gears	replogle_k562_essential	95	1.79469	0.0806137
geneformer	replogle_k562_essential	95	1.83401	0.0961337
uce	replogle_k562_essential	95	1.81807	0.0884993
scbert	replogle_k562_essential	95	1.80756	0.090617
mean	replogle_k562_essential	95	1.80848	0.0906705
lpm_selftrained	replogle_k562_essential	95	1.78161	0.0775781
scgpt	replogle_rpe1_essential	95	2.70548	0.122761
gears	replogle_rpe1_essential	95	3.14748	0.106462
geneformer	replogle_rpe1_essential	95	2.45371	0.102746
uce	replogle_rpe1_essential	95	2.45427	0.103826
scbert	replogle_rpe1_essential	95	2.46919	0.10119
mean	replogle_rpe1_essential	95	2.47197	0.100927
lpm_selftrained	replogle_rpe1_essential	95	2.40171	0.102255
scgpt	adamson	96	2.12341	0.108639
gears	adamson	96	1.7333	0.121995
geneformer	adamson	96	1.73198	0.122097
uce	adamson	96	1.74455	0.119313
[truncated: 2,838 more rows]
