# Supplementary material for: Deep-learning-based gene perturbation effect prediction does not yet outperform simple linear baselines
Source: Nat Methods. 2025 Aug 4;22(8):1657–61. doi: 10.1038/s41592-025-02772-6 (PMC12328236; doi:10.1038/s41592-025-02772-6)
Supplement: Supplementary file 11 — The raw data used to make the plots in Extended Data Fig. 9. [file 41592_2025_2772_MOESM11_ESM.xlsx]

## Sheet: Panel A
gene_name	k562_baseline	rpe1_baseline
HES4	0.144781	0.392646
ISG15	0.187077	0.221739
B3GALT6	0.178018	0.223101
ACAP3	0.08504	0.108544
MXRA8	0.106304	0.51629
CCNL2	0.418478	0.309044
ATAD3B	0.361585	0.204367
ATAD3A	0.642444	0.393495
MIB2	0.107812	0.132864
CDK11B	0.190952	0.156117
CDK11A	0.185544	0.141057
SKI	0.0889747	0.165934
CEP104	0.205433	0.200241
KLHL21	0.152343	0.120406
PHF13	0.168137	0.0927679
THAP3	0.119976	0.117507
UBE4B	0.277422	0.207716
KIF1B	0.270353	0.388062
AGTRAP	0.406149	0.349047
VPS13D	0.12998	0.138186
DHRS3	0.0686977	0.771936
PRDM2	0.373115	0.13369
DNAJC16	0.15159	0.117447
DDI2	0.41561	0.13618
PLEKHM2	0.214443	0.307134
SPEN	0.840968	0.479416
UBR4	0.397371	0.262425
MRTO4	1.15304	0.755265
CAMK2N1	0.0612549	0.532358
MUL1	0.088436	0.101379
HP1BP3	0.810947	0.998622
ZBTB40	0.147662	0.0678296
KDM1A	0.985286	0.680018
LUZP1	0.250208	0.565342
PITHD1	0.781032	0.410053
HMGCL	0.0820825	0.129381
FUCA1	0.146521	0.0996538
NIPAL3	0.0757806	0.235099
SRRM1	1.33163	1.12461
CLIC4	0.165587	0.841152
SYF2	0.390231	0.425995
RSRP1	0.510255	0.23994
MACO1	0.298296	0.165257
STMN1	2.11693	2.25082
SH3BGRL3	0.558397	2.69304
HMGN2	1.8902	1.95369
SLC9A1	0.0688862	0.0934823
TMEM222	0.129438	0.17031
AHDC1	0.10098	0.133112
RPA2	0.672875	0.332408
SESN2	0.170866	0.0494881
SNHG3	1.22698	0.766304
SNHG12	0.289443	0.167529
GMEB1	0.0990158	0.145836
YTHDF2	0.699521	0.573663
EPB41	1.46723	0.115662
CCDC28B	0.382279	0.123655
MARCKSL1	1.68923	1.15272
BSDC1	0.37124	0.144126
ZBTB8A	0.107092	0.0945931
SYNC	0.16504	0.332725
KIAA1522	0.187604	0.164598
YARS	1.20633	0.526537
S100PBP	0.328456	0.168437
TMEM54	0.158892	0.239676
PHC2	0.19841	0.406684
TMEM35B	0.226795	0.175921
ZMYM6	0.176262	0.0771479
ZMYM1	0.228539	0.18897
SFPQ	2.14758	1.51129
ZMYM4	0.749497	0.427809
C1orf216	0.175664	0.107667
CLSPN	1.06109	0.611854
AGO1	0.589184	0.126615
AGO3	0.437336	0.179617
SH3D21	0.0672436	0.0588569
EVA1B	0.186985	0.339979
SNIP1	0.25144	0.094281
C1orf109	0.443859	0.121055
CDCA8	0.529902	0.282136
YRDC	0.984588	0.318896
MTF1	0.14634	0.103764
FHL3	0.554613	0.188886
RRAGC	0.196209	0.211978
AKIRIN1	1.06678	0.425176
MACF1	1.1592	1.24359
RLF	0.507449	0.170374
FOXJ3	0.21022	0.11239
PPCS	0.300553	0.356717
P3H1	0.197026	0.226889
SLC2A1	0.392815	1.00045
EBNA1BP2	1.35065	0.983378
CDC20	0.526528	0.671297
SZT2	0.0925619	0.0813413
HYI	0.0692276	0.612366
PTPRF	0.169705	0.373324
KDM4A	0.141208	0.111954
ATP6V0B	1.87714	1.22868
KIF2C	0.606327	0.319803
NASP	2.09434	1.08014
GPBP1L1	0.422054	0.168119
PIK3R3	0.084837	0.125236
STIL	0.259076	0.133486
CDKN2C	0.256318	0.272018
KTI12	0.18741	0.109299
ZFYVE9	0.151559	0.130657
ORC1	0.340384	0.0905696
TUT4	0.641324	0.362351
ZYG11B	0.288242	0.202592
HSPB11	0.757026	0.694303
TMEM59	0.869055	0.756312
DHCR24	0.769705	0.327876
MYSM1	0.312337	0.176608
JUN	0.242956	0.637703
NFIA	0.612903	0.385847
TM2D1	0.310152	0.284471
USP1	0.788481	0.702128
JAK1	0.444057	0.795042
GADD45A	0.804117	0.464324
GNG12	0.138482	1.09137
DEPDC1	0.202023	0.494284
ANKRD13C	0.134836	0.15323
RABGGTB	0.694912	0.401243
AC118549.1	0.287942	0.30226
USP33	0.429981	0.371354
MIGA1	0.0981204	0.213345
NEXN	0.0673956	0.744641
FUBP1	0.722388	0.652534
DNAJB4	0.120773	0.144145
CTBS	0.115549	0.16267
SSX2IP	0.455432	0.336622
C1orf52	0.489271	0.21458
BCL10	0.150585	0.243681
ZNHIT6	0.33836	0.179033
HS2ST1	0.34846	0.156217
LMO4	0.379066	0.316366
PKN2	0.271064	0.462647
GTF2B	0.415014	0.259236
ZNF644	0.516642	0.389721
RPAP2	0.339258	0.293715
EVI5	0.248905	0.502089
CCDC18-AS1	0.127387	0.0538997
FNBP1L	0.0975047	0.196085
DNTTIP2	0.721679	0.641234
GCLM	0.566722	0.389067
PTBP2	0.149973	0.095833
AGL	0.371667	0.141432
MFSD14A	0.214064	0.144323
TRMT13	0.247955	0.0969519
DBT	0.200349	0.0857242
SLC30A7	0.132115	0.183895
AC093157.1	0.12697	0.0696972
RNPC3	0.107047	0.0714671
SLC25A24	0.155263	0.453721
PRPF38B	0.860607	0.437045
GPSM2	0.106363	0.18265
TAF13	0.143988	0.165179
TMEM167B	0.214343	0.121392
SARS	0.68488	0.530057
PSRC1	0.0972085	0.137451
SORT1	0.184465	0.19972
GSTM3	0.127715	0.29178
SLC16A4	0.0770769	0.123882
LRIF1	0.3094	0.142793
ST7L	0.126199	0.110262
SLC16A1-AS1	0.292475	0.266604
LRIG2	0.15761	0.0684875
MAGI3	0.0843234	0.123845
RSBN1	0.233032	0.0980717
HIPK1	0.249621	0.132568
TRIM33	0.640074	0.334038
NRAS	0.342729	0.18069
CD58	0.101136	0.187763
TTF2	0.468766	0.216652
WDR3	0.451544	0.253915
PHGDH	0.218796	0.563302
SEC22B	0.201194	0.570982
SRGAP2C	0.0872143	0.104426
TXNIP	0.747289	0.397436
PRKAB2	0.113064	0.0616891
PDE4DIP	1.0632	0.384315
AC245297.3	0.123569	0.179107
HIST2H2AC	0.438895	0.376887
OTUD7B	0.130367	0.142906
PLEKHO1	0.0784404	0.410307
ANP32E	1.20471	0.986847
PRPF3	0.273805	0.182135
RPRD2	0.270958	0.214466
MCL1	0.524335	0.465691
GOLPH3L	0.140279	0.0845071
SETDB1	0.147395	0.0754381
C1orf56	0.0665752	0.0595663
CDC42SE1	0.365463	0.218096
MLLT11	0.166388	0.369701
SCNM1	0.325827	0.195504
PIP5K1A	0.203834	0.194459
POGZ	0.273493	0.190549
SNX27	0.226552	0.191471
S100A10	0.284537	1.70295
S100A13	0.271403	1.40253
GATAD2B	0.213332	0.170788
RPS27	3.29231	2.95965
SHC1	0.131029	0.600483
CKS1B	1.37707	0.880625
DPM3	0.174933	0.218638
FDPS	1.04387	0.837384
ASH1L	0.596367	0.480745
RIT1	0.0903351	0.145389
KHDC4	0.506306	0.195544
ARHGEF2	0.166088	0.128582
SLC25A44	0.166011	0.0632577
GLMP	0.134022	0.171307
GPATCH4	1.09221	0.605772
HDGF	1.16447	1.27993
PEA15	0.112829	0.494479
PFDN2	1.42531	1.32487
NUF2	0.373862	0.48381
POGK	0.369422	0.184504
POU2F1	0.299385	0.0949624
BLZF1	0.175476	0.185886
KIFAP3	0.250537	0.112203
VAMP4	0.104309	0.0933315
PIGC	0.166571	0.16078
SUCO	0.124021	0.621805
CENPL	0.365291	0.138006
GAS5	2.07798	1.50733
ZBTB37	0.204606	0.0648096
RC3H1	0.223358	0.118406
CACYBP	1.90985	1.22234
RALGPS2	0.187846	0.171931
TOR3A	0.453561	0.142753
ABL2	0.339809	0.590395
TOR1AIP2	0.794128	0.518087
TOR1AIP1	0.275502	0.204483
CEP350	0.796869	0.492007
STX6	0.1487	0.184172
MR1	0.0613971	0.0484261
IER5	0.17731	0.248453
GLUL	0.573351	0.211491
DHX9	1.36586	0.848728
SMG7	0.398334	0.201992
EDEM3	0.25652	0.219634
TRMT1L	0.263638	0.119542
IVNS1ABP	0.298275	0.270702
TPR	1.57934	1.28329
ODR4	0.32764	0.156383
UCHL5	1.10666	0.45714
ASPM	0.87337	0.973204
ZBTB41	0.101877	0.13101
DENND1B	0.127622	0.120355
NEK7	0.092416	0.407359
ZNF281	0.518501	0.298137
KIF14	0.553696	0.358379
CAMSAP2	0.122341	0.38387
NAV1	0.23548	0.952945
ARL8A	0.141261	0.173312
UBE2T	0.732553	0.695244
KDM5B	0.681416	0.45472
CYB5R1	0.156515	0.132565
PPP1R15B	0.236241	0.122621
MDM4	0.511122	0.192393
DSTYK	0.160679	0.150464
ELK4	0.159497	0.171039
NUCKS1	1.88566	1.6907
RAB29	0.252955	0.146077
SRGAP2	0.120626	0.121702
DYRK3	0.150785	0.208257
CD55	0.409226	0.477599
CD46	0.614713	0.405834
RCOR3	0.282443	0.169993
TRAF5	0.211995	0.101965
LINC00467	0.170097	0.0799751
SLC30A1	0.170159	0.113714
NEK2	0.207012	0.29875
LPGAT1	0.297278	0.412941
DTL	0.531498	0.2588
PPP2R5A	0.320459	0.118117
ANGEL2	0.19102	0.148919
RPS6KC1	0.138695	0.0982767
CENPF	1.36877	1.55717
KCTD3	0.281354	0.236897
GPATCH2	0.252805	0.185045
LYPLAL1	0.374972	0.337083
EPRS	1.65103	1.03096
RAB3GAP2	0.371171	0.221266
MIA3	0.550326	0.426727
BROX	0.397044	0.364203
FBXO28	0.259123	0.13467
WDR26	0.327732	0.236764
LBR	1.0953	0.608577
EPHX1	0.127406	0.18685
SDE2	0.367672	0.0975924
ACBD3	0.517973	0.507009
PARP1	1.79374	0.79962
CDC42BPA	0.429036	0.381147
TRIM11	0.285393	0.0994421
HIST3H2A	0.355372	0.105397
GALNT2	0.311899	0.430972
C1orf131	0.470121	0.102033
EGLN1	0.256569	0.362119
AL445524.1	0.215573	0.107449
IRF2BP2	0.357253	0.341201
ARID4B	0.6477	0.482665
B3GALNT2	0.240212	0.149184
LGALS8	0.074872	0.182343
HEATR1	0.726652	0.275247
MTR	0.518471	0.281034
OPN3	0.0724848	0.199238
CHML	0.551207	0.526449
EXO1	0.27997	0.12699
CEP170	0.517197	1.18721
HNRNPU	2.59472	1.91705
SMYD3	0.665687	0.149813
CNST	0.357528	0.120737
AHCTF1	0.923268	0.527212
KIDINS220	0.326086	0.290386
ADAM17	0.255068	0.219362
RRM2	0.664958	0.962218
HPCAL1	0.119707	1.07877
ODC1	1.82787	1.62899
PDIA6	1.61724	1.70494
ROCK2	0.71609	0.621678
LPIN1	0.265014	0.157641
NBAS	0.509338	0.261042
GEN1	0.201796	0.126377
TTC32	0.119358	0.0767151
RHOB	0.085104	0.343301
UBXN2A	0.430611	0.250987
TP53I3	0.0696699	0.282612
ITSN2	0.183656	0.222568
NCOA1	0.269853	0.119429
ASXL2	0.314244	0.21016
CENPA	0.304325	0.247572
EIF2B4	0.232272	0.145885
ZNF512	0.18525	0.0723935
WDR43	1.04249	0.636997
YPEL5	0.100938	0.169814
LBH	0.060781	0.39098
SPAST	0.22064	0.11107
YIPF4	0.435642	0.297067
LTBP1	0.252467	0.420344
CRIM1	0.100902	0.880998
STRN	0.257754	0.2244
GPATCH11	0.250607	0.180691
SRSF7	1.77801	1.34088
SOS1	0.242894	0.249985
MAP4K3	0.114033	0.177098
MAP4K3-DT	0.331472	0.182126
THUMPD2	0.251196	0.117725
EML4	0.306369	0.271526
ZFP36L2	0.421556	0.35274
LRPPRC	1.47758	0.563577
PPM1B	0.18457	0.115927
EPAS1	0.0889252	0.0838395
RHOQ	0.190756	0.330168
CRIPT	0.361141	0.325138
SOCS5	0.0776713	0.206937
CALM2	1.95258	2.48066
MSH2	0.865966	0.352059
MSH6	0.863455	0.660651
FOXN2	0.170225	0.0771594
PPP1R21	0.0666083	0.0901233
ASB3	0.138018	0.0991778
ERLEC1	0.257263	0.56367
PSME4	0.612896	0.395709
ACYP2	0.0796647	0.106276
SPTBN1	0.610627	1.45757
RTN4	1.62881	2.37558
CCDC88A	0.637988	0.754476
PNPT1	0.702624	0.410311
FANCL	0.254824	0.158342
KIAA1841	0.0723966	0.119713
XPO1	1.29067	0.923064
FAM161A	0.0952379	0.136189
AFTPH	0.180655	0.121718
SERTAD2	0.191276	0.215327
SPRED2	0.157703	0.100613
ETAA1	0.103969	0.147256
GFPT1	0.184047	0.33412
AAK1	0.183823	0.471481
ANXA4	0.0889187	0.342295
TIA1	0.373601	0.193487
PCYOX1	0.26696	0.382195
FAM136A	1.12261	0.69598
MPHOSPH10	0.762462	0.411164
ZNF638	0.752174	0.594593
SFXN5	0.139258	0.0814908
MTHFD2	0.89463	0.474477
WBP1	0.0816682	0.247756
AUP1	0.933063	0.608253
TMSB10	1.03453	3.94866
ELMOD3	0.101425	0.0687976
MAT2A	1.18622	0.71841
C2orf68	0.166826	0.0982571
KDM3A	0.152135	0.175754
RMND5A	0.320244	0.0963641
CYTOR	0.728368	0.831012
KRCC1	0.0628094	0.246334
LINC00342	0.152686	0.157863
ANKRD36C	0.121184	0.177363
NCAPH	0.464606	0.258385
ARID5A	0.0821273	0.0795124
ANKRD36	0.0893051	0.153361
TMEM131	0.270891	0.397088
MITD1	0.324543	0.156453
AFF3	0.0870997	0.161722
RNF149	0.186948	0.173998
MAP4K4	0.672087	1.00845
C2orf49	0.271017	0.130783
GCC2	0.452411	0.431595
RANBP2	0.921053	0.610743
BUB1	0.583685	0.461153
TMEM87B	0.0874158	0.123894
ZC3H8	0.346876	0.100875
TTL	0.221223	0.309676
SLC20A1	0.609381	1.3731
CKAP2L	0.121129	0.455795
PAX8-AS1	0.277473	0.366363
SLC35F5	0.183041	0.211114
CCDC93	0.166705	0.150154
INSIG2	0.0817602	0.136833
PTPN4	0.145483	0.114559
NIFK	1.0299	0.566251
MAP3K2	0.221671	0.280573
UGGT1	0.327328	0.306867
CCDC115	0.168706	0.136181
PLEKHB2	0.45745	0.491252
C2orf27A	0.11886	0.108651
MGAT5	0.112578	0.134392
CCNT2	0.245761	0.131654
UBXN4	0.790743	0.896519
MCM6	0.765493	0.364711
ZEB2	0.580628	0.299501
ORC4	0.311801	0.195573
MBD5	0.195739	0.126726
EPC2	0.166429	0.128907
NMI	0.354709	0.12832
RIF1	1.09319	0.761246
STAM2	0.124631	0.228484
ARL6IP6	0.227053	0.183019
GPD2	0.0901221	0.147465
BAZ2B	0.235844	0.240853
MARCH7	0.551361	0.566646
TANK	0.178411	0.262345
TTC21B	0.139378	0.114507
SPC25	0.436534	0.273366
PPIG	1.11559	0.690134
UBR3	0.360269	0.17491
TLK1	0.621376	0.431415
CYBRD1	0.0753834	0.236646
PDK1	0.0621871	0.216789
MAP3K20	0.237564	0.574808
CDCA7	0.621322	0.167015
SP3	0.319914	0.265268
CIR1	0.287211	0.293752
WIPF1	0.0904033	0.0889314
ATF2	0.247509	0.144924
NFE2L2	0.573206	0.561984
TTN-AS1	0.143272	0.0614545
CWC22	0.343016	0.224521
ITPRID2	0.231247	0.576927
DNAJC10	0.417122	0.66899
ITGAV	0.131327	0.530867
TFPI	0.159283	0.902044
GULP1	0.185972	0.427525
WDR75	0.543878	0.249676
INPP1	0.107493	0.181948
NAB1	0.148402	0.073622
GLS	0.558567	0.455848
STAT1	0.368774	0.401522
NABP1	0.295718	0.210858
SLC39A10	0.432473	0.465244
STK17B	0.156532	0.247473
SF3B1	1.50946	0.989022
COQ10B	0.167595	0.217213
HSPD1	3.16519	2.39869
HSPE1	2.76567	1.8102
SATB2	0.261259	0.0687384
TYW5	0.163005	0.0963233
SGO2	0.39546	0.449628
BZW1	1.45192	2.00141
CLK1	0.198489	0.112903
CFLAR	0.467129	0.164661
NOP58	1.05475	0.616166
BMPR2	0.101911	0.356939
INO80D	0.221372	0.134264
CREB1	0.233518	0.244127
IDH1	0.299079	0.154151
PIKFYVE	0.162698	0.103106
BARD1	0.200249	0.302685
XRCC5	1.95963	1.9545
TMBIM1	0.181997	0.112861
USP37	0.222562	0.139085
RNF25	0.0878955	0.100454
ABCB6	0.164119	0.0800978
ATG9A	0.143801	0.185304
ANKZF1	0.141069	0.146647
TUBA4A	0.0681123	0.334094
OBSL1	0.186739	0.213088
ACSL3	0.861792	0.49657
IRS1	0.055888	0.117474
TRIP12	0.753437	0.778981
SP110	0.0775001	0.196871
SP100	0.119503	0.764379
CAB39	0.713288	0.229462
ITM2C	0.12589	0.0924349
NCL	3.13696	2.63244
PTMA	3.67531	3.32604
DGKD	0.179983	0.0948518
USP40	0.136058	0.199772
HJURP	0.210318	0.271482
AGAP1	0.121395	0.125869
LRRFIP1	0.692544	1.16361
TRAF3IP1	0.217853	0.235732
RNPEPL1	0.163591	0.250724
DTYMK	1.11513	1.11655
CRBN	0.437662	0.231309
ITPR1	0.16878	0.155173
BHLHE40	0.66818	0.175961
ARL8B	0.554627	0.30014
EDEM1	0.102559	0.121972
THUMPD3-AS1	0.635276	0.418218
SETD5	0.635737	0.379254
BRPF1	0.167009	0.0693348
FANCD2	0.405032	0.142165
VHL	0.372989	0.0991974
VGLL4	0.214296	0.378552
XPC	0.233581	0.25895
SLC6A6	0.117431	0.11777
CCDC174	0.260786	0.108998
FGD5-AS1	0.484316	0.479371
NR2C2	0.105558	0.0953034
CAPN7	0.294277	0.207751
SH3BP5	0.421642	0.241594
EAF1	0.183198	0.0574412
ANKRD28	0.3282	0.382381
RAB5A	0.515158	0.370071
SGO1	0.389519	0.218017
NR1D2	0.0972029	0.26564
TOP2B	1.13686	0.686963
SLC4A7	0.20447	0.61376
CMTM7	0.366484	0.431891
CNOT10	0.451214	0.168858
GLB1	0.325547	0.191566
EPM2AIP1	0.401095	0.223799
LRRFIP2	0.431904	0.552701
GOLGA4	0.776547	1.31827
EXOG	0.135457	0.142959
WDR48	0.273139	0.159666
EIF1B	0.914319	0.436298
ZNF621	0.264325	0.0712084
NKTR	0.887952	0.532869
SNRK	0.11398	0.094065
ABHD5	0.435957	0.29579
ZNF445	0.314983	0.0867913
ZNF197	0.0927354	0.0873206
KIF15	0.241833	0.171392
TMEM158	0.0620976	0.795798
SACM1L	0.270684	0.158808
SETD2	0.784352	0.462913
KIF9	0.221854	0.150572
CDC25A	0.347506	0.0952033
IP6K2	0.34335	0.30211
DALRD3	0.109877	0.196141
TCTA	0.069385	0.19908
IP6K1	0.162155	0.126053
RASSF1	0.241712	0.107746
MANF	0.393923	0.827007
RRP9	0.65017	0.221049
ABHD14B	0.450334	0.156997
ABHD14A	0.237056	0.157675
ALAS1	0.225185	0.123242
NT5DC2	0.772762	0.95859
GNL3	1.27409	0.763604
TKT	1.6644	1.95602
DCP1A	0.250786	0.155394
SELENOK	0.59026	0.481559
TASOR	0.353311	0.390567
ARF4	0.847822	1.21518
DENND6A	0.109078	0.0945429
FLNB	0.204499	0.649295
PXK	0.119794	0.282364
ATXN7	0.166794	0.124561
TMF1	0.330344	0.556394
MITF	0.350873	0.30436
FOXP1	0.229327	0.560908
RYBP	0.238371	0.16635
CHMP2B	0.292202	0.512968
ZNF654	0.0758649	0.125604
C3orf38	0.193384	0.162371
PROS1	0.204848	0.100847
ARL13B	0.128708	0.135336
MTRNR2L12	0.908543	0.817781
CRYBG3	0.208194	0.254121
CLDND1	0.240659	0.172196
CPOX	0.196038	0.187692
DCBLD2	0.133907	2.15243
TRMT10C	1.07402	0.400392
ZBTB11	0.45335	0.123722
CEP97	0.0953688	0.126903
USF3	0.0885349	0.0747966
LRRC58	0.541193	0.429326
POLQ	0.222223	0.146071
GOLGB1	0.502731	0.876421
KPNA1	0.353008	0.277557
PARP14	0.140137	0.186635
CCDC14	0.357874	0.364016
TPRA1	0.086577	0.138091
MCM2	0.497883	0.190057
H1FX	0.741232	0.76365
ATP2C1	0.194369	0.377795
DNAJC13	0.150462	0.353021
CDV3	1.36158	1.14985
TOPBP1	0.586752	0.362474
MSL2	0.158902	0.0687994
STAG1	0.220229	0.370484
SLC35G2	0.0778335	0.0966912
CEP70	0.112329	0.205775
SLC25A36	0.499815	0.341884
ZBTB38	0.196018	1.2748
RASA2	0.121579	0.160095
TFDP2	0.38338	0.250735
XRN1	0.248093	0.309829
U2SURP	1.44562	0.919342
DIPK2A	0.143492	0.162788
PLOD2	0.325305	1.39657
PLSCR1	0.266862	0.153055
HLTF	0.740346	0.505755
HPS3	0.095616	0.169078
RNF13	0.253566	0.205674
TSC22D2	0.241703	0.222623
MBNL1	0.712103	0.721753
RAP2B	0.169075	0.256928
SLC33A1	0.165306	0.113908
TIPARP	0.0724887	0.403303
CCNL1	0.41381	0.281789
SHOX2	0.0912287	0.113026
MLF1	0.133631	0.217486
MFSD1	0.234825	0.139769
IFT80	0.085628	0.136608
SMC4	1.0852	1.20646
TRIM59	0.303772	0.318482
GOLIM4	0.394931	0.493905
PHC3	0.140595	0.141062
SKIL	0.182096	0.567459
RPL22L1	0.889034	2.08057
TNIK	0.474737	0.23985
FNDC3B	0.070408	0.666789
ECT2	0.328022	0.619452
ZMAT3	0.206071	0.330589
PIK3CA	0.219236	0.138946
TTC14	0.421248	0.276745
ATP11B	0.51589	0.201303
MCCC1	0.153024	0.0694745
YEATS2	0.154598	0.172603
DVL3	0.290097	0.210326
MAGEF1	0.322832	0.259418
IGF2BP2	0.431502	0.421623
ETV5	0.164635	0.207784
DNAJB11	0.524405	0.542516
EIF4A2	1.1753	0.740277
RFC4	0.548804	0.340151
RPL39L	0.386733	0.678631
OPA1	0.625251	0.416296
HES1	0.136304	0.417565
ATP13A3	0.445545	0.729199
LSG1	0.337873	0.248122
TFRC	1.52655	0.541345
UBXN7	0.347876	0.186093
RNF168	0.35492	0.201236
SENP5	0.319786	0.185189
NCBP2AS2	0.66334	0.323614
DLG1	0.316936	1.39155
FYTTD1	0.547799	0.394894
LRCH3	0.210059	0.170297
LMLN	0.0774538	0.0611686
ZNF721	0.335214	0.233797
PIGG	0.136347	0.161253
PCGF3	0.16655	0.126168
GAK	0.300862	0.18296
CTBP1-DT	0.0942009	0.095027
SLBP	1.09472	0.790249
TACC3	0.407292	0.489024
NSD2	0.409374	0.619136
MXD4	0.222544	0.408658
FAM193A	0.204018	0.164189
TNIP2	0.206952	0.239946
LRPAP1	0.481842	0.737908
TMEM128	0.130824	0.114483
LYAR	0.901317	0.354202
MRFAP1L1	0.327682	0.191776
KIAA0232	0.335514	0.212294
TBC1D14	0.147884	0.125584
GRPEL1	0.554005	0.446829
ZNF518B	0.136652	0.131424
RAB28	0.146234	0.127881
BOD1L1	0.589952	0.691072
FBXL5	0.08827	0.210191
FAM200B	0.230929	0.585555
NCAPG	0.730989	0.573212
LCORL	0.250252	0.182828
STIM2	0.330636	0.283702
RELL1	0.0966881	0.111783
TBC1D1	0.182596	0.414595
KLF3	0.271103	0.169471
KLHL5	0.0887234	0.80803
RFC1	0.64413	0.803294
UGDH	0.11124	0.639255
SMIM14	0.0597734	0.582608
N4BP2	0.465103	0.0882524
GUF1	0.395531	0.197762
SLAIN2	0.405268	0.353381
FRYL	0.283021	0.352076
DANCR	1.58616	0.923635
CHIC2	0.159195	0.309211
CEP135	0.151138	0.194623
PAICS	1.62862	1.12927
REST	0.410097	0.475843
CENPC	0.352032	0.190774
UBA6	0.485454	0.423263
UBA6-AS1	0.187115	0.0641924
YTHDC1	0.572022	0.440189
UTP3	0.327205	0.323037
RUFY3	0.221557	0.26324
DCK	0.156177	0.221668
MTHFD2L	0.341277	0.209682
RCHY1	0.377022	0.120339
USO1	0.443917	0.560232
CNOT6L	0.247201	0.15368
ANXA3	0.141023	0.167142
BMP2K	0.758399	0.183322
ANTXR2	0.0884044	0.446705
HNRNPDL	1.75221	1.48786
SEC31A	0.738604	0.81531
THAP9-AS1	0.152287	0.143297
LIN54	0.119067	0.0871491
HELQ	0.111927	0.0792434
ABRAXAS1	0.178468	0.164851
AFF1	0.263743	0.105118
HSD17B11	0.345233	0.11837
PPM1K	0.129206	0.0587586
FAM13A	0.18024	0.127219
PDLIM5	0.198221	0.933657
LAMTOR3	0.319257	0.165948
H2AFZ	2.92281	2.91225
PPP3CA	0.226788	0.416759
NFKB1	0.2297	0.185775
BDH2	0.165585	0.214221
CENPE	0.463551	0.6545
TET2	0.18663	0.149356
AIMP1	0.664837	0.611261
RPL34	3.29427	2.94265
OSTC	1.38896	1.10483
MCUB	0.225332	0.39068
ELOVL6	0.613883	0.433607
ZGRF1	0.16106	0.0876277
LARP7	0.497295	0.447191
SNHG8	0.994167	1.08577
USP53	0.141792	0.121823
C4orf3	0.729644	1.22785
MAD2L1	1.06327	0.673838
EXOSC9	0.630243	0.494051
CCNA2	0.990849	0.648733
KIAA1109	0.135636	0.292138
FGF2	0.201792	0.624499
NUDT6	0.0939924	0.0788328
SPATA5	0.247426	0.172504
ANKRD50	0.086286	0.163742
INTU	0.107066	0.0792795
HSPA4L	0.386101	0.12574
MFSD8	0.142486	0.0839079
JADE1	0.36951	0.232417
SCLT1	0.20025	0.228325
SLC7A11	0.0927389	0.352594
ELF2	0.417798	0.158328
MGST2	0.742257	0.171016
ZNF330	0.429623	0.222359
USP38	0.173775	0.139366
SMARCA5	1.26209	0.976236
ABCE1	1.18589	0.918659
ZNF827	0.115192	0.172285
FBXW7	0.263732	0.122391
ARFIP1	0.214575	0.221816
MND1	0.57163	0.25653
ETFDH	0.114006	0.101116
PPID	0.859929	0.428849
FNIP2	0.327944	0.245726
RAPGEF2	0.0950775	0.255585
NAF1	0.320964	0.209259
TMEM192	0.168143	0.164556
MSMO1	0.298977	0.168404
CBR4	0.19821	0.138924
NEK1	0.243742	0.223
CLCN3	0.498357	0.402572
GALNT7	0.379733	0.611542
HMGB2	1.57598	1.13366
SAP30	0.356192	0.496976
CEP44	0.211135	0.122134
WWC2	0.360662	0.41594
CDKN2AIP	0.260762	0.127009
IRF2	0.0663037	0.122642
CASP3	0.291836	0.348235
PRIMPOL	0.0803018	0.0835492
CENPU	0.600058	0.802327
SLC25A4	0.611893	0.609446
UFSP2	0.198111	0.207112
EXOC3-AS1	0.0761593	0.0894297
ICE1	0.517889	0.361071
MED10	0.612461	0.450899
MIR4458HG	0.101777	0.0952272
CMBL	1.34621	0.105372
TRIO	0.0913597	0.435769
ZNF622	0.4465	0.30014
TARS	1.29427	0.961456
RAI14	0.276474	1.15624
BRIX1	1.16464	0.489387
NIPBL	0.935261	0.545304
RICTOR	0.273831	0.157067
DAB2	0.0672751	0.700737
TTC33	0.139932	0.0710782
RPL37	3.54114	3.05401
C5orf51	0.274837	0.110583
HMGCS1	0.446614	0.0568329
NNT-AS1	0.355695	0.198296
PELO	0.212894	0.364549
IL6ST	0.110232	0.80392
GPBP1	0.793226	0.436868
DEPDC1B	0.204885	0.125076
ZSWIM6	0.0745503	0.133145
CENPK	0.44565	0.356148
TRIM23	0.0721298	0.096136
SGTB	0.129415	0.109825
ERBIN	0.451741	0.613415
SREK1	0.612001	0.448626
MAST4	0.0743358	0.197975
PIK3R1	0.170191	0.0872809
CCNB1	0.965211	0.776298
BDP1	0.715685	0.577668
MAP1B	0.558973	1.75011
FCHO2	0.0803972	0.127918
HMGCR	0.560209	0.119486
CERT1	0.615429	0.297163
POLK	0.275017	0.218039
F2R	0.116843	0.304168
JMY	0.0933755	0.0582524
ZFYVE16	0.321779	0.290733
DHFR	0.885534	0.676108
RASA1	0.076655	0.261609
TMEM161B-AS1	0.273628	0.186143
LYSMD3	0.156075	0.149825
ARRDC3	0.0671366	0.158764
SLF1	0.187604	0.144269
RHOBTB3	1.24886	1.04037
GLRX	0.0949016	0.488311
ELL2	0.186898	0.523973
LNPEP	0.295457	0.2827
RIOK2	0.449902	0.253311
PAM	0.074684	0.424368
FER	0.0957933	0.219179
PJA2	0.395753	0.494165
MAN2A1	0.0930495	0.363828
EPB41L4A-AS1	0.521121	0.323361
APC	0.449951	0.400806
DCP2	0.770456	0.206185
YTHDC2	0.246286	0.182574
CCDC112	0.122087	0.123139
DMXL1	0.172654	0.13008
TNFAIP8	0.299541	0.166639
SNX2	0.538537	0.43142
PPIC	0.262501	0.224752
LMNB1	0.900914	0.446864
PRRC1	0.144864	0.211221
SLC12A2	0.197867	0.156676
RAPGEF6	0.252743	0.15571
FNIP1	0.341698	0.246214
IRF1	0.0657639	0.125772
RAD50	0.609983	0.695454
AFF4	0.308679	0.607121
HSPA4	1.47764	1.05692
TCF7	0.0924468	0.114426
UBE2B	0.779833	0.638236
SEC24A	0.111689	0.125155
CAMLG	0.373861	0.447363
SMAD5	0.434743	0.506651
FAM13B	0.152071	0.146251
BRD8	0.278606	0.277171
KIF20A	0.114021	0.276117
CDC25C	0.105455	0.0797368
FAM53C	0.212871	0.0930358
EGR1	0.128942	0.0420983
HSPA9	1.94393	1.1785
SNHG4	0.778925	0.143066
CXXC5	0.857172	0.608906
CYSTM1	0.447258	0.527966
ANKHD1	0.708731	0.371897
TAF7	0.614519	0.677773
DIAPH1	0.695488	0.492502
GNPDA1	0.454244	0.365679
NR3C1	0.149019	0.456439
YIPF5	0.278401	0.563385
FBXO38	0.112964	0.0943763
RPS14	3.86697	3.71034
RBM22	0.402776	0.24087
DCTN4	0.214923	0.201294
TNIP1	0.19424	0.414067
G3BP1	1.11957	0.852092
GALNT10	0.0903293	0.789247
CNOT8	0.21912	0.126366
RNF145	0.389692	0.384487
PWWP2A	0.268358	0.207458
SLU7	0.315018	0.269115
PTTG1	0.983349	1.43664
CCNG1	0.507913	0.507065
HMMR	0.60214	0.655482
MAT2B	0.179573	0.159426
PANK3	0.30723	0.192639
SPDL1	0.477043	0.516132
NPM1	3.80323	3.35718
ATP6V0E1	0.849143	1.29689
CREBRF	0.0884504	0.0445272
CPEB4	0.391448	0.367009
NOP16	0.729521	0.328745
UIMC1	0.258491	0.167137
ZNF346	0.160705	0.079716
NSD1	0.567179	0.431973
PDLIM7	0.248956	0.870368
HNRNPAB	1.94361	1.53503
CLK4	0.13479	0.0603992
HNRNPH1	1.24058	0.805149
CANX	1.67327	1.67232
MAML1	0.114092	0.0715868
SQSTM1	0.731357	1.4442
MRNIP	0.102631	0.062081
RNF130	0.38504	0.233232
CNOT6	0.312437	0.181749
HEIH	0.0887029	0.0976129
TRIM41	0.128535	0.0661747
TRIM52	0.126611	0.0570629
TRIM52-AS1	0.154463	0.110703
NQO2	0.612492	0.308037
TUBB2A	0.126729	0.256358
PRPF4B	0.832132	0.57748
CDYL	0.415143	0.160882
RREB1	0.447762	0.0882314
RIOK1	0.463907	0.185566
SNRNP48	0.398182	0.193948
TFAP2A	0.121632	0.268854
PAK1IP1	0.538068	0.388651
HIVEP1	0.178091	0.133947
RANBP9	0.411495	0.201976
JARID2	0.48205	0.259129
FAM8A1	0.124436	0.0667168
DEK	1.68885	1.79147
E2F3	0.451648	0.223833
SOX4	0.355467	0.455976
TDP2	0.256002	0.156669
C6orf62	0.595076	0.485265
GMNN	1.15549	0.502374
TRIM38	0.144836	0.174025
HIST1H1C	1.91865	0.692362
HIST1H4C	1.97884	1.63902
HIST1H2AC	0.801546	0.0530115
HIST1H1E	0.963773	0.888342
HIST1H1D	0.700579	0.071845
BTN2A1	0.0958118	0.135947
ZNF322	0.320305	0.135022
HIST1H2AH	0.242213	0.160929
HIST1H1B	0.675517	0.521318
ZSCAN16-AS1	0.301006	0.149794
ZKSCAN8	0.178403	0.0619713
TRIM26	0.114855	0.119726
HCG18	0.452668	0.30049
HLA-E	0.122709	0.429894
PPP1R10	0.449505	0.305081
MDC1	0.442842	0.142938
TUBB	2.52291	2.93688
FLOT1	0.361468	1.17513
IER3	0.167451	0.801746
TCF19	0.115556	0.160388
HLA-C	0.133499	1.15953
MICA	0.0607831	0.302459
NFKBIL1	0.152572	0.122063
C6orf47	0.144641	0.114279
GPANK1	0.372493	0.178577
DDAH2	0.0850402	0.322971
HSPA1A	0.578353	0.156739
HSPA1B	0.175735	0.126124
SNHG32	0.862669	0.626981
NEU1	0.260558	0.188868
ATF6B	0.289125	0.171013
BRD2	0.961608	0.565377
RXRB	0.0917861	0.126624
RPS18	4.40288	3.93885
RGL2	0.104072	0.122674
KIFC1	0.278972	0.258623
PHF1	0.112685	0.0845964
BAK1	0.156573	0.102889
LEMD2	0.117972	0.176408
SMIM29	0.113893	0.265997
ILRUN	0.281033	0.13994
KCTD20	0.674086	0.330206
STK38	0.172291	0.199595
PIM1	0.614857	0.0652359
ZFAND3	0.140814	0.165045
CCND3	0.641102	0.241295
TAF8	0.187815	0.0659259
UBR2	0.331844	0.191056
TBCC	0.27474	0.157282
PEX6	0.080128	0.0865452
DNPH1	0.989581	0.455237
ZNF318	0.254768	0.10343
TJAP1	0.0889996	0.0626855
YIPF3	0.332706	0.502584
GTPBP2	0.103562	0.068024
MAD2L1BP	0.256912	0.110747
VEGFA	0.0874133	0.577153
SLC29A1	0.249191	0.238889
HSP90AB1	3.51288	3.01898
RUNX2	0.1209	0.144935
MMUT	0.133025	0.117452
MCM3	1.33379	0.670286
EFHC1	0.0811117	0.168699
ICK	0.127912	0.135107
GCLC	0.17409	0.0765902
DST	0.392487	1.75288
BEND6	0.0703414	0.0873938
PHF3	0.651084	0.646995
LMBRD1	0.170658	0.0938638
TMEM30A	0.265497	0.647652
SENP6	0.567649	0.439205
MYO6	0.284286	0.319996
PHIP	0.673736	0.441287
HMGN3	1.09751	0.568513
TTK	0.253396	0.248346
IBTK	0.306387	0.343624
PGM3	0.339278	0.41153
ME1	0.155301	0.19472
CYB5R4	0.236796	0.098002
CEP162	0.153882	0.102342
SYNCRIP	1.53469	1.17924
SNHG5	2.38616	0.610377
ZNF292	0.463205	0.481215
AKIRIN2	0.419502	0.362538
PNRC1	0.128842	0.222207
MDN1	0.958796	0.265423
CASP8AP2	0.422775	0.300837
MMS22L	0.342983	0.187734
ASCC3	0.436899	0.62898
POPDC3	0.328947	0.0590037
OSTM1	0.141839	0.244693
FOXO3	0.260683	0.184998
SESN1	0.0926507	0.0499152
WASF1	0.173107	0.108816
CDK19	0.0678806	0.0962488
AMD1	0.597147	0.528764
MFSD4B	0.228919	0.0939444
REV3L	0.368035	0.335848
FYN	0.106769	0.321109
FAM229B	0.0912703	0.278118
TSPYL4	0.109495	0.156832
KPNA5	0.116484	0.0644014
CEP85L	0.149442	0.158511
ASF1A	0.291214	0.410725
MAN1A1	0.434211	0.0705701
HSF2	0.187875	0.107658
SERINC1	0.288456	0.423426
RNF217	0.253725	0.16339
TPD52L1	0.29504	0.209791
NCOA7	0.0702077	0.25866
HINT3	0.134756	0.0868467
RNF146	0.109411	0.117829
ARHGAP18	0.378457	1.02078
EPB41L2	0.772716	0.384114
SGK1	0.106468	0.244213
AHI1	0.188154	0.331136
BCLAF1	1.39579	1.17268
IFNGR1	0.198771	0.118544
CCDC28A	0.11451	0.0762129
CITED2	0.585038	0.584381
PHACTR2	0.451336	0.80755
PLAGL1	0.205012	0.191348
FBXO30	0.121649	0.0991299
SHPRH	0.404909	0.168545
RAB32	0.241992	0.83304
STXBP5	0.664127	0.129716
GINM1	0.168287	0.421909
KATNA1	0.225431	0.182479
LATS1	0.253536	0.108914
RMND1	0.241568	0.164071
ARMT1	0.220652	0.241014
FBXO5	0.454036	0.360119
MTRF1L	0.378482	0.353816
ARID1B	0.576249	0.358072
SNX9	0.509859	0.408545
SYNJ2	0.126444	0.666138
TULP4	0.175616	0.263063
EZR	0.8502	1.68216
SOD2	0.567256	0.332727
ACAT2	0.968898	0.38305
TCP1	1.70199	1.25185
IGF2R	0.503934	0.605695
MAP3K4	0.352853	0.211335
AGPAT4	0.158733	0.10832
QKI	0.652577	0.539358
MPC1	0.481967	0.227971
RNASET2	0.222424	0.0971093
FGFR1OP	0.197299	0.113896
PHF10	0.380196	0.1738
COX19	0.232277	0.208431
ZFAND2A	0.171964	0.17781
MAD1L1	0.293068	0.135367
FOXK1	0.208802	0.126616
RBAK	0.163803	0.0752834
TNRC18	0.133427	0.14851
ACTB	3.28739	3.86877
FSCN1	0.860136	0.651145
CCZ1	0.254021	0.155501
USP42	0.172277	0.083977
ZDHHC4	0.329923	0.195826
ZNF12	0.209736	0.129452
RPA3	0.731391	0.745449
PHF14	0.673489	0.409957
ARL4A	0.40362	0.26992
TSPAN13	0.299045	0.241451
SNX13	0.151972	0.183932
TWISTNB	0.485164	0.378127
CDCA7L	0.295494	0.327263
FAM126A	0.217064	0.361232
IGF2BP3	0.502354	0.927894
TRA2A	0.349584	0.29161
OSBPL3	0.122884	0.162495
CYCS	2.08175	1.40103
NFE2L3	0.12504	0.0891054
TAX1BP1	0.755296	0.918093
FKBP14	0.19839	0.266922
GARS-DT	0.164676	0.10916
GARS	0.945757	0.812293
AVL9	0.168469	0.137813
KBTBD2	0.186311	0.146096
NT5C3A	0.367334	0.206276
RP9	0.257062	0.225059
HERPUD2	0.087978	0.112582
ANLN	0.309757	0.890915
VPS41	0.276822	0.254082
RALA	0.646702	0.681169
CDK13	0.411752	0.374503
STK17A	0.136199	0.869529
AC004951.1	0.144834	0.0760714
PURB	0.326506	0.312041
SNHG15	0.635687	0.233237
FIGNL1	0.198729	0.155987
PSPH	0.260251	0.167517
ERV3-1	0.196402	0.0628642
ZNF92	0.227219	0.0916352
GUSB	0.338773	0.185657
AC027644.3	0.0746842	0.12235
BAZ1B	0.989159	0.948881
RFC2	0.62214	0.424081
HIP1	0.0679381	0.116873
RHBDD2	0.075085	0.165794
HSPB1	0.749326	1.60448
PTPN12	0.323655	0.433762
APTR	0.226241	0.0634407
RSBN1L	0.527862	0.242882
PHTF2	0.236251	0.233411
DMTF1	0.169768	0.135621
TMEM243	0.0861666	0.169722
DBF4	0.707299	0.370943
AKAP9	0.611015	0.796813
CYP51A1	0.606279	0.39308
ANKIB1	0.116659	0.359272
GATAD1	0.489334	0.335908
RBM48	0.125232	0.0678991
CDK6	0.766252	0.398466
BET1	0.224729	0.20022
CASD1	0.072006	0.0958057
SMURF1	0.0856901	0.124918
ZNF394	0.16128	0.0966318
ZKSCAN5	0.0921171	0.0640122
TRIM4	0.172536	0.12722
ZKSCAN1	0.549766	0.439719
ZNF3	0.150642	0.066826
MCM7	1.03765	0.708714
AP4M1	0.0727793	0.107389
PILRB	0.167907	0.0925828
PPP1R35	0.281255	0.287808
TSC22D4	0.159388	0.250701
GIGYF1	0.141078	0.0719713
TRIM56	0.206847	0.331369
CUX1	0.312537	0.386131
ORAI2	0.140296	0.398203
POLR2J3	0.963105	0.608448
NAPEPLD	0.126201	0.121293
PMPCB	0.45604	0.428696
DNAJC2	0.866473	0.410901
KMT2E	0.537738	0.440234
PUS7	0.468445	0.20924
NAMPT	0.512147	0.393895
CCDC71L	0.246024	0.261339
PRKAR2B	1.63268	0.145053
HBP1	0.123501	0.108677
CBLL1	0.230267	0.11668
LAMB1	0.201888	0.638587
PNPLA8	0.153154	0.219324
THAP5	0.272931	0.180256
DNAJB9	0.0857964	0.0584813
ZNF277	0.156258	0.116148
IFRD1	0.347047	0.159166
TES	0.0697621	0.38114
FAM3C	0.301096	0.691094
WASL	0.159261	0.249937
ZNF800	0.349629	0.224682
CALU	0.784262	1.84543
FLNC	0.203799	0.532555
UBE2H	0.203511	0.425191
MEST	0.113686	0.835315
MKLN1	0.454303	0.21705
EXOC4	0.213306	0.189003
BPGM	0.147758	0.10756
CNOT4	0.352596	0.216083
TRIM24	0.644324	0.166417
ZC3HAV1	0.734783	0.232042
UBN2	0.46064	0.0840483
HIPK2	0.468633	0.623979
MKRN1	0.323683	0.239444
BRAF	0.307117	0.125289
CASP2	0.227031	0.114556
ZYX	0.110636	0.762431
TCAF1	0.299891	0.396527
CUL1	0.541548	0.372221
EZH2	0.929589	0.354398
PDIA4	0.64231	0.746238
KMT2C	0.644414	0.29291
XRCC2	0.548339	0.157085
PAXIP1	0.235916	0.10326
INSIG1	0.206537	0.0913858
RBM33	0.418054	0.231434
NOM1	0.509346	0.217885
DNAJB6	0.883803	0.771138
NCAPG2	0.352099	0.354893
ESYT2	0.198058	0.243895
WDR60	0.311694	0.222997
FBXO25	0.0913344	0.08112
CLN8	0.110246	0.138036
AC100810.1	0.102162	0.346728
ARHGEF10	0.123386	0.202918
MCPH1	0.261628	0.167329
MFHAS1	0.207106	0.0816639
TNKS	0.16812	0.188392
MTMR9	0.117148	0.111043
FDFT1	0.729446	0.310569
CTSB	0.261785	0.887487
PCM1	1.04351	0.789396
ASAH1	0.498749	0.25038
ATP6V1B2	0.213665	0.331697
FAM160B2	0.0674797	0.0629874
SLC39A14	0.227393	0.24525
PDLIM2	0.183198	0.763953
TNFRSF10B	0.0839108	0.206316
ENTPD4	0.102153	0.206554
SLC25A37	0.719862	0.50924
KCTD9	0.18883	0.223607
CDCA2	0.319393	0.374062
PPP2R2A	0.575502	0.436127
BNIP3L	0.600426	1.01562
DPYSL2	0.0824926	0.767703
ESCO2	0.292214	0.263209
PBK	0.244483	0.533848
KIF13B	0.0613494	0.0614359
SARAF	0.731189	0.75286
PPP2CB	0.437885	0.361027
WRN	0.377392	0.142438
PLPBP	0.257934	0.16796
RAB11FIP1	0.854423	0.100925
EIF4EBP1	1.21851	1.27642
FGFR1	0.189889	0.40675
ADAM9	0.1247	1.06819
KAT6A	0.310002	0.271092
THAP1	0.156692	0.125177
PRKDC	1.99207	1.58071
MCM4	0.966039	0.636878
PCMTD1	0.144065	0.209309
RB1CC1	0.466157	0.566052
ATP6V1H	0.346981	0.337958
RGS20	0.102659	0.281858
TCEA1	1.15695	1.0802
SDCBP	0.53571	0.581115
RRS1	0.548857	0.405616
VCPIP1	0.201579	0.127669
SGK3	0.285136	0.119512
SNHG6	1.71342	1.38243
CSPP1	0.364986	0.137541
ARFGEF1	0.32775	0.331389
NCOA2	0.143233	0.0711588
TRAM1	0.428541	0.751894
LACTB2	0.174359	0.175627
RDH10	0.135457	0.10135
UBE2W	0.152074	0.138963
FABP5	1.04036	1.66672
IMPA1	0.222358	0.186822
CHMP4C	0.0715059	0.0970306
LRRCC1	0.233114	0.174365
AF117829.1	0.0742195	0.0873572
RIPK2	0.16441	0.186335
OSGIN2	0.160675	0.121493
PIP4P2	0.103127	0.185715
RBM12B	0.278214	0.113093
CCNE2	0.106282	0.154138
PLEKHF2	0.153922	0.0912889
CPQ	0.104393	0.0842481
VPS13B	0.128579	0.0923919
RNF19A	0.114209	0.207944
RRM2B	0.104418	0.103375
UBR5	0.752343	0.407668
KLF10	0.0638619	0.208786
AZIN1	0.375092	0.368391
ATP6V1C1	0.341372	0.291489
ANGPT1	0.250416	0.0763742
UTP23	0.254964	0.163805
RAD21	0.992672	1.04153
ATAD2	0.806001	0.61845
TMEM65	0.118411	0.108424
RNF139	0.13352	0.110901
TATDN1	0.350705	0.405106
SQLE	0.853061	0.20626
MYC	1.18708	0.398973
PVT1	0.260962	0.242234
CHRAC1	0.479696	0.253345
AGO2	0.511544	0.315078
LY6E	0.912292	0.361029
ZNF7	0.178546	0.121592
C8orf33	0.696095	0.343506
RANBP6	0.0919307	0.187064
UHRF2	0.0814661	0.279219
PSIP1	0.770883	0.987215
PLIN2	0.305743	0.628234
DENND4C	0.0972712	0.0966311
RPS6	3.4381	3.62549
MLLT3	0.235021	0.124851
TOPORS	0.312508	0.295352
DNAJA1	1.85571	1.25018
B4GALT1	0.174065	0.419716
BAG1	0.739753	0.368589
NFX1	0.262772	0.166675
UBAP1	0.116066	0.155015
RPP25L	0.223168	0.188954
CCDC107	0.176105	0.583384
CREB3	0.110093	0.489038
GBA2	0.0980559	0.0812702
RGP1	0.0986708	0.114751
HINT2	0.344971	0.371371
MELK	0.123063	0.342872
EBLN3P	0.202455	0.22662
ZCCHC7	0.322956	0.169331
DCAF10	0.138612	0.17601
TJP2	0.184275	0.20444
PTAR1	0.213621	0.186697
KLF9	0.0906879	0.192341
CEMIP2	0.127693	0.164241
ZFAND5	0.29807	0.623364
RFK	0.193041	0.337265
VPS13A	0.232584	0.300999
CEP78	0.244278	0.3532
PSAT1	0.273852	0.33977
TLE4	0.0733496	0.13256
GKAP1	0.0791442	0.0686941
RMI1	0.221185	0.171112
AGTPBP1	0.067984	0.0744481
GOLM1	0.128738	0.620785
TUT7	0.14573	0.148096
DAPK1	0.0765097	0.0923219
CTSL	0.312782	0.500495
CKS2	1.0939	1.15081
SECISBP2	0.316011	0.263135
NFIL3	0.112262	0.0695639
IARS	1.09094	0.794773
NINJ1	0.0551248	0.453291
AL158152.1	0.193429	0.0658787
AOPEP	0.0681198	0.253857
ERCC6L2	0.157901	0.187981
SLC35D2	0.0736252	0.173528
ZNF367	0.0701868	0.0918495
MFSD14C	0.294545	0.181692
XPA	0.286629	0.168558
TGFBR1	0.532416	0.149027
ALG2	0.172914	0.18029
STX17	0.29155	0.174215
RNF20	0.267204	0.223675
SMC2	0.735586	0.924107
TMEM38B	0.374545	0.130786
CTNNAL1	0.42446	1.04483
ECPAS	0.529534	0.425648
DNAJC25	0.161143	0.128125
UGCG	0.311951	0.869524
PTBP3	0.901972	0.34714
FKBP15	0.183373	0.209681
SLC31A1	0.290295	0.193355
CDK5RAP2	0.426159	0.380044
PHF19	1.34559	0.755288
CNTRL	0.27338	0.17482
STOM	0.151368	0.058636
RC3H2	0.196789	0.22083
RABGAP1	0.128624	0.210042
HSPA5	1.55092	2.27266
ZBTB43	0.253535	0.112215
RPL12	3.43618	3.67879
C9orf16	1.41437	0.839606
DNM1	0.188869	0.0772109
GOLGA2	0.545724	0.364544
ODF2	0.255603	0.206143
SPTAN1	0.246166	0.903615
WDR34	0.651718	0.56834
ZDHHC12	0.294981	0.559007
LINC00963	0.0920926	0.152387
FNBP1	0.242343	0.229708
GPR107	0.112262	0.140078
NUP214	1.37506	0.200623
SETX	0.552082	0.378956
TTF1	0.300099	0.237103
GTF3C4	0.33914	0.172807
TSC1	0.152304	0.12568
RALGDS	0.0903898	0.0693034
SURF1	0.231388	0.324766
BRD3	0.266392	0.280033
CAMSAP1	0.195001	0.200261
SEC16A	0.212094	0.201817
EGFL7	0.617512	0.0787593
SNHG7	0.620878	0.83396
PHPT1	1.18294	1.22299
SAPCD2	0.13251	0.122909
DPP7	0.77346	0.281953
TPRN	0.16328	0.0876108
TUBB4B	1.40851	2.25828
TOR4A	0.104393	0.164172
ZMYND19	0.402798	0.158609
ARRDC1-AS1	0.266782	0.136301
IDI1	0.680606	0.180888
KLF6	0.151819	0.471031
NET1	0.800083	0.198114
TASOR2	0.60436	0.380622
KIN	0.277395	0.180589
TAF3	0.316631	0.154044
USP6NL	0.0954957	0.100687
UPF2	0.3682	0.246393
MCM10	0.512578	0.238904
PHYH	0.100529	0.122146
DCLRE1C	0.216983	0.122543
TRDMT1	0.129794	0.0824136
VIM	2.07019	4.63192
ARL5B	0.192615	0.107241
DNAJC1	0.925864	0.321464
COMMD3	0.517853	0.415795
PIP4K2A	0.468159	0.207827
MSRB2	0.145268	0.291224
ARHGAP21	0.219566	0.507761
PRTFDC1	0.0882253	0.142772
ANKRD26	0.259522	0.392562
MASTL	0.169168	0.184125
ACBD5	0.102252	0.223888
BAMBI	0.170213	0.164549
ARHGAP12	0.113381	0.152357
KIF5B	1.16004	1.41292
EPC1	0.373051	0.264274
ITGB1	0.737914	2.56834
PARD3	0.20052	0.194861
CREM	0.330149	0.237967
ZNF248	0.105019	0.0597235
ZNF33A	0.3152	0.251156
ZNF37A	0.363618	0.302452
ZNF33B	0.261895	0.117269
WASHC2C	0.145664	0.145637
ARHGAP22	0.381563	0.678411
ERCC6	0.124182	0.61853
PARG	0.264724	0.195455
WASHC2A	0.163016	0.182312
ZWINT	0.75221	0.542343
UBE2D1	0.169856	0.154093
CDK1	0.761569	0.490774
ARID5B	0.151904	0.399415
NRBF2	0.282512	0.368598
JMJD1C	0.450758	0.66864
SIRT1	0.212877	0.161873
HERC4	0.252854	0.793018
HNRNPH3	1.13044	1.32327
DNA2	0.250046	0.164503
TET1	0.438251	0.0702982
CCAR1	1.07268	0.898655
DDX21	1.73881	1.11032
AIFM2	0.132167	0.198674
PSAP	0.663998	1.8359
DDIT4	0.194356	0.113337
MICU1	0.251559	0.401939
P4HA1	0.308244	0.743826
DNAJC9	1.02429	1.05156
FUT11	0.0877493	0.225667
ZSWIM8	0.099329	0.131404
VCL	0.501783	1.70063
KAT6B	0.226821	0.420648
SAMD8	0.0849993	0.160102
PPIF	0.881366	0.757788
PRXL2A	0.236735	1.1995
TSPAN14	0.19069	0.371867
WAPL	0.503876	0.663096
ATAD1	0.228788	0.274603
KIF20B	0.507166	0.969751
PCGF5	0.279161	0.434618
BTAF1	0.140426	0.202188
KIF11	0.480071	0.723796
CEP55	0.122141	0.865047
HELLS	0.606796	0.762026
PDLIM1	0.521959	0.634784
ZNF518A	0.467521	0.127181
LCOR	0.300184	0.423441
RRP12	0.247538	0.198414
ZFYVE27	0.109829	0.0927928
R3HCC1L	0.0908689	0.101742
GOT1	0.24199	0.383268
SCD	0.830585	0.191774
SLF2	0.205738	0.38153
OGA	0.370484	0.605378
NOLC1	1.13954	0.780334
FBXL15	0.249862	0.364331
RPARP-AS1	0.143241	0.0826222
TRIM8	0.149537	0.371313
WBP1L	0.0723322	0.134148
BORCS7	0.178691	0.3686
NT5C2	0.0966043	0.217666
SLK	0.418069	0.76077
ADD3	0.241967	0.331996
MXI1	0.163092	0.186718
SMNDC1	0.364502	0.351814
SMC3	0.916117	1.2583
PDCD4	0.201018	0.223042
SHOC2	0.154993	0.327254
VTI1A	0.153855	0.170744
TCF7L2	0.119344	0.39976
CCDC186	0.0731547	0.277155
SHTN1	0.18003	0.299554
PDZD8	0.185553	0.582868
RAB11FIP2	0.0717816	0.169138
CACUL1	0.268767	0.407297
DENND10	0.0941415	0.399395
BAG3	0.14118	0.466098
SEC23IP	0.241525	0.427397
ATE1	0.109049	0.222668
PLEKHA1	0.0849084	0.209501
PSTK	0.137422	0.178004
IKZF5	0.101597	0.0611096
BUB3	0.889287	1.32013
ABRAXAS2	0.160363	0.211361
EDRF1	0.167525	0.204313
MKI67	0.939474	1.57367
BNIP3	0.403386	1.83666
STK32C	0.0649032	0.164621
SIGIRR	0.237005	0.106966
PNPLA2	0.143161	0.30223
MOB2	0.108231	0.133294
CTSD	0.253157	1.71467
KCNQ1OT1	0.248121	0.216364
PHLDA2	0.13745	1.01764
CARS	0.272555	0.317655
TPP1	0.163019	0.127696
NRIP3	0.118629	0.294552
TMEM41B	0.260761	0.144695
IPO7	0.957342	0.9039
ZNF143	0.14356	0.129904
WEE1	0.38492	0.323946
SWAP70	0.066241	0.336587
MTRNR2L8	1.42693	0.0744352
RNF141	0.17452	0.366726
EIF4G2	1.60681	1.99914
ZBED5	0.115797	0.175791
MICAL2	0.126847	0.508893
TEAD1	0.135316	0.613323
RRAS2	0.216123	0.577916
NUCB2	0.217315	0.648022
LDHA	1.94569	3.27706
SPTY2D1	0.202585	0.172089
SVIP	0.142578	0.571874
CCDC34	0.673925	0.379324
LGR4	0.215346	0.272511
KIF18A	0.188246	0.228484
ARL14EP	0.248869	0.194326
PAX6	0.133853	0.209293
RCN1	0.117483	0.822034
CSTF3	0.491562	0.375362
HIPK3	0.114349	0.113482
FBXO3	0.168909	0.128783
CAT	0.123018	0.251428
TRIM44	0.688608	0.676061
C11orf74	0.111908	0.150243
API5	0.461632	0.447688
TTC17	0.270814	0.214238
PHF21A	0.136474	0.113287
MDK	0.861053	0.295585
ATG13	0.172246	0.175008
CKAP5	0.867552	0.609069
SLC43A3	0.705644	0.112453
UBE2L6	0.0812079	0.0646542
CLP1	0.155195	0.0689996
MED19	0.149264	0.22127
OSBP	0.421143	0.225255
PATL1	0.164766	0.151064
STX3	0.586273	0.12672
CYB561A3	0.224632	0.189486
FEN1	0.666912	0.488594
FADS1	0.549709	0.40185
FADS3	0.114265	0.218126
FTH1	3.93412	4.09166
INCENP	0.202561	0.151051
AHNAK	0.252958	1.57158
CSKMT	0.16794	0.125447
BSCL2	0.193718	0.392666
HNRNPUL2	0.437873	0.497112
TMEM179B	0.398578	0.468499
NXF1	0.14738	0.0965537
STX5	0.135799	0.183389
SNHG1	1.0064	0.316475
SLC3A2	0.960086	0.899137
MARK2	0.341413	0.186632
STIP1	1.44202	0.931588
TRPT1	0.210064	0.202908
DNAJC4	0.168514	0.165245
VEGFB	0.499243	0.661127
PRDX5	1.32169	1.26855
EHD1	0.170605	0.223811
ATG2A	0.126664	0.0637987
SNX15	0.159481	0.108446
SAC3D1	0.526744	0.458802
CDCA5	0.394434	0.201015
ZFPL1	0.174775	0.22812
TM7SF2	0.127438	0.0672665
ZNHIT2	0.161094	0.124755
SYVN1	0.136647	0.0798109
DPF2	0.439063	0.187925
NEAT1	1.86103	2.67248
MALAT1	4.42266	4.40216
FAM89B	0.127751	0.579818
EHBP1L1	0.157082	0.164308
MAP3K11	0.198731	0.179951
CCDC85B	0.943215	1.20762
C11orf68	0.123227	0.341384
DRAP1	0.921559	1.9936
PACS1	0.0986627	0.303586
CCS	0.231733	0.196828
ANKRD13D	0.150012	0.170007
POLD4	0.153227	0.703265
TMEM134	0.181174	0.248656
AIP	0.406914	0.327312
CDK2AP2	0.291832	0.441794
CHKA	0.23806	0.105235
KMT5B	0.284346	0.201782
LTO1	0.102494	0.113509
DHCR7	0.283774	0.0992251
NADSYN1	0.129649	0.147765
NUMA1	0.368812	0.472293
RAB6A	0.274778	0.279216
UCP2	0.367129	0.104747
PGM2L1	0.0763419	0.110769
POLD3	0.271209	0.289966
RNF169	0.272868	0.201966
XRRA1	0.126413	0.113909
RPS3	3.99675	3.65911
SERPINH1	0.356231	0.848157
UVRAG	0.201268	0.161883
AP002360.1	0.129713	0.120285
EMSY	0.147378	0.102697
ACER3	0.132564	0.139469
RSF1	0.722039	0.573581
RAB30-DT	0.382169	0.224745
PCF11	0.366626	0.17504
CCDC90B	0.316365	0.481701
CREBZF	0.376681	0.172965
PICALM	0.884111	0.62236
CTSC	0.869511	1.8074
CHORDC1	0.579616	0.298156
CEP295	0.256401	0.151763
TAF1D	0.953871	0.778371
C11orf54	0.150389	0.0818812
MED17	0.253015	0.212955
SRSF8	0.388484	0.186619
ENDOD1	0.114038	0.262443
FAM76B	0.179838	0.0983649
CEP57	0.525144	0.330208
CCDC82	0.173861	0.270578
BIRC2	0.240444	0.430462
MSANTD4	0.0711992	0.133477
CWF19L2	0.198433	0.126751
NPAT	0.225359	0.166198
DDX10	0.575253	0.288719
C11orf1	0.26895	0.206989
USP28	0.147476	0.124481
RBM7	0.263814	0.180067
SIK3	0.177672	0.0819349
PCSK7	0.333103	0.2603
RNF214	0.231077	0.214335
CEP164	0.161844	0.239039
KMT2A	0.966238	0.619134
DDX6	0.73429	0.518481
CCDC84	0.0934854	0.132199
HYOU1	0.35695	0.34671
HMBS	0.484866	0.25806
H2AFX	0.659815	0.737928
CBL	0.255529	0.179341
ARHGEF12	0.443776	0.559287
SC5D	0.134185	0.0712987
HSPA8	2.63563	2.40936
TBRG1	0.355178	0.244882
NRGN	0.127378	0.222226
APLP2	0.964498	1.52486
ZBTB44	0.30244	0.161799
NCAPD3	0.485277	0.293146
KDM5A	0.40181	0.708877
WNK1	0.457844	0.84785
ERC1	0.172418	0.522061
FKBP4	0.973885	0.681139
RAD51AP1	0.293132	0.341671
CD9	0.0833376	0.883638
TNFRSF1A	0.199052	0.928433
NCAPD2	0.295071	0.621002
PTMS	0.904805	2.15746
CDCA3	0.236966	0.549785
ENO2	0.0746688	0.609454
C12orf57	0.461187	1.05108
SLC2A3	0.630564	0.0703543
NECAP1	0.110621	0.118866
M6PR	0.507	0.839508
GABARAPL1	0.108722	0.0826419
PRH1	0.121054	0.178558
SMIM10L1	0.460583	0.778318
ETV6	0.0720857	0.143068
CDKN1B	0.168091	0.504057
ATF7IP	0.231423	0.383868
DERA	0.195677	0.630554
MGST1	0.925722	2.00917
PLEKHA5	0.31999	0.514141
AEBP2	0.129866	0.19814
RECQL	0.212461	0.756903
GOLT1B	0.146417	0.490585
CMAS	0.504728	0.552126
C2CD5	0.0708304	0.122584
ETNK1	0.469031	0.372708
BCAT1	0.934334	0.688818
ETFRF1	0.235604	0.281792
ITPR2	0.166749	0.191644
INTS13	0.389513	0.398993
FGFR1OP2	0.285332	0.508676
TM7SF3	0.19104	0.536519
MED21	0.240705	0.460137
STK38L	0.0923176	0.135981
ARNTL2	0.083005	0.294425
PPFIBP1	0.132273	0.778416
KLHL42	0.131103	0.306816
IPO8	0.211581	0.292782
DENND5B	0.0725349	0.133475
RESF1	0.701844	0.184687
BICD1	0.243851	0.431043
KIF21A	0.311187	0.162319
GXYLT1	0.215476	0.237325
YAF2	0.27012	0.161696
ANO6	0.115217	0.226435
ARID2	0.251123	0.156419
SLC38A1	0.320241	0.659279
SLC38A2	0.424491	0.879511
SLC48A1	0.0717082	0.0936215
HDAC7	0.196893	0.222992
TMEM106C	0.529964	0.736844
KANSL2	0.221261	0.0790404
CCNT1	0.329393	0.13269
FKBP11	0.0948672	0.275416
LMBR1L	0.127989	0.0560047
TUBA1B	3.06864	3.3178
TUBA1A	0.0878081	1.7145
TUBA1C	1.77156	2.1471
TROAP	0.243036	0.278762
NCKAP5L	0.0995368	0.0789332
RACGAP1	0.221425	0.333521
CERS5	0.122496	0.157107
LIMA1	0.124438	0.755642
LARP4	0.710128	0.385281
DIP2B	0.189644	0.111928
ATF1	0.255995	0.1583
SLC11A2	0.168271	0.108113
LETMD1	0.308547	0.110678
DAZAP2	0.402385	0.412652
ATG101	0.368224	0.381355
KRT8	0.51178	1.43131
KRT18	1.43757	2.00462
EIF4B	1.68671	1.39842
CSAD	0.0616046	0.0578432
SP1	0.255446	0.158052
CBX5	0.913271	1.0587
CD63	1.98347	2.84281
GDF11	0.187827	0.131834
RAB5B	0.125351	0.157654
MYL6	1.90976	3.29383
SMARCC2	0.435018	0.447213
RNF41	0.204404	0.175017
PRIM1	0.548732	0.249501
NAB2	0.0798278	0.0702711
STAT6	0.0997914	0.212215
SHMT2	0.616185	0.493749
MARS	0.520396	0.283885
DDIT3	0.270041	0.0917779
MBD6	0.0950288	0.0713373
OS9	0.424486	0.411788
TSPAN31	0.0729507	0.0673872
MARCH9	0.116488	0.135303
CTDSP2	0.215871	0.233128
GIHCG	0.317674	0.262315
USP15	0.86566	0.347244
MON2	0.169302	0.15558
XPOT	0.549455	0.375729
TBK1	0.278524	0.223853
RASSF3	0.0868101	0.102143
GNS	0.0738037	0.214895
LEMD3	0.202015	0.117563
CAND1	0.678616	0.641837
SLC35E3	0.239591	0.231346
MDM2	0.323255	0.386297
FRS2	0.0673153	0.0945463
AC025159.1	0.113925	0.0711465
ZFC3H1	0.45942	0.322632
RAB21	0.389159	0.355558
TBC1D15	0.268238	0.240405
ATXN7L3B	0.722646	0.373679
KRR1	0.670554	0.590324
OSBPL8	0.978991	0.810797
ZDHHC17	0.135685	0.130695
CCDC59	0.664776	0.457306
CEP290	0.275897	0.416576
ATP2B1	0.649961	0.554393
BTG1	1.10496	0.850016
EEA1	0.386776	0.692807
NUDT4	0.376551	0.43388
NR2C1	0.164164	0.103831
FGD6	0.155668	0.148187
ELK3	0.0675597	0.566583
CDK17	0.13511	0.27639
NEDD1	0.117657	0.301495
TMPO-AS1	0.0717829	0.0891816
TMPO	1.30257	0.96474
APAF1	0.088286	0.190903
UHRF1BP1L	0.175817	0.223618
SCYL2	0.216336	0.18779
UTP20	0.567851	0.277566
GNPTAB	0.37667	0.377221
DRAM1	0.11481	0.140323
HELLPAR	0.317552	0.0776664
HSP90B1	2.0498	2.61759
HCFC2	0.0705743	0.0804519
NFYB	0.270358	0.239249
TXNRD1	0.826346	1.67551
CHST11	0.24884	0.248262
WASHC4	0.195891	0.290088
TMEM263	0.109179	0.465543
CRY1	0.0972358	0.0741466
PRDM4	0.10368	0.117375
ISCU	0.760931	0.601132
CORO1C	0.725449	0.931847
SSH1	0.0859881	0.266513
UNG	0.37672	0.165802
TCHP	0.237874	0.259391
ANKRD13A	0.207418	0.303414
C12orf76	0.121068	0.0869833
IFT81	0.0959816	0.304243
ATP2A2	0.784435	0.680341
FAM216A	0.263323	0.316791
PPTC7	0.196006	0.0726753
TCTN1	0.0780604	0.185058
SH2B3	0.135388	0.189188
BRAP	0.228894	0.111519
ALDH2	0.185411	0.0672998
MAPKAPK5-AS1	0.389528	0.152906
HECTD4	0.305428	0.111137
SDSL	0.0527649	0.0701716
MED13L	0.456897	0.207751
C12orf49	0.179811	0.209936
VSIG10	0.127923	0.135202
CIT	0.192988	0.247766
RAB35	0.249051	0.163807
COQ5	0.193468	0.201962
RNF10	0.463432	0.385766
UNC119B	0.0686959	0.0772499
SPPL3	0.192724	0.170063
ORAI1	0.273915	0.249074
MLXIP	0.440986	0.2016
CLIP1	0.273855	0.718424
ZCCHC8	0.288733	0.121356
RSRC2	0.927564	0.571535
KNTC1	0.31715	0.163123
VPS37B	0.187362	0.197952
MPHOSPH9	0.381489	0.268087
SBNO1	0.946779	0.479387
RILPL2	0.143875	0.19211
ATP6V0A2	0.159772	0.114857
UBC	1.76025	2.00234
BRI3BP	0.441207	0.264737
PXMP2	0.353988	0.405528
ANKLE2	0.509192	0.641123
GOLGA3	0.330931	0.475369
CHFR	0.198559	0.0734207
ZNF26	0.110956	0.0935485
ZNF84	0.106736	0.11473
ZNF268	0.107814	0.0889082
MPHOSPH8	0.353539	0.333412
PSPC1	0.317705	0.289187
ZMYM5	0.099778	0.106796
ZMYM2	0.241352	0.203934
IFT88	0.102681	0.183513
ZDHHC20	0.101934	0.179478
SACS	0.337098	0.793659
PARP4	0.162856	0.42487
MTMR6	0.0960551	0.228573
RNF6	0.153621	0.234729
USP12	0.199796	0.248164
SLC7A1	0.22735	0.206997
UBL3	0.0940466	0.23715
KATNAL1	0.0991708	0.335231
HMGB1	2.94354	2.71886
USPL1	0.134804	0.0639405
HSPH1	1.2947	0.832414
BRCA2	0.425626	0.335243
N4BP2L2	0.867735	0.507214
PDS5B	0.407564	0.318282
SPART	0.589489	0.624644
EXOSC8	1.21377	0.613966
UFM1	0.720752	0.437995
NHLRC3	0.26194	0.102
COG6	0.135583	0.0783931
ELF1	0.687257	0.157884
WBP4	0.297872	0.298744
NAA16	0.22112	0.118642
DGKH	0.165184	0.216117
TSC22D1	0.356344	0.951732
TPT1	3.54743	3.60999
TPT1-AS1	0.140376	0.0769636
COG3	0.125925	0.0657449
ITM2B	0.973017	1.29451
RB1	0.359947	0.434284
FNDC3A	0.335267	0.387557
RCBTB1	0.0727455	0.0648716
DLEU2	0.379433	0.187076
TRIM13	0.304408	0.130166
DLEU1	0.773012	0.197863
RNASEH2B	0.784454	0.436975
INTS6	0.489261	0.230326
WDFY2	0.247284	0.168652
CKAP2	0.562072	0.62851
DIAPH3	0.469334	0.865461
TDRD3	0.236428	0.157043
MZT1	0.915084	0.673171
DIS3	0.649036	0.391684
PIBF1	0.207629	0.21457
TBC1D4	0.417781	0.183625
CLN5	0.223735	0.178168
FBXL3	0.185831	0.140352
OBI1	0.418419	0.185247
SPRY2	0.121996	0.19718
ABCC4	0.320478	0.101108
DNAJC3	0.477691	0.542312
UGGT2	0.222381	0.235432
MBNL2	0.0919599	0.229222
IPO5	1.49124	0.972358
STK24	0.423496	0.552133
TM9SF2	0.692929	0.406304
PCCA-DT	0.242925	0.0896059
TEX30	0.917017	0.238022
ERCC5	0.239443	0.22314
ARGLU1	1.24833	0.814423
LIG4	0.0696327	0.0824969
NAXD	0.183518	0.0856193
ING1	0.211317	0.0974858
ANKRD10	0.525458	0.133021
TUBGCP3	0.220928	0.12889
LAMP1	0.704189	0.702608
GAS6	0.154055	0.82757
RASA3	0.0944148	0.158519
CCNB1IP1	0.95752	0.200587
PIP4P1	0.154978	0.135695
PNP	0.763116	0.33975
METTL17	0.337765	0.137355
RAB2B	0.137922	0.0742656
TOX4	0.554888	0.342466
LRP10	0.236773	0.594868
RBM23	0.382919	0.205951
HAUS4	0.399757	0.207182
ACIN1	0.917849	0.579634
NGDN	0.55316	0.181216
DHRS4-AS1	0.128781	0.101551
EMC9	0.114766	0.368623
MDP1	0.190964	0.217064
STRN3	0.488794	0.317756
ARHGAP5	0.530434	0.395394
EAPP	0.411743	0.271242
SRP54	0.610204	0.570952
NFKBIA	0.291738	0.169978
RALGAPA1	0.285156	0.174464
MBIP	0.410435	0.142959
[truncated: 833 more rows]

## Sheet: Panel C
data	gene_name	perturbation	r2_delta	rpe1_baseline	k562_baseline
rpe1	RRP12	RRP12+ctrl	0.94015	0.198414	0.247538
rpe1	ACTB	ACTB+ctrl	-0.31982	3.86877	3.28739
rpe1		ctrl
rpe1	NOLC1	NOLC1+ctrl	0.910879	0.780334	1.13954
rpe1	ALG2	ALG2+ctrl	0.720165	0.18029	0.172914
rpe1	XRCC5	XRCC5+ctrl	0.692386	1.9545	1.95963
rpe1	SNW1	SNW1+ctrl	0.710587	0.60566	0.605364
rpe1	HSPA9	HSPA9+ctrl	0.866172	1.1785	1.94393
rpe1	MAT2A	MAT2A+ctrl	0.658247	0.71841	1.18622
rpe1	CDC6	CDC6+ctrl	0.971319	0.320242	0.557622
rpe1	MCM3	MCM3+ctrl	0.964542	0.670286	1.33379
rpe1	FAM136A	FAM136A+ctrl	0.394223	0.69598	1.12261
rpe1		SART1+ctrl	0.88682
rpe1		TSR1+ctrl	0.910257
rpe1	MYBL2	MYBL2+ctrl	0.458931	0.314785	0.674571
rpe1	RFC2	RFC2+ctrl	0.93702	0.424081	0.62214
rpe1	SBNO1	SBNO1+ctrl	0.0159656	0.479387	0.946779
rpe1		CPSF3+ctrl	0.810671
rpe1		SF3A2+ctrl	0.885166
rpe1	TMSB10	TMSB10+ctrl	0.660422	3.94866	1.03453
rpe1	MFAP1	MFAP1+ctrl	0.899178	0.384419	0.475865
rpe1		RBBP4+ctrl	0.688564
rpe1	RPA2	RPA2+ctrl	0.928214	0.332408	0.672875
rpe1		WBP11+ctrl	0.839511
rpe1		SNRNP200+ctrl	0.935647
rpe1		NUP88+ctrl	0.92385
rpe1		CHD4+ctrl	0.486126
rpe1	NCL	NCL+ctrl	0.925551	2.63244	3.13696
rpe1		POLD1+ctrl	0.870058
rpe1	RIOK1	RIOK1+ctrl	0.890053	0.185566	0.463907
rpe1		NUP160+ctrl	0.889466
rpe1	HAUS4	HAUS4+ctrl	0.884402	0.207182	0.399757
rpe1		MRPL32+ctrl	0.290311
rpe1	DDX5	DDX5+ctrl	0.422516	1.67245	1.68043
rpe1	TTK	TTK+ctrl	0.96207	0.248346	0.253396
rpe1		MCMBP+ctrl	0.815098
rpe1	CKAP5	CKAP5+ctrl	0.836208	0.609069	0.867552
rpe1	SMC1A	SMC1A+ctrl	0.749403	0.712773	1.0882
rpe1	UPF2	UPF2+ctrl	0.398985	0.246393	0.3682
rpe1		NUDC+ctrl	0.908877
rpe1	THAP1	THAP1+ctrl	0.922971	0.125177	0.156692
rpe1		KPNB1+ctrl	0.85762
rpe1		CSE1L+ctrl	0.846757
rpe1	HNRNPH1	HNRNPH1+ctrl	0.463881	0.805149	1.24058
rpe1		STRAP+ctrl	0.716215
rpe1	CLTC	CLTC+ctrl	0.712513	1.16558	1.34747
rpe1	PRPF3	PRPF3+ctrl	0.946556	0.182135	0.273805
rpe1	XPO1	XPO1+ctrl	0.869962	0.923064	1.29067
rpe1	MCM6	MCM6+ctrl	0.950066	0.364711	0.765493
rpe1	RPA3	RPA3+ctrl	0.94403	0.745449	0.731391
rpe1	SYF2	SYF2+ctrl	0.752261	0.425995	0.390231
rpe1		HNRNPL+ctrl	0.781662
rpe1	NCAPH	NCAPH+ctrl	0.869384	0.258385	0.464606
rpe1	SNRPA1	SNRPA1+ctrl	0.896921	0.819198	1.06902
rpe1	SMC4	SMC4+ctrl	0.898064	1.20646	1.0852
rpe1	NEDD1	NEDD1+ctrl	0.703245	0.301495	0.117657
rpe1		POLR1E+ctrl	0.953227
rpe1	RPL12	RPL12+ctrl	0.908851	3.67879	3.43618
rpe1	CENPK	CENPK+ctrl	0.84797	0.356148	0.44565
rpe1		USP39+ctrl	0.791639
rpe1	YEATS2	YEATS2+ctrl	0.780617	0.172603	0.154598
rpe1		THAP11+ctrl	0.591154
rpe1	TPR	TPR+ctrl	0.646957	1.28329	1.57934
rpe1	GTF2A1	GTF2A1+ctrl	0.597897	0.294483	0.234299
rpe1	PNPT1	PNPT1+ctrl	0.179274	0.410311	0.702624
rpe1		CHCHD4+ctrl	0.869099
rpe1		NOB1+ctrl	0.922711
rpe1	SPC24	SPC24+ctrl	0.918969	0.242526	0.210506
rpe1	RNF113A	RNF113A+ctrl	0.86198	0.0939658	0.103183
rpe1	RPL34	RPL34+ctrl	0.920227	2.94265	3.29427
rpe1	CCDC59	CCDC59+ctrl	0.963072	0.457306	0.664776
rpe1	SON	SON+ctrl	0.767368	1.06444	1.50882
rpe1		DNAJA3+ctrl	0.236757
rpe1	CEP192	CEP192+ctrl	0.897675	0.234436	0.22633
rpe1	NIFK	NIFK+ctrl	0.912102	0.566251	1.0299
rpe1	MED19	MED19+ctrl	0.798091	0.22127	0.149264
rpe1	ZMAT5	ZMAT5+ctrl	0.79984	0.142579	0.119831
rpe1	ICE1	ICE1+ctrl	0.936648	0.361071	0.517889
rpe1	RNPC3	RNPC3+ctrl	0.886457	0.0714671	0.107047
rpe1		CTNNBL1+ctrl	0.799118
rpe1	SLC7A6OS	SLC7A6OS+ctrl	0.821854	0.147194	0.22957
rpe1	ZFC3H1	ZFC3H1+ctrl	0.581986	0.322632	0.45942
rpe1	YTHDC1	YTHDC1+ctrl	0.737087	0.440189	0.572022
rpe1		POP7+ctrl	0.890389
rpe1	HSPE1	HSPE1+ctrl	0.863038	1.8102	2.76567
rpe1		SYMPK+ctrl	0.728279
rpe1	MAD2L1	MAD2L1+ctrl	0.83964	0.673838	1.06327
rpe1	HMGCS1	HMGCS1+ctrl	0.599099	0.0568329	0.446614
rpe1		PPP1R8+ctrl	0.492223
rpe1		MRPL49+ctrl	0.842257
rpe1		YEATS4+ctrl	0.420855
rpe1		DDX55+ctrl	0.928613
rpe1		NOL8+ctrl	0.945173
rpe1		PCID2+ctrl	0.574221
rpe1		SURF6+ctrl	0.933586
rpe1		SNRPF+ctrl	0.91526
rpe1		PAXBP1+ctrl	0.815164
rpe1	RPL39	RPL39+ctrl	0.919382	3.04749	3.34565
rpe1		RBMX+ctrl	0.883157
rpe1		GINS4+ctrl	0.953287
rpe1	RAD21	RAD21+ctrl	0.70952	1.04153	0.992672
rpe1		RFC3+ctrl	0.956885
rpe1		LAS1L+ctrl	0.945702
rpe1		RRM1+ctrl	0.844893
rpe1		ILF2+ctrl	0.833827
rpe1	SNAPC5	SNAPC5+ctrl	0.926098	0.202253	0.226541
rpe1	SNRNP48	SNRNP48+ctrl	0.85761	0.193948	0.398182
rpe1		RCL1+ctrl	0.951252
rpe1	PKM	PKM+ctrl	-0.160957	2.9209	1.61429
rpe1	SLU7	SLU7+ctrl	0.913765	0.269115	0.315018
rpe1		PRMT1+ctrl	0.776038
rpe1	RSL1D1	RSL1D1+ctrl	0.909073	1.11021	1.85626
rpe1	MPHOSPH10	MPHOSPH10+ctrl	0.915367	0.411164	0.762462
rpe1		SAE1+ctrl	0.653641
rpe1		METTL3+ctrl	0.140782
rpe1	NDC80	NDC80+ctrl	0.945895	0.446549	0.400985
rpe1		LSM2+ctrl	0.917747
rpe1		GEMIN5+ctrl	0.918875
rpe1	BDP1	BDP1+ctrl	0.820592	0.577668	0.715685
rpe1	RRN3	RRN3+ctrl	0.933911	0.160681	0.160469
rpe1	CSTF3	CSTF3+ctrl	0.735428	0.375362	0.491562
rpe1	CHERP	CHERP+ctrl	0.825476	0.13112	0.320948
rpe1	ORC1	ORC1+ctrl	0.843015	0.0905696	0.340384
rpe1		TRA2B+ctrl	0.549068
rpe1	SRSF7	SRSF7+ctrl	0.843809	1.34088	1.77801
rpe1	NAE1	NAE1+ctrl	-0.000208076	0.735543	1.15432
rpe1		RBMX2+ctrl	0.909816
rpe1	RNMT	RNMT+ctrl	0.416363	0.374458	0.283054
rpe1		DOHH+ctrl	0.155032
rpe1	METTL16	METTL16+ctrl	0.573107	0.145124	0.260184
rpe1	PRIM1	PRIM1+ctrl	0.937656	0.249501	0.548732
rpe1	EIF4G2	EIF4G2+ctrl	0.508347	1.99914	1.60681
rpe1		GTPBP4+ctrl	0.903242
rpe1		NAA25+ctrl	0.714828
rpe1	ATP6V0B	ATP6V0B+ctrl	0.685229	1.22868	1.87714
rpe1	RFC1	RFC1+ctrl	0.903651	0.803294	0.64413
rpe1		SNAPC3+ctrl	0.912671
rpe1	PCNA	PCNA+ctrl	0.905139	0.828834	1.06448
rpe1	GNL3	GNL3+ctrl	0.886107	0.763604	1.27409
rpe1	RRS1	RRS1+ctrl	0.940007	0.405616	0.548857
rpe1		TFDP1+ctrl	0.676762
rpe1		RANGAP1+ctrl	0.837363
rpe1	SPC25	SPC25+ctrl	0.951371	0.273366	0.436534
rpe1		SRRT+ctrl	0.374416
rpe1	SFPQ	SFPQ+ctrl	0.76049	1.51129	2.14758
rpe1	TOMM40	TOMM40+ctrl	0.526108	0.773371	1.57306
rpe1		SRSF1+ctrl	0.820587
rpe1		TEX10+ctrl	0.934812
rpe1	PMPCB	PMPCB+ctrl	0.85577	0.428696	0.45604
rpe1		MIOS+ctrl	0.536314
rpe1		DDX54+ctrl	0.900127
rpe1	NUF2	NUF2+ctrl	0.901263	0.48381	0.373862
rpe1		POLR1C+ctrl	0.826021
rpe1	ATP6V1B2	ATP6V1B2+ctrl	0.774438	0.331697	0.213665
rpe1		CPSF6+ctrl	0.760341
rpe1		RPUSD4+ctrl	0.684379
rpe1		DDX27+ctrl	0.900631
rpe1		SART3+ctrl	0.943096
rpe1	ATP6AP1	ATP6AP1+ctrl	0.73092	0.310626	0.23133
rpe1	PNN	PNN+ctrl	0.910949	1.22332	1.82867
rpe1	MCM2	MCM2+ctrl	0.933003	0.190057	0.497883
rpe1	RPS18	RPS18+ctrl	0.918886	3.93885	4.40288
rpe1		SRSF3+ctrl	0.66767
rpe1		PPIL4+ctrl	0.72211
rpe1	IGBP1	IGBP1+ctrl	0.77728	0.379052	0.408497
rpe1	POLD3	POLD3+ctrl	0.902659	0.289966	0.271209
rpe1		PHB2+ctrl	0.866436
rpe1		NUP54+ctrl	0.869572
rpe1		RNF40+ctrl	0.490967
rpe1	CDK1	CDK1+ctrl	0.946991	0.490774	0.761569
rpe1	INTS2	INTS2+ctrl	0.743806	0.0720337	0.176365
rpe1	PDRG1	PDRG1+ctrl	0.862489	0.180332	0.343758
rpe1	NBAS	NBAS+ctrl	0.75174	0.261042	0.509338
rpe1	ABCE1	ABCE1+ctrl	0.758794	0.918659	1.18589
rpe1	ANKRD11	ANKRD11+ctrl	0.516715	1.36721	0.869464
rpe1	ISCU	ISCU+ctrl	0.8363	0.601132	0.760931
rpe1	MVD	MVD+ctrl	0.738566	0.0978755	0.254052
rpe1		CXXC1+ctrl	0.696787
rpe1	SMC2	SMC2+ctrl	0.902218	0.924107	0.735586
rpe1		PRPF8+ctrl	0.950496
rpe1	NOM1	NOM1+ctrl	0.904084	0.217885	0.509346
rpe1	U2SURP	U2SURP+ctrl	0.821078	0.919342	1.44562
rpe1		GNL2+ctrl	0.944245
rpe1	RPS14	RPS14+ctrl	0.896621	3.71034	3.86697
rpe1		UBA2+ctrl	0.58135
rpe1	AHCTF1	AHCTF1+ctrl	0.783061	0.527212	0.923268
rpe1	EBNA1BP2	EBNA1BP2+ctrl	0.936137	0.983378	1.35065
rpe1	SNRPD1	SNRPD1+ctrl	0.931703	1.42972	1.94085
rpe1	RBBP8	RBBP8+ctrl	0.926556	0.449515	0.168762
rpe1		PRPF4+ctrl	0.944465
rpe1	SNIP1	SNIP1+ctrl	0.770532	0.094281	0.25144
rpe1		KRI1+ctrl	0.956714
rpe1		DHX36+ctrl	0.611734
rpe1		PSMC4+ctrl	0.952658
rpe1	GOLT1B	GOLT1B+ctrl	0.72359	0.490585	0.146417
rpe1	OPA1	OPA1+ctrl	0.489263	0.416296	0.625251
rpe1		ILF3+ctrl	0.901934
rpe1		SIN3A+ctrl	0.568481
rpe1		GTF3C3+ctrl	0.50813
rpe1	RPL23	RPL23+ctrl	0.96214	2.89024	2.88407
rpe1		SMG5+ctrl	0.562124
rpe1	AKIRIN2	AKIRIN2+ctrl	0.787747	0.362538	0.419502
rpe1	TIMM9	TIMM9+ctrl	0.92145	0.368675	0.470108
rpe1	EIF1AX	EIF1AX+ctrl	0.914103	1.68679	1.73566
rpe1	DKC1	DKC1+ctrl	0.934194	0.615123	1.10651
rpe1	CUL1	CUL1+ctrl	0.0789808	0.372221	0.541548
rpe1		AATF+ctrl	0.936768
rpe1	ATF5	ATF5+ctrl	0.895747	0.243164	0.138579
rpe1		POLA2+ctrl	0.905855
rpe1	LRPPRC	LRPPRC+ctrl	0.00814118	0.563577	1.47758
rpe1		PTBP1+ctrl	0.848547
rpe1	WDR43	WDR43+ctrl	0.899205	0.636997	1.04249
rpe1	ARGLU1	ARGLU1+ctrl	0.40103	0.814423	1.24833
rpe1	LONP1	LONP1+ctrl	0.684342	0.333302	0.641104
rpe1	NRDE2	NRDE2+ctrl	0.854729	0.0876585	0.125427
rpe1		RCC1+ctrl	0.925155
rpe1	RFC4	RFC4+ctrl	0.933432	0.340151	0.548804
rpe1		ZNF236+ctrl	0.89916
rpe1	UBAP1	UBAP1+ctrl	0.76298	0.155015	0.116066
rpe1		EXOSC5+ctrl	0.889823
rpe1		THG1L+ctrl	0.777811
rpe1		INO80B+ctrl	0.721277
rpe1	TERF2	TERF2+ctrl	0.826423	0.209545	0.36227
rpe1	SRRM1	SRRM1+ctrl	0.65129	1.12461	1.33163
rpe1		BNIP1+ctrl	0.792672
rpe1	RBBP6	RBBP6+ctrl	0.6551	0.435985	0.568192
rpe1		TCOF1+ctrl	0.741826
rpe1		NUP107+ctrl	0.905153
rpe1		SFSWAP+ctrl	0.835328
rpe1		PRIM2+ctrl	0.907163
rpe1		SNAPC2+ctrl	0.912151
rpe1	RNF20	RNF20+ctrl	0.488892	0.223675	0.267204
rpe1		SRSF10+ctrl	0.543128
rpe1		LSM5+ctrl	0.927412
rpe1		SDC1+ctrl	0.902609
rpe1	PCF11	PCF11+ctrl	0.760508	0.17504	0.366626
rpe1	CENPE	CENPE+ctrl	0.862476	0.6545	0.463551
rpe1	BRIX1	BRIX1+ctrl	0.937361	0.489387	1.16464
rpe1	DRAP1	DRAP1+ctrl	0.316949	1.9936	0.921559
rpe1	CWF19L2	CWF19L2+ctrl	0.740229	0.126751	0.198433
rpe1		UPF1+ctrl	0.608157
rpe1	DTL	DTL+ctrl	0.893081	0.2588	0.531498
rpe1		WDR70+ctrl	0.780538
rpe1	TAF8	TAF8+ctrl	0.704117	0.0659259	0.187815
rpe1	RPS6	RPS6+ctrl	0.929873	3.62549	3.4381
rpe1	KIN	KIN+ctrl	0.874351	0.180589	0.277395
rpe1	CHAF1B	CHAF1B+ctrl	0.912509	0.134996	0.221354
rpe1		CEBPZ+ctrl	0.917039
rpe1	PFDN2	PFDN2+ctrl	0.728134	1.32487	1.42531
rpe1		NOL11+ctrl	0.949296
rpe1	RPL37	RPL37+ctrl	0.929457	3.05401	3.54114
rpe1		DDX51+ctrl	0.908487
rpe1	CHAF1A	CHAF1A+ctrl	0.899401	0.391713	0.613904
rpe1	INTS6	INTS6+ctrl	0.601279	0.230326	0.489261
rpe1	GRPEL1	GRPEL1+ctrl	0.901813	0.446829	0.554005
rpe1		CENPJ+ctrl	0.929935
rpe1	UTP20	UTP20+ctrl	0.940471	0.277566	0.567851
rpe1	TAF1D	TAF1D+ctrl	0.927067	0.778371	0.953871
rpe1	SETDB1	SETDB1+ctrl	0.174934	0.0754381	0.147395
rpe1	SMC3	SMC3+ctrl	0.411508	1.2583	0.916117
rpe1		BCAS2+ctrl	0.756576
rpe1	CBLL1	CBLL1+ctrl	0.245739	0.11668	0.230267
rpe1	RBM48	RBM48+ctrl	0.886489	0.0678991	0.125232
rpe1	WDHD1	WDHD1+ctrl	0.890207	0.207992	0.264024
rpe1	DSN1	DSN1+ctrl	0.838748	0.191796	0.223791
rpe1	CASP8AP2	CASP8AP2+ctrl	0.875944	0.300837	0.422775
rpe1	TOP1	TOP1+ctrl	0.829817	0.952916	0.953327
rpe1	USPL1	USPL1+ctrl	0.809458	0.0639405	0.134804
rpe1	PRPF4B	PRPF4B+ctrl	0.845966	0.57748	0.832132
rpe1		NOP14+ctrl	0.947423
rpe1		ACTR6+ctrl	0.491904
rpe1	SRSF2	SRSF2+ctrl	0.808862	1.37356	1.80746
rpe1	DYNC1H1	DYNC1H1+ctrl	0.76663	1.46949	0.739691
rpe1	LSG1	LSG1+ctrl	0.937709	0.248122	0.337873
rpe1	RPS27	RPS27+ctrl	0.61058	2.95965	3.29231
rpe1		PPRC1+ctrl	0.535333
rpe1		NUBP1+ctrl	0.891142
rpe1	RBM39	RBM39+ctrl	0.827138	0.872002	1.29384
rpe1	DNMT1	DNMT1+ctrl	0.562461	0.997064	1.08942
rpe1		THOC1+ctrl	0.687414
rpe1	POLA1	POLA1+ctrl	0.908102	0.15072	0.259312
rpe1	UTP23	UTP23+ctrl	0.931496	0.163805	0.254964
rpe1		TIMM44+ctrl	0.914746
rpe1		LSM6+ctrl	0.915201
rpe1	KANSL1	KANSL1+ctrl	0.648679	0.315787	0.524511
rpe1	EIF2B4	EIF2B4+ctrl	0.959412	0.145885	0.232272
rpe1		XRCC6+ctrl	0.767085
rpe1	HSPA5	HSPA5+ctrl	0.680327	2.27266	1.55092
rpe1		NOC3L+ctrl	0.941804
rpe1	DUT	DUT+ctrl	0.876826	1.30783	1.35448
rpe1		PPIH+ctrl	0.679119
rpe1	RRP9	RRP9+ctrl	0.925458	0.221049	0.65017
rpe1		EXOSC2+ctrl	0.875097
rpe1	HNRNPU	HNRNPU+ctrl	0.0457008	1.91705	2.59472
rpe1		SNRPB+ctrl	0.935537
rpe1	GINS2	GINS2+ctrl	0.945527	0.469516	0.7264
rpe1	MCM4	MCM4+ctrl	0.893385	0.636878	0.966039
rpe1	ALG13	ALG13+ctrl	0.619652	0.240093	0.283228
rpe1	INO80	INO80+ctrl	0.765851	0.203508	0.166584
rpe1		CHEK1+ctrl	0.835651
rpe1		RPS19+ctrl	0.929541
rpe1		RPL11+ctrl	0.755118
rpe1	MED6	MED6+ctrl	0.902521	0.232173	0.320399
rpe1	UTP3	UTP3+ctrl	0.828095	0.323037	0.327205
rpe1	UFM1	UFM1+ctrl	0.604516	0.437995	0.720752
rpe1		HNRNPC+ctrl	0.835416
rpe1	HDAC7	HDAC7+ctrl	0.918029	0.222992	0.196893
rpe1	MCM10	MCM10+ctrl	0.919096	0.238904	0.512578
rpe1	TAF7	TAF7+ctrl	0.701485	0.677773	0.614519
rpe1		UTP18+ctrl	0.831044
rpe1		CPSF4+ctrl	0.781091
rpe1	OGT	OGT+ctrl	0.487765	0.134755	0.283137
rpe1		COX15+ctrl	0.23973
rpe1	MDN1	MDN1+ctrl	0.888757	0.265423	0.958796
rpe1		SKA3+ctrl	0.855907
rpe1	MAU2	MAU2+ctrl	0.758434	0.0847255	0.150898
rpe1		RPP30+ctrl	0.941282
rpe1	DDX21	DDX21+ctrl	0.953395	1.11032	1.73881
rpe1		SUPT16H+ctrl	0.700867
rpe1	CCDC174	CCDC174+ctrl	0.841274	0.108998	0.260786
rpe1	NSRP1	NSRP1+ctrl	0.859494	0.486695	0.418619
rpe1	EXOSC8	EXOSC8+ctrl	0.909453	0.613966	1.21377
rpe1	TPX2	TPX2+ctrl	0.920404	1.14435	1.21326
rpe1	SDE2	SDE2+ctrl	0.404532	0.0975924	0.367672
rpe1		DMAP1+ctrl	0.764714
rpe1	RPS3	RPS3+ctrl	0.922802	3.65911	3.99675
rpe1		NUP62+ctrl	0.906037
rpe1	CLP1	CLP1+ctrl	0.793414	0.0689996	0.155195
rpe1		SNRPE+ctrl	0.942567
rpe1		KAT8+ctrl	0.780684
rpe1		RFC5+ctrl	0.896027
rpe1		GPN3+ctrl	0.865117
rpe1		LTV1+ctrl	0.929032
rpe1		NOL12+ctrl	0.907088
rpe1	CENPC	CENPC+ctrl	0.902559	0.190774	0.352032
rpe1		SNAPC1+ctrl	0.865529
rpe1	DDX10	DDX10+ctrl	0.959077	0.288719	0.575253
rpe1		POP1+ctrl	0.914422
rpe1	EXOSC9	EXOSC9+ctrl	0.869258	0.494051	0.630243
rpe1	SLBP	SLBP+ctrl	0.902275	0.790249	1.09472
rpe1	BANP	BANP+ctrl	0.891943	0.0836473	0.112272
rpe1	SRP54	SRP54+ctrl	0.768305	0.570952	0.610204
rpe1	CLSPN	CLSPN+ctrl	0.912497	0.611854	1.06109
rpe1		POLE+ctrl	0.919816
k562	TIMM9	TIMM9+ctrl	0.352579	0.368675	0.470108
k562	HNRNPH1	HNRNPH1+ctrl	0.467585	0.805149	1.24058
k562	EIF1AX	EIF1AX+ctrl	0.742224	1.68679	1.73566
k562		RPS20+ctrl	0.883274
k562		ctrl
k562	NBAS	NBAS+ctrl	0.535039	0.261042	0.509338
k562	CKAP5	CKAP5+ctrl	0.569929	0.609069	0.867552
k562	RPS6	RPS6+ctrl	0.871412	3.62549	3.4381
k562	LSG1	LSG1+ctrl	0.807627	0.248122	0.337873
k562		EIF4G1+ctrl	0.531875
k562	HSPA9	HSPA9+ctrl	0.870475	1.1785	1.94393
k562	SLU7	SLU7+ctrl	0.788138	0.269115	0.315018
k562	POLA1	POLA1+ctrl	0.619304	0.15072	0.259312
k562	RPS27	RPS27+ctrl	0.467431	2.95965	3.29231
k562	U2SURP	U2SURP+ctrl	0.596582	0.919342	1.44562
k562	FAM136A	FAM136A+ctrl	0.673172	0.69598	1.12261
k562	PMPCB	PMPCB+ctrl	0.911012	0.428696	0.45604
k562		SLC39A9+ctrl	0.385882
k562	PCF11	PCF11+ctrl	0.455725	0.17504	0.366626
k562		ABCB7+ctrl	0.550184
k562	GRPEL1	GRPEL1+ctrl	0.900968	0.446829	0.554005
k562		EIF3A+ctrl	0.835412
k562	RPL37	RPL37+ctrl	0.812814	3.05401	3.54114
k562	RSL1D1	RSL1D1+ctrl	0.612727	1.11021	1.85626
k562	NUF2	NUF2+ctrl	0.818568	0.48381	0.373862
k562		CDK9+ctrl	-0.0325263
k562	MFAP1	MFAP1+ctrl	0.806337	0.384419	0.475865
k562	ALG2	ALG2+ctrl	0.41691	0.18029	0.172914
k562	ARGLU1	ARGLU1+ctrl	0.0652258	0.814423	1.24833
k562		DYNLRB1+ctrl	0.631028
k562		INTS8+ctrl	0.62495
k562		DYNC1I2+ctrl	0.783704
k562	HSPA5	HSPA5+ctrl	0.69224	2.27266	1.55092
k562	MCM4	MCM4+ctrl	0.505087	0.636878	0.966039
k562		SRSF11+ctrl	-0.0326207
k562	DNMT1	DNMT1+ctrl	-0.0577291	0.997064	1.08942
k562		DYNLL1+ctrl	0.444131
k562	SFPQ	SFPQ+ctrl	0.567677	1.51129	2.14758
k562	SDE2	SDE2+ctrl	0.553187	0.0975924	0.367672
k562	RPL34	RPL34+ctrl	0.887425	2.94265	3.29427
k562	RPS3	RPS3+ctrl	0.863431	3.65911	3.99675
k562		NAA15+ctrl	0.371518
k562	DSN1	DSN1+ctrl	0.855683	0.191796	0.223791
k562		UQCRQ+ctrl	0.132711
k562		ZBTB17+ctrl	0.286021
k562		TAF10+ctrl	0.655268
k562	XPO1	XPO1+ctrl	0.580622	0.923064	1.29067
k562	PRIM1	PRIM1+ctrl	0.658442	0.249501	0.548732
k562	CWF19L2	CWF19L2+ctrl	0.742959	0.126751	0.198433
k562	SON	SON+ctrl	0.720273	1.06444	1.50882
k562	MCM2	MCM2+ctrl	0.614277	0.190057	0.497883
k562	BDP1	BDP1+ctrl	0.747513	0.577668	0.715685
k562	CENPE	CENPE+ctrl	0.550517	0.6545	0.463551
k562	NRDE2	NRDE2+ctrl	0.660759	0.0876585	0.125427
k562	RPS14	RPS14+ctrl	0.802825	3.71034	3.86697
k562		RPL17+ctrl	0.893219
k562		ATP6V1A+ctrl	0.303724
k562		IARS2+ctrl	0.830717
k562		MED7+ctrl	0.896751
k562	CDK1	CDK1+ctrl	0.790796	0.490774	0.761569
k562	NSRP1	NSRP1+ctrl	0.841522	0.486695	0.418619
k562	CLP1	CLP1+ctrl	0.213062	0.0689996	0.155195
k562	ANKRD11	ANKRD11+ctrl	0.159868	1.36721	0.869464
k562		NACA+ctrl	0.537647
k562	ICE1	ICE1+ctrl	0.854559	0.361071	0.517889
k562		NKAP+ctrl	0.799544
k562	RPA3	RPA3+ctrl	0.603353	0.745449	0.731391
k562	MAD2L1	MAD2L1+ctrl	0.335171	0.673838	1.06327
k562	EXOSC9	EXOSC9+ctrl	0.418041	0.494051	0.630243
k562		TSG101+ctrl	0.680418
k562	THAP1	THAP1+ctrl	0.699814	0.125177	0.156692
k562		VPS29+ctrl	0.30333
k562		FNTA+ctrl	0.418409
k562		UFL1+ctrl	0.205075
k562	ABCE1	ABCE1+ctrl	0.785797	0.918659	1.18589
k562	BRIX1	BRIX1+ctrl	0.767204	0.489387	1.16464
k562	SRSF2	SRSF2+ctrl	0.279104	1.37356	1.80746
k562	MPHOSPH10	MPHOSPH10+ctrl	0.706307	0.411164	0.762462
k562	MED19	MED19+ctrl	0.869522	0.22127	0.149264
k562	MED6	MED6+ctrl	0.896647	0.232173	0.320399
k562	POLD3	POLD3+ctrl	0.431066	0.289966	0.271209
k562	DYNC1H1	DYNC1H1+ctrl	0.678809	1.46949	0.739691
k562	EIF4G2	EIF4G2+ctrl	0.448313	1.99914	1.60681
k562		ARCN1+ctrl	0.756269
k562	MYBL2	MYBL2+ctrl	0.578002	0.314785	0.674571
k562	DRAP1	DRAP1+ctrl	0.122911	1.9936	0.921559
k562	RRP9	RRP9+ctrl	0.443487	0.221049	0.65017
k562	EXOSC8	EXOSC8+ctrl	0.471998	0.613966	1.21377
k562		WAC+ctrl	0.231749
k562		GAR1+ctrl	0.41991
k562	MCM10	MCM10+ctrl	0.613713	0.238904	0.512578
k562		PLRG1+ctrl	0.845138
k562		GBF1+ctrl	0.721282
k562		MED20+ctrl	0.864828
k562	CHAF1B	CHAF1B+ctrl	0.626221	0.134996	0.221354
k562		DERL2+ctrl	0.500655
k562		VPS54+ctrl	0.556756
k562		WDR12+ctrl	0.766418
k562	CCDC59	CCDC59+ctrl	0.594405	0.457306	0.664776
k562	NIFK	NIFK+ctrl	0.821425	0.566251	1.0299
k562	HAUS4	HAUS4+ctrl	0.507103	0.207182	0.399757
k562		CUL2+ctrl	0.505712
k562		RPL32+ctrl	0.862147
k562	RBBP8	RBBP8+ctrl	0.55323	0.449515	0.168762
k562	MAT2A	MAT2A+ctrl	0.315779	0.71841	1.18622
k562	LRPPRC	LRPPRC+ctrl	0.413822	0.563577	1.47758
k562	CASP8AP2	CASP8AP2+ctrl	0.592912	0.300837	0.422775
k562		EIF3D+ctrl	0.616535
k562		CDC16+ctrl	0.500775
k562	PDRG1	PDRG1+ctrl	0.670247	0.180332	0.343758
k562	RIOK1	RIOK1+ctrl	0.796741	0.185566	0.463907
k562	EBNA1BP2	EBNA1BP2+ctrl	0.783552	0.983378	1.35065
k562	ORC1	ORC1+ctrl	0.44672	0.0905696	0.340384
k562		EIF5A+ctrl	0.314653
k562		TRMT112+ctrl	0.732891
k562	GINS2	GINS2+ctrl	0.688928	0.469516	0.7264
k562		MOB4+ctrl	0.242372
k562	ALG13	ALG13+ctrl	0.204181	0.240093	0.283228
k562	DDX10	DDX10+ctrl	0.61663	0.288719	0.575253
k562		RBM42+ctrl	0.353868
k562	UBAP1	UBAP1+ctrl	0.665543	0.155015	0.116066
k562	TOP1	TOP1+ctrl	0.517603	0.952916	0.953327
k562	SMC2	SMC2+ctrl	0.712268	0.924107	0.735586
k562	YTHDC1	YTHDC1+ctrl	0.423541	0.440189	0.572022
k562	SNW1	SNW1+ctrl	0.708245	0.60566	0.605364
k562	WDHD1	WDHD1+ctrl	0.398915	0.207992	0.264024
k562		BOP1+ctrl	0.656754
k562	CLTC	CLTC+ctrl	0.474922	1.16558	1.34747
k562		NAA10+ctrl	0.215374
k562	IGBP1	IGBP1+ctrl	0.667753	0.379052	0.408497
k562		SNRNP27+ctrl	0.277591
k562	SRP54	SRP54+ctrl	0.634266	0.570952	0.610204
k562		SMU1+ctrl	0.800931
k562	ACTB	ACTB+ctrl	0.139643	3.86877	3.28739
k562		SNRNP25+ctrl	0.411645
k562	TAF7	TAF7+ctrl	0.493068	0.677773	0.614519
k562	SNRPD1	SNRPD1+ctrl	0.876151	1.42972	1.94085
k562		KCTD10+ctrl	0.396657
k562	SBNO1	SBNO1+ctrl	-0.124433	0.479387	0.946779
k562	ATF5	ATF5+ctrl	0.662147	0.243164	0.138579
k562		DICER1+ctrl	0.373856
k562	NEDD1	NEDD1+ctrl	0.38932	0.301495	0.117657
k562		COPS6+ctrl	0.22506
k562	DDX5	DDX5+ctrl	-0.0828301	1.67245	1.68043
k562		TIMM13+ctrl	0.673867
k562	RRS1	RRS1+ctrl	0.820071	0.405616	0.548857
k562	TERF2	TERF2+ctrl	0.525334	0.209545	0.36227
k562	AKIRIN2	AKIRIN2+ctrl	0.345773	0.362538	0.419502
k562		EEF2+ctrl	0.433168
k562	CUL1	CUL1+ctrl	0.306873	0.372221	0.541548
k562		EXOSC4+ctrl	0.482497
k562	RNF20	RNF20+ctrl	0.562864	0.223675	0.267204
k562	TPX2	TPX2+ctrl	0.792819	1.14435	1.21326
k562		RPL13A+ctrl	0.603594
k562	SNAPC5	SNAPC5+ctrl	0.50367	0.202253	0.226541
k562	BANP	BANP+ctrl	0.241761	0.0836473	0.112272
k562	KANSL1	KANSL1+ctrl	0.379327	0.315787	0.524511
k562	MCM6	MCM6+ctrl	0.545903	0.364711	0.765493
k562	TAF8	TAF8+ctrl	0.464721	0.0659259	0.187815
k562		FAM32A+ctrl	0.864167
k562		RNGTT+ctrl	0.565223
k562		CMTR1+ctrl	0.508294
k562	SYF2	SYF2+ctrl	0.60218	0.425995	0.390231
k562	CEP192	CEP192+ctrl	0.680414	0.234436	0.22633
k562	DKC1	DKC1+ctrl	0.426057	0.615123	1.10651
k562	CDC6	CDC6+ctrl	0.671548	0.320242	0.557622
k562	SLBP	SLBP+ctrl	0.586989	0.790249	1.09472
k562		ATR+ctrl	0.427909
k562	RBM39	RBM39+ctrl	0.491169	0.872002	1.29384
k562	CCDC174	CCDC174+ctrl	0.602639	0.108998	0.260786
k562	GOLT1B	GOLT1B+ctrl	0.594887	0.490585	0.146417
k562		RPL27A+ctrl	0.897833
k562	PRPF4B	PRPF4B+ctrl	0.42412	0.57748	0.832132
k562	ZMAT5	ZMAT5+ctrl	0.3514	0.142579	0.119831
k562	UTP20	UTP20+ctrl	0.7158	0.277566	0.567851
k562		PSMB6+ctrl	0.837977
k562		NPLOC4+ctrl	0.775852
k562	INTS2	INTS2+ctrl	0.683161	0.0720337	0.176365
k562	KIN	KIN+ctrl	0.664979	0.180589	0.277395
k562	PNN	PNN+ctrl	0.399209	1.22332	1.82867
k562	RFC2	RFC2+ctrl	0.729571	0.424081	0.62214
k562		SCFD1+ctrl	0.653154
k562	MDN1	MDN1+ctrl	0.622704	0.265423	0.958796
k562	CHERP	CHERP+ctrl	0.512064	0.13112	0.320948
k562		RNASEH2C+ctrl	0.275107
k562	SRRM1	SRRM1+ctrl	0.432505	1.12461	1.33163
k562		IPO9+ctrl	0.0973516
k562	INTS6	INTS6+ctrl	0.0620665	0.230326	0.489261
k562	HSPE1	HSPE1+ctrl	0.706691	1.8102	2.76567
k562		RPL10+ctrl	0.861072
k562	RFC1	RFC1+ctrl	0.68749	0.803294	0.64413
k562		RPS9+ctrl	0.884787
k562		ZCRB1+ctrl	0.187682
k562	TMSB10	TMSB10+ctrl	0.038889	3.94866	1.03453
k562		CNOT2+ctrl	0.418064
k562	DTL	DTL+ctrl	0.699128	0.2588	0.531498
k562	RPL23	RPL23+ctrl	0.908144	2.89024	2.88407
k562	NCL	NCL+ctrl	0.511732	2.63244	3.13696
k562		RPL15+ctrl	0.741238
k562		LSM3+ctrl	0.696412
k562	RPL39	RPL39+ctrl	0.720469	3.04749	3.34565
k562		SRRM2+ctrl	0.372533
k562		CTR9+ctrl	0.470487
k562		NDUFA2+ctrl	0.794209
k562	SETDB1	SETDB1+ctrl	0.140758	0.0754381	0.147395
k562		RPL37A+ctrl	0.884808
k562	SMC3	SMC3+ctrl	0.640208	1.2583	0.916117
k562	SNRPA1	SNRPA1+ctrl	0.864484	0.819198	1.06902
k562	ATP6V1B2	ATP6V1B2+ctrl	0.626494	0.331697	0.213665
k562	USPL1	USPL1+ctrl	0.459848	0.0639405	0.134804
k562		POLR3C+ctrl	0.107273
k562		UBA3+ctrl	0.223448
k562		SF3B4+ctrl	0.842322
k562	MVD	MVD+ctrl	0.328746	0.0978755	0.254052
k562	SMC1A	SMC1A+ctrl	0.615543	0.712773	1.0882
k562	GNL3	GNL3+ctrl	0.66942	0.763604	1.27409
k562	NDC80	NDC80+ctrl	0.821465	0.446549	0.400985
k562		RPS12+ctrl	0.8363
k562	WDR43	WDR43+ctrl	0.755982	0.636997	1.04249
k562		RPL35A+ctrl	0.878264
k562	RPS18	RPS18+ctrl	0.846009	3.93885	4.40288
k562	UFM1	UFM1+ctrl	0.265355	0.437995	0.720752
k562	EIF2B4	EIF2B4+ctrl	0.965038	0.145885	0.232272
k562	UTP23	UTP23+ctrl	0.696995	0.163805	0.254964
k562	CENPK	CENPK+ctrl	0.701266	0.356148	0.44565
k562		ATP6V0C+ctrl	0.502599
k562		MRPS34+ctrl	0.427168
k562	GTF2A1	GTF2A1+ctrl	0.610555	0.294483	0.234299
k562	MCM3	MCM3+ctrl	0.487134	0.670286	1.33379
k562	RPA2	RPA2+ctrl	0.678145	0.332408	0.672875
k562		GRB2+ctrl	0.245849
k562	CSTF3	CSTF3+ctrl	0.361109	0.375362	0.491562
k562	RNF113A	RNF113A+ctrl	0.794421	0.0939658	0.103183
k562		MED14+ctrl	0.876721
k562		TAF2+ctrl	0.489239
k562		COPB1+ctrl	0.749935
k562		RPS3A+ctrl	0.86424
k562	YEATS2	YEATS2+ctrl	0.573107	0.172603	0.154598
k562	PNPT1	PNPT1+ctrl	0.295643	0.410311	0.702624
k562		RPS19BP1+ctrl	0.602913
k562	ATP6V0B	ATP6V0B+ctrl	0.371311	1.22868	1.87714
k562		FAM50A+ctrl	0.672962
k562		METTL14+ctrl	0.165679
k562	SMC4	SMC4+ctrl	0.571358	1.20646	1.0852
k562	RNMT	RNMT+ctrl	0.411753	0.374458	0.283054
k562		TADA3+ctrl	0.241082
k562		PPP4R2+ctrl	0.41779
k562	AHCTF1	AHCTF1+ctrl	0.376145	0.527212	0.923268
k562		DDOST+ctrl	0.316002
k562	CBLL1	CBLL1+ctrl	0.204464	0.11668	0.230267
k562		PNISR+ctrl	0.30901
k562	ZFC3H1	ZFC3H1+ctrl	0.304086	0.322632	0.45942
k562	TAF1D	TAF1D+ctrl	0.640588	0.778371	0.953871
k562		EIF3B+ctrl	0.770152
k562	UPF2	UPF2+ctrl	0.44794	0.246393	0.3682
k562	SPC24	SPC24+ctrl	0.86618	0.242526	0.210506
k562	PKM	PKM+ctrl	0.353283	2.9209	1.61429
k562	HMGCS1	HMGCS1+ctrl	0.489025	0.0568329	0.446614
k562		SPCS3+ctrl	0.299002
k562	SRSF7	SRSF7+ctrl	0.400346	1.34088	1.77801
k562	LONP1	LONP1+ctrl	0.447225	0.333302	0.641104
k562		NRBP1+ctrl	0.39879
k562	SNRNP48	SNRNP48+ctrl	0.523034	0.193948	0.398182
k562	RRP12	RRP12+ctrl	0.776219	0.198414	0.247538
k562		IK+ctrl	0.718875
k562	HDAC7	HDAC7+ctrl	0.65267	0.222992	0.196893
k562		NELFE+ctrl	0.159498
k562	ATP6AP1	ATP6AP1+ctrl	0.507445	0.310626	0.23133
k562		RPL14+ctrl	0.88289
k562	ISCU	ISCU+ctrl	0.581545	0.601132	0.760931
k562	TPR	TPR+ctrl	0.433054	1.28329	1.57934
k562		EP400+ctrl	0.387925
k562	TTK	TTK+ctrl	0.865773	0.248346	0.253396
k562	NCAPH	NCAPH+ctrl	0.463221	0.258385	0.464606
k562		PDCD2+ctrl	0.400996
k562	SPC25	SPC25+ctrl	0.880059	0.273366	0.436534
k562	PCNA	PCNA+ctrl	0.621083	0.828834	1.06448
k562	PFDN2	PFDN2+ctrl	0.774072	1.32487	1.42531
k562	NAE1	NAE1+ctrl	0.217238	0.735543	1.15432
k562		WDTC1+ctrl	0.322934
k562		HUWE1+ctrl	0.41072
k562	TOMM40	TOMM40+ctrl	0.409154	0.773371	1.57306
k562	RFC4	RFC4+ctrl	0.628046	0.340151	0.548804
k562	RAD21	RAD21+ctrl	0.589822	1.04153	0.992672
k562		CNIH4+ctrl	0.399903
k562	NOLC1	NOLC1+ctrl	0.299294	0.780334	1.13954
k562	PRPF3	PRPF3+ctrl	0.875047	0.182135	0.273805
k562	DDX21	DDX21+ctrl	0.67437	1.11032	1.73881
k562		HBS1L+ctrl	0.88562
k562	SLC7A6OS	SLC7A6OS+ctrl	0.663561	0.147194	0.22957
k562		ARIH1+ctrl	0.429129
k562	RPL12	RPL12+ctrl	0.800658	3.67879	3.43618
k562		HSCB+ctrl	0.378549
k562	HNRNPU	HNRNPU+ctrl	0.348198	1.91705	2.59472
k562		DAD1+ctrl	0.192563
k562		DDX59+ctrl	0.295072
k562	CLSPN	CLSPN+ctrl	0.601885	0.611854	1.06109
k562	INO80	INO80+ctrl	0.0570808	0.203508	0.166584
k562		HGS+ctrl	0.559468
k562	UTP3	UTP3+ctrl	0.574272	0.323037	0.327205
k562		NCKAP1+ctrl	0.356744
k562	XRCC5	XRCC5+ctrl	0.642813	1.9545	1.95963
k562	CENPC	CENPC+ctrl	0.698258	0.190774	0.352032
k562	RBBP6	RBBP6+ctrl	0.472396	0.435985	0.568192
k562	NOM1	NOM1+ctrl	0.513989	0.217885	0.509346
k562	RRN3	RRN3+ctrl	0.732224	0.160681	0.160469
k562	METTL16	METTL16+ctrl	0.212058	0.145124	0.260184
k562		MED29+ctrl	0.840997
k562	RBM48	RBM48+ctrl	0.329239	0.0678991	0.125232
k562	OGT	OGT+ctrl	0.103577	0.134755	0.283137
k562	RNPC3	RNPC3+ctrl	0.378955	0.0714671	0.107047
k562	DUT	DUT+ctrl	0.55816	1.30783	1.35448
k562	MAU2	MAU2+ctrl	0.390548	0.0847255	0.150898
k562		VPS28+ctrl	0.677056
k562	OPA1	OPA1+ctrl	0.555607	0.416296	0.625251
k562	SNIP1	SNIP1+ctrl	0.610583	0.094281	0.25144
k562		EXOC7+ctrl	0.562069
k562	CHAF1A	CHAF1A+ctrl	0.589426	0.391713	0.613904
k562		BUD31+ctrl	0.409644
