# Supplementary material for: Deep-learning-based gene perturbation effect prediction does not yet outperform simple linear baselines
Source: Nat Methods. 2025 Aug 4;22(8):1657–61. doi: 10.1038/s41592-025-02772-6 (PMC12328236; doi:10.1038/s41592-025-02772-6)
Supplement: Supplementary file 12 — The raw data used to make the plots in Extended Data Fig. 10. [file 41592_2025_2772_MOESM12_ESM.xlsx]

## Sheet: Sheet1
name	metric	value	gpu_logged	gpu_ask	node	gpu_available
adamson-1-scgpt	elapsed	8627.15		--constraint=""[gpu=A40|gpu=L40s|gpu=H100|gpu=A100]"" -p gpu-el8 --gpus 1 --ntasks-per-gpu 1	gpu33	gpu=3090
adamson-1-scgpt	user	8538.69		--constraint=""[gpu=A40|gpu=L40s|gpu=H100|gpu=A100]"" -p gpu-el8 --gpus 1 --ntasks-per-gpu 1	gpu33	gpu=3090
adamson-1-scgpt	sys	7.85		--constraint=""[gpu=A40|gpu=L40s|gpu=H100|gpu=A100]"" -p gpu-el8 --gpus 1 --ntasks-per-gpu 1	gpu33	gpu=3090
adamson-1-scgpt	max_mem_kbytes	10431548		--constraint=""[gpu=A40|gpu=L40s|gpu=H100|gpu=A100]"" -p gpu-el8 --gpus 1 --ntasks-per-gpu 1	gpu33	gpu=3090
adamson-1-gears	elapsed	1907.93		-C gaming -p gpu-el8 --gpus 1 --ntasks-per-gpu 1	gpu33	gpu=3090
adamson-1-gears	user	1837.97		-C gaming -p gpu-el8 --gpus 1 --ntasks-per-gpu 1	gpu33	gpu=3090
adamson-1-gears	sys	18.07		-C gaming -p gpu-el8 --gpus 1 --ntasks-per-gpu 1	gpu33	gpu=3090
adamson-1-gears	max_mem_kbytes	15477048		-C gaming -p gpu-el8 --gpus 1 --ntasks-per-gpu 1	gpu33	gpu=3090
adamson-1-geneformer	elapsed	2796.24	GPU: NVIDIA H100 PCIe	--constraint=""[gpu=H100|gpu=Mi210]"" -p gpu-el8 --gpus 1 --ntasks-per-gpu 1	gpu38	gpu=H100
adamson-1-geneformer	user	2653.79	GPU: NVIDIA H100 PCIe	--constraint=""[gpu=H100|gpu=Mi210]"" -p gpu-el8 --gpus 1 --ntasks-per-gpu 1	gpu38	gpu=H100
adamson-1-geneformer	sys	17.55	GPU: NVIDIA H100 PCIe	--constraint=""[gpu=H100|gpu=Mi210]"" -p gpu-el8 --gpus 1 --ntasks-per-gpu 1	gpu38	gpu=H100
adamson-1-geneformer	max_mem_kbytes	11224808	GPU: NVIDIA H100 PCIe	--constraint=""[gpu=H100|gpu=Mi210]"" -p gpu-el8 --gpus 1 --ntasks-per-gpu 1	gpu38	gpu=H100
adamson-1-uce	elapsed	1579.9	GPU: NVIDIA A40	--constraint=""[gpu=A40|gpu=L40s|gpu=H100|gpu=A100]"" -p gpu-el8 --gpus 1 --ntasks-per-gpu 1	sb03-07	gpu=A40
adamson-1-uce	user	1024.39	GPU: NVIDIA A40	--constraint=""[gpu=A40|gpu=L40s|gpu=H100|gpu=A100]"" -p gpu-el8 --gpus 1 --ntasks-per-gpu 1	sb03-07	gpu=A40
adamson-1-uce	sys	302.74	GPU: NVIDIA A40	--constraint=""[gpu=A40|gpu=L40s|gpu=H100|gpu=A100]"" -p gpu-el8 --gpus 1 --ntasks-per-gpu 1	sb03-07	gpu=A40
adamson-1-uce	max_mem_kbytes	10466092	GPU: NVIDIA A40	--constraint=""[gpu=A40|gpu=L40s|gpu=H100|gpu=A100]"" -p gpu-el8 --gpus 1 --ntasks-per-gpu 1	sb03-07	gpu=A40
adamson-1-uce33	elapsed	2623.36	GPU: NVIDIA A40	--constraint=""[gpu=A40|gpu=L40s|gpu=H100|gpu=A100]"" -p gpu-el8 --gpus 1 --ntasks-per-gpu 1	sb03-09	gpu=A40
adamson-1-uce33	user	2027.82	GPU: NVIDIA A40	--constraint=""[gpu=A40|gpu=L40s|gpu=H100|gpu=A100]"" -p gpu-el8 --gpus 1 --ntasks-per-gpu 1	sb03-09	gpu=A40
adamson-1-uce33	sys	345.22	GPU: NVIDIA A40	--constraint=""[gpu=A40|gpu=L40s|gpu=H100|gpu=A100]"" -p gpu-el8 --gpus 1 --ntasks-per-gpu 1	sb03-09	gpu=A40
adamson-1-uce33	max_mem_kbytes	11897996	GPU: NVIDIA A40	--constraint=""[gpu=A40|gpu=L40s|gpu=H100|gpu=A100]"" -p gpu-el8 --gpus 1 --ntasks-per-gpu 1	sb03-09	gpu=A40
adamson-1-scbert	elapsed	18908.3		-C gaming -p gpu-el8 --gpus 1 --ntasks-per-gpu 1	gpu32	gpu=3090
adamson-1-scbert	user	18225.3		-C gaming -p gpu-el8 --gpus 1 --ntasks-per-gpu 1	gpu32	gpu=3090
adamson-1-scbert	sys	769.32		-C gaming -p gpu-el8 --gpus 1 --ntasks-per-gpu 1	gpu32	gpu=3090
adamson-1-scbert	max_mem_kbytes	26313632		-C gaming -p gpu-el8 --gpus 1 --ntasks-per-gpu 1	gpu32	gpu=3090
adamson-1-cpa	elapsed	457.13	GPU: NVIDIA GeForce RTX 3090	-C gaming -p gpu-el8 --gpus 1 --ntasks-per-gpu 1	gpu34	gpu=3090
adamson-1-cpa	user	218.55	GPU: NVIDIA GeForce RTX 3090	-C gaming -p gpu-el8 --gpus 1 --ntasks-per-gpu 1	gpu34	gpu=3090
adamson-1-cpa	sys	44.45	GPU: NVIDIA GeForce RTX 3090	-C gaming -p gpu-el8 --gpus 1 --ntasks-per-gpu 1	gpu34	gpu=3090
adamson-1-cpa	max_mem_kbytes	15999192	GPU: NVIDIA GeForce RTX 3090	-C gaming -p gpu-el8 --gpus 1 --ntasks-per-gpu 1	gpu34	gpu=3090
adamson-1-ground_truth	elapsed	88.75
adamson-1-ground_truth	user	49.32
adamson-1-ground_truth	sys	2.61
adamson-1-ground_truth	max_mem_kbytes	8182044
adamson-1-mean	elapsed	113.58
adamson-1-mean	user	71.45
adamson-1-mean	sys	2.65
adamson-1-mean	max_mem_kbytes	4967972
adamson-1-lpm_selftrained	elapsed	133.77
adamson-1-lpm_selftrained	user	61.95
adamson-1-lpm_selftrained	sys	3.16
adamson-1-lpm_selftrained	max_mem_kbytes	4226896
adamson-1-lpm_randomPertEmb	elapsed	148.49
adamson-1-lpm_randomPertEmb	user	58.33
adamson-1-lpm_randomPertEmb	sys	3
adamson-1-lpm_randomPertEmb	max_mem_kbytes	4169388
adamson-1-lpm_randomGeneEmb	elapsed	109.21
adamson-1-lpm_randomGeneEmb	user	57.97
adamson-1-lpm_randomGeneEmb	sys	2.66
adamson-1-lpm_randomGeneEmb	max_mem_kbytes	4268168
adamson-1-lpm_scgptGeneEmb	elapsed	87.13
adamson-1-lpm_scgptGeneEmb	user	69.63
adamson-1-lpm_scgptGeneEmb	sys	2.68
adamson-1-lpm_scgptGeneEmb	max_mem_kbytes	4476468
adamson-1-lpm_scFoundationGeneEmb	elapsed	92.09
adamson-1-lpm_scFoundationGeneEmb	user	63.02
adamson-1-lpm_scFoundationGeneEmb	sys	2.49
adamson-1-lpm_scFoundationGeneEmb	max_mem_kbytes	4268648
adamson-1-lpm_gearsPertEmb	elapsed	81.78
adamson-1-lpm_gearsPertEmb	user	61.76
adamson-1-lpm_gearsPertEmb	sys	2.22
adamson-1-lpm_gearsPertEmb	max_mem_kbytes	4268676
adamson-1-lpm_k562PertEmb	elapsed	83.32
adamson-1-lpm_k562PertEmb	user	61.28
adamson-1-lpm_k562PertEmb	sys	2.18
adamson-1-lpm_k562PertEmb	max_mem_kbytes	4268792
adamson-1-lpm_rpe1PertEmb	elapsed	80.9
adamson-1-lpm_rpe1PertEmb	user	60.62
adamson-1-lpm_rpe1PertEmb	sys	2.39
adamson-1-lpm_rpe1PertEmb	max_mem_kbytes	4267888
adamson-2-scgpt	elapsed	3614.29		--constraint=""[gpu=A40|gpu=L40s|gpu=H100|gpu=A100]"" -p gpu-el8 --gpus 1 --ntasks-per-gpu 1	gpu33	gpu=3090
adamson-2-scgpt	user	3547.13		--constraint=""[gpu=A40|gpu=L40s|gpu=H100|gpu=A100]"" -p gpu-el8 --gpus 1 --ntasks-per-gpu 1	gpu33	gpu=3090
adamson-2-scgpt	sys	7.23		--constraint=""[gpu=A40|gpu=L40s|gpu=H100|gpu=A100]"" -p gpu-el8 --gpus 1 --ntasks-per-gpu 1	gpu33	gpu=3090
adamson-2-scgpt	max_mem_kbytes	10449540		--constraint=""[gpu=A40|gpu=L40s|gpu=H100|gpu=A100]"" -p gpu-el8 --gpus 1 --ntasks-per-gpu 1	gpu33	gpu=3090
adamson-2-gears	elapsed	1908.82		-C gaming -p gpu-el8 --gpus 1 --ntasks-per-gpu 1	gpu33	gpu=3090
adamson-2-gears	user	1848.88		-C gaming -p gpu-el8 --gpus 1 --ntasks-per-gpu 1	gpu33	gpu=3090
adamson-2-gears	sys	13.69		-C gaming -p gpu-el8 --gpus 1 --ntasks-per-gpu 1	gpu33	gpu=3090
adamson-2-gears	max_mem_kbytes	15596100		-C gaming -p gpu-el8 --gpus 1 --ntasks-per-gpu 1	gpu33	gpu=3090
adamson-2-geneformer	elapsed	2764.42	GPU: NVIDIA H100 PCIe	--constraint=""[gpu=H100|gpu=Mi210]"" -p gpu-el8 --gpus 1 --ntasks-per-gpu 1	gpu38	gpu=H100
adamson-2-geneformer	user	2619.92	GPU: NVIDIA H100 PCIe	--constraint=""[gpu=H100|gpu=Mi210]"" -p gpu-el8 --gpus 1 --ntasks-per-gpu 1	gpu38	gpu=H100
adamson-2-geneformer	sys	17.41	GPU: NVIDIA H100 PCIe	--constraint=""[gpu=H100|gpu=Mi210]"" -p gpu-el8 --gpus 1 --ntasks-per-gpu 1	gpu38	gpu=H100
adamson-2-geneformer	max_mem_kbytes	11199340	GPU: NVIDIA H100 PCIe	--constraint=""[gpu=H100|gpu=Mi210]"" -p gpu-el8 --gpus 1 --ntasks-per-gpu 1	gpu38	gpu=H100
adamson-2-uce	elapsed	1574.25	GPU: NVIDIA A40	--constraint=""[gpu=A40|gpu=L40s|gpu=H100|gpu=A100]"" -p gpu-el8 --gpus 1 --ntasks-per-gpu 1	sb03-11	gpu=A40
adamson-2-uce	user	1019.89	GPU: NVIDIA A40	--constraint=""[gpu=A40|gpu=L40s|gpu=H100|gpu=A100]"" -p gpu-el8 --gpus 1 --ntasks-per-gpu 1	sb03-11	gpu=A40
adamson-2-uce	sys	302.82	GPU: NVIDIA A40	--constraint=""[gpu=A40|gpu=L40s|gpu=H100|gpu=A100]"" -p gpu-el8 --gpus 1 --ntasks-per-gpu 1	sb03-11	gpu=A40
adamson-2-uce	max_mem_kbytes	10466120	GPU: NVIDIA A40	--constraint=""[gpu=A40|gpu=L40s|gpu=H100|gpu=A100]"" -p gpu-el8 --gpus 1 --ntasks-per-gpu 1	sb03-11	gpu=A40
adamson-2-uce33	elapsed	2609.77	GPU: NVIDIA A40	--constraint=""[gpu=A40|gpu=L40s|gpu=H100|gpu=A100]"" -p gpu-el8 --gpus 1 --ntasks-per-gpu 1	sb03-13	gpu=A40
adamson-2-uce33	user	2015.9	GPU: NVIDIA A40	--constraint=""[gpu=A40|gpu=L40s|gpu=H100|gpu=A100]"" -p gpu-el8 --gpus 1 --ntasks-per-gpu 1	sb03-13	gpu=A40
adamson-2-uce33	sys	345.18	GPU: NVIDIA A40	--constraint=""[gpu=A40|gpu=L40s|gpu=H100|gpu=A100]"" -p gpu-el8 --gpus 1 --ntasks-per-gpu 1	sb03-13	gpu=A40
adamson-2-uce33	max_mem_kbytes	11894828	GPU: NVIDIA A40	--constraint=""[gpu=A40|gpu=L40s|gpu=H100|gpu=A100]"" -p gpu-el8 --gpus 1 --ntasks-per-gpu 1	sb03-13	gpu=A40
adamson-2-scbert	elapsed	25772.6		-C gaming -p gpu-el8 --gpus 1 --ntasks-per-gpu 1	gpu33	gpu=3090
adamson-2-scbert	user	25118.4		-C gaming -p gpu-el8 --gpus 1 --ntasks-per-gpu 1	gpu33	gpu=3090
adamson-2-scbert	sys	779.44		-C gaming -p gpu-el8 --gpus 1 --ntasks-per-gpu 1	gpu33	gpu=3090
adamson-2-scbert	max_mem_kbytes	26313492		-C gaming -p gpu-el8 --gpus 1 --ntasks-per-gpu 1	gpu33	gpu=3090
adamson-2-cpa	elapsed	467.12	GPU: NVIDIA GeForce RTX 3090	-C gaming -p gpu-el8 --gpus 1 --ntasks-per-gpu 1	gpu34	gpu=3090
adamson-2-cpa	user	232.96	GPU: NVIDIA GeForce RTX 3090	-C gaming -p gpu-el8 --gpus 1 --ntasks-per-gpu 1	gpu34	gpu=3090
adamson-2-cpa	sys	46.83	GPU: NVIDIA GeForce RTX 3090	-C gaming -p gpu-el8 --gpus 1 --ntasks-per-gpu 1	gpu34	gpu=3090
adamson-2-cpa	max_mem_kbytes	16017348	GPU: NVIDIA GeForce RTX 3090	-C gaming -p gpu-el8 --gpus 1 --ntasks-per-gpu 1	gpu34	gpu=3090
adamson-2-ground_truth	elapsed	87.25
adamson-2-ground_truth	user	48.78
adamson-2-ground_truth	sys	2.69
adamson-2-ground_truth	max_mem_kbytes	8186372
adamson-2-mean	elapsed	99.82
adamson-2-mean	user	69.68
adamson-2-mean	sys	2.59
adamson-2-mean	max_mem_kbytes	4967728
adamson-2-lpm_selftrained	elapsed	163.9
adamson-2-lpm_selftrained	user	61.36
adamson-2-lpm_selftrained	sys	3.47
adamson-2-lpm_selftrained	max_mem_kbytes	4209064
adamson-2-lpm_randomPertEmb	elapsed	163.85
adamson-2-lpm_randomPertEmb	user	59.83
adamson-2-lpm_randomPertEmb	sys	3.55
adamson-2-lpm_randomPertEmb	max_mem_kbytes	4225416
adamson-2-lpm_randomGeneEmb	elapsed	163.87
adamson-2-lpm_randomGeneEmb	user	58.86
adamson-2-lpm_randomGeneEmb	sys	3.26
adamson-2-lpm_randomGeneEmb	max_mem_kbytes	4170256
adamson-2-lpm_scgptGeneEmb	elapsed	85.22
adamson-2-lpm_scgptGeneEmb	user	64.61
adamson-2-lpm_scgptGeneEmb	sys	2.51
adamson-2-lpm_scgptGeneEmb	max_mem_kbytes	4408760
adamson-2-lpm_scFoundationGeneEmb	elapsed	82.08
adamson-2-lpm_scFoundationGeneEmb	user	62.43
adamson-2-lpm_scFoundationGeneEmb	sys	2.42
adamson-2-lpm_scFoundationGeneEmb	max_mem_kbytes	4323372
adamson-2-lpm_gearsPertEmb	elapsed	112.75
adamson-2-lpm_gearsPertEmb	user	61.56
adamson-2-lpm_gearsPertEmb	sys	2.34
adamson-2-lpm_gearsPertEmb	max_mem_kbytes	4232176
adamson-2-lpm_k562PertEmb	elapsed	97.19
adamson-2-lpm_k562PertEmb	user	60.34
adamson-2-lpm_k562PertEmb	sys	2.32
adamson-2-lpm_k562PertEmb	max_mem_kbytes	4268700
adamson-2-lpm_rpe1PertEmb	elapsed	75.51
adamson-2-lpm_rpe1PertEmb	user	60.5
adamson-2-lpm_rpe1PertEmb	sys	2.31
adamson-2-lpm_rpe1PertEmb	max_mem_kbytes	4268352
replogle_k562_essential-1-scgpt	elapsed	6939.31		--constraint=""[gpu=A40|gpu=L40s|gpu=H100|gpu=A100]"" -p gpu-el8 --gpus 1 --ntasks-per-gpu 1	gpu33	gpu=3090
replogle_k562_essential-1-scgpt	user	6850.89		--constraint=""[gpu=A40|gpu=L40s|gpu=H100|gpu=A100]"" -p gpu-el8 --gpus 1 --ntasks-per-gpu 1	gpu33	gpu=3090
replogle_k562_essential-1-scgpt	sys	8.51		--constraint=""[gpu=A40|gpu=L40s|gpu=H100|gpu=A100]"" -p gpu-el8 --gpus 1 --ntasks-per-gpu 1	gpu33	gpu=3090
replogle_k562_essential-1-scgpt	max_mem_kbytes	19401380		--constraint=""[gpu=A40|gpu=L40s|gpu=H100|gpu=A100]"" -p gpu-el8 --gpus 1 --ntasks-per-gpu 1	gpu33	gpu=3090
replogle_k562_essential-1-gears	elapsed	5912.49		-C gaming -p gpu-el8 --gpus 1 --ntasks-per-gpu 1	gpu33	gpu=3090
replogle_k562_essential-1-gears	user	5453.93		-C gaming -p gpu-el8 --gpus 1 --ntasks-per-gpu 1	gpu33	gpu=3090
replogle_k562_essential-1-gears	sys	383.57		-C gaming -p gpu-el8 --gpus 1 --ntasks-per-gpu 1	gpu33	gpu=3090
replogle_k562_essential-1-gears	max_mem_kbytes	35602344		-C gaming -p gpu-el8 --gpus 1 --ntasks-per-gpu 1	gpu33	gpu=3090
replogle_k562_essential-1-geneformer	elapsed	41396.5	GPU: NVIDIA H100 PCIe	--constraint=""[gpu=H100|gpu=Mi210]"" -p gpu-el8 --gpus 1 --ntasks-per-gpu 1	gpu38	gpu=H100
replogle_k562_essential-1-geneformer	user	40853.9	GPU: NVIDIA H100 PCIe	--constraint=""[gpu=H100|gpu=Mi210]"" -p gpu-el8 --gpus 1 --ntasks-per-gpu 1	gpu38	gpu=H100
replogle_k562_essential-1-geneformer	sys	88.66	GPU: NVIDIA H100 PCIe	--constraint=""[gpu=H100|gpu=Mi210]"" -p gpu-el8 --gpus 1 --ntasks-per-gpu 1	gpu38	gpu=H100
replogle_k562_essential-1-geneformer	max_mem_kbytes	31067416	GPU: NVIDIA H100 PCIe	--constraint=""[gpu=H100|gpu=Mi210]"" -p gpu-el8 --gpus 1 --ntasks-per-gpu 1	gpu38	gpu=H100
replogle_k562_essential-1-uce	elapsed	6599.61	GPU: NVIDIA L40S	--constraint=""[gpu=A40|gpu=L40s|gpu=H100|gpu=A100]"" -p gpu-el8 --gpus 1 --ntasks-per-gpu 1	gpu44	gpu=L40s
replogle_k562_essential-1-uce	user	3427.94	GPU: NVIDIA L40S	--constraint=""[gpu=A40|gpu=L40s|gpu=H100|gpu=A100]"" -p gpu-el8 --gpus 1 --ntasks-per-gpu 1	gpu44	gpu=L40s
replogle_k562_essential-1-uce	sys	1675.62	GPU: NVIDIA L40S	--constraint=""[gpu=A40|gpu=L40s|gpu=H100|gpu=A100]"" -p gpu-el8 --gpus 1 --ntasks-per-gpu 1	gpu44	gpu=L40s
replogle_k562_essential-1-uce	max_mem_kbytes	33620388	GPU: NVIDIA L40S	--constraint=""[gpu=A40|gpu=L40s|gpu=H100|gpu=A100]"" -p gpu-el8 --gpus 1 --ntasks-per-gpu 1	gpu44	gpu=L40s
replogle_k562_essential-1-uce33	elapsed	9239.36	GPU: NVIDIA L40S	--constraint=""[gpu=A40|gpu=L40s|gpu=H100|gpu=A100]"" -p gpu-el8 --gpus 1 --ntasks-per-gpu 1	gpu44	gpu=L40s
replogle_k562_essential-1-uce33	user	5963.85	GPU: NVIDIA L40S	--constraint=""[gpu=A40|gpu=L40s|gpu=H100|gpu=A100]"" -p gpu-el8 --gpus 1 --ntasks-per-gpu 1	gpu44	gpu=L40s
replogle_k562_essential-1-uce33	sys	1885.72	GPU: NVIDIA L40S	--constraint=""[gpu=A40|gpu=L40s|gpu=H100|gpu=A100]"" -p gpu-el8 --gpus 1 --ntasks-per-gpu 1	gpu44	gpu=L40s
replogle_k562_essential-1-uce33	max_mem_kbytes	33620408	GPU: NVIDIA L40S	--constraint=""[gpu=A40|gpu=L40s|gpu=H100|gpu=A100]"" -p gpu-el8 --gpus 1 --ntasks-per-gpu 1	gpu44	gpu=L40s
replogle_k562_essential-1-scbert	elapsed	30096.7		-C gaming -p gpu-el8 --gpus 1 --ntasks-per-gpu 1	gpu34	gpu=3090
replogle_k562_essential-1-scbert	user	21555.9		-C gaming -p gpu-el8 --gpus 1 --ntasks-per-gpu 1	gpu34	gpu=3090
replogle_k562_essential-1-scbert	sys	12670.9		-C gaming -p gpu-el8 --gpus 1 --ntasks-per-gpu 1	gpu34	gpu=3090
replogle_k562_essential-1-scbert	max_mem_kbytes	64528368		-C gaming -p gpu-el8 --gpus 1 --ntasks-per-gpu 1	gpu34	gpu=3090
replogle_k562_essential-1-cpa	elapsed	4570.86	GPU: NVIDIA GeForce RTX 3090	-C gaming -p gpu-el8 --gpus 1 --ntasks-per-gpu 1	gpu34	gpu=3090
replogle_k562_essential-1-cpa	user	4243.25	GPU: NVIDIA GeForce RTX 3090	-C gaming -p gpu-el8 --gpus 1 --ntasks-per-gpu 1	gpu34	gpu=3090
replogle_k562_essential-1-cpa	sys	143.91	GPU: NVIDIA GeForce RTX 3090	-C gaming -p gpu-el8 --gpus 1 --ntasks-per-gpu 1	gpu34	gpu=3090
replogle_k562_essential-1-cpa	max_mem_kbytes	42717712	GPU: NVIDIA GeForce RTX 3090	-C gaming -p gpu-el8 --gpus 1 --ntasks-per-gpu 1	gpu34	gpu=3090
replogle_k562_essential-1-ground_truth	elapsed	158.8
replogle_k562_essential-1-ground_truth	user	88.03
replogle_k562_essential-1-ground_truth	sys	5.82
replogle_k562_essential-1-ground_truth	max_mem_kbytes	17971568
replogle_k562_essential-1-mean	elapsed	428.18
replogle_k562_essential-1-mean	user	361.26
replogle_k562_essential-1-mean	sys	5.74
replogle_k562_essential-1-mean	max_mem_kbytes	14120952
replogle_k562_essential-1-lpm_selftrained	elapsed	440.47
replogle_k562_essential-1-lpm_selftrained	user	305.62
replogle_k562_essential-1-lpm_selftrained	sys	6.71
replogle_k562_essential-1-lpm_selftrained	max_mem_kbytes	14079068
replogle_k562_essential-1-lpm_randomPertEmb	elapsed	441.92
replogle_k562_essential-1-lpm_randomPertEmb	user	307.21
replogle_k562_essential-1-lpm_randomPertEmb	sys	6.65
replogle_k562_essential-1-lpm_randomPertEmb	max_mem_kbytes	14124372
replogle_k562_essential-1-lpm_randomGeneEmb	elapsed	440.21
replogle_k562_essential-1-lpm_randomGeneEmb	user	305.51
replogle_k562_essential-1-lpm_randomGeneEmb	sys	7.02
replogle_k562_essential-1-lpm_randomGeneEmb	max_mem_kbytes	14061248
replogle_k562_essential-1-lpm_scgptGeneEmb	elapsed	395.09
replogle_k562_essential-1-lpm_scgptGeneEmb	user	356.67
replogle_k562_essential-1-lpm_scgptGeneEmb	sys	5.12
replogle_k562_essential-1-lpm_scgptGeneEmb	max_mem_kbytes	14130308
replogle_k562_essential-1-lpm_scFoundationGeneEmb	elapsed	432.35
replogle_k562_essential-1-lpm_scFoundationGeneEmb	user	355.24
replogle_k562_essential-1-lpm_scFoundationGeneEmb	sys	5.3
replogle_k562_essential-1-lpm_scFoundationGeneEmb	max_mem_kbytes	14128808
replogle_k562_essential-1-lpm_gearsPertEmb	elapsed	403.39
replogle_k562_essential-1-lpm_gearsPertEmb	user	355.45
replogle_k562_essential-1-lpm_gearsPertEmb	sys	6.57
replogle_k562_essential-1-lpm_gearsPertEmb	max_mem_kbytes	14129604
replogle_k562_essential-1-lpm_k562PertEmb	elapsed	373.65
replogle_k562_essential-1-lpm_k562PertEmb	user	326.25
replogle_k562_essential-1-lpm_k562PertEmb	sys	6.43
replogle_k562_essential-1-lpm_k562PertEmb	max_mem_kbytes	14131636
replogle_k562_essential-1-lpm_rpe1PertEmb	elapsed	373.43
replogle_k562_essential-1-lpm_rpe1PertEmb	user	324.81
replogle_k562_essential-1-lpm_rpe1PertEmb	sys	6.72
replogle_k562_essential-1-lpm_rpe1PertEmb	max_mem_kbytes	14122680
replogle_k562_essential-2-scgpt	elapsed	7728.35		--constraint=""[gpu=A40|gpu=L40s|gpu=H100|gpu=A100]"" -p gpu-el8 --gpus 1 --ntasks-per-gpu 1	gpu32	gpu=3090
replogle_k562_essential-2-scgpt	user	7483.03		--constraint=""[gpu=A40|gpu=L40s|gpu=H100|gpu=A100]"" -p gpu-el8 --gpus 1 --ntasks-per-gpu 1	gpu32	gpu=3090
replogle_k562_essential-2-scgpt	sys	9.04		--constraint=""[gpu=A40|gpu=L40s|gpu=H100|gpu=A100]"" -p gpu-el8 --gpus 1 --ntasks-per-gpu 1	gpu32	gpu=3090
replogle_k562_essential-2-scgpt	max_mem_kbytes	19394908		--constraint=""[gpu=A40|gpu=L40s|gpu=H100|gpu=A100]"" -p gpu-el8 --gpus 1 --ntasks-per-gpu 1	gpu32	gpu=3090
replogle_k562_essential-2-gears	elapsed	6060.5		-C gaming -p gpu-el8 --gpus 1 --ntasks-per-gpu 1	gpu29	gpu=3090
replogle_k562_essential-2-gears	user	5566.36		-C gaming -p gpu-el8 --gpus 1 --ntasks-per-gpu 1	gpu29	gpu=3090
replogle_k562_essential-2-gears	sys	390.69		-C gaming -p gpu-el8 --gpus 1 --ntasks-per-gpu 1	gpu29	gpu=3090
replogle_k562_essential-2-gears	max_mem_kbytes	35376568		-C gaming -p gpu-el8 --gpus 1 --ntasks-per-gpu 1	gpu29	gpu=3090
replogle_k562_essential-2-geneformer	elapsed	41900.6	GPU: NVIDIA H100 PCIe	--constraint=""[gpu=H100|gpu=Mi210]"" -p gpu-el8 --gpus 1 --ntasks-per-gpu 1	gpu39	gpu=H100
replogle_k562_essential-2-geneformer	user	41382.3	GPU: NVIDIA H100 PCIe	--constraint=""[gpu=H100|gpu=Mi210]"" -p gpu-el8 --gpus 1 --ntasks-per-gpu 1	gpu39	gpu=H100
replogle_k562_essential-2-geneformer	sys	97.45	GPU: NVIDIA H100 PCIe	--constraint=""[gpu=H100|gpu=Mi210]"" -p gpu-el8 --gpus 1 --ntasks-per-gpu 1	gpu39	gpu=H100
replogle_k562_essential-2-geneformer	max_mem_kbytes	31065628	GPU: NVIDIA H100 PCIe	--constraint=""[gpu=H100|gpu=Mi210]"" -p gpu-el8 --gpus 1 --ntasks-per-gpu 1	gpu39	gpu=H100
replogle_k562_essential-2-uce	elapsed	7874.07	GPU: NVIDIA L40S	--constraint=""[gpu=A40|gpu=L40s|gpu=H100|gpu=A100]"" -p gpu-el8 --gpus 1 --ntasks-per-gpu 1	gpu44	gpu=L40s
replogle_k562_essential-2-uce	user	3448.32	GPU: NVIDIA L40S	--constraint=""[gpu=A40|gpu=L40s|gpu=H100|gpu=A100]"" -p gpu-el8 --gpus 1 --ntasks-per-gpu 1	gpu44	gpu=L40s
replogle_k562_essential-2-uce	sys	1816.37	GPU: NVIDIA L40S	--constraint=""[gpu=A40|gpu=L40s|gpu=H100|gpu=A100]"" -p gpu-el8 --gpus 1 --ntasks-per-gpu 1	gpu44	gpu=L40s
replogle_k562_essential-2-uce	max_mem_kbytes	33620384	GPU: NVIDIA L40S	--constraint=""[gpu=A40|gpu=L40s|gpu=H100|gpu=A100]"" -p gpu-el8 --gpus 1 --ntasks-per-gpu 1	gpu44	gpu=L40s
replogle_k562_essential-2-uce33	elapsed	10276.2	GPU: NVIDIA L40S	--constraint=""[gpu=A40|gpu=L40s|gpu=H100|gpu=A100]"" -p gpu-el8 --gpus 1 --ntasks-per-gpu 1	gpu44	gpu=L40s
replogle_k562_essential-2-uce33	user	5933.36	GPU: NVIDIA L40S	--constraint=""[gpu=A40|gpu=L40s|gpu=H100|gpu=A100]"" -p gpu-el8 --gpus 1 --ntasks-per-gpu 1	gpu44	gpu=L40s
replogle_k562_essential-2-uce33	sys	2026.2	GPU: NVIDIA L40S	--constraint=""[gpu=A40|gpu=L40s|gpu=H100|gpu=A100]"" -p gpu-el8 --gpus 1 --ntasks-per-gpu 1	gpu44	gpu=L40s
replogle_k562_essential-2-uce33	max_mem_kbytes	33621168	GPU: NVIDIA L40S	--constraint=""[gpu=A40|gpu=L40s|gpu=H100|gpu=A100]"" -p gpu-el8 --gpus 1 --ntasks-per-gpu 1	gpu44	gpu=L40s
replogle_k562_essential-2-scbert	elapsed	29235.6		-C gaming -p gpu-el8 --gpus 1 --ntasks-per-gpu 1	gpu29	gpu=3090
replogle_k562_essential-2-scbert	user	21459.3		-C gaming -p gpu-el8 --gpus 1 --ntasks-per-gpu 1	gpu29	gpu=3090
replogle_k562_essential-2-scbert	sys	11100.6		-C gaming -p gpu-el8 --gpus 1 --ntasks-per-gpu 1	gpu29	gpu=3090
replogle_k562_essential-2-scbert	max_mem_kbytes	64528484		-C gaming -p gpu-el8 --gpus 1 --ntasks-per-gpu 1	gpu29	gpu=3090
replogle_k562_essential-2-cpa	elapsed	4285.64	GPU: NVIDIA GeForce RTX 3090	-C gaming -p gpu-el8 --gpus 1 --ntasks-per-gpu 1	gpu35	gpu=3090
replogle_k562_essential-2-cpa	user	3965.85	GPU: NVIDIA GeForce RTX 3090	-C gaming -p gpu-el8 --gpus 1 --ntasks-per-gpu 1	gpu35	gpu=3090
replogle_k562_essential-2-cpa	sys	115.77	GPU: NVIDIA GeForce RTX 3090	-C gaming -p gpu-el8 --gpus 1 --ntasks-per-gpu 1	gpu35	gpu=3090
replogle_k562_essential-2-cpa	max_mem_kbytes	42635020	GPU: NVIDIA GeForce RTX 3090	-C gaming -p gpu-el8 --gpus 1 --ntasks-per-gpu 1	gpu35	gpu=3090
replogle_k562_essential-2-ground_truth	elapsed	211.25
replogle_k562_essential-2-ground_truth	user	91.7
replogle_k562_essential-2-ground_truth	sys	6.42
replogle_k562_essential-2-ground_truth	max_mem_kbytes	17973580
replogle_k562_essential-2-mean	elapsed	430.94
replogle_k562_essential-2-mean	user	363.09
replogle_k562_essential-2-mean	sys	6.68
replogle_k562_essential-2-mean	max_mem_kbytes	14075340
replogle_k562_essential-2-lpm_selftrained	elapsed	420.32
replogle_k562_essential-2-lpm_selftrained	user	325.53
replogle_k562_essential-2-lpm_selftrained	sys	6.06
replogle_k562_essential-2-lpm_selftrained	max_mem_kbytes	14129880
replogle_k562_essential-2-lpm_randomPertEmb	elapsed	399.43
replogle_k562_essential-2-lpm_randomPertEmb	user	306.61
replogle_k562_essential-2-lpm_randomPertEmb	sys	6.38
replogle_k562_essential-2-lpm_randomPertEmb	max_mem_kbytes	14035620
replogle_k562_essential-2-lpm_randomGeneEmb	elapsed	439.58
replogle_k562_essential-2-lpm_randomGeneEmb	user	387.73
replogle_k562_essential-2-lpm_randomGeneEmb	sys	7.2
replogle_k562_essential-2-lpm_randomGeneEmb	max_mem_kbytes	14071384
replogle_k562_essential-2-lpm_scgptGeneEmb	elapsed	369.29
replogle_k562_essential-2-lpm_scgptGeneEmb	user	323.67
replogle_k562_essential-2-lpm_scgptGeneEmb	sys	5.83
replogle_k562_essential-2-lpm_scgptGeneEmb	max_mem_kbytes	14130416
replogle_k562_essential-2-lpm_scFoundationGeneEmb	elapsed	411.31
replogle_k562_essential-2-lpm_scFoundationGeneEmb	user	355.08
replogle_k562_essential-2-lpm_scFoundationGeneEmb	sys	10.91
replogle_k562_essential-2-lpm_scFoundationGeneEmb	max_mem_kbytes	14086856
replogle_k562_essential-2-lpm_gearsPertEmb	elapsed	399.96
replogle_k562_essential-2-lpm_gearsPertEmb	user	355.06
replogle_k562_essential-2-lpm_gearsPertEmb	sys	5.19
replogle_k562_essential-2-lpm_gearsPertEmb	max_mem_kbytes	14087560
replogle_k562_essential-2-lpm_k562PertEmb	elapsed	374.49
replogle_k562_essential-2-lpm_k562PertEmb	user	325.38
replogle_k562_essential-2-lpm_k562PertEmb	sys	6.83
replogle_k562_essential-2-lpm_k562PertEmb	max_mem_kbytes	14194612
replogle_k562_essential-2-lpm_rpe1PertEmb	elapsed	373.27
replogle_k562_essential-2-lpm_rpe1PertEmb	user	325.34
replogle_k562_essential-2-lpm_rpe1PertEmb	sys	6.39
replogle_k562_essential-2-lpm_rpe1PertEmb	max_mem_kbytes	14124088
replogle_rpe1_essential-1-scgpt	elapsed	10835.6		--constraint=""[gpu=A40|gpu=L40s|gpu=H100|gpu=A100]"" -p gpu-el8 --gpus 1 --ntasks-per-gpu 1	gpu29	gpu=3090
replogle_rpe1_essential-1-scgpt	user	10683.4		--constraint=""[gpu=A40|gpu=L40s|gpu=H100|gpu=A100]"" -p gpu-el8 --gpus 1 --ntasks-per-gpu 1	gpu29	gpu=3090
replogle_rpe1_essential-1-scgpt	sys	11.99		--constraint=""[gpu=A40|gpu=L40s|gpu=H100|gpu=A100]"" -p gpu-el8 --gpus 1 --ntasks-per-gpu 1	gpu29	gpu=3090
replogle_rpe1_essential-1-scgpt	max_mem_kbytes	19516988		--constraint=""[gpu=A40|gpu=L40s|gpu=H100|gpu=A100]"" -p gpu-el8 --gpus 1 --ntasks-per-gpu 1	gpu29	gpu=3090
replogle_rpe1_essential-1-gears	elapsed	6198.44		-C gaming -p gpu-el8 --gpus 1 --ntasks-per-gpu 1	gpu32	gpu=3090
replogle_rpe1_essential-1-gears	user	5480.75		-C gaming -p gpu-el8 --gpus 1 --ntasks-per-gpu 1	gpu32	gpu=3090
replogle_rpe1_essential-1-gears	sys	496.95		-C gaming -p gpu-el8 --gpus 1 --ntasks-per-gpu 1	gpu32	gpu=3090
replogle_rpe1_essential-1-gears	max_mem_kbytes	35196316		-C gaming -p gpu-el8 --gpus 1 --ntasks-per-gpu 1	gpu32	gpu=3090
replogle_rpe1_essential-1-geneformer	elapsed	41211.7	GPU: NVIDIA H100 PCIe	--constraint=""[gpu=H100|gpu=Mi210]"" -p gpu-el8 --gpus 1 --ntasks-per-gpu 1	gpu39	gpu=H100
replogle_rpe1_essential-1-geneformer	user	40656.2	GPU: NVIDIA H100 PCIe	--constraint=""[gpu=H100|gpu=Mi210]"" -p gpu-el8 --gpus 1 --ntasks-per-gpu 1	gpu39	gpu=H100
replogle_rpe1_essential-1-geneformer	sys	106.09	GPU: NVIDIA H100 PCIe	--constraint=""[gpu=H100|gpu=Mi210]"" -p gpu-el8 --gpus 1 --ntasks-per-gpu 1	gpu39	gpu=H100
replogle_rpe1_essential-1-geneformer	max_mem_kbytes	29896148	GPU: NVIDIA H100 PCIe	--constraint=""[gpu=H100|gpu=Mi210]"" -p gpu-el8 --gpus 1 --ntasks-per-gpu 1	gpu39	gpu=H100
replogle_rpe1_essential-1-uce	elapsed	11013.8	GPU: NVIDIA L40S	--constraint=""[gpu=A40|gpu=L40s|gpu=H100|gpu=A100]"" -p gpu-el8 --gpus 1 --ntasks-per-gpu 1	gpu44	gpu=L40s
replogle_rpe1_essential-1-uce	user	5390.11	GPU: NVIDIA L40S	--constraint=""[gpu=A40|gpu=L40s|gpu=H100|gpu=A100]"" -p gpu-el8 --gpus 1 --ntasks-per-gpu 1	gpu44	gpu=L40s
replogle_rpe1_essential-1-uce	sys	2840.02	GPU: NVIDIA L40S	--constraint=""[gpu=A40|gpu=L40s|gpu=H100|gpu=A100]"" -p gpu-el8 --gpus 1 --ntasks-per-gpu 1	gpu44	gpu=L40s
replogle_rpe1_essential-1-uce	max_mem_kbytes	32302396	GPU: NVIDIA L40S	--constraint=""[gpu=A40|gpu=L40s|gpu=H100|gpu=A100]"" -p gpu-el8 --gpus 1 --ntasks-per-gpu 1	gpu44	gpu=L40s
replogle_rpe1_essential-1-uce33	elapsed	14689.7	GPU: NVIDIA L40S	--constraint=""[gpu=A40|gpu=L40s|gpu=H100|gpu=A100]"" -p gpu-el8 --gpus 1 --ntasks-per-gpu 1	gpu45	gpu=L40s
replogle_rpe1_essential-1-uce33	user	9309.2	GPU: NVIDIA L40S	--constraint=""[gpu=A40|gpu=L40s|gpu=H100|gpu=A100]"" -p gpu-el8 --gpus 1 --ntasks-per-gpu 1	gpu45	gpu=L40s
replogle_rpe1_essential-1-uce33	sys	2995.99	GPU: NVIDIA L40S	--constraint=""[gpu=A40|gpu=L40s|gpu=H100|gpu=A100]"" -p gpu-el8 --gpus 1 --ntasks-per-gpu 1	gpu45	gpu=L40s
replogle_rpe1_essential-1-uce33	max_mem_kbytes	32293400	GPU: NVIDIA L40S	--constraint=""[gpu=A40|gpu=L40s|gpu=H100|gpu=A100]"" -p gpu-el8 --gpus 1 --ntasks-per-gpu 1	gpu45	gpu=L40s
replogle_rpe1_essential-1-scbert	elapsed	39487.1		-C gaming -p gpu-el8 --gpus 1 --ntasks-per-gpu 1	gpu30	gpu=3090
replogle_rpe1_essential-1-scbert	user	27554		-C gaming -p gpu-el8 --gpus 1 --ntasks-per-gpu 1	gpu30	gpu=3090
replogle_rpe1_essential-1-scbert	sys	17226.6		-C gaming -p gpu-el8 --gpus 1 --ntasks-per-gpu 1	gpu30	gpu=3090
replogle_rpe1_essential-1-scbert	max_mem_kbytes	62399616		-C gaming -p gpu-el8 --gpus 1 --ntasks-per-gpu 1	gpu30	gpu=3090
replogle_rpe1_essential-1-cpa	elapsed	5133.04	GPU: NVIDIA GeForce RTX 3090	-C gaming -p gpu-el8 --gpus 1 --ntasks-per-gpu 1	gpu35	gpu=3090
replogle_rpe1_essential-1-cpa	user	4706.9	GPU: NVIDIA GeForce RTX 3090	-C gaming -p gpu-el8 --gpus 1 --ntasks-per-gpu 1	gpu35	gpu=3090
replogle_rpe1_essential-1-cpa	sys	130.99	GPU: NVIDIA GeForce RTX 3090	-C gaming -p gpu-el8 --gpus 1 --ntasks-per-gpu 1	gpu35	gpu=3090
replogle_rpe1_essential-1-cpa	max_mem_kbytes	41126840	GPU: NVIDIA GeForce RTX 3090	-C gaming -p gpu-el8 --gpus 1 --ntasks-per-gpu 1	gpu35	gpu=3090
replogle_rpe1_essential-1-ground_truth	elapsed	207.55
replogle_rpe1_essential-1-ground_truth	user	98.8
replogle_rpe1_essential-1-ground_truth	sys	6.71
replogle_rpe1_essential-1-ground_truth	max_mem_kbytes	17942544
replogle_rpe1_essential-1-mean	elapsed	507.18
replogle_rpe1_essential-1-mean	user	448.76
replogle_rpe1_essential-1-mean	sys	5.91
replogle_rpe1_essential-1-mean	max_mem_kbytes	13382304
replogle_rpe1_essential-1-lpm_selftrained	elapsed	487.58
replogle_rpe1_essential-1-lpm_selftrained	user	398.5
replogle_rpe1_essential-1-lpm_selftrained	sys	6.04
replogle_rpe1_essential-1-lpm_selftrained	max_mem_kbytes	13417420
replogle_rpe1_essential-1-lpm_randomPertEmb	elapsed	488.08
replogle_rpe1_essential-1-lpm_randomPertEmb	user	398.01
replogle_rpe1_essential-1-lpm_randomPertEmb	sys	6.28
replogle_rpe1_essential-1-lpm_randomPertEmb	max_mem_kbytes	14079988
replogle_rpe1_essential-1-lpm_randomGeneEmb	elapsed	599.47
replogle_rpe1_essential-1-lpm_randomGeneEmb	user	479.53
replogle_rpe1_essential-1-lpm_randomGeneEmb	sys	7.51
replogle_rpe1_essential-1-lpm_randomGeneEmb	max_mem_kbytes	13684604
replogle_rpe1_essential-1-lpm_scgptGeneEmb	elapsed	552.83
replogle_rpe1_essential-1-lpm_scgptGeneEmb	user	449.3
replogle_rpe1_essential-1-lpm_scgptGeneEmb	sys	9.01
replogle_rpe1_essential-1-lpm_scgptGeneEmb	max_mem_kbytes	13433688
replogle_rpe1_essential-1-lpm_scFoundationGeneEmb	elapsed	495.32
replogle_rpe1_essential-1-lpm_scFoundationGeneEmb	user	443.76
replogle_rpe1_essential-1-lpm_scFoundationGeneEmb	sys	7.46
replogle_rpe1_essential-1-lpm_scFoundationGeneEmb	max_mem_kbytes	13668048
replogle_rpe1_essential-1-lpm_gearsPertEmb	elapsed	489.92
replogle_rpe1_essential-1-lpm_gearsPertEmb	user	439.91
replogle_rpe1_essential-1-lpm_gearsPertEmb	sys	5.1
replogle_rpe1_essential-1-lpm_gearsPertEmb	max_mem_kbytes	13433960
replogle_rpe1_essential-1-lpm_k562PertEmb	elapsed	452.37
replogle_rpe1_essential-1-lpm_k562PertEmb	user	400.65
replogle_rpe1_essential-1-lpm_k562PertEmb	sys	6.19
replogle_rpe1_essential-1-lpm_k562PertEmb	max_mem_kbytes	13412924
replogle_rpe1_essential-1-lpm_rpe1PertEmb	elapsed	454.2
replogle_rpe1_essential-1-lpm_rpe1PertEmb	user	403.12
replogle_rpe1_essential-1-lpm_rpe1PertEmb	sys	6.43
replogle_rpe1_essential-1-lpm_rpe1PertEmb	max_mem_kbytes	13553100
replogle_rpe1_essential-2-scgpt	elapsed	6282.21		--constraint=""[gpu=A40|gpu=L40s|gpu=H100|gpu=A100]"" -p gpu-el8 --gpus 1 --ntasks-per-gpu 1	gpu32	gpu=3090
replogle_rpe1_essential-2-scgpt	user	6040.63		--constraint=""[gpu=A40|gpu=L40s|gpu=H100|gpu=A100]"" -p gpu-el8 --gpus 1 --ntasks-per-gpu 1	gpu32	gpu=3090
replogle_rpe1_essential-2-scgpt	sys	13.16		--constraint=""[gpu=A40|gpu=L40s|gpu=H100|gpu=A100]"" -p gpu-el8 --gpus 1 --ntasks-per-gpu 1	gpu32	gpu=3090
replogle_rpe1_essential-2-scgpt	max_mem_kbytes	19510460		--constraint=""[gpu=A40|gpu=L40s|gpu=H100|gpu=A100]"" -p gpu-el8 --gpus 1 --ntasks-per-gpu 1	gpu32	gpu=3090
replogle_rpe1_essential-2-gears	elapsed	6298.47		-C gaming -p gpu-el8 --gpus 1 --ntasks-per-gpu 1	gpu32	gpu=3090
replogle_rpe1_essential-2-gears	user	5582.51		-C gaming -p gpu-el8 --gpus 1 --ntasks-per-gpu 1	gpu32	gpu=3090
replogle_rpe1_essential-2-gears	sys	494.97		-C gaming -p gpu-el8 --gpus 1 --ntasks-per-gpu 1	gpu32	gpu=3090
replogle_rpe1_essential-2-gears	max_mem_kbytes	35354796		-C gaming -p gpu-el8 --gpus 1 --ntasks-per-gpu 1	gpu32	gpu=3090
replogle_rpe1_essential-2-geneformer	elapsed	41825.1	GPU: NVIDIA H100 PCIe	--constraint=""[gpu=H100|gpu=Mi210]"" -p gpu-el8 --gpus 1 --ntasks-per-gpu 1	gpu39	gpu=H100
replogle_rpe1_essential-2-geneformer	user	41256.7	GPU: NVIDIA H100 PCIe	--constraint=""[gpu=H100|gpu=Mi210]"" -p gpu-el8 --gpus 1 --ntasks-per-gpu 1	gpu39	gpu=H100
replogle_rpe1_essential-2-geneformer	sys	104.3	GPU: NVIDIA H100 PCIe	--constraint=""[gpu=H100|gpu=Mi210]"" -p gpu-el8 --gpus 1 --ntasks-per-gpu 1	gpu39	gpu=H100
replogle_rpe1_essential-2-geneformer	max_mem_kbytes	29896016	GPU: NVIDIA H100 PCIe	--constraint=""[gpu=H100|gpu=Mi210]"" -p gpu-el8 --gpus 1 --ntasks-per-gpu 1	gpu39	gpu=H100
replogle_rpe1_essential-2-uce	elapsed	10131.2	GPU: NVIDIA L40S	--constraint=""[gpu=A40|gpu=L40s|gpu=H100|gpu=A100]"" -p gpu-el8 --gpus 1 --ntasks-per-gpu 1	gpu45	gpu=L40s
replogle_rpe1_essential-2-uce	user	5374.45	GPU: NVIDIA L40S	--constraint=""[gpu=A40|gpu=L40s|gpu=H100|gpu=A100]"" -p gpu-el8 --gpus 1 --ntasks-per-gpu 1	gpu45	gpu=L40s
replogle_rpe1_essential-2-uce	sys	2607.27	GPU: NVIDIA L40S	--constraint=""[gpu=A40|gpu=L40s|gpu=H100|gpu=A100]"" -p gpu-el8 --gpus 1 --ntasks-per-gpu 1	gpu45	gpu=L40s
replogle_rpe1_essential-2-uce	max_mem_kbytes	32293392	GPU: NVIDIA L40S	--constraint=""[gpu=A40|gpu=L40s|gpu=H100|gpu=A100]"" -p gpu-el8 --gpus 1 --ntasks-per-gpu 1	gpu45	gpu=L40s
replogle_rpe1_essential-2-uce33	elapsed	14689.5	GPU: NVIDIA L40S	--constraint=""[gpu=A40|gpu=L40s|gpu=H100|gpu=A100]"" -p gpu-el8 --gpus 1 --ntasks-per-gpu 1	gpu45	gpu=L40s
replogle_rpe1_essential-2-uce33	user	9326.97	GPU: NVIDIA L40S	--constraint=""[gpu=A40|gpu=L40s|gpu=H100|gpu=A100]"" -p gpu-el8 --gpus 1 --ntasks-per-gpu 1	gpu45	gpu=L40s
replogle_rpe1_essential-2-uce33	sys	2988.97	GPU: NVIDIA L40S	--constraint=""[gpu=A40|gpu=L40s|gpu=H100|gpu=A100]"" -p gpu-el8 --gpus 1 --ntasks-per-gpu 1	gpu45	gpu=L40s
replogle_rpe1_essential-2-uce33	max_mem_kbytes	32293496	GPU: NVIDIA L40S	--constraint=""[gpu=A40|gpu=L40s|gpu=H100|gpu=A100]"" -p gpu-el8 --gpus 1 --ntasks-per-gpu 1	gpu45	gpu=L40s
replogle_rpe1_essential-2-scbert	elapsed	38798.6		-C gaming -p gpu-el8 --gpus 1 --ntasks-per-gpu 1	gpu31	gpu=3090
replogle_rpe1_essential-2-scbert	user	27472		-C gaming -p gpu-el8 --gpus 1 --ntasks-per-gpu 1	gpu31	gpu=3090
replogle_rpe1_essential-2-scbert	sys	16703		-C gaming -p gpu-el8 --gpus 1 --ntasks-per-gpu 1	gpu31	gpu=3090
replogle_rpe1_essential-2-scbert	max_mem_kbytes	62397116		-C gaming -p gpu-el8 --gpus 1 --ntasks-per-gpu 1	gpu31	gpu=3090
replogle_rpe1_essential-2-cpa	elapsed	3423.66	GPU: NVIDIA GeForce RTX 3090	-C gaming -p gpu-el8 --gpus 1 --ntasks-per-gpu 1	gpu35	gpu=3090
replogle_rpe1_essential-2-cpa	user	3040.81	GPU: NVIDIA GeForce RTX 3090	-C gaming -p gpu-el8 --gpus 1 --ntasks-per-gpu 1	gpu35	gpu=3090
replogle_rpe1_essential-2-cpa	sys	87.85	GPU: NVIDIA GeForce RTX 3090	-C gaming -p gpu-el8 --gpus 1 --ntasks-per-gpu 1	gpu35	gpu=3090
replogle_rpe1_essential-2-cpa	max_mem_kbytes	41130644	GPU: NVIDIA GeForce RTX 3090	-C gaming -p gpu-el8 --gpus 1 --ntasks-per-gpu 1	gpu35	gpu=3090
replogle_rpe1_essential-2-ground_truth	elapsed	207.74
replogle_rpe1_essential-2-ground_truth	user	98.64
replogle_rpe1_essential-2-ground_truth	sys	6.75
replogle_rpe1_essential-2-ground_truth	max_mem_kbytes	17942900
replogle_rpe1_essential-2-mean	elapsed	505
replogle_rpe1_essential-2-mean	user	447.16
replogle_rpe1_essential-2-mean	sys	5.68
replogle_rpe1_essential-2-mean	max_mem_kbytes	13432188
replogle_rpe1_essential-2-lpm_selftrained	elapsed	539.13
replogle_rpe1_essential-2-lpm_selftrained	user	441.82
replogle_rpe1_essential-2-lpm_selftrained	sys	6.66
replogle_rpe1_essential-2-lpm_selftrained	max_mem_kbytes	13663832
replogle_rpe1_essential-2-lpm_randomPertEmb	elapsed	521.25
replogle_rpe1_essential-2-lpm_randomPertEmb	user	381.38
replogle_rpe1_essential-2-lpm_randomPertEmb	sys	8.59
replogle_rpe1_essential-2-lpm_randomPertEmb	max_mem_kbytes	14102744
replogle_rpe1_essential-2-lpm_randomGeneEmb	elapsed	517.44
replogle_rpe1_essential-2-lpm_randomGeneEmb	user	380.26
replogle_rpe1_essential-2-lpm_randomGeneEmb	sys	8.4
replogle_rpe1_essential-2-lpm_randomGeneEmb	max_mem_kbytes	13581424
replogle_rpe1_essential-2-lpm_scgptGeneEmb	elapsed	452.79
replogle_rpe1_essential-2-lpm_scgptGeneEmb	user	404.35
replogle_rpe1_essential-2-lpm_scgptGeneEmb	sys	6.07
replogle_rpe1_essential-2-lpm_scgptGeneEmb	max_mem_kbytes	13433908
replogle_rpe1_essential-2-lpm_scFoundationGeneEmb	elapsed	492.01
replogle_rpe1_essential-2-lpm_scFoundationGeneEmb	user	440.46
replogle_rpe1_essential-2-lpm_scFoundationGeneEmb	sys	5.17
replogle_rpe1_essential-2-lpm_scFoundationGeneEmb	max_mem_kbytes	13433448
replogle_rpe1_essential-2-lpm_gearsPertEmb	elapsed	486.8
replogle_rpe1_essential-2-lpm_gearsPertEmb	user	442.15
replogle_rpe1_essential-2-lpm_gearsPertEmb	sys	4.85
replogle_rpe1_essential-2-lpm_gearsPertEmb	max_mem_kbytes	13433760
replogle_rpe1_essential-2-lpm_k562PertEmb	elapsed	445.96
replogle_rpe1_essential-2-lpm_k562PertEmb	user	401.74
replogle_rpe1_essential-2-lpm_k562PertEmb	sys	5.78
replogle_rpe1_essential-2-lpm_k562PertEmb	max_mem_kbytes	13433980
replogle_rpe1_essential-2-lpm_rpe1PertEmb	elapsed	479.81
replogle_rpe1_essential-2-lpm_rpe1PertEmb	user	439.73
replogle_rpe1_essential-2-lpm_rpe1PertEmb	sys	4.95
replogle_rpe1_essential-2-lpm_rpe1PertEmb	max_mem_kbytes	13433160
norman_from_scfoundation-1-scgpt	elapsed	12160.2		--constraint=""[gpu=A40|gpu=L40s|gpu=H100|gpu=A100]"" -p gpu-el8 --gpus 1 --ntasks-per-gpu 1	gpu29	gpu=3090
norman_from_scfoundation-1-scgpt	user	12072.4		--constraint=""[gpu=A40|gpu=L40s|gpu=H100|gpu=A100]"" -p gpu-el8 --gpus 1 --ntasks-per-gpu 1	gpu29	gpu=3090
norman_from_scfoundation-1-scgpt	sys	12.43		--constraint=""[gpu=A40|gpu=L40s|gpu=H100|gpu=A100]"" -p gpu-el8 --gpus 1 --ntasks-per-gpu 1	gpu29	gpu=3090
norman_from_scfoundation-1-scgpt	max_mem_kbytes	33555936		--constraint=""[gpu=A40|gpu=L40s|gpu=H100|gpu=A100]"" -p gpu-el8 --gpus 1 --ntasks-per-gpu 1	gpu29	gpu=3090
norman_from_scfoundation-1-gears	elapsed	8324.72		-C gaming -p gpu-el8 --gpus 1 --ntasks-per-gpu 1	gpu29	gpu=3090
norman_from_scfoundation-1-gears	user	7958.54		-C gaming -p gpu-el8 --gpus 1 --ntasks-per-gpu 1	gpu29	gpu=3090
norman_from_scfoundation-1-gears	sys	117.21		-C gaming -p gpu-el8 --gpus 1 --ntasks-per-gpu 1	gpu29	gpu=3090
norman_from_scfoundation-1-gears	max_mem_kbytes	66632116		-C gaming -p gpu-el8 --gpus 1 --ntasks-per-gpu 1	gpu29	gpu=3090
norman_from_scfoundation-1-geneformer	elapsed	7409.26	GPU: NVIDIA H100 PCIe	--constraint=""[gpu=H100|gpu=Mi210]"" -p gpu-el8 --gpus 1 --ntasks-per-gpu 1	gpu38	gpu=H100
norman_from_scfoundation-1-geneformer	user	7121.32	GPU: NVIDIA H100 PCIe	--constraint=""[gpu=H100|gpu=Mi210]"" -p gpu-el8 --gpus 1 --ntasks-per-gpu 1	gpu38	gpu=H100
norman_from_scfoundation-1-geneformer	sys	53.48	GPU: NVIDIA H100 PCIe	--constraint=""[gpu=H100|gpu=Mi210]"" -p gpu-el8 --gpus 1 --ntasks-per-gpu 1	gpu38	gpu=H100
norman_from_scfoundation-1-geneformer	max_mem_kbytes	40070032	GPU: NVIDIA H100 PCIe	--constraint=""[gpu=H100|gpu=Mi210]"" -p gpu-el8 --gpus 1 --ntasks-per-gpu 1	gpu38	gpu=H100
norman_from_scfoundation-1-uce	elapsed	4843.61	GPU: NVIDIA A40	--constraint=""[gpu=A40|gpu=L40s|gpu=H100|gpu=A100]"" -p gpu-el8 --gpus 1 --ntasks-per-gpu 1	sb03-07	gpu=A40
norman_from_scfoundation-1-uce	user	3014.79	GPU: NVIDIA A40	--constraint=""[gpu=A40|gpu=L40s|gpu=H100|gpu=A100]"" -p gpu-el8 --gpus 1 --ntasks-per-gpu 1	sb03-07	gpu=A40
norman_from_scfoundation-1-uce	sys	848.11	GPU: NVIDIA A40	--constraint=""[gpu=A40|gpu=L40s|gpu=H100|gpu=A100]"" -p gpu-el8 --gpus 1 --ntasks-per-gpu 1	sb03-07	gpu=A40
norman_from_scfoundation-1-uce	max_mem_kbytes	41666944	GPU: NVIDIA A40	--constraint=""[gpu=A40|gpu=L40s|gpu=H100|gpu=A100]"" -p gpu-el8 --gpus 1 --ntasks-per-gpu 1	sb03-07	gpu=A40
norman_from_scfoundation-1-uce33	elapsed	7762.77	GPU: NVIDIA A40	--constraint=""[gpu=A40|gpu=L40s|gpu=H100|gpu=A100]"" -p gpu-el8 --gpus 1 --ntasks-per-gpu 1	sb03-08	gpu=A40
norman_from_scfoundation-1-uce33	user	5722.66	GPU: NVIDIA A40	--constraint=""[gpu=A40|gpu=L40s|gpu=H100|gpu=A100]"" -p gpu-el8 --gpus 1 --ntasks-per-gpu 1	sb03-08	gpu=A40
norman_from_scfoundation-1-uce33	sys	961.64	GPU: NVIDIA A40	--constraint=""[gpu=A40|gpu=L40s|gpu=H100|gpu=A100]"" -p gpu-el8 --gpus 1 --ntasks-per-gpu 1	sb03-08	gpu=A40
norman_from_scfoundation-1-uce33	max_mem_kbytes	41666772	GPU: NVIDIA A40	--constraint=""[gpu=A40|gpu=L40s|gpu=H100|gpu=A100]"" -p gpu-el8 --gpus 1 --ntasks-per-gpu 1	sb03-08	gpu=A40
norman_from_scfoundation-1-scbert	elapsed	13790.7		-C gaming -p gpu-el8 --gpus 1 --ntasks-per-gpu 1	gpu30	gpu=3090
norman_from_scfoundation-1-scbert	user	11287.7		-C gaming -p gpu-el8 --gpus 1 --ntasks-per-gpu 1	gpu30	gpu=3090
norman_from_scfoundation-1-scbert	sys	2399.39		-C gaming -p gpu-el8 --gpus 1 --ntasks-per-gpu 1	gpu30	gpu=3090
norman_from_scfoundation-1-scbert	max_mem_kbytes	73029832		-C gaming -p gpu-el8 --gpus 1 --ntasks-per-gpu 1	gpu30	gpu=3090
norman_from_scfoundation-1-cpa	elapsed	1015.39	GPU: NVIDIA GeForce RTX 3090	-C gaming -p gpu-el8 --gpus 1 --ntasks-per-gpu 1	gpu32	gpu=3090
norman_from_scfoundation-1-cpa	user	448.04	GPU: NVIDIA GeForce RTX 3090	-C gaming -p gpu-el8 --gpus 1 --ntasks-per-gpu 1	gpu32	gpu=3090
norman_from_scfoundation-1-cpa	sys	134.38	GPU: NVIDIA GeForce RTX 3090	-C gaming -p gpu-el8 --gpus 1 --ntasks-per-gpu 1	gpu32	gpu=3090
norman_from_scfoundation-1-cpa	max_mem_kbytes	56999008	GPU: NVIDIA GeForce RTX 3090	-C gaming -p gpu-el8 --gpus 1 --ntasks-per-gpu 1	gpu32	gpu=3090
norman_from_scfoundation-1-additive_model	elapsed	175.45
norman_from_scfoundation-1-additive_model	user	62.25
norman_from_scfoundation-1-additive_model	sys	9.82
norman_from_scfoundation-1-additive_model	max_mem_kbytes	30256072
norman_from_scfoundation-1-ground_truth	elapsed	120.9
norman_from_scfoundation-1-ground_truth	user	65.77
norman_from_scfoundation-1-ground_truth	sys	8.13
norman_from_scfoundation-1-ground_truth	max_mem_kbytes	30881692
norman_from_scfoundation-1-scfoundation	elapsed	251836		--constraint=""[gpu=A40|gpu=L40s|gpu=H100]"" -p gpu-el8 --gpus 1 --ntasks-per-gpu 1	sb03-06	gpu=A40
norman_from_scfoundation-1-scfoundation	user	251222		--constraint=""[gpu=A40|gpu=L40s|gpu=H100]"" -p gpu-el8 --gpus 1 --ntasks-per-gpu 1	sb03-06	gpu=A40
norman_from_scfoundation-1-scfoundation	sys	116.97		--constraint=""[gpu=A40|gpu=L40s|gpu=H100]"" -p gpu-el8 --gpus 1 --ntasks-per-gpu 1	sb03-06	gpu=A40
norman_from_scfoundation-1-scfoundation	max_mem_kbytes	65315736		--constraint=""[gpu=A40|gpu=L40s|gpu=H100]"" -p gpu-el8 --gpus 1 --ntasks-per-gpu 1	sb03-06	gpu=A40
norman_from_scfoundation-2-scgpt	elapsed	16261.5		--constraint=""[gpu=A40|gpu=L40s|gpu=H100|gpu=A100]"" -p gpu-el8 --gpus 1 --ntasks-per-gpu 1	gpu30	gpu=3090
norman_from_scfoundation-2-scgpt	user	16160.7		--constraint=""[gpu=A40|gpu=L40s|gpu=H100|gpu=A100]"" -p gpu-el8 --gpus 1 --ntasks-per-gpu 1	gpu30	gpu=3090
norman_from_scfoundation-2-scgpt	sys	13.66		--constraint=""[gpu=A40|gpu=L40s|gpu=H100|gpu=A100]"" -p gpu-el8 --gpus 1 --ntasks-per-gpu 1	gpu30	gpu=3090
norman_from_scfoundation-2-scgpt	max_mem_kbytes	33547900		--constraint=""[gpu=A40|gpu=L40s|gpu=H100|gpu=A100]"" -p gpu-el8 --gpus 1 --ntasks-per-gpu 1	gpu30	gpu=3090
norman_from_scfoundation-2-gears	elapsed	8315.03		-C gaming -p gpu-el8 --gpus 1 --ntasks-per-gpu 1	gpu29	gpu=3090
norman_from_scfoundation-2-gears	user	7941.65		-C gaming -p gpu-el8 --gpus 1 --ntasks-per-gpu 1	gpu29	gpu=3090
norman_from_scfoundation-2-gears	sys	120.59		-C gaming -p gpu-el8 --gpus 1 --ntasks-per-gpu 1	gpu29	gpu=3090
norman_from_scfoundation-2-gears	max_mem_kbytes	66745064		-C gaming -p gpu-el8 --gpus 1 --ntasks-per-gpu 1	gpu29	gpu=3090
norman_from_scfoundation-2-geneformer	elapsed	7333.12	GPU: NVIDIA H100 PCIe	--constraint=""[gpu=H100|gpu=Mi210]"" -p gpu-el8 --gpus 1 --ntasks-per-gpu 1	gpu38	gpu=H100
norman_from_scfoundation-2-geneformer	user	7046.98	GPU: NVIDIA H100 PCIe	--constraint=""[gpu=H100|gpu=Mi210]"" -p gpu-el8 --gpus 1 --ntasks-per-gpu 1	gpu38	gpu=H100
norman_from_scfoundation-2-geneformer	sys	53.34	GPU: NVIDIA H100 PCIe	--constraint=""[gpu=H100|gpu=Mi210]"" -p gpu-el8 --gpus 1 --ntasks-per-gpu 1	gpu38	gpu=H100
norman_from_scfoundation-2-geneformer	max_mem_kbytes	40070164	GPU: NVIDIA H100 PCIe	--constraint=""[gpu=H100|gpu=Mi210]"" -p gpu-el8 --gpus 1 --ntasks-per-gpu 1	gpu38	gpu=H100
norman_from_scfoundation-2-uce	elapsed	4856.05		--constraint=""[gpu=A40|gpu=L40s|gpu=H100|gpu=A100]"" -p gpu-el8 --gpus 1 --ntasks-per-gpu 1	sb03-09	gpu=A40
norman_from_scfoundation-2-uce	user	2993.49		--constraint=""[gpu=A40|gpu=L40s|gpu=H100|gpu=A100]"" -p gpu-el8 --gpus 1 --ntasks-per-gpu 1	sb03-09	gpu=A40
norman_from_scfoundation-2-uce	sys	846.09		--constraint=""[gpu=A40|gpu=L40s|gpu=H100|gpu=A100]"" -p gpu-el8 --gpus 1 --ntasks-per-gpu 1	sb03-09	gpu=A40
norman_from_scfoundation-2-uce	max_mem_kbytes	41666388		--constraint=""[gpu=A40|gpu=L40s|gpu=H100|gpu=A100]"" -p gpu-el8 --gpus 1 --ntasks-per-gpu 1	sb03-09	gpu=A40
norman_from_scfoundation-2-uce33	elapsed	7741.07	GPU: NVIDIA A40	--constraint=""[gpu=A40|gpu=L40s|gpu=H100|gpu=A100]"" -p gpu-el8 --gpus 1 --ntasks-per-gpu 1	sb03-10	gpu=A40
norman_from_scfoundation-2-uce33	user	5692.39	GPU: NVIDIA A40	--constraint=""[gpu=A40|gpu=L40s|gpu=H100|gpu=A100]"" -p gpu-el8 --gpus 1 --ntasks-per-gpu 1	sb03-10	gpu=A40
norman_from_scfoundation-2-uce33	sys	956.45	GPU: NVIDIA A40	--constraint=""[gpu=A40|gpu=L40s|gpu=H100|gpu=A100]"" -p gpu-el8 --gpus 1 --ntasks-per-gpu 1	sb03-10	gpu=A40
norman_from_scfoundation-2-uce33	max_mem_kbytes	41666388	GPU: NVIDIA A40	--constraint=""[gpu=A40|gpu=L40s|gpu=H100|gpu=A100]"" -p gpu-el8 --gpus 1 --ntasks-per-gpu 1	sb03-10	gpu=A40
norman_from_scfoundation-2-scbert	elapsed	13619.3		-C gaming -p gpu-el8 --gpus 1 --ntasks-per-gpu 1	gpu30	gpu=3090
norman_from_scfoundation-2-scbert	user	11179.1		-C gaming -p gpu-el8 --gpus 1 --ntasks-per-gpu 1	gpu30	gpu=3090
norman_from_scfoundation-2-scbert	sys	2372.49		-C gaming -p gpu-el8 --gpus 1 --ntasks-per-gpu 1	gpu30	gpu=3090
norman_from_scfoundation-2-scbert	max_mem_kbytes	73030024		-C gaming -p gpu-el8 --gpus 1 --ntasks-per-gpu 1	gpu30	gpu=3090
norman_from_scfoundation-2-cpa	elapsed	1097.11	GPU: NVIDIA GeForce RTX 3090	-C gaming -p gpu-el8 --gpus 1 --ntasks-per-gpu 1	gpu23	gpu=3090
norman_from_scfoundation-2-cpa	user	530.64	GPU: NVIDIA GeForce RTX 3090	-C gaming -p gpu-el8 --gpus 1 --ntasks-per-gpu 1	gpu23	gpu=3090
norman_from_scfoundation-2-cpa	sys	155.14	GPU: NVIDIA GeForce RTX 3090	-C gaming -p gpu-el8 --gpus 1 --ntasks-per-gpu 1	gpu23	gpu=3090
norman_from_scfoundation-2-cpa	max_mem_kbytes	56699996	GPU: NVIDIA GeForce RTX 3090	-C gaming -p gpu-el8 --gpus 1 --ntasks-per-gpu 1	gpu23	gpu=3090
norman_from_scfoundation-2-additive_model	elapsed	2680.89
norman_from_scfoundation-2-additive_model	user	2141.32
norman_from_scfoundation-2-additive_model	sys	308.57
norman_from_scfoundation-2-additive_model	max_mem_kbytes	30247188
norman_from_scfoundation-2-ground_truth	elapsed	149.32
norman_from_scfoundation-2-ground_truth	user	67.95
norman_from_scfoundation-2-ground_truth	sys	10.75
norman_from_scfoundation-2-ground_truth	max_mem_kbytes	30629444
norman_from_scfoundation-2-scfoundation	elapsed	252396		--constraint=""[gpu=A40|gpu=L40s|gpu=H100]"" -p gpu-el8 --gpus 1 --ntasks-per-gpu 1	sb03-09	gpu=A40
norman_from_scfoundation-2-scfoundation	user	251843		--constraint=""[gpu=A40|gpu=L40s|gpu=H100]"" -p gpu-el8 --gpus 1 --ntasks-per-gpu 1	sb03-09	gpu=A40
norman_from_scfoundation-2-scfoundation	sys	114.9		--constraint=""[gpu=A40|gpu=L40s|gpu=H100]"" -p gpu-el8 --gpus 1 --ntasks-per-gpu 1	sb03-09	gpu=A40
norman_from_scfoundation-2-scfoundation	max_mem_kbytes	65126948		--constraint=""[gpu=A40|gpu=L40s|gpu=H100]"" -p gpu-el8 --gpus 1 --ntasks-per-gpu 1	sb03-09	gpu=A40
norman_from_scfoundation-3-scgpt	elapsed	16980.4		--constraint=""[gpu=A40|gpu=L40s|gpu=H100|gpu=A100]"" -p gpu-el8 --gpus 1 --ntasks-per-gpu 1	sb03-07	gpu=A40
norman_from_scfoundation-3-scgpt	user	16828.8		--constraint=""[gpu=A40|gpu=L40s|gpu=H100|gpu=A100]"" -p gpu-el8 --gpus 1 --ntasks-per-gpu 1	sb03-07	gpu=A40
norman_from_scfoundation-3-scgpt	sys	16.21		--constraint=""[gpu=A40|gpu=L40s|gpu=H100|gpu=A100]"" -p gpu-el8 --gpus 1 --ntasks-per-gpu 1	sb03-07	gpu=A40
norman_from_scfoundation-3-scgpt	max_mem_kbytes	33318324		--constraint=""[gpu=A40|gpu=L40s|gpu=H100|gpu=A100]"" -p gpu-el8 --gpus 1 --ntasks-per-gpu 1	sb03-07	gpu=A40
norman_from_scfoundation-3-gears	elapsed	8167.72		-C gaming -p gpu-el8 --gpus 1 --ntasks-per-gpu 1	gpu31	gpu=3090
norman_from_scfoundation-3-gears	user	7806.49		-C gaming -p gpu-el8 --gpus 1 --ntasks-per-gpu 1	gpu31	gpu=3090
norman_from_scfoundation-3-gears	sys	110		-C gaming -p gpu-el8 --gpus 1 --ntasks-per-gpu 1	gpu31	gpu=3090
norman_from_scfoundation-3-gears	max_mem_kbytes	64522592		-C gaming -p gpu-el8 --gpus 1 --ntasks-per-gpu 1	gpu31	gpu=3090
norman_from_scfoundation-3-geneformer	elapsed	7336.43	GPU: NVIDIA H100 PCIe	--constraint=""[gpu=H100|gpu=Mi210]"" -p gpu-el8 --gpus 1 --ntasks-per-gpu 1	gpu38	gpu=H100
norman_from_scfoundation-3-geneformer	user	7052.48	GPU: NVIDIA H100 PCIe	--constraint=""[gpu=H100|gpu=Mi210]"" -p gpu-el8 --gpus 1 --ntasks-per-gpu 1	gpu38	gpu=H100
norman_from_scfoundation-3-geneformer	sys	52.98	GPU: NVIDIA H100 PCIe	--constraint=""[gpu=H100|gpu=Mi210]"" -p gpu-el8 --gpus 1 --ntasks-per-gpu 1	gpu38	gpu=H100
norman_from_scfoundation-3-geneformer	max_mem_kbytes	40069876	GPU: NVIDIA H100 PCIe	--constraint=""[gpu=H100|gpu=Mi210]"" -p gpu-el8 --gpus 1 --ntasks-per-gpu 1	gpu38	gpu=H100
norman_from_scfoundation-3-uce	elapsed	4748.91		--constraint=""[gpu=A40|gpu=L40s|gpu=H100|gpu=A100]"" -p gpu-el8 --gpus 1 --ntasks-per-gpu 1	sb03-11	gpu=A40
norman_from_scfoundation-3-uce	user	2997.49		--constraint=""[gpu=A40|gpu=L40s|gpu=H100|gpu=A100]"" -p gpu-el8 --gpus 1 --ntasks-per-gpu 1	sb03-11	gpu=A40
norman_from_scfoundation-3-uce	sys	846.87		--constraint=""[gpu=A40|gpu=L40s|gpu=H100|gpu=A100]"" -p gpu-el8 --gpus 1 --ntasks-per-gpu 1	sb03-11	gpu=A40
norman_from_scfoundation-3-uce	max_mem_kbytes	41667128		--constraint=""[gpu=A40|gpu=L40s|gpu=H100|gpu=A100]"" -p gpu-el8 --gpus 1 --ntasks-per-gpu 1	sb03-11	gpu=A40
norman_from_scfoundation-3-uce33	elapsed	7726.93	GPU: NVIDIA A40	--constraint=""[gpu=A40|gpu=L40s|gpu=H100|gpu=A100]"" -p gpu-el8 --gpus 1 --ntasks-per-gpu 1	sb03-12	gpu=A40
norman_from_scfoundation-3-uce33	user	5728.29	GPU: NVIDIA A40	--constraint=""[gpu=A40|gpu=L40s|gpu=H100|gpu=A100]"" -p gpu-el8 --gpus 1 --ntasks-per-gpu 1	sb03-12	gpu=A40
norman_from_scfoundation-3-uce33	sys	963.13	GPU: NVIDIA A40	--constraint=""[gpu=A40|gpu=L40s|gpu=H100|gpu=A100]"" -p gpu-el8 --gpus 1 --ntasks-per-gpu 1	sb03-12	gpu=A40
norman_from_scfoundation-3-uce33	max_mem_kbytes	41667208	GPU: NVIDIA A40	--constraint=""[gpu=A40|gpu=L40s|gpu=H100|gpu=A100]"" -p gpu-el8 --gpus 1 --ntasks-per-gpu 1	sb03-12	gpu=A40
norman_from_scfoundation-3-scbert	elapsed	13153		-C gaming -p gpu-el8 --gpus 1 --ntasks-per-gpu 1	gpu29	gpu=3090
norman_from_scfoundation-3-scbert	user	11118.5		-C gaming -p gpu-el8 --gpus 1 --ntasks-per-gpu 1	gpu29	gpu=3090
norman_from_scfoundation-3-scbert	sys	2743.2		-C gaming -p gpu-el8 --gpus 1 --ntasks-per-gpu 1	gpu29	gpu=3090
norman_from_scfoundation-3-scbert	max_mem_kbytes	73035028		-C gaming -p gpu-el8 --gpus 1 --ntasks-per-gpu 1	gpu29	gpu=3090
norman_from_scfoundation-3-cpa	elapsed	1086.26	GPU: NVIDIA GeForce RTX 3090	-C gaming -p gpu-el8 --gpus 1 --ntasks-per-gpu 1	gpu23	gpu=3090
norman_from_scfoundation-3-cpa	user	519.19	GPU: NVIDIA GeForce RTX 3090	-C gaming -p gpu-el8 --gpus 1 --ntasks-per-gpu 1	gpu23	gpu=3090
norman_from_scfoundation-3-cpa	sys	154.44	GPU: NVIDIA GeForce RTX 3090	-C gaming -p gpu-el8 --gpus 1 --ntasks-per-gpu 1	gpu23	gpu=3090
norman_from_scfoundation-3-cpa	max_mem_kbytes	56656544	GPU: NVIDIA GeForce RTX 3090	-C gaming -p gpu-el8 --gpus 1 --ntasks-per-gpu 1	gpu23	gpu=3090
norman_from_scfoundation-3-additive_model	elapsed	126.13
norman_from_scfoundation-3-additive_model	user	61.25
norman_from_scfoundation-3-additive_model	sys	9.75
norman_from_scfoundation-3-additive_model	max_mem_kbytes	30004240
norman_from_scfoundation-3-ground_truth	elapsed	187.67
norman_from_scfoundation-3-ground_truth	user	66.79
norman_from_scfoundation-3-ground_truth	sys	11.33
norman_from_scfoundation-3-ground_truth	max_mem_kbytes	30879504
norman_from_scfoundation-3-scfoundation	elapsed	247170		--constraint=""[gpu=A40|gpu=L40s|gpu=H100]"" -p gpu-el8 --gpus 1 --ntasks-per-gpu 1	sb03-10	gpu=A40
norman_from_scfoundation-3-scfoundation	user	246583		--constraint=""[gpu=A40|gpu=L40s|gpu=H100]"" -p gpu-el8 --gpus 1 --ntasks-per-gpu 1	sb03-10	gpu=A40
norman_from_scfoundation-3-scfoundation	sys	111.98		--constraint=""[gpu=A40|gpu=L40s|gpu=H100]"" -p gpu-el8 --gpus 1 --ntasks-per-gpu 1	sb03-10	gpu=A40
norman_from_scfoundation-3-scfoundation	max_mem_kbytes	64800216		--constraint=""[gpu=A40|gpu=L40s|gpu=H100]"" -p gpu-el8 --gpus 1 --ntasks-per-gpu 1	sb03-10	gpu=A40
norman_from_scfoundation-4-scgpt	elapsed	11683.1		--constraint=""[gpu=A40|gpu=L40s|gpu=H100|gpu=A100]"" -p gpu-el8 --gpus 1 --ntasks-per-gpu 1	gpu29	gpu=3090
norman_from_scfoundation-4-scgpt	user	11576.6		--constraint=""[gpu=A40|gpu=L40s|gpu=H100|gpu=A100]"" -p gpu-el8 --gpus 1 --ntasks-per-gpu 1	gpu29	gpu=3090
norman_from_scfoundation-4-scgpt	sys	14.75		--constraint=""[gpu=A40|gpu=L40s|gpu=H100|gpu=A100]"" -p gpu-el8 --gpus 1 --ntasks-per-gpu 1	gpu29	gpu=3090
norman_from_scfoundation-4-scgpt	max_mem_kbytes	33583412		--constraint=""[gpu=A40|gpu=L40s|gpu=H100|gpu=A100]"" -p gpu-el8 --gpus 1 --ntasks-per-gpu 1	gpu29	gpu=3090
norman_from_scfoundation-4-gears	elapsed	8270.7		-C gaming -p gpu-el8 --gpus 1 --ntasks-per-gpu 1	gpu31	gpu=3090
norman_from_scfoundation-4-gears	user	7916.67		-C gaming -p gpu-el8 --gpus 1 --ntasks-per-gpu 1	gpu31	gpu=3090
norman_from_scfoundation-4-gears	sys	102.05		-C gaming -p gpu-el8 --gpus 1 --ntasks-per-gpu 1	gpu31	gpu=3090
norman_from_scfoundation-4-gears	max_mem_kbytes	64352040		-C gaming -p gpu-el8 --gpus 1 --ntasks-per-gpu 1	gpu31	gpu=3090
norman_from_scfoundation-4-geneformer	elapsed	7388.74	GPU: NVIDIA H100 PCIe	--constraint=""[gpu=H100|gpu=Mi210]"" -p gpu-el8 --gpus 1 --ntasks-per-gpu 1	gpu38	gpu=H100
norman_from_scfoundation-4-geneformer	user	7103.64	GPU: NVIDIA H100 PCIe	--constraint=""[gpu=H100|gpu=Mi210]"" -p gpu-el8 --gpus 1 --ntasks-per-gpu 1	gpu38	gpu=H100
norman_from_scfoundation-4-geneformer	sys	53.27	GPU: NVIDIA H100 PCIe	--constraint=""[gpu=H100|gpu=Mi210]"" -p gpu-el8 --gpus 1 --ntasks-per-gpu 1	gpu38	gpu=H100
norman_from_scfoundation-4-geneformer	max_mem_kbytes	40070236	GPU: NVIDIA H100 PCIe	--constraint=""[gpu=H100|gpu=Mi210]"" -p gpu-el8 --gpus 1 --ntasks-per-gpu 1	gpu38	gpu=H100
norman_from_scfoundation-4-uce	elapsed	4717.73		--constraint=""[gpu=A40|gpu=L40s|gpu=H100|gpu=A100]"" -p gpu-el8 --gpus 1 --ntasks-per-gpu 1	sb03-13	gpu=A40
norman_from_scfoundation-4-uce	user	2983.38		--constraint=""[gpu=A40|gpu=L40s|gpu=H100|gpu=A100]"" -p gpu-el8 --gpus 1 --ntasks-per-gpu 1	sb03-13	gpu=A40
norman_from_scfoundation-4-uce	sys	845.53		--constraint=""[gpu=A40|gpu=L40s|gpu=H100|gpu=A100]"" -p gpu-el8 --gpus 1 --ntasks-per-gpu 1	sb03-13	gpu=A40
norman_from_scfoundation-4-uce	max_mem_kbytes	41666612		--constraint=""[gpu=A40|gpu=L40s|gpu=H100|gpu=A100]"" -p gpu-el8 --gpus 1 --ntasks-per-gpu 1	sb03-13	gpu=A40
norman_from_scfoundation-4-uce33	elapsed	6781.51	GPU: NVIDIA L40S	--constraint=""[gpu=A40|gpu=L40s|gpu=H100|gpu=A100]"" -p gpu-el8 --gpus 1 --ntasks-per-gpu 1	gpu44	gpu=L40s
norman_from_scfoundation-4-uce33	user	3367.94	GPU: NVIDIA L40S	--constraint=""[gpu=A40|gpu=L40s|gpu=H100|gpu=A100]"" -p gpu-el8 --gpus 1 --ntasks-per-gpu 1	gpu44	gpu=L40s
norman_from_scfoundation-4-uce33	sys	1067.62	GPU: NVIDIA L40S	--constraint=""[gpu=A40|gpu=L40s|gpu=H100|gpu=A100]"" -p gpu-el8 --gpus 1 --ntasks-per-gpu 1	gpu44	gpu=L40s
norman_from_scfoundation-4-uce33	max_mem_kbytes	41906376	GPU: NVIDIA L40S	--constraint=""[gpu=A40|gpu=L40s|gpu=H100|gpu=A100]"" -p gpu-el8 --gpus 1 --ntasks-per-gpu 1	gpu44	gpu=L40s
norman_from_scfoundation-4-scbert	elapsed	15177.9		-C gaming -p gpu-el8 --gpus 1 --ntasks-per-gpu 1	gpu22	gpu=3090
norman_from_scfoundation-4-scbert	user	12493.4		-C gaming -p gpu-el8 --gpus 1 --ntasks-per-gpu 1	gpu22	gpu=3090
norman_from_scfoundation-4-scbert	sys	3175.49		-C gaming -p gpu-el8 --gpus 1 --ntasks-per-gpu 1	gpu22	gpu=3090
norman_from_scfoundation-4-scbert	max_mem_kbytes	72777624		-C gaming -p gpu-el8 --gpus 1 --ntasks-per-gpu 1	gpu22	gpu=3090
norman_from_scfoundation-4-cpa	elapsed	1095.15	GPU: NVIDIA GeForce RTX 3090	-C gaming -p gpu-el8 --gpus 1 --ntasks-per-gpu 1	gpu23	gpu=3090
norman_from_scfoundation-4-cpa	user	527.69	GPU: NVIDIA GeForce RTX 3090	-C gaming -p gpu-el8 --gpus 1 --ntasks-per-gpu 1	gpu23	gpu=3090
norman_from_scfoundation-4-cpa	sys	155.82	GPU: NVIDIA GeForce RTX 3090	-C gaming -p gpu-el8 --gpus 1 --ntasks-per-gpu 1	gpu23	gpu=3090
norman_from_scfoundation-4-cpa	max_mem_kbytes	56656288	GPU: NVIDIA GeForce RTX 3090	-C gaming -p gpu-el8 --gpus 1 --ntasks-per-gpu 1	gpu23	gpu=3090
norman_from_scfoundation-4-additive_model	elapsed	139.21
norman_from_scfoundation-4-additive_model	user	60.13
norman_from_scfoundation-4-additive_model	sys	10.36
norman_from_scfoundation-4-additive_model	max_mem_kbytes	30253212
norman_from_scfoundation-4-ground_truth	elapsed	188.21
norman_from_scfoundation-4-ground_truth	user	66.98
norman_from_scfoundation-4-ground_truth	sys	11.44
norman_from_scfoundation-4-ground_truth	max_mem_kbytes	30879012
norman_from_scfoundation-4-scfoundation	elapsed	249759		--constraint=""[gpu=A40|gpu=L40s|gpu=H100]"" -p gpu-el8 --gpus 1 --ntasks-per-gpu 1	sb03-11	gpu=A40
norman_from_scfoundation-4-scfoundation	user	249260		--constraint=""[gpu=A40|gpu=L40s|gpu=H100]"" -p gpu-el8 --gpus 1 --ntasks-per-gpu 1	sb03-11	gpu=A40
norman_from_scfoundation-4-scfoundation	sys	112.85		--constraint=""[gpu=A40|gpu=L40s|gpu=H100]"" -p gpu-el8 --gpus 1 --ntasks-per-gpu 1	sb03-11	gpu=A40
norman_from_scfoundation-4-scfoundation	max_mem_kbytes	64948148		--constraint=""[gpu=A40|gpu=L40s|gpu=H100]"" -p gpu-el8 --gpus 1 --ntasks-per-gpu 1	sb03-11	gpu=A40
norman_from_scfoundation-5-scgpt	elapsed	11070.8		--constraint=""[gpu=A40|gpu=L40s|gpu=H100|gpu=A100]"" -p gpu-el8 --gpus 1 --ntasks-per-gpu 1	gpu32	gpu=3090
norman_from_scfoundation-5-scgpt	user	10800.4		--constraint=""[gpu=A40|gpu=L40s|gpu=H100|gpu=A100]"" -p gpu-el8 --gpus 1 --ntasks-per-gpu 1	gpu32	gpu=3090
norman_from_scfoundation-5-scgpt	sys	19.11		--constraint=""[gpu=A40|gpu=L40s|gpu=H100|gpu=A100]"" -p gpu-el8 --gpus 1 --ntasks-per-gpu 1	gpu32	gpu=3090
norman_from_scfoundation-5-scgpt	max_mem_kbytes	33536528		--constraint=""[gpu=A40|gpu=L40s|gpu=H100|gpu=A100]"" -p gpu-el8 --gpus 1 --ntasks-per-gpu 1	gpu32	gpu=3090
norman_from_scfoundation-5-gears	elapsed	8453.16		-C gaming -p gpu-el8 --gpus 1 --ntasks-per-gpu 1	gpu31	gpu=3090
norman_from_scfoundation-5-gears	user	8073.31		-C gaming -p gpu-el8 --gpus 1 --ntasks-per-gpu 1	gpu31	gpu=3090
norman_from_scfoundation-5-gears	sys	121.42		-C gaming -p gpu-el8 --gpus 1 --ntasks-per-gpu 1	gpu31	gpu=3090
norman_from_scfoundation-5-gears	max_mem_kbytes	66353752		-C gaming -p gpu-el8 --gpus 1 --ntasks-per-gpu 1	gpu31	gpu=3090
norman_from_scfoundation-5-geneformer	elapsed	7356.13	GPU: NVIDIA H100 PCIe	--constraint=""[gpu=H100|gpu=Mi210]"" -p gpu-el8 --gpus 1 --ntasks-per-gpu 1	gpu38	gpu=H100
norman_from_scfoundation-5-geneformer	user	7077.35	GPU: NVIDIA H100 PCIe	--constraint=""[gpu=H100|gpu=Mi210]"" -p gpu-el8 --gpus 1 --ntasks-per-gpu 1	gpu38	gpu=H100
norman_from_scfoundation-5-geneformer	sys	45.23	GPU: NVIDIA H100 PCIe	--constraint=""[gpu=H100|gpu=Mi210]"" -p gpu-el8 --gpus 1 --ntasks-per-gpu 1	gpu38	gpu=H100
norman_from_scfoundation-5-geneformer	max_mem_kbytes	40070136	GPU: NVIDIA H100 PCIe	--constraint=""[gpu=H100|gpu=Mi210]"" -p gpu-el8 --gpus 1 --ntasks-per-gpu 1	gpu38	gpu=H100
norman_from_scfoundation-5-uce	elapsed	4492.68		--constraint=""[gpu=A40|gpu=L40s|gpu=H100|gpu=A100]"" -p gpu-el8 --gpus 1 --ntasks-per-gpu 1	gpu44	gpu=L40s
norman_from_scfoundation-5-uce	user	1966.32		--constraint=""[gpu=A40|gpu=L40s|gpu=H100|gpu=A100]"" -p gpu-el8 --gpus 1 --ntasks-per-gpu 1	gpu44	gpu=L40s
norman_from_scfoundation-5-uce	sys	933.47		--constraint=""[gpu=A40|gpu=L40s|gpu=H100|gpu=A100]"" -p gpu-el8 --gpus 1 --ntasks-per-gpu 1	gpu44	gpu=L40s
norman_from_scfoundation-5-uce	max_mem_kbytes	41905988		--constraint=""[gpu=A40|gpu=L40s|gpu=H100|gpu=A100]"" -p gpu-el8 --gpus 1 --ntasks-per-gpu 1	gpu44	gpu=L40s
norman_from_scfoundation-5-uce33	elapsed	6755.62	GPU: NVIDIA L40S	--constraint=""[gpu=A40|gpu=L40s|gpu=H100|gpu=A100]"" -p gpu-el8 --gpus 1 --ntasks-per-gpu 1	gpu44	gpu=L40s
norman_from_scfoundation-5-uce33	user	3358.32	GPU: NVIDIA L40S	--constraint=""[gpu=A40|gpu=L40s|gpu=H100|gpu=A100]"" -p gpu-el8 --gpus 1 --ntasks-per-gpu 1	gpu44	gpu=L40s
norman_from_scfoundation-5-uce33	sys	1059	GPU: NVIDIA L40S	--constraint=""[gpu=A40|gpu=L40s|gpu=H100|gpu=A100]"" -p gpu-el8 --gpus 1 --ntasks-per-gpu 1	gpu44	gpu=L40s
norman_from_scfoundation-5-uce33	max_mem_kbytes	41906120	GPU: NVIDIA L40S	--constraint=""[gpu=A40|gpu=L40s|gpu=H100|gpu=A100]"" -p gpu-el8 --gpus 1 --ntasks-per-gpu 1	gpu44	gpu=L40s
norman_from_scfoundation-5-scbert	elapsed	15224.2		-C gaming -p gpu-el8 --gpus 1 --ntasks-per-gpu 1	gpu22	gpu=3090
norman_from_scfoundation-5-scbert	user	12512.1		-C gaming -p gpu-el8 --gpus 1 --ntasks-per-gpu 1	gpu22	gpu=3090
norman_from_scfoundation-5-scbert	sys	3203.51		-C gaming -p gpu-el8 --gpus 1 --ntasks-per-gpu 1	gpu22	gpu=3090
norman_from_scfoundation-5-scbert	max_mem_kbytes	72777284		-C gaming -p gpu-el8 --gpus 1 --ntasks-per-gpu 1	gpu22	gpu=3090
norman_from_scfoundation-5-cpa	elapsed	780.41	GPU: NVIDIA GeForce RTX 3090	-C gaming -p gpu-el8 --gpus 1 --ntasks-per-gpu 1	gpu34	gpu=3090
norman_from_scfoundation-5-cpa	user	443.83	GPU: NVIDIA GeForce RTX 3090	-C gaming -p gpu-el8 --gpus 1 --ntasks-per-gpu 1	gpu34	gpu=3090
norman_from_scfoundation-5-cpa	sys	132.08	GPU: NVIDIA GeForce RTX 3090	-C gaming -p gpu-el8 --gpus 1 --ntasks-per-gpu 1	gpu34	gpu=3090
norman_from_scfoundation-5-cpa	max_mem_kbytes	56944964	GPU: NVIDIA GeForce RTX 3090	-C gaming -p gpu-el8 --gpus 1 --ntasks-per-gpu 1	gpu34	gpu=3090
norman_from_scfoundation-5-additive_model	elapsed	143.68
norman_from_scfoundation-5-additive_model	user	58.58
norman_from_scfoundation-5-additive_model	sys	9.17
norman_from_scfoundation-5-additive_model	max_mem_kbytes	30254076
norman_from_scfoundation-5-ground_truth	elapsed	188.19
norman_from_scfoundation-5-ground_truth	user	67.1
norman_from_scfoundation-5-ground_truth	sys	11.21
norman_from_scfoundation-5-ground_truth	max_mem_kbytes	30878876
norman_from_scfoundation-5-scfoundation	elapsed	251625		--constraint=""[gpu=A40|gpu=L40s|gpu=H100]"" -p gpu-el8 --gpus 1 --ntasks-per-gpu 1	sb03-12	gpu=A40
norman_from_scfoundation-5-scfoundation	user	251130		--constraint=""[gpu=A40|gpu=L40s|gpu=H100]"" -p gpu-el8 --gpus 1 --ntasks-per-gpu 1	sb03-12	gpu=A40
norman_from_scfoundation-5-scfoundation	sys	111.14		--constraint=""[gpu=A40|gpu=L40s|gpu=H100]"" -p gpu-el8 --gpus 1 --ntasks-per-gpu 1	sb03-12	gpu=A40
norman_from_scfoundation-5-scfoundation	max_mem_kbytes	65522948		--constraint=""[gpu=A40|gpu=L40s|gpu=H100]"" -p gpu-el8 --gpus 1 --ntasks-per-gpu 1	sb03-12	gpu=A40
